# Supplementary material for: TBC1D22B Regulates ER‐to‐Golgi Trafficking via RAB1B Inactivation and Promotes Oncogenic Programs in Breast Cancer
Source: Adv Sci (Weinh). 2025 Aug 29;12(43):e02269. doi: 10.1002/advs.202502269 (PMC12631847; doi:10.1002/advs.202502269)
Supplement: Supplementary file 5 — Supporting Information [file ADVS-12-e02269-s007.xlsx]

## Sheet: 22B vs. EV
Gene Name	Protein IDs	Protein Name	LFQ 22B1	LFQ 22B2	LFQ 22B3	LFQ 22B4	LFQ EV1	LFQ EV2	LFQ EV3	LFQ EV4	Pep 22B1	Pep 22B2	Pep 22B3	Pep 22B4
A0A1C7CYX9	A0A1C7CYX9;E5RFU4		24.97	24.99	23.88	24.3	24.24	24.68	24.19	24.06	20	23	14	17
A0A669KB05	A0A669KB05;A0A669KB62;E9PKY0;H0YC95		23.1	23.16	22.75	22.78	NaN	NaN	NaN	NaN	18	22	30	25
AAK1	A0A096LP25;Q2M2I8;Q6ZSR9;E9PG46;A0A096LNZ0;A0A096LP60	AP2-associated protein kinase 1	19.73	19.48	21.43	22.14	NaN	NaN	NaN	NaN	5	6	9	6
AARS	P49588;H3BPK7;A0A6Q8PGN5;A0A6Q8PFY2;A0A6Q8PF33;A0A6Q8PGE8;A0A6Q8PGR9;A0A6Q8PGB5;A0A6Q8PFK3;A0A6Q8PHJ2;A0A6Q8PH44;A0A6Q8PHP7;A0A6Q8PHP3;A0A6Q8PF77;A0A6Q8PG28;A0A6Q8PG62;A0A6Q8PGI8;A0A6Q8PHN5	Alanine--tRNA ligase, cytoplasmic	19.34	20.87	22.29	21.96	NaN	NaN	17.79	NaN	4	7	11	9
AARS2	Q5JTZ9	Alanine--tRNA ligase, mitochondrial	NaN	17.7	19.76	19.62	NaN	NaN	NaN	NaN	1	2	2	2
ABCD1	P33897;A6NEP8	ATP-binding cassette sub-family D member 1	NaN	17.4	19.08	19.65	NaN	NaN	NaN	NaN	0	1	1	1
ABCE1	P61221;D6R9I9;D6RGF4;H0Y990	ATP-binding cassette sub-family E member 1	18.28	19.16	20.38	19.83	NaN	NaN	NaN	NaN	1	1	3	2
ABCF1	Q5STZ8;Q8NE71;H0YGW7;A0A0G2JJB9;A0A0G2JIC2;F5GYK6	ATP-binding cassette sub-family F member 1	21.92	21.54	21.43	20.51	17.85	NaN	NaN	NaN	6	8	7	4
ABCF2	Q9UG63;C9JHK9;C9JZV3	ATP-binding cassette sub-family F member 2	20.42	20.54	21.47	21.72	NaN	NaN	NaN	NaN	4	3	7	6
ABCF3	Q9NUQ8;F8WCU6	ATP-binding cassette sub-family F member 3	19.26	19.23	19.79	20.39	NaN	NaN	NaN	NaN	1	2	3	2
ABI1	B6VEX4;A0A0A0MRT6;Q8IZP0;H0Y6B5	Abl interactor 1	21.84	21.6	NaN	21.3	NaN	NaN	NaN	NaN	3	5	0	4
ACAA2	P42765;A0A0B4J2A4;K7EME0	3-ketoacyl-CoA thiolase, mitochondrial	19.11	19.16	18.53	NaN	NaN	NaN	NaN	NaN	1	2	2	0
ACACA	Q13085;Q59FY4;A0A0C4DGT1;A0A087WWN5;A0A087X2F8;A0A087X126	Acetyl-CoA carboxylase 1;Biotin carboxylase	19.59	20.15	21.65	21.77	18.83	17.79	16.58	18.56	4	8	18	12
ACAD9	Q9H845;H0Y8Z9;D6RCD8	Acyl-CoA dehydrogenase family member 9, mitochondrial	20.12	20.74	19.97	21.47	19.55	21.97	NaN	NaN	3	4	4	3
ACADVL	P49748;G3V1M7;K7EQP4;K7EJW8;J3QRJ8;J3KSR4;J3QKU9;K7EMF8;J3KS89	Very long-chain specific acyl-CoA dehydrogenase, mitochondrial	19.16	18.94	NaN	21.13	21.17	NaN	NaN	19.06	1	3	0	1
ACAT1	A0A5F9ZHL1;P24752;A0A5F9ZHJ7;A0A5F9ZHJ0;A0A5F9ZHD4;A0A5F9ZI66;A0A5F9ZHH9;H0YEL7;A0A5F9ZHL7;E9PRQ6	Acetyl-CoA acetyltransferase, mitochondrial	21.28	21.8	20.69	20.96	21.03	18.16	NaN	NaN	4	6	4	4
ACAT2	Q9BWD1	Acetyl-CoA acetyltransferase, cytosolic	19.26	21.31	19.2	19.51	NaN	NaN	NaN	NaN	1	1	3	1
ACBD3	Q9H3P7	Golgi resident protein GCP60	23.21	23.21	22.58	20.5	NaN	NaN	NaN	NaN	9	10	7	5
ACIN1	S4R3H4;E7EQT4;Q9UKV3;G3V3B0;G3V3T3	Apoptotic chromatin condensation inducer in the nucleus	17.66	17.84	21.14	21.6	NaN	NaN	NaN	NaN	1	3	8	6
ACLY	P53396;K7ESG8;K7EIE7	ATP-citrate synthase	22.74	22.54	23.6	23.34	NaN	NaN	NaN	NaN	17	14	16	14
ACO2	A0A7I2V5T4;A2A274;Q99798;A0A7I2V5A1;A0A7I2V3U0;A0A7I2V586;A0A7I2V3F1;A0A7I2V614;A0A7I2V538;A0A7I2V6A6;A0A7I2V4I8;A0A7I2V5W7;A0A7I2V3C8;A0A7I2V3U7;A0A7I2V5U4;A0A7I2V2Y4	Aconitate hydratase, mitochondrial	21.91	21.99	22.38	23.05	20.76	NaN	NaN	19.04	7	9	9	5
ACOT13	Q9NPJ3	Acyl-coenzyme A thioesterase 13;Acyl-coenzyme A thioesterase 13, N-terminally processed	19.81	21.18	NaN	NaN	22.42	22.81	NaN	NaN	2	1	0	0
ACOT2	A0A087X0W7;G3V4F2;A0A087WT95;Q86TX2;P49753;A0A2R8Y7H3	Acyl-coenzyme A thioesterase 1;Acyl-coenzyme A thioesterase 2, mitochondrial	18.48	17.32	19.86	20.44	NaN	NaN	NaN	NaN	2	1	3	2
ACOT7	O00154;K7EKP8;Q6ZUV0	Cytosolic acyl coenzyme A thioester hydrolase	21.87	22.21	23.46	23.6	NaN	NaN	NaN	NaN	5	7	7	9
ACOT9	Q9Y305;H7C5Q2;C9J7L8	Acyl-coenzyme A thioesterase 9, mitochondrial	17.99	19.54	20.59	19.81	20.02	19.56	NaN	NaN	1	3	4	2
ACP1	P24666;G5E9R5;F2Z2Q9;D3YTI2	Low molecular weight phosphotyrosine protein phosphatase	20.56	20.62	20.48	19.92	NaN	NaN	NaN	NaN	2	3	1	2
ACSL3	O95573;F5H062;F5GWH2	Long-chain-fatty-acid--CoA ligase 3	20.63	20.36	22.05	21.58	NaN	NaN	18.34	NaN	4	3	9	5
ACSL4	O60488;H0Y9A0;D6RDA8;D6RF95	Long-chain-fatty-acid--CoA ligase 4	19.8	19.4	18.88	18.45	17.96	NaN	NaN	NaN	3	2	3	3
ACTB	P60709;E7EVS6;A0A6Q8PFE4;Q6S8J3;A5A3E0;A0A2R8YFE2;P0CG38;P0CG39;Q9BYX7	Actin, cytoplasmic 1;Actin, cytoplasmic 1, N-terminally processed	25.99	25.44	25.44	27.41	25.92	25.87	NaN	NaN	32	33	42	37
ACTC1	P68032;P68133;P62736;P63267;A6NL76;C9JFL5;F6UVQ4;F6QUT6;F8WB63;B8ZZJ2	Actin, alpha cardiac muscle 1;Actin, alpha skeletal muscle;Actin, aortic smooth muscle;Actin, gamma-enteric smooth muscle	25.41	26.25	23.14	20.51	25.35	23.87	NaN	NaN	20	21	23	20
ACTG1.1	P63261;I3L3I0;I3L1U9;I3L4N8;I3L3R2;J3KT65	Actin, cytoplasmic 2;Actin, cytoplasmic 2, N-terminally processed	29.27	29.14	29.52	29.13	28.87	29.12	27.09	27.47	32	33	42	37
ACTL6A	O96019;H7C5S0;C9JQT2;O94805	Actin-like protein 6A	20.08	20.43	20.36	18.29	NaN	NaN	NaN	NaN	1	1	1	2
ACTN1.1	P12814;A0A7I2V4Y4;G3V2N5;A0A494C1A0;P35609;G3V5M4;A0A494C033;A0A494C166;A0A494C0Q3;G3V380	Alpha-actinin-1	24.53	24.71	23.43	21.97	NaN	NaN	17.51	NaN	47	50	42	34
ACTN4.1	O43707	Alpha-actinin-4	27.78	27.81	26.42	25.12	15.14	15.86	NaN	NaN	72	72	70	62
ACTR2	P61160;F5H6T1;A0A1B0GWD0;A0A1B0GWH0	Actin-related protein 2	21.61	21.42	20.63	20.42	NaN	NaN	18.22	NaN	8	6	4	2
ACTR3	P61158;B4DXW1;F8WDR7;F8WEW2;F8WE84;Q9P1U1	Actin-related protein 3	21.15	20.32	20.95	19.16	NaN	NaN	NaN	NaN	5	6	10	7
ADAM9	Q13443;A0A7I2V3W3;A0A7I2V4B3;A0A7I2YQ97;A0A7I2V2Z6;A0A7I2V5N8;A0AVL1;F8WC54;A0A7I2V3B5;A0A7I2V2E1;A0A7I2V3C1;A0A7I2V303;A0A7I2V5Q0;A0A0J9YY58;C9J6H5;A0A7I2V5C0;C9JPM3	Disintegrin and metalloproteinase domain-containing protein 9	21.25	21.05	18.28	20.49	18.85	NaN	NaN	NaN	6	8	2	3
ADAR	P55265;A0A3B3IRQ9;A0A3B3ISX1;A0A3B3ITG9;A0A3B3ISU1	Double-stranded RNA-specific adenosine deaminase	21	20.56	22.96	23	NaN	NaN	NaN	NaN	11	11	17	12
ADRM1	Q16186;A0A087WX59;A0A087WUX6	Proteasomal ubiquitin receptor ADRM1	18.93	18.59	21.01	21.04	NaN	NaN	NaN	NaN	1	1	2	2
ADSL	P30566;A0A1B0GTJ7;A0A1B0GWJ0;A0A0A6YY92;A0A096LNY6;A0A1B0GWF8;A0A1B0GTG9;A0A096LNY5;A0A096LNY4;A0A096LP72;B4DEP1;A0A1W2PRX2;A0A096LP76;A0A096LP92;A0A096LPA2;A0A096LNT0;V9GY96	Adenylosuccinate lyase	20.61	21.27	21.06	21.45	NaN	NaN	NaN	NaN	2	3	5	3
ADSS	P30520	Adenylosuccinate synthetase isozyme 2	19.77	20.21	20.83	20.61	NaN	NaN	NaN	NaN	2	2	4	2
AFAP1	Q8N556	Actin filament-associated protein 1	21.26	21	22.18	21.24	NaN	NaN	NaN	NaN	6	6	6	4
AFG3L2	Q9Y4W6;K7EP56	AFG3-like protein 2	NaN	18.1	18.66	20.01	NaN	NaN	NaN	NaN	0	2	1	1
AGFG1	P52594;C9J2I0;B8ZZY2	Arf-GAP domain and FG repeat-containing protein 1	21.39	22.45	20.3	21.17	NaN	NaN	NaN	NaN	2	3	2	1
AGO2	Q9UKV8;Q5TA58;A0A6I8PTZ8;Q9UL18;E5RJY2	Protein argonaute-2	20.16	20.03	19.92	19.37	NaN	NaN	NaN	NaN	6	6	4	2
AGTRAP	Q6RW13	Type-1 angiotensin II receptor-associated protein	22.28	22.74	21.21	20.61	NaN	NaN	NaN	NaN	2	2	1	1
AHCTF1	Q8WYP5	Protein ELYS	19.6	18.82	22.88	22.74	NaN	NaN	NaN	NaN	1	2	11	11
AHCY	P23526	Adenosylhomocysteinase	23.08	23.68	22.91	23.63	21.46	22.64	NaN	19.44	8	10	9	7
AHCYL1	O43865	Putative adenosylhomocysteinase 2	24.91	24.28	21.64	23.68	NaN	21.51	33.39	NaN	6	4	3	3
AHNAK	Q09666;E9PQE3;E9PJZ0;E9PKR9;E9PJC6;E9PLK4;P48552	Neuroblast differentiation-associated protein AHNAK	22.86	23.4	25.13	25.46	NaN	14.77	14.91	NaN	73	108	132	99
AHNAK2	Q8IVF2	Protein AHNAK2	20.43	20.86	23.29	23.42	NaN	NaN	NaN	NaN	11	17	32	31
AHSA1	O95433;G3V438;H0YJG7;H0YJ63;H0YJU2;G3V3W9	Activator of 90 kDa heat shock protein ATPase homolog 1	19.86	20.58	NaN	20.64	NaN	NaN	NaN	NaN	1	2	2	1
AIFM1	A0A6Q8PHC0;A0A7I2PK44;A0A6Q8PHJ9;A0A6Q8PG15;A0A6Q8PFM5;O95831;A0A6Q8PFE1;A0A7I2RLJ8;A0A6Q8PFA7;A0A6Q8PFQ8;A0A6Q8PFS4;A0A6Q8PFW2;A0A6Q8PF87;E9PMA0;A0A6Q8PFN1;A0A6Q8PHJ4	Apoptosis-inducing factor 1, mitochondrial	19.04	19.56	19.23	18.89	19.96	NaN	NaN	19.78	1	3	1	2
AIMP1	Q12904;A0A5F9ZHC5;D6R937	Aminoacyl tRNA synthase complex-interacting multifunctional protein 1;Endothelial monocyte-activating polypeptide 2	20.1	21.08	22.66	23.62	NaN	18.64	NaN	19.27	3	6	6	5
AIMP2	Q13155;A8MU58	Aminoacyl tRNA synthase complex-interacting multifunctional protein 2	20.89	21.54	22.04	21.62	NaN	NaN	NaN	NaN	2	3	2	4
AIP	O00170;E9PMH2;V9GYQ3	AH receptor-interacting protein	22.07	22.21	20.8	21.26	NaN	NaN	NaN	NaN	6	8	5	4
AK1	P00568;Q5T9B7;H0YID2	Adenylate kinase isoenzyme 1	19.42	19.18	18.42	NaN	NaN	NaN	NaN	NaN	1	1	1	0
AK2	F8W1A4;P54819;F8VZG5;A0A5F9ZHP2;F8VY04;A0A5K1VW67;G3V213;F8VPP1	Adenylate kinase 2, mitochondrial;Adenylate kinase 2, mitochondrial;Adenylate kinase 2, mitochondrial, N-terminally processed	21.51	22.14	20.52	22.12	19.51	19.43	NaN	NaN	5	7	5	8
AK4	P27144;F8VS11	Adenylate kinase 4, mitochondrial	NaN	18.4	17.69	17.75	NaN	NaN	NaN	NaN	1	3	1	1
AKAP1	Q92667;I3L2A2;I3L2N7;I3L0W0;I3L0K6;I3L3K1;I3L364	A-kinase anchor protein 1, mitochondrial	18.73	19.16	20.18	20.37	NaN	NaN	NaN	NaN	2	3	5	3
AKAP12	Q02952	A-kinase anchor protein 12	18.78	19.28	22.64	23	NaN	NaN	NaN	NaN	6	6	12	8
AKAP13	Q12802;H0YMW2;A0A087WTD7;A8MYJ1;A0A087WY36;A0A087WX73	A-kinase anchor protein 13	18.91	19.86	19.75	19.66	NaN	NaN	NaN	NaN	1	3	4	4
AKAP2.1	Q9Y2D5	A-kinase anchor protein 2	19.86	20.19	22.27	23.03	NaN	NaN	NaN	NaN	3	8	14	7
AKAP8	O43823;M0QYL4	A-kinase anchor protein 8	NaN	19.07	20.79	22.11	NaN	NaN	NaN	NaN	0	1	3	3
AKAP8L	Q9ULX6;V9GZ50;M0R1Y5;M0R010;M0QYT7	A-kinase anchor protein 8-like	20.41	20.74	21.49	21.53	NaN	NaN	NaN	NaN	4	4	7	6
AKAP9	A0A0A0MRF6;Q99996;H7BYL6;H7BZV6;Q6PJH3;A0A6I8PUD8	A-kinase anchor protein 9	18.81	19.05	21.24	20.5	NaN	NaN	NaN	NaN	3	2	11	6
AKT1S1	Q96B36	Proline-rich AKT1 substrate 1	18.86	18.7	18.77	NaN	NaN	NaN	NaN	NaN	2	1	1	1
ALDH16A1	Q8IZ83;F5H4B6;M0QY06	Aldehyde dehydrogenase family 16 member A1	19.59	19.93	18.89	19.91	NaN	NaN	NaN	NaN	1	2	1	2
ALDH18A1	P54886	Delta-1-pyrroline-5-carboxylate synthase;Glutamate 5-kinase;Gamma-glutamyl phosphate reductase	20.51	20.68	20.76	21.02	20.42	21.51	NaN	NaN	5	6	7	6
ALDH7A1	P49419;A0A1B0GW77;A0A1B0GTG2;A0A1B0GTY9;A0A1B0GW82;A0A1B0GUA1;A0A1B0GTJ4;A0A1B0GV49;A0A0J9YWF7;A0A1B0GUY0;H0YHM6;F8WDY6;F8VVF2;A0A1B0GVU0;A0A0J9YWM6;F8WD33;A0A1B0GW65;A0A0J9YWK1	Alpha-aminoadipic semialdehyde dehydrogenase	18.43	19.97	19.76	19.96	NaN	NaN	NaN	NaN	1	5	3	3
ALDH9A1	P49189	4-trimethylaminobutyraldehyde dehydrogenase	18.14	16.73	NaN	19.3	NaN	NaN	NaN	NaN	1	1	0	1
ALDOA	P04075;J3KPS3;H3BQN4;H3BPS8;H3BUH7;H3BR04;H3BMQ8;H3BU78;H3BR68	Fructose-bisphosphate aldolase A;Fructose-bisphosphate aldolase	26.36	26.63	25.14	24.44	20.78	21.32	NaN	NaN	27	25	22	23
ALDOC	P09972;A8MVZ9;C9J8F3;J3KSV6;J3QKP5;K7EKH5;J3QKK1	Fructose-bisphosphate aldolase C;Fructose-bisphosphate aldolase	23.39	23.82	21.05	19.91	NaN	NaN	NaN	NaN	7	4	5	4
ALYREF	Q86V81;E9PB61	THO complex subunit 4	20.41	20.18	20.79	19.55	NaN	NaN	NaN	NaN	2	2	3	1
AMOT	Q4VCS5;A6NP16;E7ERM3	Angiomotin	19.1	18.33	20.29	20.49	NaN	NaN	NaN	NaN	1	1	1	1
AMOTL2	Q9Y2J4;D6RCL7;D6RIC7;D6RBK2;D6RJA4;D6RF61;D6RFG0	Angiomotin-like protein 2	18.19	18.67	21.3	19.91	NaN	NaN	NaN	NaN	2	1	5	4
AMPD2	A0A5F9UK94;H0Y360;Q01433;A0A590UK85;A0A590UJY6;E9PIJ1;E9PJF6;A0A590UJX5;H0YF16	AMP deaminase 2	19.48	19.38	20.88	21.71	NaN	NaN	NaN	NaN	2	2	5	6
ANK2	Q01484;A0A5F9ZI73;A0A5F9ZGX8;A0A5F9ZHJ6;A0A5F9ZGS5;A0A5F9ZHL5;A0A5F9ZI18;A0A5F9ZI56;A0A5F9ZGY1;A0A5F9ZH39;A0A5F9ZHG3;A0A5F9ZHQ5;A0A5F9ZHC9;A0A5F9ZI81;A0A5F9ZH70;A0A5F9ZGZ1;A0A5F9ZI30;A0A5F9ZGY4;A0A5F9ZGZ5;A0A5F9ZI65;A0A5F9ZH19;A0A5F9ZHN5;A0A5F9ZI40;I6L894;A0A5F9ZGY3;A0A5F9ZHD2;A0A5F9ZHR8;D6RHE1;A0A5F9ZHE4;A0A5F9ZGX3;A0A5F9ZHS1;A0A5F9ZGS7;A0A5F9ZHA1;A0A5F9ZHJ4;A0A5F9ZI15;E9PHW9;A0A5F9ZI69;A0A5F9ZI…	Ankyrin-2	NaN	NaN	19.9	19.17	17.96	17.88	NaN	NaN	0	0	2	1
ANKFY1	Q9P2R3;I3L3P8	Rabankyrin-5	24.87	24.29	24.91	24.47	NaN	NaN	NaN	NaN	2	3	1	3
ANKHD1	Q8IWZ3;H0Y785;H0Y472;H0Y4P6;A0A0A0MQZ8;H0Y7Y3;H7C0V5	Ankyrin repeat and KH domain-containing protein 1	19.58	19.48	21.91	22.43	NaN	NaN	NaN	NaN	4	3	10	10
ANKLE2	Q86XL3;F5H6J0;F5H1D4	Ankyrin repeat and LEM domain-containing protein 2	19.45	18.94	21.83	21.23	NaN	NaN	NaN	NaN	1	1	7	4
ANKRD17	H0YM23;O75179;A0A1W2PQ15;H0YLQ3	Ankyrin repeat domain-containing protein 17	18.74	19.06	19.42	17.64	NaN	NaN	NaN	NaN	3	4	6	4
ANKRD28	O15084;B4DIW9	Serine/threonine-protein phosphatase 6 regulatory ankyrin repeat subunit A	18.98	19.3	19.41	20.4	NaN	NaN	NaN	NaN	1	1	1	2
ANKZF1	B8ZZS4;Q9H8Y5	Ankyrin repeat and zinc finger domain-containing protein 1	NaN	18.75	21.14	19.12	NaN	NaN	NaN	NaN	0	1	2	1
ANLN	Q9NQW6;C9JJT6;H7C3S1;H7C1K5;H7C0Y6;H7C167;H7C1C2	Actin-binding protein anillin	20.07	21.12	23.3	22.34	NaN	NaN	NaN	NaN	5	6	17	14
ANP32E	E9PPH5;Q9BTT0;Q5TB19;E9PLC4	Acidic leucine-rich nuclear phosphoprotein 32 family member E	19.59	19.24	18.07	NaN	NaN	NaN	NaN	NaN	2	2	2	0
ANXA1	P04083;Q5T3N1;Q5T3N0	Annexin A1	23.54	23.68	23.69	23.35	NaN	16.93	NaN	18.56	13	15	19	15
ANXA11	P50995;H0Y6E1;E5RIN3;P27216	Annexin A11	24.19	24.31	24.26	24.09	16.89	16.13	NaN	NaN	21	20	16	15
ANXA2	P07355;H0YMW4;H0YN42;H0YMU9;H0YMD0;A6NMY6;H0YL33;H0YM50;H0YKS4;H0YNB8;H0YN28;H0YMM1;A0A7I2V4P4;H0YKX9;H0YMT9;H0YLV6;H0YKZ7;H0YKL9;H0YKV8;H0YMD9;H0YKN4;H0YLE2	Annexin A2;Annexin;Putative annexin A2-like protein	27.36	27.17	26.31	25.89	23.28	24.03	17.34	15.76	33	31	38	29
ANXA4	P09525;Q6P452;B4E1S2	Annexin A4;Annexin	20.33	19.99	21.15	21.37	NaN	NaN	NaN	NaN	4	5	3	3
ANXA5	P08758;E9PHT9;D6RBL5;D6RBE9;D6RCN3	Annexin A5;Annexin	21.4	21.83	21.13	21.71	20.09	20.42	NaN	NaN	5	8	6	4
ANXA6.1	P08133;E5RFF0;E5RI05;E5RJF5;E5RK63;E5RIU8;E5RJR0	Annexin A6	20.66	20.75	20.44	20.5	NaN	NaN	NaN	NaN	6	8	9	7
ANXA7	P20073	Annexin A7	24.34	24.05	23.48	23.28	NaN	17.1	NaN	NaN	12	14	11	11
AP1G1	O43747;H3BN75;H3BS13;H3BV30;H3BRM7;H3BN71;B4DGE1;H3BR36;H3BUN9;H3BNR4;B3KNW1	AP-1 complex subunit gamma-1	NaN	18.69	18.46	18.79	NaN	NaN	NaN	NaN	0	2	2	1
AP1M1	Q9BXS5;K7EJL1;E7ENJ6;K7EQX3;K7ENA7;K7EQ90;K7ER75;K7EPJ8	AP-1 complex subunit mu-1	19.94	19.95	18.86	18.05	NaN	NaN	NaN	NaN	2	3	5	2
AP1M2	Q9Y6Q5;K7EPR4;K7EJJ1;K7EMG5;K7EK69;K7ERH5;K7EL08	AP-1 complex subunit mu-2	NaN	17.69	18.51	19.32	NaN	NaN	NaN	NaN	0	1	2	1
AP2A1	O95782;M0R2D9	AP-2 complex subunit alpha-1	20.5	19.72	NaN	20.47	NaN	20.54	NaN	19.36	2	3	1	1
AP2B1	P63010;A0A087X253;A0A087WU93;A0A087WZQ6;A0A087WYD1;K7EN71;K7ERB2;K7EJX1;A0A087WXS3;K7EKZ5	AP-2 complex subunit beta	21.74	21.19	19.05	18.56	16.53	NaN	NaN	NaN	10	10	3	2
AP2M1	A0A087WY71;E9PFW3;Q96CW1;C9JJ47;C9JTK4;C9JGT8;C9JJD3;C9JPV8;H7C4C3	AP-2 complex subunit mu	19.1	20.29	19.14	19.69	NaN	NaN	NaN	NaN	1	4	4	5
AP3B1	O00203;A0A590UJU7;A0A590UJU0;A0A590UJE5;A0A590UJ60;A0A590UK04;A0A5F9UJV3;A0A2R8Y2A8;A0A590UKC4;Q13367;A0A590UKD3;A0A590UK64;A0A590UK30;H0YBD0;A0A590UJW5	AP-3 complex subunit beta-1	21.54	21.88	21.12	21.06	NaN	21.62	NaN	NaN	3	5	2	2
AP3D1	O14617;A0A2R8Y611;A0A2R8Y4J3;K7ELX8;A0A087WYN6	AP-3 complex subunit delta-1	19.06	19.35	NaN	19.18	NaN	NaN	NaN	NaN	2	3	1	3
AP3M1	Q9Y2T2	AP-3 complex subunit mu-1	19.58	20	19.29	NaN	NaN	NaN	NaN	NaN	2	2	2	0
AP3S1	Q92572;F5H459	AP-3 complex subunit sigma-1	19.28	19.56	19.02	NaN	NaN	NaN	NaN	NaN	2	2	1	0
APBB2.1	Q92870;H0YAJ5;G5E9Y1;H0YA92;D6RGD4;D6RAJ4;D6RD19;H0Y9U9;H0Y943	Amyloid beta A4 precursor protein-binding family B member 2	19.02	19.4	21.4	20.81	NaN	NaN	NaN	NaN	3	5	6	5
APEH	C9JIF9;P13798;H7C393;H7C1U0;C9JLK2;H0YFE5;F8WEH5	Acylamino-acid-releasing enzyme	18.88	NaN	21.25	22.06	NaN	NaN	NaN	NaN	1	0	4	3
APEX1	P27695;G3V3M6;G3V5Q1;G3V3C7;A0A0C4DGK8;G3V5D9;G3V5M0;G3V359;H7C4A8;G3V3Y6;G3V2D9	DNA-(apurinic or apyrimidinic site) lyase;DNA-(apurinic or apyrimidinic site) lyase, mitochondrial	20.57	20.44	19.2	20.8	NaN	17.58	NaN	NaN	3	6	2	5
API5	G3V1C3;Q9BZZ5;E9PQK6;H0YER7	Apoptosis inhibitor 5	20.05	20.22	18.48	18.44	NaN	NaN	NaN	NaN	3	4	2	2
APIP	Q96GX9;S4R3D6	Methylthioribulose-1-phosphate dehydratase	NaN	18.8	19.46	18.79	NaN	NaN	NaN	NaN	0	1	1	1
APLP2	Q06481	Amyloid-like protein 2	22.09	21.37	22.66	22.12	NaN	NaN	NaN	NaN	5	5	5	2
APP	E9PG40;P05067;A0A0A0MRG2;H7C0V9	Amyloid beta A4 protein;N-APP;Soluble APP-alpha;Soluble APP-beta;C99;Beta-amyloid protein 42;Beta-amyloid protein 40;C83;P3(42);P3(40);C80;Gamma-secretase C-terminal fragment 59;Gamma-secretase C-terminal fragment 57;Gamma-secretase C-terminal fragment 50;C31	19.88	21.02	20.74	20.97	20.8	20.12	NaN	NaN	2	5	5	3
APPL1	Q9UKG1;C9K0C4;C9JAB0	DCC-interacting protein 13-alpha	19.79	19.02	NaN	20.9	NaN	NaN	NaN	NaN	1	2	0	1
APRT	P07741;H3BQZ9;H3BQB1;H3BQF1;H3BSW3	Adenine phosphoribosyltransferase	21.06	21.09	20.85	21.94	19.36	NaN	NaN	NaN	2	5	4	4
ARCN1	P48444;B0YIW6;Q6P1Q5;E9PK34	Coatomer subunit delta	19.93	19.74	20.11	20.75	19.41	NaN	NaN	NaN	2	5	2	2
ARF1	P84077;P61204;F5H423;H0YGG7;F5H0C7	ADP-ribosylation factor 1;ADP-ribosylation factor 3	21.96	22.27	20.69	19.37	19.28	22.36	NaN	NaN	2	4	3	1
ARF4	P18085;C9JPM4;C9JAK5	ADP-ribosylation factor 4	22.79	22.76	20.4	19.65	NaN	23.4	NaN	NaN	2	2	2	1
ARF5	P84085;C9J1Z8;F5H1V1;F5H6T5;F8WDB3	ADP-ribosylation factor 5	20.23	19.17	NaN	17.98	NaN	NaN	NaN	NaN	2	4	1	1
ARFGAP2.1	G5E9L0;Q8N6H7;A0A0D9SF70;E9PQP3;H0YDN9;E9PMU9;E9PIY6;E9PJT7;E9PK28;E9PM18;E9PMR9;E9PM63;E9PNY8;H0YF45;H0YDX1	ADP-ribosylation factor GTPase-activating protein 2	21.17	20.92	18.86	21.35	17.32	NaN	NaN	NaN	2	4	1	4
ARFGAP3.1	Q9NP61;B0QYV8	ADP-ribosylation factor GTPase-activating protein 3	20.95	20.89	20.87	20.45	NaN	NaN	NaN	NaN	5	3	3	4
ARFGEF1	Q9Y6D6;E5RIF2;E5RHL7;E5RHZ1;E5RJN9	Brefeldin A-inhibited guanine nucleotide-exchange protein 1	20.52	20.17	22.63	22.54	NaN	NaN	NaN	NaN	8	5	6	7
ARFGEF2	Q9Y6D5	Brefeldin A-inhibited guanine nucleotide-exchange protein 2	NaN	18.82	19.65	20.15	NaN	NaN	NaN	NaN	2	2	3	4
ARHGDIA	J3KTF8;J3QQX2;P52565;J3KRE2;J3KRY1;J3KS60	Rho GDP-dissociation inhibitor 1	19.82	20.19	19.46	18.79	NaN	NaN	NaN	NaN	2	3	1	1
ARHGEF10	O15013;H0YAN8;E9PB39	Rho guanine nucleotide exchange factor 10	19.25	18.92	19.67	19.55	NaN	NaN	NaN	NaN	3	4	2	1
ARHGEF12	E9PMR6;Q9NZN5	Rho guanine nucleotide exchange factor 12	17.47	NaN	19.42	19.68	NaN	NaN	NaN	NaN	1	0	1	1
ARHGEF2	V9GYM8;A0A5F9ZI21;Q92974;V9GYF0;Q5VY93;V9GYF5;V9GYG5;V9GZ14;V9GZ58	Rho guanine nucleotide exchange factor 2	20.12	20.22	23.15	23.72	15.56	NaN	NaN	NaN	6	9	23	22
ARID1A	O14497;H0Y488;A0A1B0GTU5;A0A087WUV6;H0YEW5;H0YCU6	AT-rich interactive domain-containing protein 1A	20.83	20.86	24.16	23.85	NaN	NaN	NaN	NaN	15	17	30	25
ARID1B	Q8NFD5;A0A6Q8NVI4;A0A3F2YNW7;H0Y7H8;A0A1B0GVK1;A0A1B0GTJ8;A0A1B0GWJ2;A0A1B0GV63;H0Y2R3;A0A1B0GTI6;A0A6I8PTU7;H0Y3S9;A0A1B0GU09;A0A1B0GV92;A0A1B0GU65;A0A1B0GUG2;A0A1B0GUC6	AT-rich interactive domain-containing protein 1B	18.99	19.22	21.48	21.74	NaN	NaN	NaN	NaN	2	2	6	5
ARL1	P40616;B4DZG7;F8VYN9;F8W1Z8;F8VP99;F8VP63	ADP-ribosylation factor-like protein 1	19.13	20.09	16.34	NaN	NaN	NaN	NaN	NaN	1	2	1	0
ARL3	P36405	ADP-ribosylation factor-like protein 3	19.32	19.2	17.47	NaN	NaN	NaN	NaN	NaN	1	1	1	0
ARL6IP4	F5GYV5;H7BZV4;A0A0C4DG62;F8WCT1;Q66PJ3;F5H7X4;F8WEP2;A0A0C4DH18	ADP-ribosylation factor-like protein 6-interacting protein 4	19.13	19.12	20.12	19.09	NaN	18.64	NaN	NaN	1	1	1	3
ARL8A	Q96BM9;A0A087X2J2	ADP-ribosylation factor-like protein 8A	NaN	17.92	17.63	19.59	NaN	NaN	NaN	NaN	0	1	1	1
ARPC1B	O15143;C9JEY1;C9K057;C9JTT6;C9JBJ7;F8VXW2;C9JM51;F8WEB3	Actin-related protein 2/3 complex subunit 1B	18.69	20.45	17.09	18.99	17.73	18.34	NaN	NaN	2	4	2	1
ARPC3	O15145;C9JZD1;F8VR50	Actin-related protein 2/3 complex subunit 3	20.85	20.42	19.76	20.87	18.42	NaN	NaN	NaN	2	3	3	1
ARPC4	P59998;F8WCF6;F8WDD7;H7C0A3;A0A0A6YYG9;R4GN08	Actin-related protein 2/3 complex subunit 4	21.28	21.29	19.63	NaN	NaN	NaN	NaN	NaN	3	3	1	0
ARPC5	O15511;B1ALC0	Actin-related protein 2/3 complex subunit 5	NaN	17.34	17.61	17.01	NaN	NaN	NaN	NaN	0	2	1	1
ASAP2	O43150;A0A286YFG8	Arf-GAP with SH3 domain, ANK repeat and PH domain-containing protein 2	NaN	19.14	19.78	19.28	NaN	NaN	NaN	NaN	0	2	1	1
ASCC2	Q9H1I8;F2Z2W4;F8WAQ6;B1AH59	Activating signal cointegrator 1 complex subunit 2	17.31	16.9	19.04	19.23	NaN	NaN	NaN	NaN	1	1	1	1
ASNA1	O43681	ATPase ASNA1	19.1	18.87	18.27	20.5	NaN	NaN	NaN	NaN	2	1	3	1
ASNS	P08243;F8WEJ5;C9J057;C9JT45;C9JM09;C9JLN6	Asparagine synthetase [glutamine-hydrolyzing]	23.3	22.99	23.58	23.17	NaN	NaN	NaN	NaN	9	8	15	9
ASS1	P00966;Q5T6L6;Q5T6L5	Argininosuccinate synthase	NaN	14.09	16.04	NaN	16.1	NaN	NaN	18.84	0	1	2	0
ATAD1	Q8NBU5	ATPase family AAA domain-containing protein 1	19.28	NaN	20.74	20.58	NaN	NaN	NaN	NaN	1	0	1	2
ATAD2	Q6PL18;A0A0B4J211;Q9ULI0	ATPase family AAA domain-containing protein 2	NaN	18.09	20.83	21.25	NaN	NaN	NaN	NaN	0	2	4	4
ATAD3A	Q9NVI7;Q5SV16	ATPase family AAA domain-containing protein 3A	21.33	21.68	23.64	23.16	22.56	23.05	20.9	NaN	3	6	6	7
ATAD3B	Q5T9A4;A0A5K1VW56	ATPase family AAA domain-containing protein 3B	19.62	19.96	20.9	22.08	NaN	NaN	NaN	NaN	4	5	4	5
ATG3	Q9NT62;F8WDI0;C9JNW8	Ubiquitin-like-conjugating enzyme ATG3	19.66	20.22	21.55	21.05	NaN	NaN	NaN	NaN	3	3	5	4
ATG4B	Q9Y4P1;C9JIK8;F2Z2K8	Cysteine protease ATG4B	NaN	18.03	18.68	18.44	NaN	NaN	NaN	NaN	0	2	1	1
ATG7	O95352;C9JNU2;C9JKA3;C9JE55;C9J415;C9JFF4;C9JGL2;F8WDY9;H7C2R3;H7BZ92;H7C2J8;H7C059	Ubiquitin-like modifier-activating enzyme ATG7	18.36	18.66	19.99	18.58	17.78	NaN	NaN	NaN	2	3	2	1
ATL3	Q6DD88;F5H6I7;F5GWF8	Atlastin-3	19.92	19.49	20.5	19.32	NaN	NaN	NaN	NaN	2	3	4	2
ATP13A1	Q9HD20;H7C3H2	Manganese-transporting ATPase 13A1	19.37	19.78	19.76	21.1	NaN	NaN	NaN	NaN	3	6	4	3
ATP1A1	P05023;M0R116;A0A2R8YEY8;A0A0A0MT26;P13637;B1AKY9;P50993;H0Y7C1;Q5TC01;Q5TC02;P20648;P54707;Q5TC05;A0A669K9X0;M0QXF2	Sodium/potassium-transporting ATPase subunit alpha-1	22.45	22.68	21.28	20.93	NaN	18.36	NaN	NaN	14	18	13	11
ATP2A2	P16615;H7C5W9;O14983;Q93084;H3BVB2;H3BTW4	Sarcoplasmic/endoplasmic reticulum calcium ATPase 2	21.95	20.87	21.52	20.01	NaN	17.84	19.55	NaN	7	7	10	6
ATP2B1	P20020;E7ERY9;A0A2R8Y4R4;Q01814;A0A2U3U055;A0A2U3TZI3;F8W1V5;A0A0U1RQU3;H0YHH6;A0A2R8Y535	Plasma membrane calcium-transporting ATPase 1;Calcium-transporting ATPase	21.69	22.27	21.44	21.93	15.9	19.05	NaN	NaN	8	11	9	9
ATP2B4	P23634	Plasma membrane calcium-transporting ATPase 4	18.71	18.83	19.23	19.16	16.17	17.26	NaN	NaN	11	12	6	6
ATP2C1	H0Y9V7;B4E2Q0;P98194;H0Y8X9;H0Y9S7	Calcium-transporting ATPase;Calcium-transporting ATPase type 2C member 1	17.64	17.94	18.36	18.6	NaN	NaN	NaN	NaN	2	1	2	2
ATP5A1	P25705;K7EK77;K7ERX7;K7EJP1;K7ENJ4;K7EQH4;K7ESA0	ATP synthase subunit alpha, mitochondrial	25.27	25.53	24.68	24.18	24.6	24.68	19.33	22.89	19	18	20	14
ATP5B	P06576;H0YH81;F8W079;F8W0P7;H0YI37	ATP synthase subunit beta, mitochondrial;ATP synthase subunit beta	25.14	25.09	25.23	24.99	23.28	23.89	23.43	21.17	16	19	20	15
ATP5C1	P36542	ATP synthase subunit gamma, mitochondrial	22.36	21.71	21.61	20.52	21.2	21.89	NaN	NaN	5	6	4	2
ATP5EP2	Q5VTU8;P56381	ATP synthase subunit epsilon-like protein, mitochondrial;ATP synthase subunit epsilon, mitochondrial	20.8	20.85	21.57	NaN	NaN	NaN	NaN	NaN	1	2	1	0
ATP5J2	P56134;C9JU26	ATP synthase subunit f, mitochondrial	NaN	19.21	20.85	20.94	NaN	NaN	NaN	NaN	0	3	3	2
ATP5L	E9PN17;A0A3B3ITX4;O75964	ATP synthase subunit g, mitochondrial	22.69	22.57	21.82	20.72	21.95	21.9	NaN	NaN	2	3	3	2
ATP5O	P48047;A0A494C0K9;H7C0C1;H7C086;H7C068	ATP synthase subunit O, mitochondrial	19.11	20.53	19.3	19.67	18.7	21.7	NaN	NaN	2	3	3	1
ATP6V0D1	J3QL14;R4GN72;F5GYQ1;P61421	V-type proton ATPase subunit d 1	20.13	NaN	18.51	20.44	NaN	NaN	NaN	NaN	1	0	1	1
ATP6V1A	P38606;C9JVW8;C9JA17;F8WDJ3	V-type proton ATPase catalytic subunit A	19.06	20.32	21.8	22.48	NaN	NaN	NaN	NaN	2	4	9	8
ATP6V1B2	P21281;H0YC04;E5RGH6;H0YAT8	V-type proton ATPase subunit B, brain isoform	NaN	19.19	19.45	21.09	NaN	NaN	NaN	NaN	1	2	1	2
ATP6V1E1	P36543;C9J8H1;Q96A05	V-type proton ATPase subunit E 1	19.88	20.38	19.72	19.93	NaN	NaN	NaN	NaN	1	2	2	1
ATP6V1G1	O75348;A0A7I2V4K4;A0A7I2V3Q6;A0A7I2V375;A0A7I2V2N1;A0A7I2YQH3;F2Z307;O95670	V-type proton ATPase subunit G 1	19.54	20.16	19.75	20.27	NaN	NaN	NaN	NaN	1	2	1	1
ATRX	P46100;A0A096LNN3;A0A6Q8PHA4;A0A096LNW1;A0A087WWG0;A0A096LNL6;A0A096LNL9	Transcriptional regulator ATRX	20.11	20.05	19.58	19.97	NaN	NaN	NaN	NaN	1	1	2	5
ATXN10	Q9UBB4;A0A1W2PQD2;B1AHE4;B1AHE3	Ataxin-10	17.91	18.67	17.67	NaN	NaN	NaN	NaN	NaN	1	3	2	0
ATXN2	A0A2R8YDM9;A0A2R8Y5A6;H0YH87;A0A5F9ZI57;A0A2R8Y7E6;A0A5F9ZHX3;F8VRK6;A0A5F9ZH85;A0A2R8Y6W7;A0A2R8YGV1		22.85	22.58	23.44	24.03	NaN	NaN	NaN	NaN	8	7	10	10
ATXN2L	Q8WWM7;H3BUF6;H3BSK9;H3BUE3;H3BSQ5;H3BRB0;A0A0C4DGL7;S4R3J6;F8WB05	Ataxin-2-like protein	23.14	23.25	24.06	24.44	NaN	16.81	NaN	NaN	14	16	22	19
AURKA	O14965;A3KFJ0;Q5QPD4;Q5QPD2;A3KFJ1	Aurora kinase A	18.57	18.61	NaN	19.53	NaN	NaN	NaN	NaN	2	1	0	1
AXL	P30530;M0R0W6	Tyrosine-protein kinase receptor UFO;Receptor protein-tyrosine kinase	20.89	20.6	22.65	23.05	NaN	NaN	NaN	NaN	4	5	9	10
BAG3	O95817;C9JFK9	BAG family molecular chaperone regulator 3	21.91	21.84	21.98	20.67	NaN	NaN	NaN	NaN	11	12	10	4
BAG5	Q9UL15	BAG family molecular chaperone regulator 5	NaN	18.72	19.92	21.84	NaN	NaN	NaN	NaN	0	1	3	4
BAG6	P46379;A0A7I2V508;A0A0G2JK23;A0A024RCR6;A0A0G2JL47;A0A0G2JJM1;X6REW1;F6S6P2;F6X9W3;F6U341;F6VEM6;F6WML8;A0A1B0GX79;A0A0G2JJR8;H0Y710;A0A7I2V3H1;F6XTU0;F6U1F2;F6UR09;F6TC96;H0Y4L1	Large proline-rich protein BAG6	18.22	19.33	19.76	19.38	NaN	NaN	NaN	NaN	1	1	2	1
BAIAP2	Q9UQB8;I3L4C2;B4DWA1;I3L327;I3L2M4;I3L3J7;I3L1C8;I3L3C6;I3L3C5;I3L0M4;I3L125;I3L526;I3L2J6;I3L113;I3L4A3;I3L0Y9	Brain-specific angiogenesis inhibitor 1-associated protein 2	15.75	16.37	15.99	16.97	NaN	NaN	NaN	NaN	3	2	2	2
BAIAP2L1	Q9UHR4	Brain-specific angiogenesis inhibitor 1-associated protein 2-like protein 1	22.66	22.95	23.65	23.43	NaN	NaN	NaN	NaN	6	7	11	7
BASP1	P80723;U3KQP0	Brain acid soluble protein 1	20.51	21.51	19.73	20.1	18.52	19.65	NaN	NaN	4	5	1	1
BAZ1B	Q9UIG0	Tyrosine-protein kinase BAZ1B	19.11	19.04	21.96	21.05	NaN	NaN	NaN	NaN	2	3	7	8
BCAP31	P51572;A0A2R8Y5M6;C9JSP1;C9JQ75;C9J0M4;C9JMD7;C9JM14	B-cell receptor-associated protein 31	20.81	20.11	18.71	18.24	NaN	19.91	NaN	NaN	4	2	2	2
BCAR1	P56945;A0A2R8Y8C4;A0A2R8Y4C2	Breast cancer anti-estrogen resistance protein 1	22.04	22.04	22.03	21.68	NaN	NaN	NaN	NaN	8	9	11	6
BCAS2	O75934	Pre-mRNA-splicing factor SPF27	NaN	19.5	19.98	20.27	NaN	NaN	NaN	NaN	0	1	1	1
BCAT1	P54687;F5H2F2	Branched-chain-amino-acid aminotransferase, cytosolic	19.73	19.55	18.42	18.04	NaN	NaN	NaN	NaN	2	3	2	1
BCKDHA	F5H5P2;P12694;H0YH31;F5GXU9	2-oxoisovalerate dehydrogenase subunit alpha, mitochondrial	NaN	16.64	17.29	18.78	NaN	NaN	NaN	NaN	0	1	1	2
BCL3	P20749;H7C0A2	B-cell lymphoma 3 protein	16.52	16.56	16.76	17.39	NaN	NaN	NaN	NaN	1	1	1	1
BCL9L	A0A087WZX0;Q86UU0	B-cell CLL/lymphoma 9-like protein	19.17	18.65	21.3	22.26	NaN	NaN	NaN	NaN	1	1	4	4
BCLAF1.1	Q9NYF8;H0YF14	Bcl-2-associated transcription factor 1	21.44	20.68	24.59	24.58	NaN	NaN	NaN	NaN	7	8	16	16
BEGAIN	A0A1B0GTT1;A0A1B0GVM0;Q9BUH8;G3V600;G3V536;G3V3S3;G3V2K4;G3V3A2	Brain-enriched guanylate kinase-associated protein	19.45	20.12	19.67	19.79	NaN	NaN	NaN	NaN	2	2	2	3
BET1	H7C1N3;O15155;A0A3B3IU16;C9JTT8;Q68DU7	BET1 homolog	20.53	20.49	19.32	18.36	NaN	NaN	NaN	NaN	2	3	2	2
BID	P55957	BH3-interacting domain death agonist;BH3-interacting domain death agonist p15;BH3-interacting domain death agonist p13;BH3-interacting domain death agonist p11	20.15	19	19.55	20.48	NaN	NaN	NaN	NaN	1	2	2	2
BLM	P54132;A0A3B3IT82;H0YNU5	Bloom syndrome protein	21.21	21.4	18.42	16.32	NaN	NaN	NaN	NaN	1	1	2	2
BLVRB	P30043;A0A2R8YEP4;M0R192;A0A2R8Y7Y9;M0QZL1	Flavin reductase (NADPH)	21.84	21.38	20.96	21.69	NaN	NaN	NaN	NaN	3	1	2	1
BMP2K	H0Y9P1;Q9NSY1	BMP-2-inducible protein kinase	18.42	18.77	18.11	20.23	NaN	NaN	NaN	NaN	1	1	1	1
BOD1L1	Q8NFC6;H0Y9Y2	Biorientation of chromosomes in cell division protein 1-like 1	NaN	17.01	18.84	19.96	NaN	NaN	NaN	NaN	0	1	3	2
BOLA2	Q9H3K6;A0A087WZT3;H3BV85;H3BPT9;H3BTW0;A0A0B4J295;H3BVE0	BolA-like protein 2	22.42	22	22.35	22.79	NaN	NaN	NaN	NaN	2	3	4	4
BPHL	Q86WA6;Q49AI2;B4DML3	Valacyclovir hydrolase	18.54	19.28	19.02	21.55	NaN	NaN	NaN	NaN	1	1	1	1
BPNT1	O95861;A6NF51;F8VZG4;F8W1J0;F8VVW8;F8VRY7	3(2),5-bisphosphate nucleotidase 1	16.75	16.06	18.14	NaN	NaN	NaN	NaN	NaN	1	1	2	0
BRAT1	Q6PJG6	BRCA1-associated ATM activator 1	20.1	20.43	21.67	19.6	NaN	NaN	NaN	NaN	2	3	5	4
BRIX1	Q8TDN6	Ribosome biogenesis protein BRX1 homolog	18.45	20.16	22.74	21.96	NaN	NaN	NaN	NaN	1	2	5	4
BUB3	O43684;J3QT28;J3QSX4	Mitotic checkpoint protein BUB3	22.47	22.74	21.88	22.03	20.34	20.36	NaN	NaN	6	9	7	8
C12orf10	Q9HB07;F8VR84;F8VQQ3;H3BPH3	UPF0160 protein MYG1, mitochondrial	21.22	21.94	20.89	21.49	NaN	NaN	NaN	NaN	3	3	4	3
C14orf159	H0YB09;Q7Z3D6;E5RHG2;E5RK56;E5RFT5;E5RGP9;E5RFZ6;E5RGN8;E5RJ87;E5RIL4;A0A0C4DGD8;E5RJ62;E5RIU5;H0YB11;A0A0C4DGD4;H0YB62	UPF0317 protein C14orf159, mitochondrial	NaN	17.9	18.57	19.39	NaN	NaN	NaN	NaN	0	1	1	2
C21orf33	P0DPI2;A0A0B4J2D5;A0A096LPI6;A0A096LNH5;H7C1F6;H7C2G3;A0A096LP73;A0A2R8YDR7;F2Z2Q0;A0A096LP12;A0A096LNJ1;A0A2R8Y6K9		NaN	19.6	19.18	20.92	NaN	NaN	NaN	NaN	0	2	2	2
C5orf24	Q7Z6I8;H0YAE0	UPF0461 protein C5orf24	21.27	21.1	21.57	22.21	NaN	NaN	NaN	NaN	3	3	2	2
C5orf51	A6NDU8;A0A0C4DGW6	UPF0600 protein C5orf51	19.89	20.25	19.48	19.29	NaN	NaN	NaN	NaN	1	1	1	2
C8orf33	A0A3B3IRR6;A0A3B3IT54;A0A3B3ITA3;Q9H7E9	UPF0488 protein C8orf33	20.83	NaN	20.19	22.88	NaN	NaN	NaN	NaN	1	0	1	1
C9orf114	Q5T280	Putative methyltransferase C9orf114	17.68	17.53	19.42	20.29	NaN	NaN	NaN	NaN	1	1	2	1
CACYBP	Q9HB71;B2ZWH1	Calcyclin-binding protein	21.96	23.59	21.47	22.13	NaN	NaN	NaN	NaN	3	6	2	3
CAD	F8VPD4;P27708;H7BZB3;H7C2E4;H7C3Z5;A0A669KBF2;P31327	CAD protein;Glutamine-dependent carbamoyl-phosphate synthase;Aspartate carbamoyltransferase;Dihydroorotase	22.23	22.17	22.36	22.85	NaN	18.02	NaN	NaN	11	14	18	16
CALD1	E7EX44;Q05682;E9PGZ1;C9J813;A0A6Q8PGI1;C9JEK3;C9JE79;F8WE61;REV__H0YH95;REV__H0YEF9;REV__E9PJZ7;REV__H0YHK3;REV__Q13136;REV__A0A2R8Y7R9;REV__G3V200;REV__O75334	Caldesmon	21.68	21.29	20.64	18.46	NaN	NaN	NaN	NaN	8	7	6	3
CALM2	P0DP25;P0DP24;P0DP23;E7EMB3;F8WBR5;M0QZ52;G3V479;G3V361;A0A590UJI2;Q96HY3;A0A590UJC0;G3V226;C9J7T9;P27482;P02585		24.37	24.68	21.27	20.68	NaN	NaN	NaN	NaN	5	5	4	3
CALR	P27797;K7EJB9;K7EL50	Calreticulin	20.98	21.07	NaN	15.57	23.2	23.41	NaN	21.06	4	7	0	1
CAMK2D	D6R938;E9PBG7;E9PF82;Q13557;H0Y9J2;A0A5F9ZH90;A0A5F9ZHY2;A0A5K1VW76;A0A5F9ZHM9;A0A5F9ZH21;A0A5F9ZHR5;D6RFJ0;A0A5F9ZH50;Q9UQM7;H0Y9C2	Calcium/calmodulin-dependent protein kinase type II subunit delta	21.19	21.49	21.79	20.7	NaN	NaN	NaN	NaN	4	5	5	3
CAMSAP1	Q5T5Y3	Calmodulin-regulated spectrin-associated protein 1	18.89	19.4	NaN	19.72	NaN	NaN	NaN	NaN	1	1	1	1
CAND1	Q86VP6;A0A0C4DGH5;H0YH27;F5H6I6;A0A3B3ISC4;F8WBB8	Cullin-associated NEDD8-dissociated protein 1	20.67	20.44	21.32	21.14	NaN	NaN	NaN	NaN	5	6	10	9
CANX	P27824;H0Y9Q7;D6RGY2;D6RFL1;D6RAU8;D6RB85;D6RDP7;H0Y9H1;D6RAQ8;D6RHJ3;D6RD16	Calnexin	20.7	20.9	22.23	20.83	23.39	21.91	NaN	17.27	2	6	2	2
CAP1	Q01518;Q5T0R1;Q5T0R7;Q5T0R6;Q5T0R5;Q5T0R4;Q5T0R3;Q5T0R2;Q5T0R9;Q5T0S3;Q5T0R8	Adenylyl cyclase-associated protein 1	22.08	22.66	22.16	22.26	NaN	17.41	NaN	NaN	11	11	9	10
CAP2	A0A087X0J3;A0A087WZ15;P40123;B7Z385;E9PDI2;F8WEW0;F8WDB9	Adenylyl cyclase-associated protein;Adenylyl cyclase-associated protein 2	NaN	18.01	19.97	18.82	NaN	NaN	NaN	NaN	0	2	2	1
CAPG	P40121;E7ENU9;B8ZZL6;H7C0X8	Macrophage-capping protein	20.39	21.25	16.24	16.32	18.18	NaN	NaN	NaN	3	4	2	1
CAPN1	P07384;E9PLX0;E9PJJ3;E9PLC9;E9PMC6;E9PJA6;E9PSA6;E9PQB3;E9PRM1;E9PL37;E9PIA9	Calpain-1 catalytic subunit	NaN	17.58	18.44	19.1	NaN	NaN	NaN	NaN	0	3	1	2
CAPN2	P17655	Calpain-2 catalytic subunit	17.99	20.01	19.58	20.17	NaN	NaN	NaN	NaN	3	5	3	1
CAPNS1	U3KQE2;K7EIV0;A0A075B7C0;A0A0C4DGQ5;P04632;U3KPR7;K7EKD8;K7ELJ7;K7EM73;Q96L46	Calpain small subunit 1	19.96	20.52	18.62	20.14	NaN	20.52	NaN	NaN	2	4	2	1
CAPRIN1	Q14444;G3V153;E9PLA9	Caprin-1	26.1	25.29	26.03	25.71	NaN	NaN	NaN	NaN	19	21	23	20
CAPZA1	P52907	F-actin-capping protein subunit alpha-1	22.91	23.38	24.2	24.56	21.18	22.18	21.34	NaN	6	9	5	5
CAPZA2	P47755;C9JUG7;F8W9N7;A0A0D9SET8	F-actin-capping protein subunit alpha-2	20.44	20.78	21.3	20.57	19.95	20.46	NaN	NaN	2	4	4	3
CAPZB	B1AK87;P47756;B1AK85;A0A6I8PIN8	F-actin-capping protein subunit beta	21.59	21.97	20.97	20.19	NaN	20.68	NaN	NaN	8	9	6	7
CAPZB.1	B1AK88;A0A6I8PRV6		22.79	23.08	23.01	23.63	17.08	17.13	17.61	NaN	8	9	5	7
CARM1	Q86X55;K7EQA8;K7EK20;K7EPK1;K7EQB9	Histone-arginine methyltransferase CARM1	22.05	21.77	21.65	21.35	NaN	NaN	NaN	NaN	3	5	5	3
CARS	B4DKY1;P49589	Cysteine--tRNA ligase, cytoplasmic	19.48	19.1	18.1	20.66	NaN	NaN	NaN	NaN	2	4	1	3
CAST	A0A6Q8PH20;A0A0C4DGB5;P20810;B7Z574;A0A6Q8PGN6;E7EVY3;A0A6Q8PG72;E9PCH5;E7ES10;E9PDE4;A0A6Q8PGG5;A0A6Q8PFE5;A0A6Q8PFF6;H0Y9H6;H0Y7F0;F8W7E0;E7EQ12;E7EQA0;H0YD33;H0YA91;A0A6Q8PFL0;H0Y944;E9PSG1;A0A0C4DGD1;A0A6Q8PFR3;E7EQK6;E7EN75;D6RBR1;D6RGF7;D6RAA8;D6RC54;D6RBZ8;A0A6Q8PG40	Calpastatin	20.09	21.65	22.62	22.95	NaN	22.18	NaN	NaN	5	8	5	6
CAT	P04040	Catalase	NaN	NaN	17.67	20.56	19.15	20.04	NaN	NaN	0	0	2	1
CAV1	C9JKI3	Caveolin	24.1	23.51	24.5	24.24	NaN	NaN	NaN	NaN	5	3	4	4
CAV1.1	Q03135;E9PCT5;P56539	Caveolin-1;Caveolin	25.1	24.57	23.78	22.92	23.88	22.68	NaN	NaN	9	6	7	8
CBL	P22681;A0A0U1RR39;A0A1B0GW38;A0A0U1RQX8;A0A2R8YDW4;C9JU85;A0A2R8Y7I2;A0A2R8Y8D8;A0A2R8Y5E1;A0A2R8YFD4;Q13191	E3 ubiquitin-protein ligase CBL	19.12	20.06	20.85	20.43	NaN	NaN	NaN	NaN	2	4	5	3
CBLL1	Q75N03;C9J2P9;F8WEM5;C9K074	E3 ubiquitin-protein ligase Hakai	NaN	20.33	20.73	20.79	NaN	NaN	NaN	NaN	0	2	1	2
CBR1	P16152;E9PQ63;A8MTM1	Carbonyl reductase [NADPH] 1	19.61	18.86	19.19	19.12	NaN	NaN	NaN	NaN	2	2	3	3
CBS	P0DN79;P35520;C9JMA6;H7C2H4;H7C1W6;H7C2W0	Cystathionine beta-synthase	NaN	21.29	22.17	22.4	NaN	NaN	NaN	NaN	1	2	7	4
CBX3	Q13185;S4R2Y4;C9JMM0;B8ZZ43;K7ELA4;B5MD17;J3KS05;P83916	Chromobox protein homolog 3	21.32	21.27	20	19.72	NaN	NaN	NaN	NaN	2	3	4	3
CBX5	P45973;F8VNY3	Chromobox protein homolog 5	NaN	19.64	20.61	20.99	NaN	NaN	NaN	NaN	0	2	3	4
CCAR1	Q8IX12;A0A0C4DGG8;F5H2E6;F5H3E1;F5H1H2;H0YFJ7	Cell division cycle and apoptosis regulator protein 1	19.33	21.12	21.76	21.36	NaN	NaN	NaN	NaN	5	6	10	4
CCAR2	Q8N163;H0YB24;G3V119;E5RHJ4;H0YC69;E5RGU7;E5RFJ3;H0YC58;A0A087X2B6	Cell cycle and apoptosis regulator protein 2	20.41	20.86	22.11	22.57	20.5	20.45	18.08	NaN	5	7	10	11
CCBL2	Q6YP21;A0A0A0MRN7	Kynurenine--oxoglutarate transaminase 3	NaN	15.93	14.92	14.38	NaN	NaN	NaN	NaN	0	2	1	1
CCDC124	Q96CT7;M0R2F5	Coiled-coil domain-containing protein 124	19.97	NaN	19.67	19.61	NaN	NaN	NaN	NaN	1	1	1	1
CCDC50	Q8IVM0	Coiled-coil domain-containing protein 50	22.3	22.52	21.81	22.04	NaN	NaN	NaN	NaN	9	7	8	5
CCDC6	Q16204	Coiled-coil domain-containing protein 6	20.52	19.93	19.86	19.83	NaN	NaN	NaN	NaN	1	5	5	6
CCDC85C	A6NKD9;G3V4C8;H0YJY5;H0YJE0	Coiled-coil domain-containing protein 85C	19.06	19	20.25	20.73	NaN	NaN	NaN	NaN	2	2	1	3
CCDC9	Q9Y3X0;A0A2R8Y4Z8;M0QYB4;M0QZR0	Coiled-coil domain-containing protein 9	NaN	18.27	18.74	18.44	NaN	NaN	NaN	NaN	0	2	1	1
CCNK	O75909;G3V5E1;G3V2Q3;G3V235	Cyclin-K	20.99	20.62	20.14	NaN	NaN	NaN	NaN	NaN	2	5	2	0
CCT2	P78371;F5GWF6;F8VQ14	T-complex protein 1 subunit beta	24.17	24.16	23.59	22.45	19.28	16.8	14.86	NaN	14	17	22	14
CCT3	P49368;B4DUR8;Q5SZX6;E9PRC8;Q5SZX9;E9PQ35;Q5SZW8;E9PM09	T-complex protein 1 subunit gamma	23.27	23.03	24.04	23.57	18.39	17.33	NaN	20.93	13	15	21	15
CCT4	P50991	T-complex protein 1 subunit delta	24.4	23.9	23.27	23.45	20.93	21.52	NaN	NaN	11	11	13	8
CCT5	P48643;B7ZAR1;E9PCA1;E7ENZ3;H0Y914;D6RIZ7	T-complex protein 1 subunit epsilon	23.62	23.42	23.57	23.11	19.79	18.55	19.26	NaN	15	17	11	7
CCT6A	P40227;Q92526;J3KRI6	T-complex protein 1 subunit zeta	22.43	21.87	22.15	22.2	NaN	18.73	NaN	17	11	13	11	10
CCT7	Q99832;F8WAM2;F8WBP8;A0A0D9SG95	T-complex protein 1 subunit eta	23.34	22.98	23.43	23.36	17.41	20.44	18.96	20.23	16	16	18	12
CCT8	P50990;H7C4C8;H7C2U0	T-complex protein 1 subunit theta	24.48	24.54	24.98	24.97	NaN	NaN	17.95	16.87	15	23	23	16
CD151	K4DIA7;E9PMR4;P48509;E9PRJ3	Tetraspanin;CD151 antigen	20.92	NaN	21.03	21.11	NaN	NaN	NaN	NaN	1	1	1	1
CD2AP	Q9Y5K6	CD2-associated protein	20.54	20.85	21.03	22.25	NaN	NaN	NaN	NaN	2	5	7	9
CD2BP2	O95400	CD2 antigen cytoplasmic tail-binding protein 2	19.76	19.63	20.91	21.56	NaN	NaN	NaN	NaN	1	2	1	3
CD3EAP	O15446	DNA-directed RNA polymerase I subunit RPA34	20.16	20.15	22.67	22.5	NaN	NaN	NaN	NaN	1	3	7	5
CD44	H0YD13;P16070;H0Y2P0;H0YE40;H0YDW7;H0YCV9;H0Y5E4;E9PKC6;H0YDX6;Q86UZ1;H0YD17;J3KN83	CD44 antigen	17.78	19.65	19.61	21.12	20.72	22.53	NaN	NaN	1	3	1	3
CDC123	O75794;H7BZW7;X6RKY7;X6RF82;X6RA30	Cell division cycle protein 123 homolog	18.51	18.03	18.43	18.01	NaN	NaN	NaN	NaN	1	1	1	1
CDC2	A0A024QZP7;P06493;A0A087WZZ9;E5RIU6;G3V317;F5H6Z0;A0A087WZU2;E5RGN0;A0A2R8YEB7;E7EUK8;A0A2R8Y644;H0YAZ9;Q9BVE2;Q96Q40;O94921;Q07002;Q00536;Q00537	Cyclin-dependent kinase 1	20.89	21.3	20.48	18.78	19.74	20.51	NaN	19.1	5	5	4	1
CDC20	Q12834	Cell division cycle protein 20 homolog	NaN	23.21	18.32	18.66	NaN	NaN	NaN	NaN	0	2	3	2
CDC37	Q16543;K7EQA9;K7EKQ2;K7EL68;K7EIU0	Hsp90 co-chaperone Cdc37;Hsp90 co-chaperone Cdc37, N-terminally processed	23.2	23.29	22.83	22.35	NaN	NaN	NaN	NaN	11	13	10	8
CDC40	O60508;Q5SRN1	Pre-mRNA-processing factor 17	19.38	18.94	20.17	20.32	NaN	NaN	NaN	NaN	4	3	4	3
CDC42	P60953;A0A590UJK8;Q5JYX0;A0A494C1M1;A0A494BZX6;A0A3B3IRV0;F8WET9;B1AH79;G3V4H1;G3V476;P17081;Q9H4E5	Cell division control protein 42 homolog	23.27	22.89	22.78	21	NaN	18.1	NaN	NaN	6	6	9	7
CDC42BPB	Q9Y5S2;H0YLY0	Serine/threonine-protein kinase MRCK beta	NaN	18.97	19.9	20.71	NaN	NaN	NaN	NaN	0	2	6	7
CDC42EP1	Q00587;B0QYC6;B0QYC7;B0QYC8	Cdc42 effector protein 1	NaN	18.06	18.92	19.79	NaN	NaN	NaN	NaN	0	1	1	1
CDC5L	Q99459	Cell division cycle 5-like protein	20.97	19.76	20.9	21.18	NaN	NaN	NaN	NaN	4	3	6	4
CDC73	A0A3B3IRP5;Q6P1J9;A0A2R8YHB3;A0A1B0GUB2;A0A2R8Y640;A0A3B3ISN2	Parafibromin	17.45	19.01	20.27	19.19	NaN	NaN	NaN	NaN	2	1	4	3
CDCA2	E9PEI0;Q69YH5	Cell division cycle-associated protein 2	16.25	16.54	20.99	18.11	NaN	NaN	NaN	NaN	1	1	4	2
CDCP1	Q9H5V8	CUB domain-containing protein 1	21.22	22.04	19.89	19.33	NaN	NaN	NaN	NaN	6	8	6	2
CDH2	C9J126;P19022;C9JMH2;A0A6Q8PF58;A0A6Q8PHJ8;A0A6Q8PG20	Cadherin-2	19.43	19.88	19	21.09	NaN	NaN	NaN	NaN	2	2	2	2
CDK11A	Q5QPR4;A0A0D9SEI3;Q5QPR3;A0A0D9SER5;A0A0D9SEN2;Q9UQ88;P21127;Q13882	Cyclin-dependent kinase 11A;Cyclin-dependent kinase 11B	18.14	17.98	18.82	NaN	NaN	NaN	NaN	NaN	1	3	1	1
CDK12	Q9NYV4;J3QSD7	Cyclin-dependent kinase 12	20.03	19.79	19.02	NaN	NaN	NaN	NaN	NaN	2	4	2	0
CDK4	P11802;F8VYH9;F8VTV8;F8VWX7;F8VXD2;F8VZZ0;F8VZ51;F8W1L8;Q96BE9;F8VZ13;F8VYY1	Cyclin-dependent kinase 4	NaN	16.89	20.55	21.95	NaN	18.13	17.8	NaN	1	2	3	2
CDK5RAP2	Q96SN8;B1AMJ5;A0A0A0MRG9;Q5JTU8;F8WCI3;F8WBJ0;F8WF55	CDK5 regulatory subunit-associated protein 2	18.33	19.13	21.56	21.07	NaN	NaN	NaN	NaN	1	3	5	4
CDK5RAP3	Q96JB5;J3QRM1;J3QQY1;J3KRI2;J3KRK4;J3KS63;J3QL95;J3QS62	CDK5 regulatory subunit-associated protein 3	18.46	NaN	19.58	20.08	NaN	NaN	NaN	NaN	1	1	2	2
CDK6	Q00534	Cyclin-dependent kinase 6	NaN	19.76	21.5	19.77	NaN	NaN	NaN	NaN	2	3	4	3
CDK9	P50750;X6RE90	Cyclin-dependent kinase 9	NaN	18.47	18.77	18.23	NaN	NaN	NaN	NaN	2	4	1	1
CDKAL1	Q5VV42	Threonylcarbamoyladenosine tRNA methylthiotransferase	18.77	18.29	20.45	19.68	NaN	NaN	NaN	NaN	3	4	6	3
CDKN2A.1	Q8N726	Tumor suppressor ARF	21.67	21.58	20.88	19.7	NaN	21.68	NaN	NaN	1	2	3	2
CDV3	Q9UKY7;D6R9V8;H0Y8K3;D6RFH2;D6RDN0;D6RAV0;D6R973	Protein CDV3 homolog	22.33	22.98	23.29	23.5	NaN	NaN	NaN	NaN	7	7	7	8
CEBPB	P17676	CCAAT/enhancer-binding protein beta	20.31	19.38	NaN	19.04	NaN	NaN	NaN	NaN	2	1	0	1
CELF1	G5EA30;Q92879;E9PQK4;E9PSH0;E9PKU1;E9PKA1;F5H4Y5;F5H0D8	CUGBP Elav-like family member 1	20.82	20.78	19.96	17.89	NaN	NaN	NaN	NaN	3	2	4	1
CENPF	P49454	Centromere protein F	16.1	NaN	20.25	20.29	NaN	NaN	NaN	NaN	1	0	7	4
CEP170	Q5SW79;H0Y2V6;H0Y4T4;E7EWM2;E7EMW0;Q96L14;E5RG47;E5RGW7;E5RIH6;E5RJT5;E5RFU8	Centrosomal protein of 170 kDa	17.63	18.84	21.33	21.59	NaN	NaN	NaN	NaN	4	4	8	7
CEP97	E9PG22;Q8IW35	Centrosomal protein of 97 kDa	19.85	NaN	19.53	19.6	NaN	NaN	NaN	NaN	1	0	1	2
CFL1	P23528;E9PP50;G3V1A4;E9PK25;E9PQB7;E9PLJ3;E9PS23	Cofilin-1	25.22	25.17	23.99	24.05	21.96	22.53	17.52	20.7	10	11	9	10
CGN	Q9P2M7;A2A3M4;A6PVU7;H0Y4A8	Cingulin	18.89	18.26	20.42	20.35	NaN	NaN	NaN	NaN	1	5	4	5
CHCHD3	C9JRZ6;Q9NX63;F8WAR4;A0A286YEX5	MICOS complex subunit MIC19	21.54	21.27	19.82	19.96	NaN	NaN	NaN	NaN	5	2	2	3
CHD4	A0A2R8YD40;A0A2R8YFD8;A0A2R8YDJ9;A0A2R8Y425;A0A2R8Y5J0;A0A2R8YFK9;A0A2R8YDW2;A0A2U3TZM0;F5GWX5;A0A2R8Y212;A0A2R8Y521;A0A0C4DGG9;Q14839;A0A2R8Y4X2;A0A2R8Y7I0;A0A2R8Y8C1;A0A2R8Y445;A0A2R8YER1;Q8TDI0;A0A2R8Y7M9;A0A2R8Y5M9;K7EMY3;A0A2R8YE38;A0A2R8Y5Z7;A0A2R8Y685;A0A2R8Y8B3;H7C3H7;F2Z2R5;H7C0J3;I3L229	Chromodomain-helicase-DNA-binding protein 4;Chromodomain-helicase-DNA-binding protein 5	18.49	19.02	21.55	21.83	NaN	NaN	NaN	NaN	1	3	6	7
CHEK1	E7EPP6;O14757;E9PPA5;E9PJI4;E9PKQ3	Serine/threonine-protein kinase Chk1	17.68	17.66	20.36	20.62	NaN	NaN	NaN	NaN	1	1	2	1
CHERP	J3QK89;Q8IWX8	Calcium homeostasis endoplasmic reticulum protein	19.52	19.64	20.65	19.72	NaN	NaN	NaN	NaN	1	1	5	3
CHMP5	Q9NZZ3	Charged multivesicular body protein 5	22.58	21.83	19.39	NaN	NaN	NaN	NaN	NaN	4	3	1	0
CHORDC1	Q9UHD1;E9PPQ5;E9PHZ2;E9PIZ4;E9PSD5;E9PL00;E9PIF7	Cysteine and histidine-rich domain-containing protein 1	NaN	18.33	19.08	18.17	NaN	NaN	NaN	NaN	0	3	1	3
CIAPIN1	Q6FI81;H3BV90;H3BT65;H3BUG4;H3BPG7;H3BQ23	Anamorsin	21.76	22.34	NaN	23.13	NaN	NaN	NaN	NaN	2	3	0	3
CIRBP	Q14011;K7EJV5;K7EJV1;K7EMY9;K7EPM4;K7ER40;K7EQR7;D6W5Y5;K7ENX8;K7ELV6;K7ELT6;K7EQX4;K7ENN6;K7EIF7;K7EQL0	Cold-inducible RNA-binding protein	21.02	21.6	19.58	19.67	NaN	NaN	NaN	NaN	4	3	3	2
CISD2	Q8N5K1;D6RCF4;A0A2R8Y540;I3L1N9	CDGSH iron-sulfur domain-containing protein 2	20.87	21.02	20.97	21.95	NaN	NaN	NaN	NaN	3	2	1	1
CKAP2L	Q8IYA6;F8WBE0	Cytoskeleton-associated protein 2-like	19.15	18.83	20.07	19.74	NaN	NaN	NaN	NaN	1	2	2	1
CKAP5	Q14008;E9PQH5;H0YCF6;H0YEK7;H0YDX5	Cytoskeleton-associated protein 5	NaN	17.48	19.51	19.97	NaN	NaN	NaN	NaN	0	3	4	3
CKB	P12277;G3V4N7;G3V461;H0YJG0;G3V2I1	Creatine kinase B-type	22.9	23.39	23.09	24.22	NaN	NaN	NaN	NaN	5	5	7	5
CLASP1	F8WA11;Q7Z460;H0Y5T1;C9JP76;C9J151	CLIP-associating protein 1	18.97	19.3	21.36	19.43	NaN	NaN	NaN	NaN	2	4	8	3
CLASP2	E3W994;J3KR49;O75122;A0A0U1RQI6;E7ERI8;E7EW49;H7C4I5;B3KR06;E7ENG2;C9J668;H7C4M5;H7C4X8;D6RBU8	CLIP-associating protein 2	18.54	18.43	19.71	19.36	NaN	NaN	NaN	NaN	2	3	4	4
CLIC1	O00299	Chloride intracellular channel protein 1	24.18	24.05	23.82	23.85	NaN	20.73	NaN	20.15	6	11	12	9
CLIC4	Q9Y696	Chloride intracellular channel protein 4	18.9	20.7	19.5	20.37	NaN	NaN	NaN	NaN	1	5	3	2
CLINT1	Q14677;H0YDU9;H0YD52	Clathrin interactor 1	20.98	21.1	19.37	21.2	NaN	NaN	NaN	NaN	6	7	2	5
CLIP1	P30622;J3KP58;F5H0N7;A0A3B3ITA2;F5H6A0;A0A3B3IS27;F5H1T5	CAP-Gly domain-containing linker protein 1	NaN	18.68	17.83	19.73	NaN	NaN	NaN	NaN	0	2	1	4
CLNS1A	E9PMI6;J3KN38;P54105;E9PJF4;E9PQ83	Methylosome subunit pICln	21.2	21.28	21.35	20.83	NaN	NaN	NaN	NaN	3	3	2	1
CLPB	A0A2U3TZY2;H0YGM0;Q9H078;F5H392;F5H7A5;A0A2R8Y6R5;A0A2R8Y602	Caseinolytic peptidase B protein homolog	17.94	18.56	17.85	NaN	NaN	NaN	NaN	NaN	2	2	1	0
CLPP	M0R208;Q16740	ATP-dependent Clp protease proteolytic subunit;ATP-dependent Clp protease proteolytic subunit, mitochondrial	19.31	18.28	20.36	20.99	NaN	NaN	NaN	NaN	3	2	2	4
CLTA	P09496;C9J8P9;F8WF69	Clathrin light chain A	22.81	23.16	22.63	22.95	NaN	NaN	NaN	NaN	3	5	8	5
CLTB	P09497;D6RJD1;H0Y9Q6	Clathrin light chain B	20.48	20.39	18.53	NaN	NaN	NaN	NaN	NaN	2	1	1	1
CLTC	A0A087WVQ6;Q00610;J3KS13;P53675;A0A087WX41;K7EJJ5;J3KSQ2;J3QL20;J3KRF5;A0A087WV74;A0A087WXH4;F5H5N6	Clathrin heavy chain;Clathrin heavy chain 1	26.35	26.45	26.32	25.65	13.58	NaN	NaN	NaN	60	67	62	58
CLUH	A0A494C0R8;I3L2B0;K7EIG1;I3L318;Q9Y5I4		19.37	19.48	21.29	19.74	NaN	NaN	NaN	NaN	1	2	8	3
CMAS	Q8NFW8;F5H296;F5GYM0	N-acylneuraminate cytidylyltransferase	20.3	19.96	20.95	20.94	NaN	NaN	NaN	NaN	1	1	2	2
CMPK1	P30085;Q5T0D2;A0A494BXC7	UMP-CMP kinase	NaN	17.08	18.26	16.83	NaN	NaN	NaN	NaN	0	1	1	1
CMTR1	Q8N1G2;H0Y4T0	Cap-specific mRNA (nucleoside-2-O-)-methyltransferase 1	NaN	17.77	18.96	19.11	NaN	NaN	NaN	NaN	0	1	1	1
CNBP	P62633;D6RAT4	Cellular nucleic acid-binding protein	19.18	18.14	19.78	22.13	NaN	NaN	NaN	NaN	2	3	4	4
CNDP2	Q96KP4;J3QKT2;J3QQN6;J3QR27;J3QLU1;J3QKQ0;J3QRD0;J3QL02;J3KSV5;A0A087WYZ1;J3KRD5;A0A087WVS2;J3QRA8;J3KSS4;J3QRP4;J3QRH4	Cytosolic non-specific dipeptidase	17.83	18.78	18.88	NaN	NaN	NaN	NaN	NaN	1	2	1	0
CNN2	B4DDF4;B4DUT8;Q99439;H3BVI6;A0A087X271;A0A087X1X5;K7ES69;H3BQH0;U3KPS3;A0A087WV51	Calponin;Calponin-2	23.97	24.86	23.81	22.74	NaN	NaN	NaN	NaN	12	13	13	11
CNN3.1	Q15417	Calponin-3	23.64	23.74	22.27	22.56	NaN	NaN	NaN	NaN	9	12	9	10
CNOT1	A5YKK6;H3BNB1;H3BMZ2;H3BTH2;H3BR89;H3BVC9;H3BMH0	CCR4-NOT transcription complex subunit 1	18.88	19.16	20.54	19.97	NaN	NaN	NaN	NaN	2	4	6	4
CNOT2	F8W145;F8VUB4;F8VV52;Q9NZN8;F8VRS8;F8VWH8;F8VQD8;F8VQF4;A0A087X050;F8VVY1;H0YI11;H0YH84;F8VX63	CCR4-NOT transcription complex subunit 2	20.73	20.42	19.43	18.86	NaN	NaN	NaN	NaN	2	2	2	1
CNOT3	O75175;B7Z6J7;H7C148;H7C3F5;A0A2H2FJL5;A0A0G2JNJ7;A0A2R8Y7Z8;A0A2R8Y6N5;A0A2R8Y4W0;H0Y5X7;H7C5J4;A0A0G2JPP0;A0A2R8Y691	CCR4-NOT transcription complex subunit 3	21.02	19.23	20.29	19.67	NaN	NaN	NaN	NaN	1	4	5	3
COBLL1	A0A0X1KG75;A0A590PXD8;A0A0D9SG04;Q53SF7;A0A0B4J1Z0;C9J8C4;H7C1G2	Cordon-bleu protein-like 1	18.24	17.81	NaN	17.88	NaN	NaN	NaN	NaN	1	1	0	1
COIL	P38432	Coilin	18.97	17.71	21.41	21.19	NaN	NaN	NaN	NaN	3	2	3	3
COLGALT1	Q8NBJ5;M0QYH0;M0QX72	Procollagen galactosyltransferase 1	19.49	19.82	19.68	20.58	21.31	22.1	NaN	19.07	4	4	2	5
COMT	P21964;A0A7I2V370;E7EMS6;F8WBW9;E7EUU8;A0A7I2V3G7;H7BZ45	Catechol O-methyltransferase	21.17	20.69	22.43	22.65	NaN	NaN	NaN	NaN	1	3	4	3
COPA	P53621;A0A3B3IT15;A0A3B3IS84;A0A3B3ISC6;A0A3B3IU89;A0A3B3ITV3;A0A3B3ISK1;A0A3B3ITI7;A0A3B3IU78;A0A3B3IU84;A0A3B3IS23;A0A3B3ITX2	Coatomer subunit alpha;Xenin;Proxenin	21.58	21.26	21.42	21.77	17.41	18.78	NaN	NaN	12	16	12	14
COPB1	P53618;E9PP73;E9PP63;E9PKQ1	Coatomer subunit beta	21.12	21.8	20.98	20.76	18.34	NaN	20.7	NaN	5	5	5	3
COPB2	H0Y938;H0YAC7;P35606;A0A7I2V258;A0A7I2V3G0;A0A7I2YQF9;D6R997;D6RBZ7;D6RCL6;D6RBG7;D6RBT6	Coatomer subunit beta	20.69	21.54	22.47	19.89	NaN	NaN	NaN	NaN	3	6	7	6
COPE	O14579;M0QXB4;M0R061	Coatomer subunit epsilon	20.15	20.98	19.51	20.69	NaN	NaN	NaN	NaN	1	2	1	2
COPG1	Q9Y678;H0Y8X7;D6RG17;H0Y8G2	Coatomer subunit gamma-1	19.49	20.63	21.33	21.73	NaN	NaN	NaN	NaN	2	7	4	5
COPS2	P61201;H0YKU5;B4DIH5;H0YM03	COP9 signalosome complex subunit 2	19.97	19.36	19.6	18.56	NaN	NaN	NaN	NaN	3	2	2	2
COPS3	Q9UNS2;H7C3P9;C9JLV5;J3QKR0;K7ES36;J3QL22;J3QS85;K7ELN6;J3KTQ1	COP9 signalosome complex subunit 3	20.26	20.65	20.05	NaN	NaN	NaN	NaN	NaN	2	3	2	1
COPZ1	F8VVA7;P61923;F8VXB1;F8VUC5;F8W156;F8VYZ4;F8W651;F8VXR1;F8VYK5	Coatomer subunit zeta-1	20	20.9	21.16	19.91	19.24	NaN	NaN	NaN	2	3	3	1
CORO1B	Q9BR76;A0A087WW53;F5H390;F5H0D2;A9Z1Z3	Coronin-1B	19.91	19.68	21.45	21.84	NaN	NaN	NaN	NaN	3	2	4	4
CORO1C	Q9ULV4;B4E3S0;H0YHL7;F8W1H8;F8VUX3;F8VSA4;F8VRE9;F8VTT6;F8VVB7;J3QLV6;J3KSS5;Q6QEF8;F8VV53	Coronin-1C;Coronin	20.88	20.75	21.85	21.96	NaN	NaN	NaN	NaN	3	4	8	6
COTL1	Q14019;H3BT58	Coactosin-like protein	22.12	21.82	21.34	21.99	16.86	NaN	NaN	NaN	2	4	1	1
COX20	Q5RI15	Cytochrome c oxidase protein 20 homolog	19.64	20.18	NaN	19.63	NaN	NaN	NaN	NaN	1	2	1	2
CPNE3	O75131;A0A087WYQ3;H0YB26;E5RHZ0;A0A087WXR6;E5RFT7;A0A087WUS8;Q96FN4;Q96A23;O95741	Copine-3	21.14	20.47	19.65	19.35	NaN	NaN	16.26	NaN	7	7	3	3
CPNE8	Q86YQ8;E7ENV7;Q8IYJ1;Q9HCH3;A0A0J9YWU8;A0A0J9YWA1;A0A087WX62	Copine-8	20.07	20.04	22.2	21.39	NaN	NaN	NaN	NaN	4	7	5	5
CPSF6	F8WJN3;Q16630;F8W084;A0A3B3ISW1	Cleavage and polyadenylation specificity factor subunit 6	22.04	22.73	21.6	20.54	NaN	NaN	NaN	NaN	4	5	5	3
CPSF7	Q8N684;F5H669;F5H6M0;F5H047;J3QT54;C9J286;C9J323;C9JM38;F5H5B7;F5H1W4;F5H2K8;F5H6P5;F5H6A8;F5GXA3	Cleavage and polyadenylation specificity factor subunit 7	20.31	20.81	20.39	20.44	NaN	NaN	NaN	NaN	5	6	5	7
CPT1A	P50416;H3BMD2;H3BUJ0;H3BP22;H3BUV7	Carnitine O-palmitoyltransferase 1, liver isoform	21.11	21.45	22.79	23.2	19.71	20.79	NaN	NaN	4	5	3	3
CPVL	Q9H3G5;H7C0X5	Probable serine carboxypeptidase CPVL	18.13	17.9	18.48	18.19	NaN	NaN	NaN	NaN	1	1	1	1
CRABP2	P29373;Q5SYZ4;B5MCB5;P29762	Cellular retinoic acid-binding protein 2	NaN	16.49	14.21	NaN	NaN	20.39	NaN	16.98	0	1	1	0
CREB1	P16220;E9PAR2;C9JBT4;C9J896;G5E998;P18846;C9J4L5;H7C1R5;H7C3I0;E7EWP8	Cyclic AMP-responsive element-binding protein 1;Cyclic AMP-dependent transcription factor ATF-1	21.18	20.39	19.49	NaN	NaN	NaN	NaN	NaN	1	1	1	1
CRIP2	P52943;H0YFA4;H0YHD8	Cysteine-rich protein 2	23.64	23.61	25.36	25.98	NaN	NaN	NaN	NaN	6	4	6	6
CRK	P46108;I3L297	Adapter molecule crk	20.98	21.28	19.37	19.78	NaN	NaN	20.85	NaN	5	5	1	1
CRKL	P46109	Crk-like protein	22.5	22.33	NaN	15.86	NaN	NaN	NaN	NaN	5	7	0	1
CROCC	Q5TZA2;B1AKD8	Rootletin	22.94	22.46	22.31	23.34	NaN	NaN	NaN	NaN	1	1	1	3
CRYZ	Q08257;A6NP24;C9JH92	Quinone oxidoreductase	18.7	20.38	20.58	20.62	NaN	21.21	NaN	18.95	3	3	2	1
CS	O75390;B4DJV2;A0A0C4DGI3;F8VPA1;H0YH82;F8W4S1;F8W1S4;H0YIC4;F8VTT8;F8VPF9;F8W642;F8VX68;F8VRP1;F8VX07;F8VZK9;F8VRI6;F8VR34;F8VWQ5;F8W0J2;F8W031;F8VP03;F8VU34	Citrate synthase, mitochondrial;Citrate synthase	21.55	21.26	21.43	21.06	NaN	22.5	22.82	NaN	4	2	4	3
CSDE1	O75534;E9PLT0;E9PLD4;E9PNG3;E9PKN4	Cold shock domain-containing protein E1	22.59	22.38	22.68	22.9	NaN	NaN	NaN	NaN	11	10	10	8
CSE1L	P55060	Exportin-2	22.86	23.34	23.23	22.63	NaN	20.44	NaN	NaN	11	12	10	8
CSK	P41240;H3BU69;H3BUM9	Tyrosine-protein kinase CSK	18.65	NaN	19.19	19.24	NaN	NaN	NaN	NaN	1	0	2	2
CSNK2A2	P19784;H3BSA1;H3BNI9	Casein kinase II subunit alpha	18.89	18.56	18.78	19.52	NaN	NaN	NaN	NaN	1	1	1	1
CSRP1	P21291;E9PS42;E9PND2;E9PP21	Cysteine and glycine-rich protein 1	22.55	22.37	21.4	21.52	NaN	NaN	NaN	NaN	4	3	1	2
CSRP2	Q16527;F8VW96;F8VQR7	Cysteine and glycine-rich protein 2	18.98	18.96	NaN	17.62	NaN	NaN	NaN	NaN	4	6	1	1
CSTB	P04080;A0A1W2PQG6;A0A1W2PS52	Cystatin-B	24.02	23.65	20.69	22.26	NaN	NaN	NaN	NaN	5	6	4	3
CSTF1	Q05048;A0A0A0MSZ9;A3KFI9	Cleavage stimulation factor subunit 1	19.43	19.83	20.01	19.53	NaN	NaN	NaN	NaN	1	1	3	2
CSTF2	E9PID8;P33240;E7EWR4	Cleavage stimulation factor subunit 2	19.95	18.82	20.31	21.12	NaN	NaN	NaN	NaN	3	2	3	2
CSTF2T	Q9H0L4	Cleavage stimulation factor subunit 2 tau variant	NaN	17.64	19.58	19.59	NaN	NaN	NaN	NaN	1	1	2	2
CSTF3	Q12996;E9PLP8;E9PJ06;H0YE74	Cleavage stimulation factor subunit 3	19.96	20.08	18.73	18.34	NaN	NaN	NaN	NaN	2	1	2	1
CTBP1	Q13363;D6RAX2;E7ESU7;E7EPF8;E9PGB1;H0Y8W7;E7EUB3;H0Y9M9;H0Y8U5	C-terminal-binding protein 1	19.66	18.86	19.22	NaN	NaN	NaN	NaN	NaN	1	3	3	2
CTBP2	P56545;A0A087WYL1	C-terminal-binding protein 2	20.11	21.17	20	20.06	NaN	NaN	NaN	NaN	1	3	3	3
CTNNA1	P35221;G3XAM7;E5RJ41;E5RIB1;E5RGY7;E5RHV7;H0YBB8;E5RGY6;E5RG03;A0A0A0MTJ6;A0A0A0MRI5;E5RIE0;E5RGD2;E5RIT8;E5RJL0;E5RFM3;Q9UI47;E5RJZ2	Catenin alpha-1	19.27	18.5	19.85	20.73	NaN	16.54	NaN	NaN	4	3	4	4
CTNNB1	A0A2R8Y804;A0A2R8Y543;A0A2R8YCH5;A0A2R8Y5A3;P35222;B4DGU4;A0A2R8Y7Z0;A0A2R8Y5Z1;A0A2R8Y750;A0A2R8Y5C3;A0A2R8Y6G0;A0A2R8Y815;A0A2R8YG06;C9IZ65	Catenin beta-1	23.67	23.28	23.29	23.48	NaN	NaN	NaN	NaN	16	18	15	16
CTNND1	O60716;C9JZR2;E9PKL1	Catenin delta-1	22.35	22.46	20.84	19.74	NaN	NaN	NaN	NaN	18	21	30	26
CTPS1	A0A3B3IRI2;P17812;B4E1E0;A0A3B3IRQ8;A0A3B3ITF6;A0A3B3ITB8;A0A3B3ISY3;A0A3B3ITH9;Q9NRF8	CTP synthase 1;CTP synthase	20.45	20.22	20.76	21.66	NaN	NaN	NaN	NaN	3	4	5	3
CTSB	P07858;A0A7I2V440;A0A7I2V668;E9PHZ5;A0A7I2YQK9;E9PQM1;E9PSG5;E9PR21;A0A7I2V4Z9;E9PCB3;A0A7I2V302;E9PKQ7;A0A7I2V2J1;E9PNL5;E9PLY3;A0A7I2V4S6;R4GMQ5;A0A7I2V367;E9PS78	Cathepsin B;Cathepsin B light chain;Cathepsin B heavy chain	20.44	21.1	19.61	18.23	NaN	NaN	NaN	NaN	2	3	3	1
CTSD	F8W787;A0A1B0GV23;A0A1B0GVD5;A0A1B0GWE8;C9JH19;P07339;A0A1B0GW44;A0A1B0GVP3;A0A1B0GU92;A0A1B0GU03;H7C469;F8WD96;A0A1B0GVF1	Cathepsin D;Cathepsin D light chain;Cathepsin D heavy chain	20.71	20.89	17.44	18.7	NaN	20.56	NaN	NaN	4	4	2	1
CTTN	Q14247;H0YCD9;H0YEV2	Src substrate cortactin	25.52	25.31	25.64	25.12	NaN	12.97	NaN	NaN	39	39	34	24
CUX1	Q13948;A0A2R8YDI1;A0A2R8Y852;P39880;A0A2R8Y8D0;O14529	Protein CASP;Homeobox protein cut-like 1	NaN	19.89	22.14	19.91	NaN	NaN	NaN	NaN	0	2	7	2
CYFIP1	Q7L576;A0A0G2JQT1;A0A0G2JR96;E7EVJ5;H7C229;Q96F07;E7EW33;H0YL50;A0A087WTQ3;A0A087WWZ1;A0A087WZL7;A0A0G2JRX2;A0A087WVZ5;A0A0G2JQH3;A0A087WWL1;A0A0G2JRV9;A0A087WU52;A0A087WVE1	Cytoplasmic FMR1-interacting protein 1	18.16	19.24	21.4	21.31	NaN	NaN	NaN	NaN	3	4	6	4
CYP51A1	Q16850;A0A0C4DFL7;H7C0D0	Lanosterol 14-alpha demethylase	18.92	18.71	20	18.62	20.65	NaN	NaN	NaN	2	2	2	1
DAGLB	E7ET49;Q8NCG7	Sn1-specific diacylglycerol lipase beta	19.16	19.16	NaN	NaN	19.43	18.86	NaN	NaN	1	2	0	0
DAP3	V9GYJ9;V9GYL9;P51398;V9GZ03;V9GY11;V9GYC9;V9GYJ3;V9GYW1;V9GYA7;V9GZ61	28S ribosomal protein S29, mitochondrial	NaN	18.05	19.22	19.71	NaN	NaN	NaN	NaN	0	2	1	1
DARS	P14868;H7BZ35;C9J7S3;C9JLC1;H7C278;C9JQM9	Aspartate--tRNA ligase, cytoplasmic	22.81	22.73	22.91	22.22	NaN	20.09	NaN	NaN	12	14	13	5
DARS2	Q6PI48;A0A3B3ITS3;A0A3B3IS01;A0A3B3IT01;A0A3B3ISK7;A0A3B3IS54;A0A3B3ITK9;A0A3B3IT89	Aspartate--tRNA ligase, mitochondrial	20.58	20.27	18.54	NaN	19.26	19.49	NaN	NaN	1	2	3	0
DAZAP1	K7EQ55;K7EK33;Q96EP5;K7EQ02	DAZ-associated protein 1	21.15	21.5	20.56	20.67	NaN	NaN	NaN	NaN	5	5	3	1
DBN1	Q16643;D6R9W4;D6RFI1;D6R9Q9;D6RCR4	Drebrin	23.72	24.14	24.88	24.32	NaN	15.8	NaN	NaN	19	17	16	15
DBNL	B4DDD6		19.37	19.57	19.08	19.58	NaN	NaN	NaN	NaN	8	8	7	6
DBNL.1	Q9UJU6;H0Y5J4;F8WBG8;F8WC20;F8WBB2;F8WFE1;F2Z2V3;F8WB73;F8WCK3;F2Z3E3;H7C111	Drebrin-like protein	22.65	23.16	21.92	22.28	NaN	NaN	NaN	NaN	8	8	7	6
DCAF13	A0A087WT20;Q9NV06;B3KME9;E5RHM4;A0A087X1F8	DDB1- and CUL4-associated factor 13	18.07	18.18	19.47	20.54	NaN	NaN	NaN	NaN	1	1	3	4
DCAF7	P61962;A0A087WWI6	DDB1- and CUL4-associated factor 7	18.81	20.23	NaN	18.52	NaN	NaN	NaN	NaN	1	4	0	2
DCBLD2	Q96PD2;C9JIW6	Discoidin, CUB and LCCL domain-containing protein 2	22	22.19	22.46	22.11	NaN	NaN	NaN	NaN	9	7	7	5
DCTN1	E7EX90;Q14203;Q6AWB1;E7EWF7	Dynactin subunit 1	19	18.27	18.91	19.22	NaN	NaN	NaN	NaN	1	1	3	4
DCTN2	Q13561;A0A7I2V4H4;A0A7I2V4Y9;F8W1I6;A8K8J9;F8VW18;A0A7I2V390;H0YI98;F8VRV7;H0YHL1;A0A7I2V2Z2;F8W0U6;A0A7I2V5R4	Dynactin subunit 2	22.03	22.27	21.32	21.69	NaN	NaN	NaN	NaN	10	12	14	9
DCTN3	X6RA56;A0A0A0MRV8;X6RLR1;O75935;X6RCK5	Dynactin subunit 3	19.62	19.17	NaN	19.87	NaN	NaN	NaN	NaN	1	1	0	1
DCTN4	Q9UJW0;E5RGG1;H9KVE0;E5RI97;E5RK21	Dynactin subunit 4	19.99	19.43	17.95	19	NaN	NaN	NaN	NaN	2	2	2	2
DCTPP1	Q9H773;H3BSA6;H3BPN2	dCTP pyrophosphatase 1	19.34	19.75	19.48	20.58	NaN	NaN	NaN	NaN	3	4	2	3
DDB1	Q16531;F5GY55;F5GWI0;F5H2L3;F5GZY8;F5GYG8	DNA damage-binding protein 1	19.34	19.46	20.24	19.85	NaN	NaN	NaN	NaN	3	4	2	1
DDOST	P39656;A0A0C4DGS1;U3KQ84	Dolichyl-diphosphooligosaccharide--protein glycosyltransferase 48 kDa subunit	21.86	22.11	21.7	21.23	22.37	23.2	20.46	19.51	4	6	5	5
DDRGK1	A0A0A0MRX2;Q96HY6	DDRGK domain-containing protein 1	NaN	19.27	18.29	18.65	NaN	NaN	NaN	NaN	0	2	3	1
DDX1	A0A7I2V430;A0A7I2V4F0;Q92499;A0A087WZ71;A0A7I2V2M5;A0A7I2YQ77;A0A087X2G1;A0A7I2V4J3;A0A7I2V421;A0A7I2V5X8;A0A7I2YQD0;A0A7I2V4Q0	ATP-dependent RNA helicase DDX1	21.73	21.75	21.8	19.13	18.81	16.94	NaN	NaN	4	10	7	4
DDX17	A0A1X7SBZ2;Q92841;A0A5H1ZRQ2;A0A0U1RQJ0	Probable ATP-dependent RNA helicase DDX17	24.75	25.06	24.72	24.65	NaN	19.26	NaN	NaN	33	31	31	28
DDX19A	I3L0H8;F6QDS0;Q9NUU7;H3BQK0;Q9UMR2;H3BTB3;H3BMQ5;H3BN59;I3L352	ATP-dependent RNA helicase DDX19A;ATP-dependent RNA helicase DDX19B	NaN	18.28	19.76	19.87	NaN	NaN	NaN	NaN	0	2	3	2
DDX21	Q9NR30	Nucleolar RNA helicase 2	20.7	21.1	21.3	21.44	18.1	19.28	18.45	17.68	5	10	9	7
DDX24	G3V529;Q9GZR7;A0A1W2PRR2;F5GYL3;A0A087WXU8	ATP-dependent RNA helicase DDX24	20.02	20.33	20.48	21.26	NaN	NaN	19.74	NaN	3	3	7	8
DDX27	Q96GQ7;B7Z6D5;A0A087X059	Probable ATP-dependent RNA helicase DDX27	20.28	20.36	19.94	19.59	NaN	20.63	NaN	NaN	2	2	5	2
DDX31	F8WAJ0;Q9H8H2	Probable ATP-dependent RNA helicase DDX31	19.05	19.29	17.51	19.54	18.89	NaN	NaN	NaN	2	2	3	1
DDX39A	O00148;K7EQN7;K7EPJ3;K7EN69;K7ENP6;K7EL56;K7EIL8;F6SXL5	ATP-dependent RNA helicase DDX39A	20.65	20.87	21.53	20.7	NaN	NaN	NaN	NaN	5	7	8	5
DDX39B	Q13838;Q5STU3;A0A0G2JJZ9;F6WLT2;A0A140T9X3;F6TRA5;A0A0A0MT12;F6S4E6;A0A140T996;A0A140T9X9;A0A140TA18;F6UJC5;A0A140T973;A0A140T9K1;A0A140T9L4;F6R6M7;H0Y400;A0A0G2JJL7;F6QYI9;A0A0G2JHN7;F6S2B7;F6U6E2;H0YCC6;A0A140T9N3;A0A140T9K2	Spliceosome RNA helicase DDX39B	23.46	22.92	21.65	21.19	19.57	19.92	NaN	NaN	7	9	9	8
DDX3X	A0A2R8Y4A4;O00571;A0A0D9SG12;A0A0D9SF53;A0A2R8YF78;A0A0D9SFB3;A0A2R8YFS5;A0A2R8YFR4;A0A2R8YCW1;A0A2U3TZJ9;A0A2R8Y645;F6S8Q4;A0A2R8Y5G6;A0A2R8YDH3;A0A2R8Y7T2;A0A2R8YDT5;O15523;A0A0J9YVQ7;A0A087WVZ1;A0A2R8Y650;A0A2R8YCU0;A0A087WX09;A0A2R8YF89;C9J081;C9J8G5;A0A2R8Y770;D6RCM4;Q9NQI0;A0A2R8Y4D2;H0Y960	ATP-dependent RNA helicase DDX3X;ATP-dependent RNA helicase DDX3Y	25.76	25.1	25.21	24.94	15.91	20.55	17.41	16.77	28	32	28	21
DDX42	Q86XP3;A0A0A0MSJ0;J3QRI2;J3KTK9	ATP-dependent RNA helicase DDX42	20.07	20.44	20.78	21.15	NaN	NaN	NaN	NaN	3	3	7	6
DDX46	A0A0C4DG89;Q7L014;D6RJA6;H0Y9U3	Probable ATP-dependent RNA helicase DDX46	19.55	19.57	19.88	20.02	NaN	NaN	NaN	NaN	2	3	4	3
DDX47	Q9H0S4;F5H1N9	Probable ATP-dependent RNA helicase DDX47	19.7	19.99	19.48	20.86	NaN	NaN	NaN	NaN	2	2	2	2
DDX5	P17844;J3KTA4;A0A7I2V2S0;A0A7I2V507;A0A0G2JLI4;A0A7I2V5F5;J3QRQ7;J3KRZ1;J3QSF1;J3KTQ4;J3QR02;X6RLV5;J3QKN9;J3QRN5;J3QR62;J3QLG9;J3QS79	Probable ATP-dependent RNA helicase DDX5	25.44	25.6	24.35	24.38	19.51	19.62	NaN	NaN	27	29	26	22
DDX52	Q9Y2R4;A0A087X1P7;A0A087WTD6;A0A087X069;A0A087X121	Probable ATP-dependent RNA helicase DDX52	17.55	17.98	18.77	20.75	NaN	NaN	NaN	NaN	1	1	3	3
DDX56	G3V0G3;Q9NY93;F8WDT8;H7C3E9;F8WEI3	Probable ATP-dependent RNA helicase DDX56	NaN	19.38	21.04	21.26	NaN	NaN	NaN	NaN	0	1	3	3
DDX6	P26196;Q8IV96	Probable ATP-dependent RNA helicase DDX6	20.97	21.38	19.58	16.99	NaN	NaN	NaN	NaN	4	6	2	1
DECR1	Q16698;E5RJG7;E5RFV2;E5RJD2;E5RID6;H0YAW3	2,4-dienoyl-CoA reductase, mitochondrial	22.12	22.28	22.63	22.07	22.53	23.13	20.67	NaN	5	7	6	5
DEK	H0Y993;A0A494C028;P35659;H0Y8X0;A0A494C198;B4DFG0;D6RDA2;D6R9L5	Protein DEK	20.5	20.13	17.79	NaN	NaN	NaN	NaN	NaN	5	3	1	0
DENND4C	Q5VZ89;X6RAE7;A0A0A0MRX3;X6R5W5	DENN domain-containing protein 4C	19.46	NaN	19.28	20.21	NaN	NaN	NaN	NaN	1	0	3	5
DENR	O43583;F8VVL1	Density-regulated protein	19.41	NaN	20.8	21.07	NaN	NaN	NaN	NaN	2	0	1	1
DFFA	O00273;K7ERT1	DNA fragmentation factor subunit alpha	19.84	19.96	19.66	20.42	NaN	NaN	NaN	NaN	3	3	2	1
DHCR24	A0A0A0MTI1;Q15392	Delta(24)-sterol reductase	17.08	NaN	19.65	17.54	NaN	NaN	NaN	NaN	1	0	1	1
DHCR7	Q9UBM7;E9PM00;E9PJ54;E9PRL8;E9PQ71;E9PIP9;E9PLZ2;H0YE57	7-dehydrocholesterol reductase	NaN	19.71	19.23	NaN	22.41	23.21	NaN	21.6	1	3	1	0
DHX15	O43143;F5H658;Q14562	Pre-mRNA-splicing factor ATP-dependent RNA helicase DHX15	23.91	23.86	23.57	22.79	18.48	18.99	NaN	14.98	23	21	24	21
DHX16	O60231;A0A140T947;Q5SQH5;A0A140T8Y5;A2AB15;A0A140T9T4	Putative pre-mRNA-splicing factor ATP-dependent RNA helicase DHX16	NaN	18.64	19.86	20.09	NaN	NaN	NaN	NaN	2	3	5	2
DHX30	H7BXY3;Q7L2E3	Putative ATP-dependent RNA helicase DHX30	18.72	18.77	20.84	16.87	NaN	NaN	NaN	NaN	4	3	6	1
DHX36	Q9H2U1;E7EWK3;A0A0G2JQU7;A0A0G2JRP3;H7C5F5;H7C514	ATP-dependent RNA helicase DHX36	22.04	22.12	21.36	20.87	NaN	NaN	NaN	NaN	12	15	11	6
DHX38	Q92620;H3BQT9;H3BV01;J3KRT1;H3BMS7	Pre-mRNA-splicing factor ATP-dependent RNA helicase PRP16	16.54	16.91	22.52	19.88	NaN	NaN	NaN	NaN	1	1	9	6
DHX9	Q08211	ATP-dependent RNA helicase A	24.92	25.47	25.18	24.43	18.63	21.27	NaN	16.46	35	36	40	31
DIAPH1	A0A0G2JH68;O60610;A0A2R8Y5N1;A0A140T8Z0;H9KV28;B4E2I7;A0A2R8YEF8;H7C2W8	Protein diaphanous homolog 1	NaN	18.84	19.82	20.08	NaN	NaN	NaN	NaN	1	2	3	2
DICER1	H0YJZ6;A0A7I2YBM0;Q9UPY3;A0A6Q8PHG6;A0A6Q8PFV4;A0A6Q8PH99	Endoribonuclease Dicer	NaN	18.08	21.38	19.46	NaN	NaN	NaN	NaN	0	3	5	4
DIDO1	Q9BTC0	Death-inducer obliterator 1	NaN	19.23	21.03	19.41	NaN	NaN	NaN	NaN	0	2	5	3
DIMT1	Q9UNQ2;A0A494C0G7;A0A0C4DGB1;D6RCL3	Probable dimethyladenosine transferase	19.13	18.55	18.68	NaN	NaN	NaN	NaN	NaN	2	2	1	0
DIS3	Q9Y2L1;G3V1J5;F2Z2C0	Exosome complex exonuclease RRP44	NaN	19.8	19.19	19.76	NaN	NaN	NaN	NaN	2	4	3	3
DKC1	O60832;C9IYT0;H7C0M1;H7C2Q9;H7C2Q2;H7BZF2	H/ACA ribonucleoprotein complex subunit 4	21.1	21.15	21.18	22.19	NaN	20.39	NaN	NaN	5	7	7	7
DLG1	Q12959;A0A590UJ08;A0A590UJD9;A0A590UJ18;A0A590UJ68;A0A590UJS9;A0A590UJR5;A0A590UJC5;A0A590UKA8;A0A0C4DFT3;A0A590UJ81;A0A590UJ64;A0A590UJX2;A0A590UK48;A0A590UJR4;A0A590UK81;A0A590UJ29;E7EQD7;A0A590UK02;A0A590UK70;A0A590UJ25;A0A590UJL2;C9JUA9;B4E2H8;A0A590UJ95;H7C166;A0A590UJ86;A0A590UJE6;C9IYP1;C9JCP6;F2Z2L0;A8MUT6;C9JN61;A0A590UK52;A0A590UJZ4;C9J110	Disks large homolog 1	NaN	20.38	21.32	20.8	NaN	NaN	NaN	NaN	1	3	3	2
DLGAP4	Q9Y2H0;F8WF49;A0A0B4J2C2;A0A087X246;A0A087WWE6	Disks large-associated protein 4	19.67	18.93	19.54	19.05	NaN	NaN	NaN	NaN	1	2	2	1
DLST	P36957;H0YJF9;G3V5M3;G3V3F0;Q86SW4	Dihydrolipoyllysine-residue succinyltransferase component of 2-oxoglutarate dehydrogenase complex, mitochondrial	18.71	19.68	20.09	NaN	NaN	NaN	NaN	NaN	2	2	1	1
DNAAF5	Q86Y56;H0Y650;E9PGY2	Dynein assembly factor 5, axonemal	NaN	18	18.82	19.51	NaN	NaN	NaN	NaN	0	2	4	4
DNAJA1	P31689	DnaJ homolog subfamily A member 1	21.5	22.05	22.03	20.67	NaN	17.34	NaN	NaN	4	6	6	3
DNAJA2	O60884;A0A087WT48;I3L320	DnaJ homolog subfamily A member 2	NaN	18.1	15.26	17.82	NaN	NaN	NaN	NaN	0	2	1	1
DNAJB1	P25685;M0QXK0;A0A7I2V3K7;M0R080;M0QYT3;M0R1D6;M0QZD0;A0A7I2YQW1;M0R128;A0A1B0GX60	DnaJ homolog subfamily B member 1	19.26	19.2	19.08	20.37	NaN	NaN	NaN	NaN	1	2	1	1
DNAJC1	Q96KC8	DnaJ homolog subfamily C member 1	18.46	19.61	18.18	18.7	NaN	NaN	NaN	NaN	1	2	1	2
DNAJC13	O75165;A0A3B3IRM0;H0YA63;H0Y8Q2	DnaJ homolog subfamily C member 13	19.29	19.66	20.2	20.3	NaN	NaN	NaN	NaN	4	6	8	3
DNAJC2	Q99543;H7C3L7;F2Z3H0;F2Z3N9;C9IZ83	DnaJ homolog subfamily C member 2;DnaJ homolog subfamily C member 2, N-terminally processed	19.62	18.46	19.26	18.86	NaN	19.81	NaN	NaN	4	2	3	4
DNAJC7	A0A6I8PR89;Q99615;K7EIH8;A0A6I8PUD4;A0A6I8PS32;A0A6I8PRZ0;K7ER44;A0A6I8PLE7;A0A6I8PU89;A0A6I8PUC2;K7EPP7;K7EK03;A0A6I8PU73;K7ESP1;K7EJV7;K7EN19;A0A6I8PIK4;K7EJL5;K7EJE9;K7ELJ8;A0A6I8PR93	DnaJ homolog subfamily C member 7	20.2	20.03	19.76	NaN	NaN	NaN	NaN	NaN	1	2	1	0
DNMBP	Q6XZF7;A0A1C7CYY6;A0A1B0GTX1	Dynamin-binding protein	20.36	20.97	23.75	23.91	NaN	NaN	NaN	NaN	7	4	13	12
DNMT1	A0A7I2V5D0;P26358;A0A7I2YQA8;A0A7I2YQQ0;A0A7I2V490;A0A7I2V5F1;A0A7I2V311;K7ENW7;A0A7I2V5F6;K7EJL0;A0A7I2V2G5;K7EMU8;A0A7I2V3F8;K7EIZ6	DNA (cytosine-5)-methyltransferase 1	18.13	18.37	20.23	18.52	NaN	18.65	NaN	NaN	2	3	5	4
DNTTIP2	Q5QJE6;J3KP30;E9PRB3	Deoxynucleotidyltransferase terminal-interacting protein 2	18.85	18.5	21.98	21.92	NaN	NaN	NaN	NaN	1	3	7	7
DOCK7	Q96N67;A0A1B0GWE0;A0A1B0GUE9;A0A1B0GVW2;A0A0U1RQT6;A0A0C4DGY6;A0A0U1RR97;A2A369;Q8NF50	Dedicator of cytokinesis protein 7	19.72	19.96	21.84	20.72	NaN	NaN	NaN	NaN	4	4	8	5
DPF2	Q92785;J3KMZ8;E9PN04;A0A3B3IT63;A0A3F2YNX6;A0A3B3IS53;A0A3B3ISI1;A0A3B3ITI0;A0A3B3IT19;A0A3B3IU93;A0A3B3IRI4;A5PLL3;A0A3B3IS73;A0A3B3ISF5;A0A3B3ISU5;A0A3B3ISD5;A0A3B3ISW3;A0A3B3ITA4;A0A3B3IUA4;E9PDV3;C8C3P2;J3KQY6;Q92794;Q92782;Q8WYB5	Zinc finger protein ubi-d4	19.31	19.92	20.87	21.11	NaN	NaN	NaN	NaN	2	2	3	3
DPM1	Q5QPK2;H0Y368;O60762;Q5QPJ9	Dolichol-phosphate mannosyltransferase subunit 1	19.85	20.39	19.87	20.18	NaN	NaN	NaN	NaN	1	4	2	1
DPP3	G3V1D3;G3V180;Q9NY33;E9PQ14;E9PKK8;E9PPK9;E9PNX5;E9PQF2	Dipeptidyl peptidase 3	NaN	20.03	19.08	19.8	NaN	NaN	NaN	NaN	0	4	1	1
DPP9	Q86TI2;M0R1L4;M0R2A8	Dipeptidyl peptidase 9	18.06	NaN	20.67	20.65	NaN	NaN	NaN	NaN	1	0	1	1
DPYSL3	Q14195;H0YBT4;D6RF19;Q14117	Dihydropyrimidinase-related protein 3	22.04	22.05	20.62	22.75	NaN	NaN	NaN	NaN	15	16	14	14
DRG2	P55039;A8MZF9;J3QKW7;J3KRL5;J3QL90;J3QR71;J3QKV7;J3QRI9;J3QLF3;J3QQI1	Developmentally-regulated GTP-binding protein 2	19.11	19.23	19.33	19.25	NaN	NaN	NaN	NaN	1	2	2	1
DSG1	Q02413	Desmoglein-1	19.07	NaN	18.72	19.26	20.53	22.48	NaN	NaN	2	0	1	2
DSG2	Q14126;J3KSI6	Desmoglein-2	20.96	21.41	22.22	22.47	NaN	NaN	NaN	NaN	7	10	11	9
DSP	P15924	Desmoplakin	19.86	18.92	19.3	17.78	22.18	23.59	16.85	21.56	8	16	10	13
DST	E9PHM6;F6QMI7;F8W9J4;Q03001;A0A494C1D7;A0A0U1RQJ2;E7ETB9;A0A494C1U5;Q5T0V7;Q6P0N6;A0A494C073;H0YC65;H0YC82	Dystonin	17.99	17.93	20.29	20.12	NaN	NaN	NaN	NaN	5	5	7	3
DSTN	P60981;F6RFD5	Destrin	22.24	22.34	21.56	21.48	19.76	16.81	NaN	NaN	4	5	4	3
DTX3L	Q8TDB6	E3 ubiquitin-protein ligase DTX3L	NaN	15.33	17.35	18.45	NaN	NaN	NaN	NaN	1	1	2	2
DVL2	I3L2N2;O14641;I3L2W9;I3L0M7;I3L0Z8	Segment polarity protein dishevelled homolog DVL-2	20.28	20.17	19.9	19.21	NaN	NaN	NaN	NaN	4	4	4	2
DYM	A0A6Q8PF81;Q7RTS9;J3QR81;J3KTF2	Dymeclin	18	18.98	19.73	NaN	NaN	NaN	NaN	NaN	2	1	1	0
DYNC1H1	Q14204;A0A2R8Y706;A0A2R8YFZ7;A0A2R8Y5T0;A0A2R8Y6H2;A0A2R8Y542;A0A2R8YGC7;H0YJ21;A0A2R8Y6I5	Cytoplasmic dynein 1 heavy chain 1	20.72	21.12	22.78	21.66	16.13	16.95	NaN	NaN	23	31	33	24
DYNC1I2	Q13409;E7EQL5;E7EQU2;E7ESD3;E7EMU4;E7EV09;E9PGG1;E7EUM4;E7ERR6;E7ERH4;E7ET01;E7ETL8;E7EU01	Cytoplasmic dynein 1 intermediate chain 2	19.31	19.43	21.1	21.66	NaN	NaN	NaN	NaN	3	2	2	2
DYNLL1	P63167;F8VXL2;F8VRV5;Q96FJ2;F8VXI7	Dynein light chain 1, cytoplasmic;Dynein light chain 2, cytoplasmic	21.52	21.39	19.68	NaN	NaN	NaN	NaN	NaN	3	4	2	0
DYNLRB1	Q9NP97;Q8TF09;H3BNG9;H3BPA0;Q7Z4M1;H3BQI1;B1AKR6	Dynein light chain roadblock-type 1;Dynein light chain roadblock-type 2	19.87	19.7	19.81	19.6	NaN	NaN	NaN	NaN	1	1	1	1
ECE1	A0A3B3ISF9;P42892;B4DKB2;E9PN99;E9PHZ1	Endothelin-converting enzyme 1	22.26	21.74	21.41	21.11	NaN	NaN	NaN	NaN	6	6	6	3
ECH1	Q13011;M0R248;M0QZW4;M0QXS7;M0R1A2;M0R280	Delta(3,5)-Delta(2,4)-dienoyl-CoA isomerase, mitochondrial	18.11	21.02	20.67	21.65	NaN	NaN	NaN	NaN	2	4	4	4
EDC3	Q96F86;H3BMB8;H3BTH0;H3BQP5;H3BU87;H3BSQ0;H3BQ37;H3BPN4;H3BPW9	Enhancer of mRNA-decapping protein 3	18.81	19.67	19.68	NaN	NaN	NaN	NaN	NaN	1	1	2	0
EDC4	Q6P2E9;I3L2F4	Enhancer of mRNA-decapping protein 4	20.09	20.16	22.52	22.4	NaN	NaN	NaN	NaN	4	5	13	8
EEA1	Q15075	Early endosome antigen 1	18.77	18.43	19.41	19.7	NaN	NaN	NaN	NaN	4	3	4	3
EEF1A1	P68104;A0A7I2V659;A0A087WVQ9;Q5VTE0;A0A7I2V5N4;A0A087WV01;A0A7I2V3H3;Q5JR01;A6PW80	Elongation factor 1-alpha 1;Putative elongation factor 1-alpha-like 3;Elongation factor 1-alpha	26.28	26.52	26.66	25.99	24.79	25.25	21.62	21.53	17	20	19	15
EEF1B2	P24534;F2Z2G2;C9JZW3;F8WF65	Elongation factor 1-beta	22.85	19.35	19.42	21.85	NaN	NaN	NaN	NaN	2	2	2	4
EEF1D	P29692;E9PK01;E9PRY8;A0A087X1X7;E9PI39;E9PPR1;E9PL12;E9PQ49;E9PMW7;E9PIZ1;H0YCK7;E9PQZ1;E9PK06;E9PK72;H0YE72;E9PQC9;H0YE58;E9PKK3;E9PJD0;E9PNW6	Elongation factor 1-delta	25.3	25.23	24.87	25.65	NaN	20.95	NaN	NaN	7	8	7	7
EEF1E1	O43324;D6RBD7;C9J1V9;H0YAL7;D6RCQ0;H0YAH9	Eukaryotic translation elongation factor 1 epsilon-1	21.54	21.58	21.45	21.53	NaN	NaN	NaN	NaN	1	2	3	2
EEF1G	P26641	Elongation factor 1-gamma	23.09	23.14	23.78	23.88	NaN	23.18	18.38	20.64	9	12	11	9
EEF2	P13639	Elongation factor 2	24.32	24.52	25.16	25.39	20.31	21.02	15.6	16.1	26	25	30	25
EFHD1	Q9BUP0;A0A087X1Z2;Q8WYH2;C9JTV4;H7C0I0	EF-hand domain-containing protein D1	17.82	18.92	17.98	17.92	NaN	NaN	NaN	NaN	1	1	1	1
EFHD2	Q96C19;H0Y4Y4	EF-hand domain-containing protein D2	21.03	21.52	22.07	22.32	NaN	NaN	NaN	NaN	4	3	6	5
EFNB1	P98172	Ephrin-B1	19.24	19.92	19.67	NaN	NaN	NaN	NaN	NaN	2	3	1	0
EFR3A	A0A1B0GUZ7;Q14156	Protein EFR3 homolog A	20.35	20.7	20.41	18.68	NaN	NaN	NaN	NaN	1	1	2	1
EFTUD2	Q15029;K7EP67;K7EJ74	116 kDa U5 small nuclear ribonucleoprotein component	22.12	22.45	22.41	21.85	NaN	15.72	NaN	NaN	9	13	15	12
EGFR	P00533;E9PFD7;Q504U8;C9JYS6;J3QLU9;A0A0A0MSE1;Q15303;J3KTI5;H3BLT0	Epidermal growth factor receptor;Receptor protein-tyrosine kinase	20.79	20.85	20.99	21.55	16.59	16.6	16.57	16.58	12	15	13	12
EHD1	A0A024R571;Q9H4M9;C9J2Z4;C9JC03;C9JDQ8;C9JIJ3;C9IZH1	EH domain-containing protein 1	21.13	21.09	21.11	21.07	NaN	NaN	NaN	NaN	7	6	8	5
EHD2	Q9NZN4	EH domain-containing protein 2	19.61	19.59	18.96	NaN	NaN	NaN	NaN	NaN	4	3	5	1
EHD4	Q9H223	EH domain-containing protein 4	19.13	18.64	18.48	19.23	NaN	NaN	NaN	NaN	1	3	2	2
EIF2A	Q9BY44;F8WAE5;C9IZE1;H7C5Q3;H7C5R5;F8WF18;F8WAT3	Eukaryotic translation initiation factor 2A;Eukaryotic translation initiation factor 2A, N-terminally processed	20.95	21.9	22.34	22.19	NaN	18.63	NaN	NaN	5	9	8	9
EIF2AK2	P19525;C9JZT2;F8WBH4	Interferon-induced, double-stranded RNA-activated protein kinase	19.52	20.44	19.36	NaN	NaN	NaN	NaN	NaN	2	5	3	0
EIF2B3	Q9NR50;H0Y580;A0A0D9SEN0	Translation initiation factor eIF-2B subunit gamma	19.01	19.72	20.95	20.55	NaN	NaN	NaN	NaN	2	2	3	4
EIF2S1	P05198;G3V4T5;H0YJS4	Eukaryotic translation initiation factor 2 subunit 1	23.25	23.4	23.59	23.95	21.8	23.06	20.48	NaN	4	7	10	5
EIF2S3	P41091;Q2VIR3;H7BZU1	Eukaryotic translation initiation factor 2 subunit 3;Putative eukaryotic translation initiation factor 2 subunit 3-like protein	21.99	22.38	22.21	21.77	20.7	21.15	18.88	NaN	7	8	9	6
EIF3A	Q14152	Eukaryotic translation initiation factor 3 subunit A	20.92	20.81	22.28	21.94	NaN	NaN	NaN	NaN	9	11	21	17
EIF3B	P55884;C9JZG1;C9JQN7	Eukaryotic translation initiation factor 3 subunit B	18.28	21.61	21.77	21.9	NaN	16.91	NaN	NaN	1	6	3	4
EIF3C	Q99613;B5ME19;H3BPE4;H3BPE3;H3BTY8	Eukaryotic translation initiation factor 3 subunit C;Eukaryotic translation initiation factor 3 subunit C-like protein	23.86	24.2	22.96	22.77	15.18	NaN	NaN	NaN	22	23	22	18
EIF3D	O15371;B0QYA5;B0QYA6;B0QYA4;B0QYA8	Eukaryotic translation initiation factor 3 subunit D	21.01	21.59	22.63	22.86	NaN	19.78	NaN	NaN	5	7	10	5
EIF3E	P60228;A0A7I2V3S3;A0A7I2V3I0;A0A7I2V2H9;A0A7I2V2W0;A0A7I2V5Z6;A0A7I2V3I2;H0YBP5;A0A7I2V4B4;B3KW56;A0A7I2V4G3;E5RGA2;A0A7I2V5P9;E5RHS5;A0A7I2V570;A0A161SXE1;A0A7I2V3W9;A0A7I2V429;H0YBR5;A0A7I2V2Q9;A0A7I2V2S9;H0YAW4;A0A7I2V5K7;E5RII3;E5RJ25;E5RIP5	Eukaryotic translation initiation factor 3 subunit E	23.03	23.28	21.47	22.2	15.84	17.44	NaN	NaN	8	12	6	6
EIF3G	O75821;K7EL20;K7ER90;K7ENA8;K7EL60;K7EP16;K7ENH0	Eukaryotic translation initiation factor 3 subunit G	19.96	21.34	18.87	19.84	NaN	NaN	NaN	NaN	4	5	5	3
EIF3H	B3KS98;O15372;A0A087WZK9;E5RJT0;E5RFW7;E5RFH0;E5RGU4;E5RHC7;E5RH59	Eukaryotic translation initiation factor 3 subunit H	22.09	21.92	22.4	22.31	NaN	19.73	NaN	NaN	4	3	1	2
EIF3I	Q13347;A0A7I2YQF8;A0A7I2V3U3;A0A7I2YQT9;A0A7I2YQI2;A0A7I2V613;A0A7I2V607;A0A7I2V3N2;A0A7I2V2M3;A0A7I2V640;A0A7I2V685;A0A7I2YQC8;A0A7I2YQI6;A0A7I2YQU2;Q5TFK1;A0A7I2V4S8;A0A7I2V3K6;A0A7I2V5V8;A0A7I2V4C2;A0A7I2YQP9;A0A7I2V391;A0A7I2YQN1;A0A7I2YQX4;A0A7I2V5E4;A0A7I2V3T4;A0A7I2V415	Eukaryotic translation initiation factor 3 subunit I	22.07	22.16	21.27	22.54	18.55	20.14	NaN	19.49	3	5	5	5
EIF3J	O75822;H0YLP3;H0YGJ7	Eukaryotic translation initiation factor 3 subunit J	21.85	21.8	20.66	21.59	NaN	NaN	NaN	NaN	5	6	3	2
EIF3K	K7ES31;K7ERF1;Q9UBQ5;K7EQM4;A0A087WVB9	Eukaryotic translation initiation factor 3 subunit K	19.77	19.76	22.45	22.37	NaN	17.71	NaN	NaN	3	2	4	4
EIF3L	B0QY89;Q9Y262;B0QY90;C9JHP4;C9K0Q7;H7C3A0;H0Y7E6	Eukaryotic translation initiation factor 3 subunit L	25.38	25.51	24.44	23.15	20.2	19.78	NaN	NaN	21	20	21	12
EIF4A1.1	P60842;J3KT12;J3QS69;J3KTB5;J3KSZ0;J3QL43;J3QR64;J3QLN6;J3KS25;J3QKZ9;J3QL52;J3KT04;J3KS93;E7EMV8;F8WE11;E9PBH4;J3QQP0	Eukaryotic initiation factor 4A-I	24.79	24.88	24.4	24.11	23.66	23.83	21.15	20.43	13	19	15	11
EIF4A2	Q14240;E7EQG2;J3KSN7	Eukaryotic initiation factor 4A-II;Eukaryotic initiation factor 4A-II, N-terminally processed	20.15	20.03	19.45	19.91	NaN	NaN	NaN	NaN	7	10	8	9
EIF4A3	P38919;I3L3H2	Eukaryotic initiation factor 4A-III;Eukaryotic initiation factor 4A-III, N-terminally processed	22.45	23.1	21.98	22.23	NaN	21.16	NaN	NaN	6	9	9	8
EIF4B	E7EX17;P23588;F8VX11;F8VP89;F8W0K0;F8VSC7;F8VRU1;F8VYE9	Eukaryotic translation initiation factor 4B	23.73	23.52	24.83	24.75	NaN	16.47	NaN	NaN	15	14	14	9
EIF4EBP1	Q13541	Eukaryotic translation initiation factor 4E-binding protein 1	17.66	19.22	19.01	19.42	NaN	NaN	NaN	NaN	1	2	1	2
EIF4G1	E7EUU4;E9PGM1;E7EX73;Q04637;A0A7I2Y1C3;C9JF13;C9J6B6;C9K073;C9J2Z7;H7C044;A0A6Q8PFB2;H7C0V6;F8WCF2;C9JHW9;C9JWH7;REV__C9JQZ6;REV__Q8NEG2;C9JWW9;C9JSU8;REV__F5H7J8;C9J556;REV__J3KQX6	Eukaryotic translation initiation factor 4 gamma 1	23.45	23.9	24.08	24.61	NaN	NaN	NaN	NaN	23	24	25	24
EIF4G2	P78344;H0Y3P2;D3DQV9;H0YCH5;H0YD77;H0YEC5;E9PKF8;H0YE22;H0YD99;H0YEN8;H0YDC0;H0YCF8;H0YE87;H0YEI7	Eukaryotic translation initiation factor 4 gamma 2	19.18	20.07	20.06	20.67	NaN	NaN	NaN	NaN	1	6	5	5
EIF4G3	A0A0U1RQK7;A0A0A0MSA7;O43432	Eukaryotic translation initiation factor 4 gamma 3	19.85	20.5	20.98	21.45	NaN	NaN	NaN	NaN	9	10	13	11
EIF4H	Q15056;A0A7I2V4E4;A0A7I2V385;A0A7I2V3D5;A0A7I2V3E4;A0A7I2V4V9	Eukaryotic translation initiation factor 4H	22.8	22.86	20.84	21.59	NaN	NaN	NaN	NaN	5	4	3	2
EIF5	P55010;H0YLZ1;H0YN40;H0YMJ8;H0YM54;H0YK29;H0YK11	Eukaryotic translation initiation factor 5	21.24	20.92	20.95	21.22	NaN	16.94	NaN	NaN	4	6	3	5
EIF5A	I3L397;I3L504;P63241;Q6IS14;F8WCJ1;C9J7B5;C9J4W5;Q9GZV4	Eukaryotic translation initiation factor 5A;Eukaryotic translation initiation factor 5A-1;Eukaryotic translation initiation factor 5A-1-like;Eukaryotic translation initiation factor 5A-2	24.4	24.69	22.95	24.5	NaN	NaN	18.12	NaN	8	10	6	5
EIF5B	A0A087WUT6;O60841	Eukaryotic translation initiation factor 5B	19.17	18.01	22.22	21.74	NaN	NaN	NaN	NaN	1	1	4	3
EIF6	P56537;B7ZBH1;F8WD20;A0A0B4J1Y7;A0A0U1RQV5;F8WDS6	Eukaryotic translation initiation factor 6	22.3	22.32	23.12	23.41	NaN	NaN	NaN	NaN	3	3	4	3
ELAC2	G5E9D5;Q9BQ52;E7ES68;J3QRS2;V9GYU5;J3QL08;J3QLK4;V9GZ72;V9GYS7;H7C2I4	Zinc phosphodiesterase ELAC protein 2	18.47	18.81	19.17	18.43	NaN	NaN	NaN	NaN	3	1	2	1
ELAVL1	Q15717;M0QZR9;M0R055;A0A494C0Q5;A0A494C0M6;A0A494C011	ELAV-like protein 1	23.32	23.16	23.35	22.46	NaN	NaN	NaN	NaN	7	7	4	4
ELOVL1	Q9BW60	Elongation of very long chain fatty acids protein 1	21.31	20.85	NaN	21.78	NaN	21.32	21.05	NaN	1	2	0	1
EMC1	Q8N766	ER membrane protein complex subunit 1	19.7	19.9	NaN	NaN	19.25	19.48	NaN	NaN	1	2	0	0
EMD	P50402;Q5HY57;F8WEQ1	Emerin	23.11	23.66	23.1	23.85	18.13	NaN	NaN	NaN	6	10	7	7
EML4	Q9HC35;B5MBZ0	Echinoderm microtubule-associated protein-like 4	20.92	21.28	21.05	21.21	NaN	NaN	NaN	NaN	4	3	4	3
ENO1	P06733;A0A2R8Y6G6;K7EM90;A0A2R8YEM5;A0A2R8Y879;K7ERS8;A0A2R8Y798;A0A2R8YEG5;A0A2R8Y6I8;E5RI09;E5RG95;K7EPM1;K7EKN2;E5RGZ4	Alpha-enolase	25.38	25.67	24.44	24.72	25.71	26.1	24.03	23.1	24	25	21	19
EP400	Q96L91;A0A0A0MR70	E1A-binding protein p400	18.85	19.1	18.72	19.45	NaN	NaN	NaN	NaN	1	1	2	2
EPB41L2	E9PHY5;E9PK52;E9PII3;A0A2R8Y5B3;E9PQD2;A0A1B0GTF8;A8K968;A0A0A0MRA8;Q9Y2J2;E9PJP4;E9PQN0;E9PRG1;E9PIG0;A0A0A0MSA4;J3KT37;J3QS55		19.04	19.98	20.24	19.48	NaN	NaN	NaN	NaN	13	19	16	19
EPB41L2.1	O43491;Q6R5J7;Q6ZSX4;E9PMV8;E9PPC9;E9PN54	Band 4.1-like protein 2	21.79	22.08	23.09	23.77	17.02	NaN	NaN	NaN	14	19	18	20
EPB41L5	Q9HCM4	Band 4.1-like protein 5	20.58	21.02	21.14	21.01	NaN	NaN	NaN	NaN	1	1	3	2
EPHA2	P29317	Ephrin type-A receptor 2	22.57	22.79	23.35	22.68	19.36	NaN	NaN	NaN	12	15	15	7
EPN1	Q9Y6I3;D6RBI9;D6RBR6;D6RFG3;D6REL6;I6L9I8;Q9H201;D6R907	Epsin-1	20.15	19.8	NaN	19.24	NaN	NaN	NaN	NaN	2	2	0	1
EPRS	P07814;V9GYZ6;V9GZ76	Bifunctional glutamate/proline--tRNA ligase;Glutamate--tRNA ligase;Proline--tRNA ligase	21.31	22.2	22.82	22.5	NaN	18.78	NaN	NaN	14	21	31	17
EPS15	P42566;B1AUU8;S4R3U1	Epidermal growth factor receptor substrate 15	18.15	16.25	18.74	19.04	NaN	NaN	NaN	NaN	1	1	2	2
EPS8	A0A2R8YE63;Q12929;A0A2R8Y4W2;H0YFG1;F5GYM8;F5H3Q6;F5H0R8	Epidermal growth factor receptor kinase substrate 8	20.31	20.3	19.45	21.15	NaN	NaN	NaN	NaN	7	8	7	5
EPS8L2	Q9H6S3;A0A3B3ISQ4;E9PNT0;E9PLH1;H0YD62;H0YF37;A0A087WX39	Epidermal growth factor receptor kinase substrate 8-like protein 2	NaN	15.91	18.92	17.19	NaN	NaN	NaN	NaN	0	1	1	2
ERBB2IP	Q96RT1;B4DIP2;H0Y9E8;H0YA04	Protein LAP2	22.17	21.19	22.27	21.99	NaN	NaN	NaN	NaN	10	8	13	13
ERC1	X6RLX0;Q8IUD2;G8JLD3;X6RM00;K7EPP6;K7EPD6;K7EKH8;K7EP25;K7EIZ7	ELKS/Rab6-interacting/CAST family member 1	21.95	21.92	21.65	20.65	NaN	NaN	NaN	NaN	10	13	12	8
ERH	P84090;G3V279	Enhancer of rudimentary homolog	22.68	23.07	21.99	22.32	20.71	20.25	NaN	NaN	4	4	4	4
ERLIN2	E5RHW4;O94905;B0QZ43;E5RJ09	Erlin-2	19.98	20.28	18.55	18.15	20.34	20.34	NaN	NaN	1	2	1	1
ERP29	P30040;F8VY02;F8W1G0	Endoplasmic reticulum resident protein 29	21.27	21.67	19.73	18.68	21.43	22.42	NaN	NaN	7	7	3	2
ERP44	Q9BS26	Endoplasmic reticulum resident protein 44	18.32	20.34	18.75	18.92	21.95	23.7	20.25	21.57	3	4	2	1
ERRFI1	Q9UJM3	ERBB receptor feedback inhibitor 1	21.74	21.28	22.67	23.55	NaN	NaN	NaN	NaN	3	3	4	5
ESD	U3KQT1;P10768;H7BZT7;X6RA14	S-formylglutathione hydrolase	21.19	21.19	NaN	21.63	18.92	24.78	18.19	NaN	1	2	0	1
ESYT1	Q9BSJ8;F8VZB1	Extended synaptotagmin-1	21.32	22.06	23.66	23.97	13.98	15.6	NaN	NaN	11	12	25	22
ETF1	P62495;B7Z7P8;I3L492;D6RJE8;D6RCB3	Eukaryotic peptide chain release factor subunit 1	21.24	21.14	21.15	21.59	NaN	NaN	NaN	NaN	1	4	1	2
ETFA	P13804;H0YL12;H0YLU7;H0YKF0;H0YK49;H0YNX6;J3KN60;H0YL83	Electron transfer flavoprotein subunit alpha, mitochondrial	20.34	20.7	NaN	NaN	22.18	20.91	NaN	NaN	2	4	0	0
ETFB	P38117;M0QY67	Electron transfer flavoprotein subunit beta	20.26	19.8	NaN	16.69	NaN	19.27	NaN	17.12	1	3	0	1
EVA1B	Q9NVM1	Protein eva-1 homolog B	19.34	19.56	18.14	19.35	NaN	NaN	NaN	NaN	2	2	1	1
EWSR1	B0QYK0;Q01844;A0A0D9SFL3;C9JGE3	RNA-binding protein EWS	24.93	25.19	23.04	23.28	NaN	NaN	NaN	NaN	5	6	4	4
EXOSC10	Q01780;K7EJ37	Exosome component 10	20.03	21.04	23.14	24.15	NaN	NaN	17.51	NaN	5	5	11	14
EXOSC4	Q9NPD3;E9PPI9;E9PI41	Exosome complex component RRP41	20.99	20.93	20.25	20.2	NaN	20.18	NaN	NaN	3	3	3	2
EYA3	Q99504;B1APR7	Eyes absent homolog 3	18.96	19.62	20.41	21.16	NaN	NaN	NaN	NaN	1	2	3	2
EZR	P15311;E7EQR4;E9PNP4	Ezrin	25.26	25.53	24.46	23.74	NaN	18.8	NaN	NaN	34	36	32	31
FABP5	Q01469	Fatty acid-binding protein, epidermal	18.63	18.45	18.42	19.28	NaN	20.25	NaN	NaN	1	2	1	1
FADS1	O60427;H7C2V0;A0A0A0MR51;H0YB97	Fatty acid desaturase 1	18.03	18.17	19.83	20.25	NaN	18.5	NaN	20.57	1	1	2	3
FAF2	Q96CS3;D6RBG6	FAS-associated factor 2	22.03	23.08	23.65	23.29	21.43	NaN	NaN	NaN	4	6	6	2
FAM120A	Q9NZB2;A0A0C4DG79;A0A0C4DH52;A0A494C0Y9;Q5T035	Constitutive coactivator of PPAR-gamma-like protein 1	22.58	22.48	22.68	22.92	17.77	NaN	NaN	NaN	16	16	14	13
FAM129A	Q9BZQ8;H0Y7M9;REV__Q9UHV5;REV__A0A087WVW6	Protein Niban	20.07	20.53	19.66	20.99	NaN	NaN	NaN	NaN	2	4	4	2
FAM129B	Q96TA1	Niban-like protein 1	19.26	22.19	21.93	21.12	NaN	20.69	NaN	NaN	1	7	7	6
FAM175B	Q15018	BRISC complex subunit Abro1	19.96	20.07	19.88	19.26	NaN	NaN	NaN	NaN	2	4	3	4
FAM192A	H3BTI2;H3BTP8;H3BSY6;H3BP64;H3BUL4;H3BMX9;Q9GZU8;H3BQQ6;Q6P4H7;H3BSF0;H3BU93;H3BPH9;H3BPF9;H3BN22	Protein FAM192A	19.1	18.66	18.69	18.25	NaN	NaN	NaN	NaN	2	1	1	1
FAM195B	I3L2L5;I3L317;I3L4Q0;C9JLW8;I3L3A7	Protein FAM195B	19.45	19.34	19.02	NaN	NaN	NaN	NaN	NaN	2	2	2	0
FAM49B	Q9NUQ9;A0A1W2PRQ0;A0A087X178;E5RJE1;E5RIR8;E5RJL8;E5RI16	Protein FAM49B	18.64	18.88	NaN	19.79	18.65	NaN	NaN	17.79	2	2	0	1
FAM50A	Q14320;B0S8I6;Q9Y247	Protein FAM50A	20.74	20.46	NaN	17.54	NaN	NaN	NaN	NaN	3	3	0	2
FAM83D	A0A087WXK8;Q9H4H8	Protein FAM83D	NaN	17.4	20.07	20.63	NaN	NaN	NaN	NaN	0	1	3	1
FAM83H	Q6ZRV2;A0A494C1T9;J3KPS2	Protein FAM83H	NaN	17.33	18.79	18.86	NaN	NaN	NaN	NaN	0	1	2	2
FAM98B	Q52LJ0;H0YNA1	Protein FAM98B	21.76	21.41	17.78	17.46	NaN	NaN	NaN	NaN	5	6	2	2
FARP2	H7C3M7		18.85	NaN	19.9	19.81	NaN	NaN	NaN	NaN	1	0	1	1
FARSA	Q9Y285;K7ER00;K7ER16;K7EPH2;K7EK06;K7ERS0	Phenylalanine--tRNA ligase alpha subunit	20.56	21.15	21.35	22.25	NaN	NaN	22.65	NaN	1	4	4	5
FARSB	Q9NSD9	Phenylalanine--tRNA ligase beta subunit	19.77	20.45	19.09	20.68	NaN	NaN	NaN	NaN	2	2	7	5
FASN	P49327;A0A0U1RQF0;A0A0U1RRG3;A0A1B0GTR5;J3KTF0	Fatty acid synthase;[Acyl-carrier-protein] S-acetyltransferase;[Acyl-carrier-protein] S-malonyltransferase;3-oxoacyl-[acyl-carrier-protein] synthase;3-oxoacyl-[acyl-carrier-protein] reductase;3-hydroxyacyl-[acyl-carrier-protein] dehydratase;Enoyl-[acyl-carrier-protein] reductase;Oleoyl-[acyl-carrier-protein] hydrolase	21.4	22.43	22.97	22.75	17.78	19.17	15.84	15.68	24	34	35	25
FBL	M0QXL5;P22087;M0R299;M0R2Q4;M0R0P1;M0R2U2;M0R1H0;M0R2B0	rRNA 2-O-methyltransferase fibrillarin	23.26	22.88	24.06	23.8	NaN	NaN	NaN	21.18	5	8	9	8
FBXO22	Q8NEZ5;H3BVA4;H3BUC1;H3BTH6	F-box only protein 22	19.5	19.25	19.7	20.26	NaN	NaN	NaN	NaN	3	2	1	1
FDPS	P14324;A0A087X1D8;A0A087WVN4;A0A087X090;A0A087WTP2	Farnesyl pyrophosphate synthase	21.38	21.14	21.17	20.61	NaN	20.81	NaN	NaN	3	4	4	1
FECH	P22830;A0A499FJN5;K7ELX4	Ferrochelatase, mitochondrial	NaN	18.65	19.13	19.12	NaN	NaN	NaN	NaN	0	1	1	1
FERMT2	Q96AC1;H0YJ34;A0A0U1RRM8;H0YJB6;G3V281;G3V5R2;G3V3J0;G3V379	Fermitin family homolog 2	21.35	21.23	20.56	20.55	18.06	NaN	NaN	NaN	4	3	4	5
FH	P07954	Fumarate hydratase, mitochondrial	20.11	20.12	18.24	19.73	20.96	20.07	NaN	NaN	2	3	1	1
FHL2	Q14192;C9J3S8;F8WDA8;U3KQT4	Four and a half LIM domains protein 2	17.92	NaN	18.77	20.12	NaN	NaN	NaN	NaN	1	0	2	4
FIP1L1	Q6UN15;A0A0B4J203;H0Y8P7	Pre-mRNA 3-end-processing factor FIP1	21.16	21.73	22.56	22.55	NaN	NaN	NaN	NaN	3	4	4	5
FKBP15	Q5T1M5	FK506-binding protein 15	19.61	16.76	19.67	20.18	NaN	NaN	NaN	NaN	1	2	4	3
FKBP1A	P62942;Q1JUQ3;Q5W0X3;Q1JUQ5;A0A087WZM5;A0A087WTS4;F6T7Q3;A0A087WV48;A0A7I2V3S6	Peptidyl-prolyl cis-trans isomerase FKBP1A;Peptidyl-prolyl cis-trans isomerase	22.38	22.6	21.22	NaN	NaN	NaN	NaN	NaN	2	2	1	1
FKBP4	Q02790;F5H120;H0YFG2;F5H1U3	Peptidyl-prolyl cis-trans isomerase FKBP4;Peptidyl-prolyl cis-trans isomerase FKBP4, N-terminally processed	21.61	20.64	22.2	20.7	NaN	NaN	NaN	NaN	5	6	7	5
FKBP8	Q14318;U3KQ64;A0A0A0MTJ1;U3KQI1;M0R2K9	Peptidyl-prolyl cis-trans isomerase FKBP8	20.16	20.87	21.41	21.94	NaN	NaN	NaN	NaN	1	3	4	5
FLII	Q13045;J3KS54;J3KS39;J3QQU5;J3QQQ2;K7EP37;K7EP27;J3QLR6;K7EQZ7	Protein flightless-1 homolog	20.57	20.67	21.55	21.66	NaN	NaN	NaN	NaN	4	4	10	7
FLNA	P21333;A0A087WWY3;A0A7I2V3E6;F8WE98;H0Y5C6;H0Y5F3;H7C2E7;A0A669KBC6	Filamin-A	25.2	25.57	24.71	24.94	19.54	20.75	NaN	18.84	66	77	65	41
FLNA.1	Q60FE5		20.66	20.28	23.27	23.52	NaN	NaN	NaN	NaN	67	78	65	41
FLNB	O75369;E7EN95;A0A0A0MT44;H7C5L4;A0A0C4DGA1	Filamin-B	22.72	23.3	23.31	22.29	NaN	14.92	NaN	NaN	47	52	34	26
FLNC	Q14315	Filamin-C	22.6	24.35	23.16	23.99	NaN	NaN	NaN	NaN	30	42	30	24
FLOT1	O75955;A0A140T9R1;A0A140T9W4;A2AB09;A0A140T9X0;A2AB10;A2AB12;A0A0G2JJQ6;A2AB11;A0A140T907;A0A140T959;A0A140T9C3;A0A140T974;A2AB13;A0A140T910;A0A140T957;A0A140T9B1;A0A140T905;A2ABJ5	Flotillin-1	19.13	19.23	19.11	19.12	NaN	NaN	NaN	NaN	4	3	3	1
FMR1	A8MQB8;G3V0J0;A0A087WXI3;R9WNI0;Q8IXW7;A0A087WY29;A0A087WWR6;A0A087X1M7;A0A087WWU4		20.18	19.08	21.09	21.73	NaN	NaN	NaN	NaN	5	2	4	3
FNDC3B	Q53EP0;C9JKH7	Fibronectin type III domain-containing protein 3B	19	19.98	21.6	20.56	NaN	NaN	NaN	NaN	4	4	6	4
FOSL1	E9PKL5;E9PPX2;P15407	Fos-related antigen 1	18.24	18.05	21.5	22.01	NaN	NaN	NaN	NaN	1	1	1	2
FOXK1	P85037;U3KQ26;E9PM37;E9PPI7	Forkhead box protein K1	20.5	20.06	21.56	23.71	NaN	NaN	NaN	NaN	4	4	6	7
FRG1	Q14331;E9PLY7;E9PRR7	Protein FRG1	19.51	19.94	19.98	20.1	NaN	NaN	NaN	NaN	1	2	1	2
FRYL	O94915;A0A6E1XQM6;F2Z2S2;A0A286YEZ9;A0A2C9F2R7;A0A669KB90;H0Y9X0	Protein furry homolog-like	19.79	20.31	21.11	20.83	NaN	NaN	NaN	NaN	6	5	7	6
FSCN1	Q16658;C9JFC0;A0A0A0MSB2;C9JPH9	Fascin	23.44	23.56	22.78	23.2	21.63	21.97	NaN	NaN	9	11	11	9
FTSJ3	Q8IY81	pre-rRNA processing protein FTSJ3	19.12	18.84	21.63	21.61	NaN	NaN	NaN	NaN	2	3	7	7
FUBP1	C9JSZ1		20.03	19.81	20.6	19.03	NaN	NaN	NaN	NaN	6	6	8	10
FUBP1.1	Q96AE4;E9PEB5	Far upstream element-binding protein 1	25.12	24.9	24.52	24.4	NaN	NaN	NaN	NaN	19	19	32	28
FUBP3	Q96I24;A0A494C1K6	Far upstream element-binding protein 3	23.37	23.24	24.48	24.54	NaN	NaN	NaN	NaN	16	15	27	23
FUS	P35637;H3BPE7;H3BNZ4	RNA-binding protein FUS	25.18	25.46	24.31	22.95	NaN	18.25	NaN	NaN	8	11	11	10
FXR1	P51114;B4DXZ6;E9PFF5;E7EU85;C9JAJ4;C9JZE0;C9JY20;H7C4S4;C9IZ22;C9JYQ6;C9J5B4	Fragile X mental retardation syndrome-related protein 1	24.3	24.07	24.42	24.51	NaN	NaN	NaN	NaN	17	21	17	16
FXR2	P51116;I3L1Z2	Fragile X mental retardation syndrome-related protein 2	20.78	20.78	21.29	22.51	NaN	NaN	NaN	NaN	10	12	7	5
FYCO1	Q9BQS8	FYVE and coiled-coil domain-containing protein 1	NaN	18.4	18.2	19.05	NaN	NaN	NaN	NaN	0	1	3	1
G3BP1	Q13283;A0A7I2YQN9;A0A7I2V5M7;A0A7I2YQU8;A0A7I2V651;E5RH42;A0A7I2V2S5;E5RJU8;E5RIF8;A0A7I2V548;A0A7I2YQH0;A0A7I2V4Y8;A0A7I2V565;A0A7I2YQF2;A0A7I2YQM1;E5RH00;A0A7I2V4D8;A0A7I2V5H1;A0A7I2V3C4;A0A7I2V2V1;A0A7I2V494;A0A7I2V2X7;A0A7I2YQQ8;A0A7I2V496;A0A7I2YQB1;A0A7I2V326;A0A7I2V533	Ras GTPase-activating protein-binding protein 1	21.44	21.77	21.61	20.85	NaN	NaN	NaN	NaN	7	7	8	5
G3BP2	Q9UN86;A0A7I2V3E2;A0A7I2YQD9;A0A7I2V3P9;A0A7I2V647;A0A7I2YQS2;D6RB17;D6RAC7;D6RBR0;A0A7I2V382;D6RBW8;A0A7I2V3Z6;D6R9A4;A0A7I2V2R0;A0A7I2V547;D6RGJ4;A0A7I2YQG8;A0A7I2V572;A0A7I2V3R7;A0A7I2V481;H0YAE3;E5RI46	Ras GTPase-activating protein-binding protein 2	21.79	21.65	22.4	21.81	NaN	NaN	NaN	NaN	4	5	5	3
G6PD	P11413;E7EUI8;E9PD92;E7EM57	Glucose-6-phosphate 1-dehydrogenase	21.17	22.15	21.06	20.73	NaN	NaN	NaN	19.18	3	10	6	3
GAGE2D	Q9UEU5;Q6NT46;Q13066;Q4V321	G antigen 2D;G antigen 2A;G antigen 2B/2C;G antigen 13	22.49	23.72	23.11	22.74	NaN	NaN	NaN	NaN	2	2	2	2
GAGE2E	P0DTW1;P0DSO3;Q4V326;P0CL82;P0CL81;P0CL80;O76087	G antigen 2E;G antigen 12I;G antigen 12G;G antigen 12F;G antigen 7	21.89	22.82	21.21	20.33	NaN	NaN	NaN	NaN	2	2	2	1
GAGE6	Q13070;Q13069	G antigen 6;G antigen 5	21.39	22.85	21.96	20.74	NaN	NaN	NaN	NaN	2	2	2	2
GAK	O14976;A0A087X1U9;D6RAW3;H0Y8H5;D6RC24;D6RF16;D6RAQ7;D6RE78	Cyclin-G-associated kinase	20.43	19.9	21.71	22.67	NaN	NaN	NaN	NaN	5	7	9	9
GANAB.1	Q14697;F5H6X6	Neutral alpha-glucosidase AB	23.23	23.62	23.67	23.82	23.47	24.46	22.84	21.13	14	17	13	11
GAPDH	P04406;E7EUT5;O14556	Glyceraldehyde-3-phosphate dehydrogenase	26.52	26.44	25.69	24.97	26.17	27.16	24.14	22.57	18	19	19	15
GAPVD1	F8W9S7;Q14C86;C9IZ08;H0Y4E7;H0Y7I9;B0QZ65;B4DGD8;A0A0A0MQV8;C9IZX9	GTPase-activating protein and VPS9 domain-containing protein 1	18.8	18.83	20.86	21.53	NaN	NaN	NaN	NaN	2	2	6	5
GARS	P41250;A0A6Q8PGZ8;A0A6Q8PGA8;A0A6Q8PGI6;A0A6Q8PHH9;A0A6Q8PGW4;A0A6Q8PHI7;H7C443;A0A6Q8PFZ6;A0A6Q8PF45;A0A6Q8PH49;A0A6Q8PGN7;F8WCK4;A0A6Q8PGZ9;A0A6Q8PFV5;A0A6Q8PFU7;A0A6Q8PGT3;A0A6Q8PFN0	Glycine--tRNA ligase	20.45	20.62	22.34	21.82	NaN	NaN	NaN	NaN	5	11	10	12
GART	P22102;F8WD69;C9JBJ1;C9JTV6;C9JZG2;C9JKQ7;H7C366;A0A140TA71	Trifunctional purine biosynthetic protein adenosine-3;Phosphoribosylamine--glycine ligase;Phosphoribosylformylglycinamidine cyclo-ligase;Phosphoribosylglycinamide formyltransferase	20.71	21.03	22.68	22.74	NaN	16.56	NaN	NaN	5	10	19	16
GAS2L1	A0A5E8;Q99501;C9JFI0;C9JRR6	GAS2-like protein 1	NaN	17.26	18.13	19.37	NaN	NaN	NaN	NaN	1	1	2	2
GATA6	Q92908	Transcription factor GATA-6	NaN	18.9	19.54	19.26	NaN	NaN	NaN	NaN	0	2	1	1
GBE1	Q04446;E9PGM4	1,4-alpha-glucan-branching enzyme	19.49	18.95	22.27	21.22	NaN	19.74	NaN	NaN	3	3	5	5
GBF1	Q92538;A0A669KBG8;A0A669KB10;A0A7I2V452;A0A7I2YQM2;A0A7I2V2L5;A0A7I2YQ65;A0A7I2V529;A0A7I2V514;A0A7I2V4K2;A0A7I2V3Y5;A0A7I2V2L4;A0A7I2V4M6;A0A7I2YQN3;A0A7I2V3Q4;A0A7I2V342;A0A7I2V329;A0A7I2V4F9;A0A7I2V4H1;A0A7I2V3E5;A0A7I2V5Z2;A0A7I2V350;A0A7I2V3S0;A0A7I2V5C9;A0A7I2YQA6;A0A7I2V4M3;A0A7I2YQM0;A0A7I2YQ62;A0A7I2V4X4;A0A7I2V4L8;A0A7I2V3Y7;A0A7I2V2L1;A0A7I2V4Q7;A0A7I2YQB8;A0A7I2V5T8;A0A7I2V2Q1;A0A7I2V…	Golgi-specific brefeldin A-resistance guanine nucleotide exchange factor 1	17.57	19.33	18.28	17.9	NaN	NaN	NaN	NaN	2	4	4	1
GBP1	P32455;P32456	Interferon-induced guanylate-binding protein 1	18.77	19.83	17.78	16.09	17.94	NaN	16.5	NaN	1	2	1	1
GCA	H7C2Z6;H7BXD5;P28676;C9JIZ3;C9JWQ8	Grancalcin	19.89	20.6	18.55	18.44	NaN	NaN	NaN	NaN	2	3	2	1
GCC2	Q8IWJ2;H7BYJ9;B8ZZW2	GRIP and coiled-coil domain-containing protein 2	17.76	18.52	19.25	19.15	NaN	NaN	NaN	NaN	1	1	1	3
GCLM	P48507	Glutamate--cysteine ligase regulatory subunit	19.97	18.98	NaN	20.27	NaN	NaN	NaN	NaN	1	2	0	1
GCN1L1	Q92616	Translational activator GCN1	21.3	20.52	21.93	22.5	NaN	NaN	NaN	NaN	9	10	14	9
GDI2	P50395;Q5SX87;Q5SX91;V9GYF8;Q5SX90;Q5SX86;V9GYJ7	Rab GDP dissociation inhibitor beta	22	22.11	20.83	21.65	NaN	NaN	16.45	15.34	7	11	9	8
GEMIN5	Q8TEQ6	Gem-associated protein 5	19.12	19.48	20.15	20.17	NaN	NaN	NaN	NaN	3	5	4	3
GFM1	Q96RP9;C9IZ01;F8WAU4	Elongation factor G, mitochondrial	18.18	19.26	19.76	19.4	NaN	NaN	NaN	NaN	1	3	4	3
GFPT1	Q06210;A0A6I8PRN4;A0A6I8PTT9;A0A6I8PRT6	Glutamine--fructose-6-phosphate aminotransferase [isomerizing] 1	19.65	19.94	19.53	19.17	NaN	NaN	NaN	NaN	4	8	8	4
GFPT2	O94808;E5RJP4	Glutamine--fructose-6-phosphate aminotransferase [isomerizing] 2	19.53	19.61	19.89	19.77	NaN	NaN	NaN	NaN	4	4	3	2
GIGYF2	Q6Y7W6;I1E4Y6;A0A7I2V3H7;A0A7I2V361;A0A7I2V3H0;A0A7I2V516;E7ESB6;C9JHW1;C9JW88;F8WCD5;C9JPV7;C9JXQ0;C9J0V6;C9JHT0;C9JRZ2	PERQ amino acid-rich with GYF domain-containing protein 2	19.96	19.74	20.4	19.92	NaN	NaN	NaN	NaN	4	3	3	3
GJA1	P17302	Gap junction alpha-1 protein	20.17	20.16	NaN	18.6	NaN	NaN	NaN	NaN	5	6	1	1
GJC1	K7ERH3;Q5H9P2;P36383	Gap junction gamma-1 protein	19.03	19.12	20.01	NaN	NaN	NaN	NaN	NaN	1	2	1	1
GLB1	E7EQ29;P16278	Beta-galactosidase	18.87	18.72	18.48	NaN	NaN	NaN	NaN	NaN	1	1	1	0
GLMN	Q92990;M0QX84;M0QXG8	Glomulin	NaN	18.26	19.92	21.14	NaN	NaN	NaN	NaN	0	2	1	2
GLRX3	O76003	Glutaredoxin-3	NaN	19.56	20.8	21.79	NaN	NaN	NaN	NaN	0	2	2	2
GLUD1	P00367;P49448	Glutamate dehydrogenase 1, mitochondrial;Glutamate dehydrogenase 2, mitochondrial	22.22	22.28	22.8	22.71	21.68	21.6	NaN	NaN	12	12	16	12
GMPS	P49915	GMP synthase [glutamine-hydrolyzing]	21.64	21.7	22.05	21.62	NaN	NaN	NaN	NaN	7	7	9	10
GNAI2	P04899;P11488;P19087;A8MTJ3;A0A3B3ITG4;A0A3B3IRK0;A0A3B3IU77;A0A3B3IS42;A0A3B3ITX3;F8WE78	Guanine nucleotide-binding protein G(i) subunit alpha-2	22.44	22.01	23.33	22.77	NaN	NaN	NaN	NaN	11	10	10	8
GNAI3	P08754	Guanine nucleotide-binding protein G(k) subunit alpha	23.71	24.02	23.05	23.21	20.85	21.68	NaN	NaN	8	7	10	7
GNAS	Q5JWF2;P63092;A0A0A0MR13;A0A590UJ58;B0AZR9;A0A590UJF0;A0A590UJB0;A0A590UJY2;A0A590UJR6;A0A590UJI6;A0A590UJQ9;A0A590UKB4;A0A590UJQ2;A0A7I2V5R6;A0A590UJJ0;A0A590UJG5;S4R3E3;A0A590UJ22;A0A590UJS2;Q5JWE9;A0A590UKA4;A0A590UJY8;A0A590UK28;A0A590UJB7;S4R3V9;Q5JWD1;H0Y7E8;A0A590UKA9;A0A590UJC9;A0A590UKA1;A0A590UJA5;A0A590UJX3	Guanine nucleotide-binding protein G(s) subunit alpha isoforms XLas;Guanine nucleotide-binding protein G(s) subunit alpha isoforms short	21.67	22.21	20.87	20.38	NaN	NaN	NaN	NaN	5	7	6	5
GNB1	P62873;F6UT28;B1AKQ8;F6X3N5;B3KVK2;F5H8J8;F5H100;F5H0S8;E9PCP0;P16520	Guanine nucleotide-binding protein G(I)/G(S)/G(T) subunit beta-1	20.84	18.71	19.97	20.46	NaN	NaN	NaN	NaN	1	3	2	2
GNB2	P62879;C9JIS1;C9JXA5;C9JZN1;E7EP32;A0A7I2S2S9;Q9HAV0;H7C5J5;A0A6Q8PFW8;A0A6Q8PFE0;A0A6Q8PFV8;C9JD14;A0A6Q8PG88	Guanine nucleotide-binding protein G(I)/G(S)/G(T) subunit beta-2;Guanine nucleotide-binding protein subunit beta-4	20.25	21.17	21.83	22.52	20.18	19.06	NaN	NaN	2	5	2	3
GNB2L1	P63244;J3KPE3;D6RAC2;D6REE5;H0Y8W2;H0YAM7;D6RHH4;H0YAF8;D6R9L0;D6R9Z1;D6RFX4;D6RBD0;H0Y8R5;D6RFZ9;E9PD14;D6RAU2;D6RF23;D6RGK8;D6R909;D6RHJ5;H0Y9P0;D6RDI0	Guanine nucleotide-binding protein subunit beta-2-like 1;Guanine nucleotide-binding protein subunit beta-2-like 1, N-terminally processed	23.33	23.6	23.09	21.94	21.31	22.99	NaN	21.24	12	15	12	7
GNE	Q9Y223;A0A7I2SU25	Bifunctional UDP-N-acetylglucosamine 2-epimerase/N-acetylmannosamine kinase;UDP-N-acetylglucosamine 2-epimerase (hydrolyzing);N-acetylmannosamine kinase	NaN	16.97	18.55	18.96	NaN	NaN	NaN	NaN	0	1	1	1
GNL1	P36915;A0A140T8Y2;A2AB27	Guanine nucleotide-binding protein-like 1	20.35	20.39	20.97	21.19	NaN	NaN	NaN	NaN	3	6	2	2
GNL3	Q9BVP2;C9JZT7;B4DMU5;C9JYH9	Guanine nucleotide-binding protein-like 3	19.88	20.1	21.45	19.9	NaN	18.5	NaN	NaN	6	3	6	5
GNL3L	A0A6I8PS19;A0A6I8PL80;Q9NVN8	Guanine nucleotide-binding protein-like 3-like protein	NaN	18.97	20.46	20.57	NaN	NaN	NaN	NaN	0	2	5	3
GNPDA1	P46926;D6RAY7;D6R9P4;D6RFF8;D6RB13;D6R917;V9GYK3;V9GYW0	Glucosamine-6-phosphate isomerase 1;Glucosamine-6-phosphate isomerase	20.99	21.93	16.28	18.27	NaN	22.18	NaN	NaN	4	6	1	1
GOLGA2	A0A6Q8KRG2;Q08379;A0A1W2PQY5;A0A087WYC0;R4GND7	Golgin subfamily A member 2	18.66	17.26	20.83	21.18	NaN	NaN	NaN	NaN	4	3	6	8
GOLGA3	Q08378;A0A087WV43;A0A494C129	Golgin subfamily A member 3	16.72	19.21	20	17.86	NaN	NaN	NaN	NaN	6	11	12	7
GOLGA4	Q13439;H0Y6I0;C9JHJ5;Q86W71;E7EVX2;C9J0Y3	Golgin subfamily A member 4	17.29	NaN	17.96	17.6	NaN	NaN	NaN	NaN	1	0	3	1
GOLGA5	Q8TBA6;H0YK03	Golgin subfamily A member 5	22.75	23.1	24.49	25.03	NaN	15.51	NaN	NaN	20	24	28	23
GOLGB1	Q14789;E7EU81;H0Y867;H7C5I7;C9JGI8;REV__Q8N884	Golgin subfamily B member 1	21.5	21.35	24.16	23.86	18.13	NaN	NaN	NaN	23	23	31	28
GOLT1B	Q9Y3E0;F5GWD8;F5GXH6;G3V1U5;F5H6U7	Vesicle transport protein GOT1B	21	21.2	21.69	22.31	NaN	NaN	NaN	NaN	2	2	1	1
GOPC	Q9HD26;F5H1Y4;A0A0J9YVX5	Golgi-associated PDZ and coiled-coil motif-containing protein	23.01	23.01	21.49	19.96	NaN	NaN	NaN	NaN	11	14	5	3
GPD2	P43304;F5GYK7	Glycerol-3-phosphate dehydrogenase, mitochondrial	22.12	21.79	22.96	22.36	NaN	NaN	NaN	NaN	10	11	13	7
GPHN	F5H039;Q9NQX3;G3V582;H0YJ30;G3V4D2;G3V4R0;G3V355	Gephyrin;Molybdopterin adenylyltransferase;Molybdopterin molybdenumtransferase	19.54	19.08	20.36	21.48	NaN	NaN	NaN	NaN	1	1	3	4
GPRIN1	Q7Z2K8	G protein-regulated inducer of neurite outgrowth 1	NaN	17.81	18.57	18.73	NaN	NaN	NaN	NaN	1	2	2	2
GRB2	P62993;J3KT38;J3QRL5	Growth factor receptor-bound protein 2	19.64	20.65	18.2	18.96	NaN	NaN	NaN	NaN	4	4	1	1
GRHPR	U3KQ56;Q9UBQ7	Glyoxylate reductase/hydroxypyruvate reductase	20.46	20.11	21.57	20.86	NaN	NaN	NaN	NaN	1	2	2	2
GSN	A0A0A0MS51;A0A0A0MT01;P06396;Q5T0I0;A0A0U1RQL8;REV__H0YJM7;REV__A0A6Q8PG26;REV__Q6TDU7;REV__F8W8F9	Gelsolin	18.26	20.05	19.7	21.19	NaN	NaN	NaN	NaN	1	5	4	5
GSPT1	P15170;H3BR35;Q8IYD1;H3BSV8	Eukaryotic peptide chain release factor GTP-binding subunit ERF3A	21.26	20.81	21.15	19.18	NaN	NaN	NaN	NaN	4	7	4	2
GSTK1	Q9Y2Q3;E9PFN5;C9JNT3	Glutathione S-transferase kappa 1	17.48	18.54	20.75	NaN	NaN	NaN	NaN	NaN	1	1	1	0
GSTO1	P78417;Q5TA01;Q5TA02	Glutathione S-transferase omega-1	20.93	20.56	16.67	18.5	NaN	19.41	NaN	NaN	5	4	2	2
GSTP1	P09211;A8MX94;A0A2R8Y5E5;A0A087X2E9	Glutathione S-transferase P	20.79	22.09	20.95	20.48	NaN	NaN	NaN	NaN	4	6	3	2
GTF2E1	P29083;C9J329;E9PER7;C9IYL4	General transcription factor IIE subunit 1	18.74	18.93	19.27	NaN	NaN	NaN	NaN	NaN	1	1	1	0
GTF2F2	P13984	General transcription factor IIF subunit 2	21.13	20.82	19.83	19.79	NaN	NaN	NaN	NaN	1	1	1	1
GTF2I	P78347;A0A494C1K3;A0A494C0Q7;C9J6M0;A0A087WW90;A0A0D9SF80;A0A494C0I1;A0A494C1N8;Q86UP8;Q6EKJ0	General transcription factor II-I	20.41	21.62	21.79	21.22	NaN	17.63	NaN	NaN	10	12	9	5
GTPBP4	Q9BZE4;Q5T3R7	Nucleolar GTP-binding protein 1	18.79	19.33	20.53	20.42	NaN	NaN	NaN	NaN	1	4	4	7
GTPBP6	O43824	Putative GTP-binding protein 6	NaN	18.15	19.17	19.45	NaN	NaN	NaN	NaN	0	1	1	1
GTSF1	G3V1V4;Q8WW33	Gametocyte-specific factor 1	19.7	20.51	19.67	21.88	NaN	NaN	NaN	NaN	3	1	3	3
GYS1	P13807;M0QYU1	Glycogen [starch] synthase, muscle	NaN	17.43	18.52	18.24	NaN	NaN	NaN	NaN	0	1	1	1
H2AFY	O75367;B4DJC3;D6RCF2;A0A7I2V4D9;A0A7I2YQB9	Core histone macro-H2A.1;Histone H2A	21.04	21.57	21.67	20.95	19.05	20.7	NaN	NaN	3	7	7	6
H3F3B	K7EK07;Q71DI3;P84243;P68431;K7EMV3;A0A590UJJ6;B4DEB1;K7ES00;Q16695;Q6NXT2;K7EP01	Histone H3;Histone H3.2;Histone H3.3;Histone H3.1;Histone H3.1t;Histone H3.3C	26.57	26.75	26.7	25.82	26.66	27.31	24.25	20.49	3	3	7	7
HACD3	Q9P035;H3BS72;H3BPZ1;H3BRL8	Very-long-chain (3R)-3-hydroxyacyl-CoA dehydratase 3	20.16	19.76	20.93	20.48	NaN	NaN	NaN	NaN	1	2	2	1
HADHA	H0YFD6;P40939;A0A2R8Y4F5;A0A2R8YG21;A0A2R8Y688	Trifunctional enzyme subunit alpha, mitochondrial;Long-chain enoyl-CoA hydratase;Long chain 3-hydroxyacyl-CoA dehydrogenase	22.3	22.12	21.95	20.52	21.81	18.44	NaN	18.03	13	9	11	8
HADHB	P55084;F5GZQ3;B5MD38;C9JEY0;C9JE81;C9K0M0	Trifunctional enzyme subunit beta, mitochondrial;3-ketoacyl-CoA thiolase	22.58	22.68	21.83	23.02	22.04	20.08	NaN	20.4	5	6	6	7
HARS	A0A6Q8PHA5;A0A6Q8PF47;E7ETE2;P12081;A0A6Q8PHE3;B4DDD8;A0A6Q8PFF2;B4E1C5;A0A6Q8PFG9;A0A6Q8PFN6;A0A6Q8PF07;A0A6Q8PHQ0;D6RF05;A0A2R8YCI2;A0A2R8YFR1	Histidine--tRNA ligase, cytoplasmic	NaN	19.25	20.04	19.14	NaN	NaN	NaN	NaN	1	3	6	3
HAT1	O14929;F8WEW1;F8W9G7	Histone acetyltransferase type B catalytic subunit	20.14	20.58	18.58	18.17	NaN	NaN	NaN	NaN	2	3	2	1
HBS1L	Q9Y450;B7Z524;H0YDX7;J3QT46;H0YES5;E9PHZ9;E9PN23;G5E991;E9PMN1;E9PLR4;E9PJ90;E9PS53	HBS1-like protein	20.98	21.4	21.75	21.35	NaN	NaN	NaN	NaN	5	10	5	3
HCCS	P53701	Cytochrome c-type heme lyase	19.77	NaN	20.32	19.8	NaN	NaN	NaN	NaN	2	0	2	2
HCFC1	P51610;A6NEM2;H7C1C4	Host cell factor 1;HCF N-terminal chain 1;HCF N-terminal chain 2;HCF N-terminal chain 3;HCF N-terminal chain 4;HCF N-terminal chain 5;HCF N-terminal chain 6;HCF C-terminal chain 1;HCF C-terminal chain 2;HCF C-terminal chain 3;HCF C-terminal chain 4;HCF C-terminal chain 5;HCF C-terminal chain 6	20.82	20.49	22.52	22.37	NaN	NaN	NaN	NaN	4	6	11	8
hCG_1984214	I3L0E3;Q9Y2R5;E9PE17;M0QXX9;M0R0P3;E5RH89;M0R297;A8MTT8;F2Z2N8;K7EIG2;M0QYE7;E5RHT5;B4E159;J3QKY7;E9PNM0;E7ENB8;M0QXU3;M0QXQ0;A0A0A0MS71;F8WDJ7;Q0P6G1;K7ERG6;P0DPD5;F8WAL3;F2Z3A3;E7EUL5;C9JG37;C9J487;E7EVQ0;A0A669KBJ2;J3KSW0;E9PMX5;M0R327;K7ELI5;E7EU70;E9PSE6;A0A087WT67;A0A075B7G4;A0A0G2JMG9;A0A087WTY0;M0R0C0;M0R287;J3KR51;E5RGH0;M0QY27;M0R085;A0A0M3HEQ9;A0A1W2PQL4;E9PIY8;A0A1W2PRC0;A0A087X0J9;E9…	28S ribosomal protein S17, mitochondrial	19.57	19.83	19.42	19.16	NaN	NaN	NaN	NaN	2	3	2	1
HDAC2	Q92769;H3BM24;E5RFI6;E5RJ04;E5RGV4;E5RHE7;E5RH52;E5RG37;E5RFP9;E5RK19;E7ESJ6	Histone deacetylase 2	21.52	21.49	21.09	21.18	NaN	NaN	NaN	NaN	5	6	3	2
HDGF	P51858	Hepatoma-derived growth factor	23.44	23.14	18.76	20.53	NaN	NaN	NaN	NaN	5	6	2	2
HDLBP	A0A024R4E5;Q00341;H0Y394;C9JIZ1;C9J5E5;H7C0A4;C9JZI8;H7BZC3;C9JHZ8;C9JHS7;C9JES8;H7C2D1;C9JK79;C9JT62;C9JHN6;C9JEJ8;C9JBS3;C9JQ82;C9JMQ6;C9J739;H7C3D0;C9JHS9	Vigilin	20.7	22.27	22.44	22.67	16.32	17.38	16.48	NaN	7	16	16	15
HELZ2	Q9BYK8	Helicase with zinc finger domain 2	17.23	18.49	16.7	15.33	NaN	NaN	NaN	NaN	6	13	6	5
HERC4	Q5GLZ8;H0Y6K7;D6RCL5	Probable E3 ubiquitin-protein ligase HERC4	19.69	19.94	19.14	18.52	NaN	NaN	NaN	NaN	1	1	1	2
HGH1	Q9BTY7;E9PIX0	Protein HGH1 homolog	NaN	18.33	19.63	19.08	NaN	NaN	NaN	NaN	0	2	2	2
HGS	A0A7I2V2K2;A0A7I2V3J3;O14964;A0A7I2V2R9;A0A7I2V5A2;A0A7I2V2D8;A0A7I2V5A3;A0A7I2V2W5;A0A7I2V3F9;A0A7I2V3I8;A0A7I2V637;A0A7I2V307;A0A7I2V6E0;A0A7I2V3Z1;A0A7I2YQD1;I3L1P5;I3L1E3;A0A7I2V4X6;A0A7I2V5D6;A0A7I2V5N3;A0A7I2V5W6;A0A7I2V628;I3L165;A0A7I2V4J7;A0A7I2YQU5;A0A7I2V5B7;A0A7I2V5X2;A0A7I2V5L9;A0A7I2V319;A0A7I2V331;A0A7I2V3C3;A0A7I2V4M9;A0A7I2YQS8;A0A7I2V605;A0A7I2V611;A0A7I2V674;A0A7I2V5E5;A0A7I2V3…	Hepatocyte growth factor-regulated tyrosine kinase substrate	23.24	23.4	22.8	22.04	NaN	NaN	NaN	NaN	14	15	13	8
HINT1	P49773;D6REP8;D6RE99;H0YC49;D6RD60;A0A6Q8PGQ8;D6RC06	Histidine triad nucleotide-binding protein 1	19.37	19.84	19.95	21.27	NaN	NaN	NaN	NaN	1	2	2	2
HINT2	Q9BX68	Histidine triad nucleotide-binding protein 2, mitochondrial	21.7	21.27	19.45	20.57	NaN	NaN	NaN	NaN	2	2	2	1
HIP1R	O75146;H0YH66	Huntingtin-interacting protein 1-related protein	NaN	17.3	18.3	17.51	NaN	NaN	NaN	NaN	0	3	3	5
HIST1H1B	P16401	Histone H1.5	22.17	21.87	22.23	22.5	24.26	23.91	24.12	24.16	4	5	6	6
HIST1H1C	P16403	Histone H1.2	20.35	20.08	21.52	21.05	NaN	23.3	NaN	NaN	4	5	5	5
HIST1H1D	P16402	Histone H1.3	23.24	22.46	23.18	24.17	25.81	25.7	25.55	26.16	3	4	3	3
HIST1H1E	P10412;P22492	Histone H1.4	20.98	20.5	22.11	21.33	21.7	23.6	NaN	22.69	5	5	6	5
HIST1H2AJ	Q99878;Q96KK5;Q16777;Q9BTM1;P0C0S8;P20671;A0A0U1RRH7;A0A0U1RR32;Q6FI13;H0YFX9;A0A3B3IS11;P16104;Q96QV6;Q8IUE6;REV__H0Y672;REV__Q8NB25;REV__E7EQ67;REV__H7BY63;REV__H0YBA5;REV__A0A087X2A7	Histone H2A type 1-J;Histone H2A type 1-H;Histone H2A type 2-C;Histone H2A.J;Histone H2A type 1;Histone H2A type 1-D;Histone H2A type 2-A;Histone H2A;Histone H2AX;Histone H2A type 1-A	23.86	20.76	17.81	21.81	22.92	25.29	NaN	22.65	3	4	3	2
HIST1H2BH	Q93079;Q5QNW6;Q99880;Q99879;P62807;P58876;P57053;O60814;Q96A08	Histone H2B type 1-H;Histone H2B type 2-F;Histone H2B type 1-L;Histone H2B type 1-M;Histone H2B type 1-C/E/F/G/I;Histone H2B type 1-D;Histone H2B type F-S;Histone H2B type 1-K;Histone H2B type 1-A	26.39	26.59	26.62	26.9	25.41	26.85	23.99	24.79	5	6	10	8
HIST1H4A	P62805	Histone H4	26.65	26.59	25.39	25.3	25.87	26.38	21.43	22.16	8	7	9	6
HIST2H3PS2	Q5TEC6;A0A590UJL8	Histone H3	22.81	23.29	23.43	22.43	NaN	23.34	NaN	NaN	2	2	3	3
HK1	P19367;B1AR62	Hexokinase-1	19.03	18.82	18.38	17.54	19.74	20.06	NaN	NaN	1	2	1	1
HLA-A.1	A0A140T955;A0A140T933;A0A1W2PPQ2;A0A1W2PRT9;Q53Z42;A0A140T9I0;A0A140T9X5;A0A140T913		20.87	21.57	18.6	14.92	20.52	NaN	NaN	NaN	6	7	1	1
HLA-A.2	P04439;Q5SRN5;Q5SRN7;A0A1W2PS24;A0A0G2JL56;A0A0G2JIF2;A0A1W2PSE7;Q5SUL5;A0A0G2JI36;A0A1W2PQD0;A0A140T939;A0A0G2JH66;D0EV57;A0A0G2JPA3;A0A140T9X6;A0A140T9V0;A0A140T9W3;A0A140T9W7;A0A140T9C2;A0A140T9D9;A0A140T9B7;A0A140T8X0;Q8MH48;Q5RJ85;A0A0G2JPQ3;A0A0G2JNX1;Q31611;P17693	HLA class I histocompatibility antigen, A-3 alpha chain	19.25	19.93	19.57	20.59	NaN	NaN	NaN	NaN	6	6	3	2
HLA-B.1	D9J307;Q2L6G2;D5H3J5;S6AU73;A0A140T9G0;A0A140T9H3;A0A140T9A9		21.5	22.07	19.62	19.84	20.37	21.31	NaN	NaN	6	9	2	3
HLA-C	O19617;A0A140T921;A0A140T9H5;A0A140T9U8;A0A140TA05;A0A140T9L3;A0A140TA12		19.85	20.94	20	20.13	20.41	19.55	NaN	NaN	5	7	2	2
HLA-C.1	A0A1W2PR11;Q5QT33;A0A140T962;A0A140T9J9;A0A140T9B3;A0A140T9E1;A0A140T942;F8W9Z8;A0A140T9Z7;P13747		20.07	20.09	20.89	NaN	NaN	NaN	NaN	NaN	6	6	3	1
HMGB1	P09429;Q5T7C4;B2RPK0	High mobility group protein B1	19.93	21.51	22.29	21.85	21.11	NaN	19.23	NaN	1	3	4	3
HMGB2	P26583;D6R9A6	High mobility group protein B2	NaN	17.54	17.82	19.03	NaN	NaN	NaN	NaN	1	1	2	1
HMMR	O75330;E5RIH2;E5RI30	Hyaluronan mediated motility receptor	17.99	18.83	21.46	20.68	NaN	NaN	NaN	NaN	2	4	7	5
HMOX2	P30519;I3L159;I3L1F5;A0A087WT44;I3L4P8;A0A1B0GXH0;I3L463;I3L1Y2;I3L276	Heme oxygenase 2	20.37	20.67	22.42	21.79	NaN	NaN	NaN	NaN	3	4	4	5
HN1	J3KT51;Q9UK76;J3KSH8;F2Z3M5	Hematological and neurological expressed 1 protein;Hematological and neurological expressed 1 protein, N-terminally processed	19.43	19.24	19.38	20.05	NaN	NaN	NaN	NaN	2	2	3	3
HN1L	Q9H910;A6NGP5;H3BU16;H3BMV3;H3BMT0;H3BTV5;H3BMM8;B4E1P3;H3BS08	Hematological and neurological expressed 1-like protein	22.57	22.75	21.32	21.98	NaN	19.15	NaN	NaN	6	6	3	6
HNRNPA0	Q13151	Heterogeneous nuclear ribonucleoprotein A0	22.81	23.76	24.08	24.8	NaN	18.51	NaN	21.69	6	8	11	6
HNRNPA1	P09651;F8W6I7;A0A7I2V3R8;A0A7I2V3W0;A0A7I2V2L6;A0A7I2YQX9;F8VZ49;Q32P51;F8VTQ5;F8W646;H0YH80;A0A7I2V5U9;A0A7I2YQ85;A0A7I2V4M0;A0A7I2V3C7;A0A7I2V2Z4;F8VYN5;A0A7I2YQY2;A0A7I2V453;A0A7I2V334;A0A7I2V2R4;A0A7I2V661;A0A7I2V3W4;A0A7I2V3K5;A0A7I2V497;A0A7I2V360;A0A7I2YQV3;A0A7I2V3U8;A0A7I2V2F1;A0A7I2V5N7;A0A7I2V4P7;A0A7I2V2X1;A0A7I2V4E2;A0A7I2V2M7;A0A7I2V4F8;A0A7I2V520;A0A7I2V459;A0A7I2V2Q7;A0A7I2V5P1;A0…	Heterogeneous nuclear ribonucleoprotein A1;Heterogeneous nuclear ribonucleoprotein A1, N-terminally processed;Heterogeneous nuclear ribonucleoprotein A1-like 2	25.47	25.64	24.85	24.44	19.08	19.38	16.39	19.45	16	19	14	11
HNRNPA2B1	P22626;A0A7I2V4I6;A0A087WUI2	Heterogeneous nuclear ribonucleoproteins A2/B1	27.66	27.51	27.2	27.06	20.11	21.18	18.46	18.8	24	25	23	21
HNRNPA3	A0A7I2V2R3;A0A7I2V5D8;P51991;A0A7I2V4J6;A0A7I2V402;A0A7I2V4G0;H7C1J8	Heterogeneous nuclear ribonucleoprotein A3	24.91	25.16	24.18	23.23	NaN	18.83	NaN	16.69	14	14	17	10
HNRNPAB	D6R9P3;D6RD18;D6RBZ0;Q99729	Heterogeneous nuclear ribonucleoprotein A/B	25.71	26.08	23.74	23.36	21.18	21.59	NaN	NaN	8	7	9	5
HNRNPC	P07910;G3V2Q1;G3V4C1;B2R5W2;B4DY08;G3V4W0;G3V576;G3V555;G3V575;B4DSU6;G3V251;G3V3K6;G3V5X6;A0A0G2JNQ3;B2RXH8;G3V5V7;G3V2D6;G3V4M8;G3V2H6;B3KT61;E5RG71;Q86SE5	Heterogeneous nuclear ribonucleoproteins C1/C2;Heterogeneous nuclear ribonucleoprotein C-like 2	24.3	24.62	25.05	25.01	20.4	21.14	NaN	16.97	11	13	15	9
HNRNPD.2	Q14103;H0Y8G5;H0YA96;D6RAF8;D6RD83	Heterogeneous nuclear ribonucleoprotein D0	25.6	25.64	23.62	22.97	18.89	19.83	NaN	NaN	15	14	8	7
HNRNPDL	A0A087WU03		21.75	21.81	19.29	20.3	NaN	NaN	NaN	NaN	2	2	1	1
HNRNPDL.1	A0A087WUK2;O14979	Heterogeneous nuclear ribonucleoprotein D-like	24.04	24.08	22.26	23.36	NaN	NaN	NaN	NaN	11	13	8	7
HNRNPF	P52597;A0A1B0GW42	Heterogeneous nuclear ribonucleoprotein F;Heterogeneous nuclear ribonucleoprotein F, N-terminally processed	24.99	25.17	24.28	23.75	NaN	19.01	NaN	NaN	15	12	16	10
HNRNPH1	P31943;G8JLB6;E9PCY7;D6RBM0;H0YB39;E5RGV0;D6RIU0;E7EN40;D6RIT2;D6R9T0;D6RFM3;D6RAM1;D6RDU3;D6RJ04;D6RIH9;H0YBD7;E7EQJ0;E5RGH4;H0YBG7;D6RDL0;H0YAQ2;D6RF17;D6R9D3;E5RJ94	Heterogeneous nuclear ribonucleoprotein H;Heterogeneous nuclear ribonucleoprotein H, N-terminally processed	27.18	26.94	26.19	25.79	23.49	23.58	NaN	19.72	18	18	25	20
HNRNPH2	P55795	Heterogeneous nuclear ribonucleoprotein H2	21.51	21.75	21.95	21.14	NaN	17.31	NaN	NaN	8	11	17	12
HNRNPH3	P31942	Heterogeneous nuclear ribonucleoprotein H3	26.62	26.47	25.47	25.61	18.77	22	NaN	19.02	9	10	15	13
HNRNPK	P61978;S4R359;S4R457	Heterogeneous nuclear ribonucleoprotein K	26.42	26.51	25.61	26.22	18.95	18.67	14.41	16.73	27	28	28	22
HNRNPL	P14866;M0QXS5	Heterogeneous nuclear ribonucleoprotein L	25.4	25.49	25.59	25.5	19.78	NaN	NaN	NaN	15	13	17	14
HNRNPLL	B7WPG3;C9IYN3;V9GYK2;Q8WVV9;H7C464;H7BXH8;C9JJZ7	Heterogeneous nuclear ribonucleoprotein L-like	18.36	NaN	18.44	18.1	NaN	NaN	NaN	NaN	2	1	1	1
HNRNPM	P52272;A0A087X0X3;M0QZM1;M0R2I7;M0R2T0;M0R019;M0R0N3;M0QYQ7;M0QY96;M0QYL3;M0R0Y6	Heterogeneous nuclear ribonucleoprotein M	23.03	23.11	25.15	26.12	17.76	16.14	20.94	20.9	16	15	28	28
HNRNPR	O43390;B4DT28;A0A6Q8PH31;A0A6Q8PH35;A0A6Q8PEX7;A0A286YEZ8	Heterogeneous nuclear ribonucleoprotein R	24.53	24.66	24.26	23.55	NaN	NaN	NaN	NaN	22	29	20	18
HNRNPU	A0A1W2PPS1;Q00839;A0A1X7SBS1;A0A1W2PP35;Q5RI18;A0A1W2PQL0;A0A1W2PP34;A0A1W2PPL4;A0A1W2PPH7;A0A1W2PRZ7;A0A1W2PQ74;A0A1W2PQD4;A0A1W2PPE9;A0A1W2PRI6;A0A1W2PP22	Heterogeneous nuclear ribonucleoprotein U	25.71	25.83	26.29	25.72	22.74	22.79	18.05	18.3	28	26	33	28
HNRNPUL1	Q9BUJ2;A0A0A0MRA5;B7Z4B8;M0R3F1;M0QYZ0;M0QYI8;M0QZV6;M0R0K8;M0R203;M0QYM5;M0R247;A0A087X1I2	Heterogeneous nuclear ribonucleoprotein U-like protein 1	25.74	24.61	25.28	24.72	NaN	14.1	15.33	NaN	25	27	28	25
HNRNPUL2	Q1KMD3;H3BQZ7	Heterogeneous nuclear ribonucleoprotein U-like protein 2	19.86	21.04	22.53	21.87	NaN	17.71	NaN	NaN	8	12	12	11
HOOK3	Q86VS8;H0YDM4;H0YDK4	Protein Hook homolog 3	17.89	18.02	17.76	NaN	NaN	NaN	NaN	NaN	1	3	1	0
HP1BP3	Q5SSJ5;B0QZK4;B0QZK9;B0QZK8;Q5SWC8	Heterochromatin protein 1-binding protein 3	20.69	20.1	21.8	22.84	NaN	NaN	19.98	NaN	1	1	1	1
HSD17B10	Q99714;Q5H928	3-hydroxyacyl-CoA dehydrogenase type-2	19.83	19.6	20.72	20.24	22.16	21.16	NaN	NaN	3	3	3	1
HSD17B4	A0A2R8YD50;P51659;E7ER27;A0A2R8YDT8;A0A2R8YF45;A0A2R8Y7L2;E7ET17;E7EPL9;A0A2R8YEG2	Peroxisomal multifunctional enzyme type 2;(3R)-hydroxyacyl-CoA dehydrogenase;Enoyl-CoA hydratase 2	18.43	19.42	NaN	17	NaN	NaN	NaN	NaN	1	6	0	2
HSDL2	Q6YN16	Hydroxysteroid dehydrogenase-like protein 2	19.8	20.12	NaN	NaN	20.84	20.31	NaN	NaN	1	2	0	0
HSP90AA1	P07900;Q14568;Q58FG0;Q58FG1	Heat shock protein HSP 90-alpha	24.68	24.87	24.35	23.2	23.28	23.49	19.74	18.64	29	29	31	30
HSP90AB1	P08238;Q58FF7	Heat shock protein HSP 90-beta	25.21	25.29	24.81	24.63	24.14	24.52	21.3	20.9	28	30	29	27
HSP90B1	P14625;Q96GW1;A0A1W2PRR1;H0YIV0;Q58FF3;F8W026	Endoplasmin	23.57	23.08	23.24	22.6	24.45	24.56	22.03	23.02	15	14	17	11
HSPA1B	A0A0G2JIW1;P0DMV9;P0DMV8;V9GZ37	Heat shock 70 kDa protein 1B;Heat shock 70 kDa protein 1A	24	24.38	25.01	24.05	22.09	22.32	16.74	NaN	21	22	28	25
HSPA4	P34932;A0A087WYC1;A0A087WTS8	Heat shock 70 kDa protein 4	20.78	21.08	21.15	20.96	NaN	NaN	NaN	NaN	7	7	8	8
HSPA5	P11021	78 kDa glucose-regulated protein	23.45	23.73	23.59	23.56	24.79	24.75	22.92	23.48	26	29	22	19
HSPA6	P17066;P48741	Heat shock 70 kDa protein 6;Putative heat shock 70 kDa protein 7	25.1	25.24	23.01	21.06	24.71	24.85	NaN	NaN	9	10	10	10
HSPA8.1	P11142;E9PKE3;E9PNE6;E9PN89;E9PLF4;E9PQQ4;E9PQK7;E9PPY6;E9PN25;E9PI65	Heat shock cognate 71 kDa protein	25.68	25.97	26.53	26.04	22.45	22.89	20.37	19.77	28	34	36	33
HSPA9	D6RCD7;P38646;A0A7I2V2G2;A0A7I2YQB2;A0A7I2V3F7;A0A7I2V2S7;H0Y8K0;A0A3B3ITI4;H0Y8S0	Stress-70 protein, mitochondrial	25.24	25.22	24.91	25.21	27.01	27.21	25	25.8	16	21	19	18
HSPB1	P04792;A0A6Q8PFK8;A0A6Q8PGK1;A0A6Q8PHJ6;A0A6Q8PFE7;A0A6Q8PF43;A0A6Q8PHA6;A0A6Q8PH65;A0A6Q8PGY2;C9J3N8	Heat shock protein beta-1	25.14	25.21	25.23	25.93	23.46	24.49	24.23	23.18	10	10	11	11
HSPD1	A0A7I2V599;P10809;A0A7I2V2X6;A0A7I2YQK6;A0A7I2V5M1;A0A7I2V5K3;A0A7I2YQ71;A0A7I2V369;E7ESH4;E7EXB4;C9JL25;C9JL19;C9JCQ4;C9J0S9	60 kDa heat shock protein, mitochondrial	24.18	24.34	24.96	24.74	22.65	22.75	21.35	22.96	11	17	18	17
HSPH1	Q92598;A0A0A0MSM0;Q5TBM3;R4GN69	Heat shock protein 105 kDa	21.73	22.08	22.49	23.42	18.66	18.89	NaN	18.6	10	18	17	14
HUWE1	Q7Z6Z7;H0Y659;A0A087X146;A0A087X1S3	E3 ubiquitin-protein ligase HUWE1	18	18.62	20.15	20.13	NaN	NaN	NaN	NaN	1	4	13	10
HYOU1	A0A087X054;Q9Y4L1;A0A494C039;E9PJ21;A0A087WWI4;K7EQK2;Q9BST8;J3QQH7;J3QLE9;J3QL06;J3KTF1;A0A087X214;A0A087WW13	Hypoxia up-regulated protein 1	NaN	16.67	19.57	19.58	20.43	21.86	NaN	NaN	0	2	2	1
IARS	P41252;A0A0A0MSX9;J3KR24;A0A0D9SFC1;Q5TCC9	Isoleucine--tRNA ligase, cytoplasmic	20.34	20.66	20.5	19.11	16.26	NaN	NaN	NaN	6	14	7	3
IARS2	Q9NSE4	Isoleucine--tRNA ligase, mitochondrial	20.15	18.87	19.53	19.93	18.64	19.6	NaN	NaN	4	3	3	2
ICAM1	P05362;E7ESS4;K7EKL8	Intercellular adhesion molecule 1	19.79	19.3	18.3	NaN	NaN	NaN	NaN	NaN	1	3	1	0
IGBP1	P78318	Immunoglobulin-binding protein 1	21.29	20.88	21.01	20.84	NaN	NaN	NaN	NaN	5	7	3	2
IGF2BP1	Q9NZI8	Insulin-like growth factor 2 mRNA-binding protein 1	21.9	21.67	23.29	21.33	NaN	NaN	NaN	NaN	11	11	12	13
IGF2BP2	F8W930;Q9Y6M1	Insulin-like growth factor 2 mRNA-binding protein 2	21.53	22.19	23.39	21.89	NaN	NaN	NaN	NaN	8	8	12	8
IGF2BP3	O00425;F8WD15	Insulin-like growth factor 2 mRNA-binding protein 3	22.25	22.35	23.19	23.29	NaN	NaN	NaN	NaN	6	11	9	7
IGF2R	P11717;A0A7I2V381;A0A7I2YQS7;A0A7I2V657;S4R328	Cation-independent mannose-6-phosphate receptor	16.24	16.47	17.47	17.02	NaN	NaN	NaN	NaN	1	2	3	2
IK	Q13123;E7EQZ7;D6REL4;D6RAY9;D6RCQ4;A0A0C4DGW5	Protein Red	20.77	20.27	20.96	21.95	NaN	NaN	NaN	NaN	5	7	9	7
IKBKG	A0A087X1B1;Q9Y6K9;A0A087X0G7;A0A087WUW6;C9JN51;A0A087WV30;C9JH59;C9JCG6	NF-kappa-B essential modulator	18.89	18.78	20.32	20.73	NaN	NaN	NaN	NaN	1	2	2	2
IL6ST	P40189;A0A494BZU0;D6RH03	Interleukin-6 receptor subunit beta	20.88	21.22	22.12	22.75	NaN	NaN	NaN	NaN	4	5	3	4
ILF2	B4DY09;Q12905;X6R6Z1;A0A0A0MRL0	Interleukin enhancer-binding factor 2	21.51	21.96	21.44	21.62	NaN	NaN	NaN	NaN	6	6	6	5
ILF3	Q12906;K7EKJ9;K7EQR9;K7ER69;K7EJ09;K7EKY0;K7EM82;K7EPG3;K7ERM6;K7ENK6;K7ELV3;K7EQ75	Interleukin enhancer-binding factor 3	24.51	24.45	24.95	25.2	NaN	17.14	NaN	NaN	26	35	30	20
ILK	A0A0A0MTH3;Q13418;A0A087WWY6;E9PQ52;A0A087WW45	Integrin-linked protein kinase	18.01	19.26	19.8	16.97	NaN	NaN	NaN	NaN	1	2	3	2
IMMT	B9A067;Q16891;C9J406;H7C463;A0A087WYS0;D6RAW4	MICOS complex subunit MIC60	20.28	21.12	21.78	19.99	NaN	NaN	NaN	NaN	2	5	6	4
IMPA1	P29218;E5RG13;E5RIP7;H0YBL1;E5RG94;E5RIF4;E5RHE9;E5RI82;E5RGY4	Inositol monophosphatase 1	21.09	21.52	21.22	20.87	NaN	NaN	NaN	NaN	3	4	6	4
IMPDH2	A0A7I2V2T3;H0Y4R1;P12268;E7ETK5;A0A7I2YQK5	Inosine-5-monophosphate dehydrogenase 2	22.95	23.28	23.53	23.38	16.58	17.27	NaN	14.92	12	12	14	10
INA	Q16352	Alpha-internexin	21.94	22.15	24	23.91	NaN	NaN	NaN	NaN	11	14	22	20
INCENP	Q9NQS7;E9PM67	Inner centromere protein	NaN	19.44	19.34	20.08	NaN	NaN	NaN	NaN	0	1	3	1
IPO5	O00410;H0Y8C6;E7ETV3;E7EQT5;E7EV12;E7EWK4;E7EX05;H0Y3V4;E7ESZ1;E7ETV8;C9JZD8;C9JQT6;C9J875;C9JXE0;C9JZ53;F8WF30;C9J583	Importin-5	19.45	19.72	19.97	19.82	NaN	NaN	NaN	NaN	4	5	6	1
IPO7	O95373;E9PLJ0	Importin-7	20.14	20.64	NaN	18.9	NaN	NaN	NaN	NaN	2	6	0	1
IPO8	O15397	Importin-8	20.32	19.97	19	NaN	NaN	NaN	NaN	NaN	3	1	1	0
IPO9	Q96P70	Importin-9	19.04	19.63	16.32	18.84	17.73	NaN	NaN	NaN	2	4	2	1
IQGAP1	P46940;A0A0J9YXZ5;H0YLE8;A0A087X225;H0YKA5;A0A087WWP1;E9PDT6	Ras GTPase-activating-like protein IQGAP1	22.82	23.15	23.29	22.73	NaN	15.78	NaN	NaN	25	30	24	18
IRAK1	D3YTB5;P51617;H7C224;H7C2I6;F8WAB6;H7C3C1;F6U4U2;P51955	Interleukin-1 receptor-associated kinase 1	NaN	16.95	16.84	19	NaN	NaN	NaN	NaN	0	2	1	1
IRF2BPL	Q9H1B7	Interferon regulatory factor 2-binding protein-like	19.86	20.74	20.96	19.23	NaN	NaN	NaN	NaN	3	5	6	2
IRS1	P35568	Insulin receptor substrate 1	NaN	18.33	19.16	19.12	NaN	NaN	NaN	NaN	0	1	3	2
ISG15	P05161;A0A096LNZ9;A0A096LPJ4	Ubiquitin-like protein ISG15	22.69	19.42	18.83	NaN	22.41	22.25	18.19	NaN	1	3	1	0
IST1	H3BQF7;H3BMU1;H3BUI0;P53990;J3KR23;F5GXM3;H3BPP6;H3BRE2	IST1 homolog	22.68	22.89	21.6	20.44	NaN	NaN	NaN	NaN	4	4	4	4
ISY1	Q9ULR0;D6RC18;A8MVI5	Pre-mRNA-splicing factor ISY1 homolog	17.53	17.9	17.56	NaN	NaN	NaN	NaN	NaN	1	1	1	0
ISYNA1	Q9NPH2;J3QS51;J3KRH4;J3QRY0;J3QRH1	Inositol-3-phosphate synthase 1	18.09	20.39	23.3	23.34	NaN	NaN	NaN	NaN	1	5	8	6
ITGA2	E7ESP4;E7EMF1;E9PB77		21.58	21.29	20.18	18.9	NaN	NaN	NaN	NaN	6	4	3	2
ITGA3	P26006;H0YA49;H0YA32;K7EMU3;D6R9X8	Integrin alpha-3;Integrin alpha-3 heavy chain;Integrin alpha-3 light chain	24.18	24.34	23.86	24.39	NaN	NaN	NaN	NaN	13	13	10	8
ITGA6	P23229;H7BZ97;C9JXX7	Integrin alpha-6;Integrin alpha-6 heavy chain;Integrin alpha-6 light chain;Processed integrin alpha-6	19.94	21.22	19.57	18.28	NaN	NaN	NaN	NaN	7	6	2	1
ITGB1	H7C4K3;A0A7I2V2F9;E7EUI6;P05556;A0A7I2V348;C9JPK5;A0A7I2V5Z8;A0A7I2V5T3;Q5T3E6;E9PLR6;E7EQW5;Q5T3E5;E9PQJ2;H7C4N8;C9JNE0	Integrin beta;Integrin beta-1	25.31	24.9	23.74	23.59	17.81	17.73	16.95	18.68	20	20	12	11
IVD	A0A0A0MT83;P26440;A0A0S2Z4K7;H0YN10;H0YLC3;H0YKV0;A0A087WVD3;H7C4G6	Isovaleryl-CoA dehydrogenase, mitochondrial	19.97	18.83	20.38	19.27	NaN	NaN	NaN	NaN	2	1	3	2
JAK1	A0A5F9ZI39;P23458;A0A5F9ZH07;A0A5F9ZHN8;A0A5F9ZHW0;A0A5F9ZH32;A0A5F9ZI01;O60674	Tyrosine-protein kinase JAK1	18.93	18.82	19.87	19.69	NaN	NaN	NaN	NaN	2	2	5	2
JUND	P17535	Transcription factor jun-D	19.63	20.06	19.29	19.59	NaN	NaN	NaN	NaN	2	2	2	2
JUP	P14923;C9JK18;C9JKY1;C9JTX4;C9J826;C9JPI2;K7ERP3	Junction plakoglobin	21.53	20.65	20.45	21.11	18.51	21.4	18.21	19.46	11	11	12	9
KANK2	Q63ZY3;K7ERU2;K7ES05	KN motif and ankyrin repeat domain-containing protein 2	20.09	20.29	22.31	22.81	NaN	NaN	NaN	NaN	3	8	12	11
KARS	Q15046;H3BVA8;J3KRL2;H3BRC9;H3BPV7	Lysine--tRNA ligase	18.42	19.54	19.63	20.35	NaN	NaN	NaN	NaN	3	4	7	5
KCNQ5	A0A0A0MT07;A0A0A0MSC0;F8WEA4;A0A0A0MSD9;A0A0A0MRC8;Q9NR82	Potassium voltage-gated channel subfamily KQT member 5	NaN	16.83	19.33	18.22	NaN	NaN	NaN	NaN	0	1	2	1
KCTD5	Q9NXV2;H3BSS5	BTB/POZ domain-containing protein KCTD5	20.61	20.92	21.26	21.61	NaN	NaN	NaN	NaN	2	2	3	3
KDM1A	O60341;R4GMQ1;R4GMP9	Lysine-specific histone demethylase 1A	17.65	18.81	NaN	18.44	NaN	NaN	NaN	NaN	1	2	0	1
KDM3B	Q7LBC6	Lysine-specific demethylase 3B	18.31	18.42	19.94	21.26	NaN	NaN	NaN	NaN	1	2	2	5
KHDRBS1	Q07666;A0A6Q8PGH5;Q5VWX1;O75525;E5RG12;H0YAQ1;H0YAQ3;E5RJZ9	KH domain-containing, RNA-binding, signal transduction-associated protein 1	24.7	25.21	25.9	25.82	16.28	16.3	NaN	NaN	9	12	10	9
KHSRP	Q92945;A0A087WTP3;M0R0I5;M0QYH3;M0QXW7;M0R3J3;M0R0C6;M0QYG1;M0R251;M0R263	Far upstream element-binding protein 2	25.36	25.51	25.97	26.05	NaN	16.01	NaN	NaN	29	30	38	34
KIAA0355	O15063	Uncharacterized protein KIAA0355	19.28	19.61	19.93	19.63	NaN	NaN	NaN	NaN	2	1	1	1
KIAA0368	J3KN16;Q5VYK3;R4GMY1;R4GMY3;F6XAQ5	Proteasome-associated protein ECM29 homolog	18.8	NaN	19.36	18.78	NaN	NaN	NaN	NaN	1	0	2	1
KIAA1671	Q9BY89;A0A1B0GVJ7	Uncharacterized protein KIAA1671	15.66	16.14	23.08	24.41	NaN	NaN	NaN	NaN	1	1	18	18
KIDINS220	Q9ULH0;E9PH70;A0A1W2PPB7;H0Y8E4;H7C584;A0A1W2PPY4	Kinase D-interacting substrate of 220 kDa	NaN	18.02	20.95	20.42	NaN	NaN	NaN	NaN	1	3	4	3
KIF11	A0A7I2V3A9;P52732;A0A7I2YQY4;A0A7I2V3V3	Kinesin-like protein KIF11	18.7	19.86	20.94	20.61	NaN	NaN	NaN	NaN	1	1	3	2
KIF13B	Q9NQT8;E7ERX9;H0YBA8	Kinesin-like protein KIF13B;Kinesin-like protein	19.23	19.04	18.07	NaN	NaN	NaN	NaN	NaN	1	1	1	0
KIF1B	A0A087WWA3;Q4R9M9;O60333;H7C0K6;A0A3F2YNW9;A0A3B3IUA1;A0A3B3IU40;A0A3B3IT28;A0A3B3ITE5;A0A3B3ITF7;A0A3B3ITW6;Q12756;A0A3B3ITK3	Kinesin-like protein;Kinesin-like protein KIF1B;Kinesin-like protein KIF1A	19.14	16.98	20.12	20.03	NaN	NaN	NaN	NaN	2	1	5	3
KIF20A	O95235;D6R9E4;D6RBN1	Kinesin-like protein KIF20A	20.66	22	22.53	22.16	NaN	NaN	NaN	NaN	1	3	2	4
KIF21A	A0A1B0GV47;Q7Z4S6;H0YIM6;H0YHT2;H0YIM7;Q2M1P5;Q86VH2;O75037	Kinesin-like protein KIF21A	NaN	19.35	20.89	22.68	NaN	NaN	NaN	NaN	0	1	4	4
KIF23	A0A7I2V5Y5;Q02241;H7BYN4;A0A2U3TZL8;H0YME6;A0A2R8Y531	Kinesin-like protein KIF23;Kinesin-like protein	19.67	20.06	21.57	21.55	NaN	NaN	NaN	NaN	3	7	8	7
KIF2A	A0A6Q8PGH7;A0A6Q8PFA6;A0A6Q8PG37;A0A6Q8PH57;O00139;A0A6Q8PGG1;D6R9M0;H0Y8H2;A0A669KBE9	Kinesin-like protein KIF2A	21.19	20.72	20.68	20.99	19.95	NaN	NaN	NaN	3	4	4	3
KIF2C	Q99661;Q5JR91;Q5JR89;H0Y5Z9	Kinesin-like protein KIF2C	19.44	19.64	19.49	19.28	NaN	NaN	NaN	NaN	3	3	3	2
KIF4A	O95239;Q2VIQ3;Q5JRK0;H0Y718;Q6ZMV9	Chromosome-associated kinesin KIF4A	19.98	20.34	21.44	21.45	NaN	NaN	NaN	NaN	4	5	6	7
KIF5B	P33176;Q12840;O60282;A0A6Q8PGJ3;A0A6Q8PEZ8;A0A7I2V492;J3KNA1;A0A7I2V3N5;A0A7I2V581;A0A0G2JMZ6;A0A7I2V4K6;A0A7I2V3V4;A0A7I2V352;A0A7I2YQQ7;A0A6Q8PGN1;A0A6Q8PGT2;A0A7I2YQB4;A0A6Q8PGG7;A0A6Q8PFV6	Kinesin-1 heavy chain	20.86	20.93	21.65	20.83	NaN	NaN	NaN	NaN	7	9	14	10
KIFAP3	Q92845	Kinesin-associated protein 3	18.89	19.68	19.24	20.44	NaN	NaN	NaN	NaN	1	2	1	1
KIFC1	Q9BW19;A0A087X1W5	Kinesin-like protein KIFC1	22.19	NaN	23.6	22.61	NaN	NaN	NaN	NaN	2	0	6	3
KIRREL	Q96J84;B4DN67;Q5W0G0;Q5W0F9	Kin of IRRE-like protein 1	18.34	20.77	21.35	22.33	NaN	NaN	NaN	NaN	1	5	3	3
KLC1	E7EVH7;Q07866;G5E9S8;G3V5R9;G3V3H3;F8W6L3;G3V2E7;H0YJU9;H0YJL0;H0YJT3;G3V2P7;H0YGB8;A0A6Q8JUI0;H0YJK3;A0A0U1RR29;Q96IL0;G3V4L6	Kinesin light chain 1	21.83	21.83	22.49	22.45	NaN	NaN	NaN	NaN	6	6	9	7
KLC4	Q9NSK0;C9J8T5;H7C4M1;C9JZE5;C9JXT5;C9JQU1;C9K0D5	Kinesin light chain 4	18.27	18.3	20.01	20.91	NaN	NaN	NaN	NaN	2	2	3	2
KMT2A	Q03164;A0A3B3ITZ1;E9PR05	Histone-lysine N-methyltransferase 2A;MLL cleavage product N320;MLL cleavage product C180	16.83	16.75	20.06	20.34	NaN	NaN	NaN	NaN	1	2	3	5
KPNA1	P52294;C9JYI4;C9J352;C9JWD9;F2Z3G4;C9J4U1	Importin subunit alpha-5;Importin subunit alpha-5, N-terminally processed	20.03	20.18	21.12	21.68	NaN	NaN	NaN	NaN	6	5	6	3
KPNA2	A0A7I2V351;A0A7I2V487;A0A7I2YQE1;P52292;A0A7I2V3Z3;J3QLL0;J3KS65;J3QL07	Importin subunit alpha-1	21.53	21.77	23.36	23.13	NaN	NaN	NaN	NaN	7	8	6	6
KPNA3	O00505;H0Y4S9	Importin subunit alpha-4	20.72	21.82	22.82	23.07	NaN	NaN	NaN	NaN	1	4	5	3
KPNA4	H7C4F6;O00629;A0A7I2YQ95;A0A7I2V340;A0A7I2V333;A0A7I2V5X0	Importin subunit alpha-3	21.52	20.8	21.38	22.57	NaN	NaN	NaN	NaN	1	4	4	4
KPNA6	O60684;Q5TFJ7;O15131;S4R3E5	Importin subunit alpha-7	19.78	19.63	21.04	21.89	NaN	NaN	NaN	NaN	4	4	6	4
KPNB1	Q14974;J3KTM9;J3QR48;J3QKQ5;J3KS06;J3QRG4	Importin subunit beta-1	21.76	21.3	24.29	23.82	NaN	NaN	NaN	NaN	6	5	11	11
KRI1	A0A494C108;Q8N9T8;H0YFD2;F8WFC1;H0YG91	Protein KRI1 homolog	23.68	NaN	22.77	23.51	NaN	NaN	NaN	NaN	1	0	1	2
KRT18	P05783;F8VZY9;CON__H-INV:HIT000015463	Keratin, type I cytoskeletal 18	25.15	25.64	25.57	24.19	NaN	NaN	NaN	NaN	26	29	44	36
KRT6B	P04259	Keratin, type II cytoskeletal 6B	22.43	19.93	NaN	17.64	22.73	24.02	18.43	20.61	15	11	7	7
KTN1.1	Q86UP2;G3V5P0;G3V5G2;H0YJZ8;H0YJV5	Kinectin	21.19	20.91	22.89	22.19	NaN	14.85	NaN	NaN	13	18	33	20
L1RE1	Q9UN81	LINE-1 retrotransposable element ORF1 protein	20.69	19.78	21.47	20.68	NaN	NaN	NaN	NaN	2	2	3	1
LAMTOR1	Q6IAA8;H0YFI1;F5H479;F5GX19;F5H3Y3	Ragulator complex protein LAMTOR1	20.33	20.41	19.29	19.77	NaN	NaN	NaN	NaN	1	1	2	1
LAP3	P28838;H0Y9Q1;H0Y983	Cytosol aminopeptidase	20.67	20.91	21.64	21.71	NaN	NaN	NaN	NaN	4	5	7	5
LARP1	Q6PKG0;A0A0B4J210;E5RH50;H0YBW1;H0YC33;H0YAN4;H0YC73;H0YAX9;H0YBJ5;E5RHK4;H0YBM7;H0YBR8	La-related protein 1	22.36	22.06	23.08	22.78	NaN	NaN	NaN	NaN	10	11	17	16
LARP4	Q71RC2;Q96J85;X6RLN4;Q8TBL5;A0A087WTL9;F8VY40;F8VNV1;F8W1I4;F8W1Z5	La-related protein 4	22.29	21.96	23.6	23.73	NaN	NaN	NaN	NaN	6	7	9	6
LARP4B	Q92615;H0Y4V9;H0Y641;X6RCG6;B5MCU2;A0A087X183;V9GYI5	La-related protein 4B	20.52	19.95	19.86	20.42	NaN	NaN	NaN	NaN	5	4	2	2
LARP7	Q4G0J3;D6R9Z6;D6RFF0;H0YA82	La-related protein 7	18.05	18.71	18.85	NaN	NaN	NaN	NaN	NaN	1	2	1	0
LARS	A0A6I8PL42;B4DER1;A0A6I8PIV1;Q9P2J5;A0A6I8PS05;A0A6I8PRS0;A0A6I8PLB8;A0A6I8PIT3;A0A6I8PLB3;A0A6I8PIP7;A0A6I8PTV8;A0A6I8PRU9;A0A6I8PRP1	Leucine--tRNA ligase, cytoplasmic	20.38	21.23	21.46	21.62	NaN	NaN	NaN	NaN	6	10	12	4
LAS1L	Q9Y4W2;A0A7I2V3Q3;A0A7I2V4E5;A0A7I2V4V0;A0A7I2V3R6;A0A7I2V653;A0A7I2YQI7;A0A7I2V5R7	Ribosomal biogenesis protein LAS1L	19.48	20.25	21.32	19.92	NaN	NaN	NaN	NaN	2	4	4	2
LASP1	Q14847;C9J9W2;F6S2S5;K7ESD6;J3KSN1	LIM and SH3 domain protein 1	24.12	24.66	24.55	24.2	NaN	NaN	NaN	NaN	9	13	14	12
LAT2	Q9GZY6;C9JXP0;C9JA24	Linker for activation of T-cells family member 2	19.42	19.27	18.86	NaN	NaN	NaN	NaN	NaN	2	2	2	2
LATS1	O95835;Q6PJG3;H0YG09;Q9NRM7	Serine/threonine-protein kinase LATS1	NaN	16.04	20.43	21.97	NaN	NaN	NaN	NaN	1	1	5	5
LBR	Q14739;A0A494C1L1;C9JXK0;C9JES9	Lamin-B receptor	19.77	19.41	18.46	18.38	NaN	NaN	NaN	NaN	1	1	1	1
LDHA	P00338;F5GXY2;F5GYU2;F5GXH2;F5H5J4;F5H6W8;F5GZQ4;F5GWW2;F5GXU1;F5GXC7;F5H8H6;P07864;Q6ZMR3;F5H5G7;F5H155;A0A087WUM2;G3XAP5;F5H245	L-lactate dehydrogenase A chain	24.59	24.67	24.29	24.07	23.67	24.72	19.53	22.07	9	14	11	8
LDHB	P07195;A0A5F9ZHM4;A0A3B3IS95;A8MW50;C9J7H8;F5H793	L-lactate dehydrogenase B chain	23.61	23.4	23.5	23.93	22.14	22.54	17.29	21.83	11	10	10	10
LEMD3	Q9Y2U8	Inner nuclear membrane protein Man1	17.68	18.7	19.69	21.58	NaN	NaN	NaN	NaN	1	1	5	5
LENG8	C9JMY0;A0A087WUE4;Q96PV6;B0VJY8;A0A0G2JPW6;E7EWC7;A0A0G2JNN3;C9J1N5;A0A0G2JN70	Leukocyte receptor cluster member 8	NaN	17.95	19.24	19.16	NaN	NaN	NaN	NaN	0	1	2	1
LGALS1	P09382;F8WEI7	Galectin-1	26.45	26.54	24.59	24.18	23.06	22.59	18.22	NaN	10	10	9	6
LGALS3	P17931;G3V3R6	Galectin-3;Galectin	24.71	24.8	21.79	20.54	NaN	19.02	NaN	NaN	7	9	5	3
LIMA1	Q9UHB6;F8VQE1;F8VRN8;F8VS07;F8VTU2;F8VVQ7	LIM domain and actin-binding protein 1	21.88	21.93	22.85	22.38	NaN	NaN	NaN	NaN	12	11	13	12
LIMD1	C9JRJ5;Q9UGP4	LIM domain-containing protein 1	20.24	20	20.38	22.69	NaN	NaN	NaN	NaN	1	1	3	2
LIN28B	A0A1B0GVD3;Q6ZN17;A0A1B0GTK2	Protein lin-28 homolog B	20.69	20.17	20.46	20.63	NaN	NaN	NaN	NaN	5	4	5	5
LLGL1	A0A087WW77;Q15334	Lethal(2) giant larvae protein homolog 1	18.85	18.95	21.98	22.81	NaN	NaN	NaN	NaN	2	4	6	7
LMAN1	P49257	Protein ERGIC-53	19.71	NaN	NaN	20.68	22.97	22.93	NaN	NaN	1	0	0	1
LMAN2	Q12907;D6RBV2;D6RIU4;D6RDX1;D6RBH1	Vesicular integral-membrane protein VIP36	22.28	22.81	18.11	17.29	19.85	19.68	NaN	NaN	7	10	3	1
LMNA	A0A6Q8PFJ0;P02545;A0A6Q8PHQ9;A0A6Q8PF80;A0A6Q8PGH0;A0A0C4DGC5;A0A6Q8PFM1;A0A6Q8PF59;A0A6Q8PFF5	Prelamin-A/C;Lamin-A/C	25.38	25.4	25.44	24.97	18.95	20.43	14.98	NaN	49	45	54	47
LMNA.1	Q3BDU5		20.44	20.81	20.08	20.79	NaN	NaN	NaN	NaN	44	38	45	41
LMNB1	P20700;E9PBF6;A0A0D9SFE5;A0A0D9SFY5	Lamin-B1	20.86	21.06	23	22.91	NaN	20.1	NaN	NaN	8	13	20	17
LMO7.1	F8WD26;J3KP06;Q8WWI1	LIM domain only protein 7	18.72	20.38	20.84	20.17	NaN	NaN	NaN	NaN	5	8	7	2
LONP1	K7EJE8;K7EKE6;P36776;K7ER27;K7ER56;K7ERR6	Lon protease homolog, mitochondrial	20.36	20.68	21.79	NaN	20.48	23.77	24.37	NaN	1	2	2	0
LOXL2	Q9Y4K0;H0YAR1;E5RI22;E5RJL2;E5RHH3;E5RFY0;H0YAP6	Lysyl oxidase homolog 2	18.71	19.05	19.75	NaN	23.32	23.73	NaN	NaN	2	3	1	0
LPCAT1	Q8NF37;A0A0G2JRI7;A0A0G2JQ62	Lysophosphatidylcholine acyltransferase 1	20.73	20.48	21.32	22.78	NaN	NaN	NaN	NaN	1	2	1	1
LPP	Q93052;A0A087WZF1;C9JUT4;C9JXK9;C9JE51;C9J2R5;C9JIY7;C9JT42;C9J3U9;C9J1K7;C9J5C8;C9J4E3	Lipoma-preferred partner	21.79	22.04	21.78	22.23	NaN	17.93	NaN	NaN	7	12	14	13
LRCH3	Q96II8;E9PD99;H7C0J8;H7C1G3;F8WFB5	Leucine-rich repeat and calponin homology domain-containing protein 3	19.52	19.11	17.84	18.96	NaN	NaN	NaN	NaN	1	3	3	5
LRPPRC	P42704;B8ZZ38;A0A0C4DG06;C9JCA9;H7C3W8;A0A0C4DG51;Q9NP80	Leucine-rich PPR motif-containing protein, mitochondrial	19.25	19.8	19.04	16.36	20.91	19.2	NaN	16.67	7	10	5	2
LRRC40	Q9H9A6	Leucine-rich repeat-containing protein 40	18.29	17.15	18.57	18.15	NaN	NaN	NaN	NaN	2	1	4	3
LRRC47	Q8N1G4	Leucine-rich repeat-containing protein 47	19.31	19.35	20.88	22.1	NaN	NaN	NaN	NaN	2	5	6	4
LRRC59	Q96AG4	Leucine-rich repeat-containing protein 59	20.6	20.16	21.36	20.84	NaN	20.33	NaN	NaN	4	4	3	3
LRRC7	A0A075B6E9;A0A494C1A4;Q96NW7	Leucine-rich repeat-containing protein 7	19.94	19.31	NaN	20.91	NaN	NaN	NaN	NaN	2	1	2	1
LRRFIP1	Q32MZ4;C9JTC6	Leucine-rich repeat flightless-interacting protein 1	21.06	20.83	21.09	21.16	NaN	NaN	NaN	NaN	5	6	8	7
LSG1	Q9H089;H7C2X7;F8WFC6	Large subunit GTPase 1 homolog	20.18	19.29	21.02	21.46	NaN	NaN	NaN	NaN	3	4	3	3
LSM12	Q3MHD2;K7ELG9	Protein LSM12 homolog	19.5	20.57	21	22.79	NaN	NaN	NaN	NaN	1	1	1	1
LSM14A	Q8ND56;A0A0G2JQ95;A0A096LP11;A0A140TA76;K7EMZ9;A0A140TA66;I3L4Q1	Protein LSM14 homolog A	19.8	19.63	19.78	21.3	NaN	NaN	NaN	NaN	1	3	2	1
LSM3	P62310	U6 snRNA-associated Sm-like protein LSm3	21.16	21.46	20.92	NaN	NaN	NaN	NaN	NaN	2	2	2	0
LSR	S4R3V8;Q86X29;M0R1W9;M0QZL9	Lipolysis-stimulated lipoprotein receptor	21.82	21.96	20.85	20.3	NaN	NaN	NaN	NaN	11	9	12	12
LSS	P48449;A0A0G2JQD0;C9J315;A0A0G2JS81	Lanosterol synthase	17.76	NaN	20.31	17.34	NaN	NaN	NaN	NaN	2	1	1	2
LTV1	Q96GA3;A0A075B6Q4	Protein LTV1 homolog	19.04	19.23	18.64	20.46	NaN	NaN	NaN	NaN	1	2	1	3
LUC7L2	Q9Y383;A0A0A6YYJ8;A8MYV2;Q9NQ29;B8ZZ10;B8ZZ09;B8ZZ12;V9GZ75;F8WEU3	Putative RNA-binding protein Luc7-like 2	20.24	20.45	19.93	20.05	NaN	NaN	NaN	NaN	3	6	5	3
LUZP1	Q86V48;E5RFK8;E5RHU7	Leucine zipper protein 1	21.31	21.08	23.6	24.79	15.9	NaN	NaN	NaN	18	19	34	30
MACF1.1	H3BQK9;H3BPE1;A0A590UJG2;Q9UPN3;H0Y390;E9PNZ4;A0A5F9ZGX0;E9PLY5;E9PLY0;A0A669KBB0;H0Y314;A0A669KB06;H0Y6T5;H0Y4F5;REV__I3L141;REV__O43149;H0Y7I1	Microtubule-actin cross-linking factor 1, isoforms 1/2/3/5	19.44	20.57	22.66	22.37	NaN	NaN	NaN	NaN	8	15	21	20
MAGEA4	P43358;C9JZJ5;C9J9C2;C9JK50;C9JIR1;P43361;P43362;Q3SYA6;A0A0A0MSA3;A2A368;A8MXT2;Q96M61;O15480;O60732	Melanoma-associated antigen 4	23.32	23.9	23.57	23.29	NaN	NaN	NaN	NaN	11	13	13	13
MAGED2	Q9UNF1;Q5H909;Q5H907;A0A087X070;G5E9N2;Q12816	Melanoma-associated antigen D2	19.1	20.88	23.15	22.67	NaN	NaN	NaN	NaN	2	5	11	9
MAGI1	A0A087WT53;Q96QZ7;A0A087WXD2;H7C5T8;H7C4U7;H7C535	Membrane-associated guanylate kinase, WW and PDZ domain-containing protein 1	17.87	18.86	19.97	20.31	NaN	NaN	NaN	NaN	2	2	2	1
MAGOHB	Q96A72;F5H6N1;F5H124	Protein mago nashi homolog 2	20.91	21.63	19.98	20.33	NaN	NaN	NaN	NaN	3	2	2	2
MAN1B1	Q9UKM7;H0YG20;H0YGV7;H0YIU0;H0YI64;REV__O60290	Endoplasmic reticulum mannosyl-oligosaccharide 1,2-alpha-mannosidase;alpha-1,2-Mannosidase	20.45	21.85	20.45	20.03	NaN	NaN	NaN	NaN	7	7	2	2
MAP1B	P46821;D6RA32;D6RA40;D6RGJ3;D6RCL2	Microtubule-associated protein 1B;MAP1B heavy chain;MAP1 light chain LC1	22.45	22.62	22.4	22.47	NaN	NaN	NaN	13.74	32	33	31	18
MAP2	P11137;A0A669KB77;E7EV03	Microtubule-associated protein 2	21.98	21.72	20.69	21.47	NaN	NaN	NaN	NaN	5	4	5	6
MAP4	E7EVA0;P27816;B5MEG9;H7C456;H7C4C5;H0Y2V1;A0A0J9YVV8;A0A0J9YW37	Microtubule-associated protein;Microtubule-associated protein 4	22.92	23.62	24.23	23.94	18.22	NaN	NaN	NaN	22	27	25	21
MAP7D1	Q3KQU3;H0YF21;E9PLH3;C9JIR3	MAP7 domain-containing protein 1	20.25	19.35	20.35	19.74	NaN	NaN	NaN	NaN	1	1	3	2
MAPK1	P28482	Mitogen-activated protein kinase 1	20.61	20.41	20.54	21.12	NaN	NaN	NaN	NaN	3	3	4	1
MAPRE1	Q15691	Microtubule-associated protein RP/EB family member 1	23.82	23.73	22.11	22.24	NaN	NaN	NaN	NaN	9	11	8	9
MARK3	P27448;A0A7I2YQF7;A0A7I2V639;A0A7I2V5G3;A0A7I2V3B9;J3KNR0;A0A7I2V4K8;A0A7I2V4G7;H0YNV4;A0A7I2V2N8;H0YKP9;A0A7I2V2U9;A0A7I2V409;A0A7I2V2E3;A0A7I2V3I9;A0A7I2V4T2;A0A7I2V2I9;A0A7I2V3C6;H0YJI9;H0YIY6;A0A7I2V3K2;A0A7I2V602;A0A7I2YQF4;A0A7I2V549;A0A7I2V3P5	MAP/microtubule affinity-regulating kinase 3	19.26	19.13	20.06	21.4	NaN	19.17	NaN	NaN	3	2	6	5
MARS	P56192;H0YIP0;H0YHV5;F5H2V6;H0YIC2;F8VS26;H0YHL6;F8W0M7;F8W0S4;F8VZZ9;H0YI94;H0YI27;F8VPL7	Methionine--tRNA ligase, cytoplasmic	20.3	20.65	21.97	21.62	NaN	NaN	NaN	NaN	4	8	13	7
MAT2A	P31153	S-adenosylmethionine synthase isoform type-2	19.06	20.82	20.28	20.03	NaN	19.34	NaN	NaN	2	2	1	4
MATR3	A8MXP9;P43243;A0A0R4J2E8;D6REM6;D6R991;H0Y8T4;B3KM87;D6RBK5;D6RIA2;D6RE02;D6RBI2;A0A1B0GX04;D6R8Z5;D6REK4;D6RCM3;D6RBS2;D6RAY2;D6RAM9;D6R9F3;D6RB45	Matrin-3	22.2	23.22	23.83	23.91	18.25	NaN	NaN	NaN	8	10	17	17
MB21D1	Q8N884	Cyclic GMP-AMP synthase	18.87	19.1	20.59	NaN	NaN	NaN	NaN	NaN	1	1	2	0
MBNL1	C9JP00;A0A0A0MQX8;Q9NR56;H7C4T5;Q86VM6;O95205;B1AKI6;Q9NUK0;Q5VZF2;C9J4T8;C9JCX1;H7C4Y1	Muscleblind-like protein 1;Muscleblind-like protein 3;Muscleblind-like protein 2	20.83	20.46	NaN	17.81	NaN	NaN	NaN	NaN	2	2	0	2
MCCC1	Q96RQ3;E9PHF7;E9PG35;F5GYT8;G5E9X5;F8WDI3	Methylcrotonoyl-CoA carboxylase subunit alpha, mitochondrial	23.46	23.15	25.75	25.79	26.67	27.08	27.13	26.58	12	14	31	27
MCM2	P49736;H0Y8E6;F8WDM3	DNA replication licensing factor MCM2	20.3	20.21	20.88	21.08	NaN	NaN	NaN	NaN	4	7	5	5
MCM3	P25205;J3KQ69;A0A499FHX9;Q7Z6P5	DNA replication licensing factor MCM3	20.31	20.63	19.78	20.68	NaN	NaN	NaN	NaN	4	6	8	7
MCM4	A0A3B3IU45;A0A3B3IT92;P33991;A0A3B3IS57;E5RG31;A0A3B3ITP6;A0A3B3IRR8;A0A494C100;Q9UJA3	DNA replication licensing factor MCM4	20.62	21.27	22.22	22.69	NaN	NaN	NaN	NaN	2	5	9	4
MCM5	P33992;B1AHB1;B1AHB2;B1AHA9	DNA replication licensing factor MCM5;DNA helicase	21.76	21.53	21.7	21.18	NaN	NaN	NaN	18.73	4	4	7	7
MCM6	Q14566	DNA replication licensing factor MCM6	21.34	20.99	21.06	20.84	NaN	18.93	NaN	NaN	5	7	6	6
MCM7	P33993;C9J8M6	DNA replication licensing factor MCM7	21.52	21.64	22.9	22.49	NaN	NaN	NaN	NaN	7	11	17	10
MCMBP	Q9BTE3	Mini-chromosome maintenance complex-binding protein	NaN	20.21	20.65	22.27	NaN	NaN	NaN	NaN	1	1	2	3
MCRS1	Q96EZ8;F8W0I9;F8VVA6;F8VP44;F8W126	Microspherule protein 1	NaN	18.34	18.97	19.98	NaN	NaN	NaN	NaN	0	1	3	2
MCU	Q8NE86;S4R468	Calcium uniporter protein, mitochondrial	18.66	NaN	17.92	18.07	NaN	NaN	NaN	NaN	1	0	1	1
MDC1	Q14676;H0Y6Z8;A2AB05	Mediator of DNA damage checkpoint protein 1	16.93	18.14	23.39	24.11	NaN	NaN	NaN	NaN	2	4	18	22
MDN1	Q9NU22;Q5T795	Midasin	17.75	17.71	20.25	19.48	NaN	NaN	NaN	NaN	2	4	5	1
MEA1	A0A2R8Y7W8;A0A2R8Y6W5;Q16626	Male-enhanced antigen 1	19.66	19.82	19.66	18.63	NaN	NaN	NaN	NaN	1	1	1	1
MED12	Q93074;Q7Z3Z5;F8WAE6;Q86YW9	Mediator of RNA polymerase II transcription subunit 12	19.29	19.27	19.19	18.54	NaN	NaN	NaN	NaN	4	3	5	2
METAP1	P53582;H0Y955;H0Y9L0;D6RF24;H0Y903	Methionine aminopeptidase 1	19.88	18.54	NaN	21.07	NaN	NaN	NaN	NaN	1	1	0	1
MFN2	A0A6Q8PGA3;A0A6Q8PGV8;A0A6Q8PFJ4;O95140;A0A6Q8PGS9;Q5JXC5;A0A6Q8PGR2	Mitofusin-2	18.46	18.84	19.27	18.74	NaN	NaN	NaN	NaN	2	3	3	2
MGEA5	O60502;H7C3X0	Protein O-GlcNAcase	20.24	20.33	21.92	22.07	NaN	NaN	NaN	NaN	2	2	8	5
MIA3	Q5JRA6;A0A0A0MRH6	Melanoma inhibitory activity protein 3	17.31	18.56	20.97	20.93	NaN	NaN	NaN	NaN	1	1	7	6
MICU1	S4R3D7;S4R3V1;F6XEV2;A0A0U1RRK1;A0A286YF11;Q9BPX6;S4R3W3;E9PQV6	Calcium uptake protein 1, mitochondrial	NaN	18.78	19.56	19.29	NaN	NaN	NaN	NaN	0	1	2	2
MID1	A0A6Q8PF94;O15344;A0A6Q8PGA5;C9J453;A0A087X255;A0A6Q8PGE7;Q9UJV3	E3 ubiquitin-protein ligase Midline-1	NaN	16.26	16.8	18.85	NaN	NaN	NaN	NaN	0	1	1	1
MIF	P14174	Macrophage migration inhibitory factor	20.65	20.79	21.03	21.19	NaN	18.47	NaN	NaN	1	2	2	2
MIOS	Q9NXC5;C9JTV2;C9JAQ1	WD repeat-containing protein mio	17.91	18.3	19.17	19.7	NaN	NaN	NaN	NaN	2	2	1	1
MKI67	P46013	Antigen KI-67	18.75	18.72	23.12	22.59	NaN	NaN	NaN	NaN	4	8	32	28
MKRN2	A0A7I2YQI0;C9J494;A0A7I2V5D2;Q9H000;A0A7I2V422	Probable E3 ubiquitin-protein ligase makorin-2	NaN	18.8	18.46	19.75	NaN	NaN	NaN	NaN	0	2	2	1
MLLT4	A8MQ02;H0Y8L4;H0Y948;H0Y8U8;H0Y9I0;H0YA98		20.03	19.43	19.66	19.96	NaN	NaN	NaN	NaN	12	21	34	29
MLLT4.2	P55196;J3KN01;Q5TIG5	Afadin	21.5	22.13	24.03	22.73	15.63	NaN	NaN	NaN	12	21	34	29
MMADHC	F8WEC0;Q9H3L0	Methylmalonic aciduria and homocystinuria type D protein, mitochondrial	NaN	21.72	21.68	22.53	NaN	NaN	NaN	NaN	1	1	1	1
MOV10	Q5JR04;Q9HCE1	Putative helicase MOV-10	20.3	20.64	20.47	20	NaN	NaN	NaN	NaN	6	8	8	9
MPDU1	J3KSI4;I3L1D2;I3L4E0;J3QS48;I3L295;J3KT75;J3QW43;J3QRD5;O75352;I3L405;I3L261;J3KTK8;J3QQZ4	Mannose-P-dolichol utilization defect 1 protein	19.44	20.32	21.68	21.39	NaN	NaN	NaN	NaN	2	1	1	1
MPDZ	O75970;F5H1U9;H0YGQ3;A0A075B6R8;B7ZB24	Multiple PDZ domain protein	19.83	19.52	21.56	19.68	NaN	NaN	NaN	NaN	5	5	7	6
MPG	A2IDA3;P29372	DNA-3-methyladenine glycosylase	18.27	NaN	18.54	19.03	NaN	NaN	NaN	NaN	1	0	1	2
MPLKIP	Q8TAP9	M-phase-specific PLK1-interacting protein	20.55	20.65	20.39	21.12	NaN	NaN	NaN	NaN	1	1	2	1
MPP6	Q9NZW5;B8ZZG1;C9J4Q3	MAGUK p55 subfamily member 6	19.54	19.77	19.32	19.99	NaN	NaN	NaN	NaN	2	3	3	2
MPZL1	O95297;Q9UEL6	Myelin protein zero-like protein 1	20.59	20.68	18.44	19.76	NaN	NaN	NaN	NaN	2	2	1	1
MRPL13	Q9BYD1;H0YAX3;E5RJI7;E5RFI2	39S ribosomal protein L13, mitochondrial	19.44	NaN	20.15	20.25	NaN	NaN	NaN	NaN	1	0	2	2
MRPL19	P49406;S4R3W9;A0A0A0MRF4;S4R455	39S ribosomal protein L19, mitochondrial	19.03	18.99	19.67	20.71	NaN	NaN	NaN	NaN	1	1	1	1
MRPL2	Q5T653;A0A669KAX9;C9IY40	39S ribosomal protein L2, mitochondrial	19.4	19.53	19.49	20.67	19.98	NaN	NaN	20.85	1	1	2	2
MRPL4	K7ES61;Q9BYD3;K7EKI4;K7ELF1;K7ELQ0;X6RAY8	39S ribosomal protein L4, mitochondrial	19.17	19.51	18.33	NaN	NaN	NaN	NaN	NaN	1	1	2	0
MRPS11	P82912;H0YL99	28S ribosomal protein S11, mitochondrial	NaN	19.1	20.29	19.76	NaN	NaN	NaN	NaN	0	1	2	3
MRPS5	P82675	28S ribosomal protein S5, mitochondrial	NaN	18.49	17.29	16.48	NaN	NaN	NaN	NaN	0	2	2	1
MSH6	P52701;A0A494C0M1;A0A087WWJ1;A0A087WYT6;F8WAX8;C9JH55;C9J8Y8;C9J7Y7;F8W7G9	DNA mismatch repair protein Msh6	18.09	20.24	19.09	19.72	NaN	NaN	NaN	NaN	1	7	4	4
MSL1	J3QQY0;J3KSZ8;Q68DK7	Male-specific lethal 1 homolog	NaN	18.89	20.2	20.48	NaN	NaN	NaN	NaN	0	1	2	3
MSN	P26038;V9GZ54	Moesin	22.63	23.35	21.9	21.83	17.83	19.41	NaN	NaN	16	23	15	10
MT-CO2	P00403	Cytochrome c oxidase subunit 2	22.12	22.22	23.24	20.61	21.52	22.32	NaN	NaN	3	3	3	3
MT2A	P02795;P80297;P13640;H3BSF1;CON__P67983;H3BSP9;Q8N339;P04732;P80294;P04731	Metallothionein-2;Metallothionein-1X;Metallothionein-1G	23.51	23.09	21.88	23.28	NaN	NaN	NaN	NaN	3	3	2	1
MTA1	E7ESY4;Q13330;H0Y4T7;F8W9Y9	Metastasis-associated protein MTA1	19.48	19.5	19.83	19.76	NaN	NaN	NaN	NaN	1	4	2	2
MTA2	O94776	Metastasis-associated protein MTA2	18.96	19.31	20.29	19.83	NaN	18.64	NaN	NaN	2	5	6	3
MTCH2.1	Q9Y6C9	Mitochondrial carrier homolog 2	22.47	21.72	22.34	23.24	21.45	21.28	NaN	NaN	5	5	6	5
MTDH	Q86UE4;E5RJU9;H0YB56;H0YBJ8	Protein LYRIC	21.44	21.9	22.28	20.7	NaN	19.62	NaN	NaN	4	5	6	4
MTFR1L	E9PPF9;E9PLD2;Q9H019;E9PPQ0;C9JF50;E9PLU1;E9PRK5	Mitochondrial fission regulator 1-like	19.68	18.87	18.65	19.4	NaN	NaN	NaN	NaN	1	1	1	1
MTHFD1	V9GYY3;A0A384N5Y3;F5H2F4;P11586;V9GZ78;A0A494C1T2	C-1-tetrahydrofolate synthase, cytoplasmic;Methylenetetrahydrofolate dehydrogenase;Methenyltetrahydrofolate cyclohydrolase;Formyltetrahydrofolate synthetase;C-1-tetrahydrofolate synthase, cytoplasmic, N-terminally processed	21.77	21.5	21.06	20.81	NaN	18.11	16.93	17.99	8	14	11	9
MTHFD1L	A0A087WVM4;B7ZM99;Q6UB35;H0Y327;Q4VXM0;Q5JYA8;Q5JYA3;Q4VXM1	Monofunctional C1-tetrahydrofolate synthase, mitochondrial	22.52	22.51	21.38	21.23	21.78	21.66	NaN	NaN	4	4	3	4
MTMR6	Q9Y217	Myotubularin-related protein 6	17.42	17.96	18.26	17.92	NaN	NaN	NaN	NaN	1	2	1	2
MVB12A	E9PQA6;Q96EY5;E9PLL0;M0QZK6;E9PLZ8;E9PJW8	Multivesicular body subunit 12A	NaN	19.05	20.44	19.81	NaN	NaN	NaN	NaN	0	1	1	2
MVP	Q14764;H3BRL2;H3BQK6;H3BP76;H3BUK7;H3BNF6;H3BPZ2;H3BNF2;H3BUP3;H3BQE7	Major vault protein	21.36	21.19	20.95	21.79	19.32	19.49	18.9	NaN	10	11	6	6
MX1	P20591;F8W8T1;H9KVC9;H9KVC7;H9KVD0;H9KVC4;P20592;H9KVC3;H9KVD3;C9JEL4;REV__Q15075	Interferon-induced GTP-binding protein Mx1;Interferon-induced GTP-binding protein Mx1, N-terminally processed	15.69	15.56	NaN	NaN	20.62	20.94	NaN	NaN	1	1	0	0
MYCBP	Q99417;A0A087WV05;A0A0D9SEI7	C-Myc-binding protein	21.43	20.44	20.89	21.13	NaN	NaN	NaN	NaN	4	3	1	2
MYDGF	M0QXF7;M0QYN0;Q969H8	Myeloid-derived growth factor	NaN	18.4	18.47	NaN	20.38	20.35	NaN	NaN	0	2	1	0
MYEF2	A0A0A0MQW0;A0A0A0MR39;Q9P2K5;H0YKS1;A0A0C4DGV1;A0A087WUT0;H0YN19;A0A087WWC8	Myelin expression factor 2	20.25	NaN	19.79	21.13	NaN	NaN	NaN	NaN	1	1	3	3
MYH10	P35580;E7ERA5	Myosin-10	18.11	19	19.49	19.74	NaN	NaN	NaN	NaN	10	12	9	7
MYH14	Q7Z406;M0QY43;A0A0C4DFM8;A1L2Z2	Myosin-14	21.16	21.67	19.29	NaN	NaN	NaN	NaN	NaN	4	4	4	1
MYH9	P35579;Q5BKV1;B1AH99;A0A494C024;A0A2R8Y4C3;P13535;Q9Y623;P13533;Q9UKX3;P11055;Q9UKX2;P12882;A0A6E1W127;P12883;REV__Q9UKV3;REV__E7EQT4;REV__S4R3H4;A7E2Y1	Myosin-9	24.18	24.13	25.8	25.04	20.44	20.51	18.06	18.12	50	57	75	72
MYL12A	J3QRS3;P19105;O14950;P24844;J3KTJ1	Myosin regulatory light chain 12A;Myosin regulatory light chain 12B;Myosin regulatory light polypeptide 9	19.43	20.68	20.53	20.49	NaN	NaN	NaN	NaN	1	4	1	1
MYL6	F8W1R7;G3V1V0;P60660;J3KND3;G8JLA2;B7Z6Z4;F8VPF3;G3V1Y7;F8VZU9;F8W180;F8W1I5;P14649;H0YI43;F8VXL3	Myosin light polypeptide 6	24.99	24.66	23.82	23.52	19.8	NaN	NaN	16.96	8	7	6	9
MYO1B	E9PDF6;O43795;E7EQD9;C9JYW1;H7C2Y7;A0A0U1RRI3;C9JUP5;C9K0I9;G3V342	Unconventional myosin-Ib	NaN	19.03	19.75	17.65	NaN	NaN	NaN	NaN	0	3	4	1
MYO1C	O00159;F5H6E2;I3L501	Unconventional myosin-Ic	22.75	23.5	23.77	24.34	NaN	19.86	20.08	18.66	15	19	16	13
MYO1C.1	I3L3Y6;I3L3F5		17.91	NaN	19.66	20.41	NaN	NaN	NaN	NaN	4	3	4	4
MYO1E	Q12965;H0YNQ8;H0YLE5;H0YN00;O00160;H0YLJ4	Unconventional myosin-Ie	15.72	18.85	17.99	17.8	NaN	NaN	NaN	NaN	1	2	3	2
MYO6	A0A0A0MRM8;A0A1Y0BRN3;A0A590UJ40;E7EW20;Q9UM54;A0A590UKB0;A0A590UJ75;A0A0D9SGC1;A0A590UK22;A0A5F9ZI03;A0A590UJY4;A0A590UK86;A0A590UK71;Q5JVM0;A0A590UJW9	Unconventional myosin-VI	NaN	13.86	13.82	16.34	NaN	NaN	NaN	NaN	0	1	1	1
MYO9B	M0R300;M0R0P8;Q13459;M0QZY4;M0R2J3;M0R332;M0QXP0	Unconventional myosin-IXb	20.02	20.01	20.2	19.66	NaN	NaN	NaN	NaN	1	3	2	4
MYOF	Q9NZM1;H0YD14;O75923	Myoferlin	22.05	22.33	22.91	22.79	19.56	19.26	18.6	19.34	22	25	26	23
NAA10	P41227;C9JN83;F8W808;A8MWP7;C9JW55;Q9BSU3;H0Y8T0	N-alpha-acetyltransferase 10	NaN	19.77	20.14	20.16	NaN	NaN	NaN	NaN	1	4	3	1
NAA15	Q9BXJ9;A0A0B4J1W3;Q6N069	N-alpha-acetyltransferase 15, NatA auxiliary subunit	19.39	20.04	20.05	18.79	NaN	NaN	NaN	NaN	1	2	3	2
NAA30	Q147X3;J3KNC2	N-alpha-acetyltransferase 30	NaN	17.74	18.74	19.7	NaN	NaN	NaN	NaN	1	1	1	1
NAA50	C9J5D1;E7EQ69;Q9GZZ1;A0A087WWJ2;B0AZT5;C9JZU6;C9J5J3;A0A0D9SF32;F8WCK0	N-alpha-acetyltransferase 50	19.37	19.84	18.3	20.46	NaN	19.4	NaN	NaN	1	1	2	1
NAMPT	P43490;A0A0C4DFS8;C9JF35;C9JG65	Nicotinamide phosphoribosyltransferase	23.59	23.93	21.55	21.91	22.71	23.08	18.97	20.32	15	16	6	7
NANS	Q9NR45;Q5TBR0;Q5TBR1	Sialic acid synthase	18.62	20.27	20.84	19.22	NaN	NaN	NaN	NaN	1	3	4	2
NAP1L1	F8VY35;F5H4R6;P55209;F8W020;F8W118;F8VV59;F8W0J6;H0YIV4;H0YH88;H0YHC3;F8VXI6;F8VUX1;B7Z9C2;F8VRJ2;F8VVB5	Nucleosome assembly protein 1-like 1	22.2	22.45	22.85	21.48	NaN	NaN	NaN	NaN	5	4	6	3
NAP1L4	C9J6D1;Q99733;E9PNW0;E9PJJ2;E9PS34;E9PNJ7;E9PKT8;C9JZI7;E9PKI2;E9PP22;A8MXH2;C9J1B1;H0YCI4	Nucleosome assembly protein 1-like 4	20.22	20.37	19.72	19.68	NaN	NaN	NaN	NaN	4	5	3	4
NAPG	Q99747;J3KTJ6;J3QS28;J3QKW4	Gamma-soluble NSF attachment protein	NaN	16.58	17.24	19.26	NaN	NaN	NaN	NaN	0	2	3	3
NARS	O43776;K7EIU7;K7EJ19;K7EPK2;K7EQ35;K7EMQ6	Asparagine--tRNA ligase, cytoplasmic	21.08	20.84	20.99	20.98	NaN	NaN	NaN	NaN	6	9	6	7
NASP	P49321;Q5T624;H0YDS9;E9PRH9;H0YF33;E9PPR5;E9PI86;E9PNB5;E9PPQ8	Nuclear autoantigenic sperm protein	22.46	22.11	22.45	22.74	NaN	NaN	NaN	NaN	6	7	2	6
NAT10	Q9H0A0;A0A087WV29;E9PMU0;E9PJN6	N-acetyltransferase 10	NaN	17.98	21.59	20.67	NaN	NaN	NaN	NaN	1	5	7	5
NAV1	Q8NEY1;A0A0A0MRJ3;H0Y6F6;H7BZD9	Neuron navigator 1	NaN	17.41	18.73	17.99	NaN	NaN	NaN	NaN	0	1	3	2
NBN	O60934;A0A0C4DG07;E2QRP0;E5RGU1;E5RGR7	Nibrin	19.54	19.26	21.03	19.12	NaN	NaN	NaN	NaN	2	2	5	2
NCAPD2	Q15021;E7EN77	Condensin complex subunit 1	18.63	18.9	19.86	21	NaN	NaN	NaN	NaN	1	3	3	3
NCAPH	E9PHA2;Q15003;C9J470;C9JZP1;H7C415	Condensin complex subunit 2	19.57	18.94	19.47	20.11	NaN	NaN	NaN	NaN	3	1	1	1
NCBP1	Q09161	Nuclear cap-binding protein subunit 1	NaN	18.43	19.45	19.82	NaN	NaN	NaN	NaN	0	3	2	1
NCBP2	P52298;C9JQX9;B3KSB0;F8WE41;A6PVI3	Nuclear cap-binding protein subunit 2	18.64	18.96	19.49	19.04	NaN	NaN	NaN	NaN	3	3	2	2
NCEH1	Q6PIU2;A0A0A0MTJ9;H7C046	Neutral cholesterol ester hydrolase 1	19.12	19.23	20.55	22.56	NaN	NaN	NaN	NaN	2	1	1	1
NCL	A0A7I2V428;C9JLB1;A0A7I2V3F3;P19338;H7BY16;A0A7I2V5M5;A0A7I2V2U7;A0A7I2V349;A0A7I2V506;A0A7I2V699;A0A7I2V2S8	Nucleolin	19.07	21.08	20.48	20.44	NaN	20.09	NaN	NaN	6	11	7	5
NCLN	Q969V3;K7EMW4;K7ELZ9;A0A0C4DGP7;K7ENM2;K7EQ66	Nicalin	19.61	20.04	20.91	21.54	19.52	NaN	NaN	NaN	3	5	4	3
NCOA2	E7EWM1;Q15596	Nuclear receptor coactivator 2	18.63	18.46	21.41	20.63	NaN	NaN	NaN	NaN	2	2	4	4
NCOA3	Q9Y6Q9	Nuclear receptor coactivator 3	19.02	18.22	19.12	19.54	NaN	NaN	NaN	NaN	1	1	1	1
NCOA5	Q9HCD5;Q5JY17	Nuclear receptor coactivator 5	20.02	19.89	20.43	19.78	NaN	NaN	NaN	NaN	2	3	1	2
NCOA7	Q8NI08;H0Y6T0;Q5TF98;Q5TF97;Q5TF96	Nuclear receptor coactivator 7	18.2	18.71	18.63	18.83	NaN	NaN	NaN	NaN	1	3	2	1
NCOR1	O75376;A0A088AWL3;E7EVK1;E7EVU5;E7EW50;J3KS51;J3KT44;C9JAP0	Nuclear receptor corepressor 1	NaN	17.58	19.43	21.55	NaN	NaN	NaN	NaN	0	5	8	8
NCOR2	C9JE98;C9J0Q5;Q9Y618;C9J7T7;A0A384DVL6;C9JQE8;C9J330;H7C0P3;H7C1J7;H7C1Y3;H0YGK8	Nuclear receptor corepressor 2	16.2	15.63	20.81	21.7	NaN	NaN	NaN	NaN	2	1	5	6
NDC1	Q9BTX1	Nucleoporin NDC1	21.73	20.69	22.54	23.29	NaN	NaN	NaN	NaN	1	2	5	5
NDC80	O14777;I3L4G3;V9GYM9	Kinetochore protein NDC80 homolog	19.48	19.28	19.76	20.44	NaN	NaN	NaN	NaN	2	2	3	3
NDRG3	F8WBF9;Q5TH30;Q9UGV2	Protein NDRG3	NaN	19.33	19.79	19.59	NaN	NaN	NaN	NaN	0	1	1	1
NDUFA10	O95299;E7ESZ7;A0A087WXC5;A0A7I2V594;A0A7I2YQU0;A0A7I2V2X3;A0A7I2V4N8;A0A7I2V2N6;H7C2X4;H7C1Y7;A0A7I2V5B2;A0A7I2V5U7;A0A7I2V419;A0A7I2V458;A0A7I2V2W9;A0A7I2V438;A0A7I2V5L0;A0A7I2V327;A0A7I2V3H5;H7C2W5;C9J6X0;A0A7I2V2F6;A0A7I2V3D4;A0A7I2V2I6;Q8N1B9;A0A7I2V2J5	NADH dehydrogenase [ubiquinone] 1 alpha subcomplex subunit 10, mitochondrial	20.16	20.21	19.49	21.77	NaN	20.13	NaN	NaN	3	3	6	2
NDUFA4	O00483	Cytochrome c oxidase subunit NDUFA4	19.57	19.73	18.54	NaN	NaN	NaN	NaN	NaN	1	2	1	0
NDUFA9	Q16795;A0A3B3ISG8;F5H0J3;H3BRM9;F5GY40	NADH dehydrogenase [ubiquinone] 1 alpha subcomplex subunit 9, mitochondrial	20.48	20.84	21.04	20.85	21.41	NaN	NaN	NaN	3	4	5	5
NDUFB4	O95168;F2Z3P9;C9JXQ9	NADH dehydrogenase [ubiquinone] 1 beta subcomplex subunit 4	19.64	NaN	18.6	20.6	NaN	NaN	NaN	NaN	2	0	3	2
NDUFS1	P28331;B4DJ81;F8WDL5;C9JPQ5	NADH-ubiquinone oxidoreductase 75 kDa subunit, mitochondrial	19.17	19.48	19.3	20.63	NaN	NaN	NaN	NaN	1	3	2	4
NDUFS2	O75306;A0A7I2YQD8;A0A7I2V4G5;A0A7I2V4X8;A0A7I2V596;A0A7I2YQG7;A0A7I2V630;A0A7I2V410;A0A7I2V4W5;A0A7I2V2B9;A0A7I2V3J6;A0A7I2V5E2;A0A7I2V5G4;A0A7I2V517;A0A7I2V5D5	NADH dehydrogenase [ubiquinone] iron-sulfur protein 2, mitochondrial	19.02	19.68	NaN	17.63	NaN	NaN	NaN	NaN	1	2	0	1
NDUFS3	O75489;E9PS48	NADH dehydrogenase [ubiquinone] iron-sulfur protein 3, mitochondrial	18.33	18.71	20.97	NaN	NaN	NaN	NaN	NaN	1	2	1	0
NDUFS7	F5H5N1;F5GXJ1;O75251;A0A087WXF6;A0A087WTI3	NADH dehydrogenase [ubiquinone] iron-sulfur protein 7, mitochondrial	20.3	20.48	19.86	21.79	19.47	NaN	NaN	NaN	2	2	3	2
NECAP2	D6RAN6;F6SKB8;Q9NVZ3;H0Y970	Adaptin ear-binding coat-associated protein 2	18.96	18.41	NaN	19.15	NaN	NaN	NaN	NaN	1	2	0	1
NEDD8	F8VSA6;E9PS38;S4R3E9;E9PL57;Q15843	NEDD8	NaN	17.22	19.14	20.32	NaN	NaN	NaN	NaN	0	1	1	1
NEK9	A0A7I2V5R1;Q8TD19;A0A7I2V454;G3V5V0;G3V459;G3V2Z5;A0A7I2V4E9;REV__Q5SQT3;REV__A0A7I2YQD6;REV__A0A7I2V423;REV__Q9P0M6	Serine/threonine-protein kinase Nek9	21.22	21.39	23.49	23.24	NaN	NaN	NaN	NaN	6	10	11	10
NELFA	A0A0C4DFX9;Q9H3P2;H0Y3X6;H7C2C7;C9JHL4;C9JEM7;H7C0W2	Negative elongation factor A	20.9	20.19	21.29	21.49	NaN	NaN	NaN	NaN	3	4	3	3
NELFE	A0A0A0MT02;P18615;A0A0A0MSN9;A0A0G2JI50;E9PD43;A2ABK4	Negative elongation factor E	19.48	19.94	19.71	20.6	NaN	NaN	NaN	NaN	5	3	2	4
NFIB	O00712;A0A1B0GU97;Q5VW26;A0A2R8Y7V8;Q5VW30;Q5VW27;A0A1B0GW37;U3KQE8;A0A1B0GWI9;A0A1B0GWJ4;A0A0A0MRX8;A0A1B0GVN4;A0A1B0GTC1;A0A1B0GWB8;Q5W0Y9;A0A087WXP2;U3KPY9	Nuclear factor 1 B-type;Nuclear factor 1	19.12	18.48	19.13	NaN	NaN	NaN	NaN	NaN	2	1	1	0
NFIC	P08651;A0A286YEX4;S4R308	Nuclear factor 1 C-type	19.35	20	20.83	NaN	NaN	NaN	NaN	NaN	2	1	1	0
NFKB2	Q00653	Nuclear factor NF-kappa-B p100 subunit;Nuclear factor NF-kappa-B p52 subunit	20.81	23	23.28	22.91	NaN	NaN	NaN	NaN	7	17	14	9
NFS1	Q9Y697;F2Z2E7;F8WER8;A2A2M1;H7C0I5;F8WB23;H0YGN5;Q8WV90	Cysteine desulfurase, mitochondrial	NaN	19.39	19.37	19.91	NaN	NaN	NaN	NaN	0	1	1	1
NFX1	Q12986	Transcriptional repressor NF-X1	18.95	18.75	19.75	19.65	NaN	NaN	NaN	NaN	2	1	1	1
NHP2L1	P55769;B1AHD1;A0A3B3IUA2;A0A3B3IRU2;A0A3B3ISH1	NHP2-like protein 1;NHP2-like protein 1, N-terminally processed	19.51	19.9	NaN	18.34	NaN	NaN	NaN	NaN	2	3	0	2
NHSL1.1	Q5SYE7;E9PAK2	NHS-like protein 1	17.91	17.03	19.5	20.39	NaN	NaN	NaN	NaN	1	1	4	3
NIFK	Q9BYG3;C9J808;C9J6C5;H7BZL0	MKI67 FHA domain-interacting nucleolar phosphoprotein	17.36	18	18.77	19.08	NaN	NaN	NaN	NaN	2	2	3	3
NIP7	J3QLW7;Q9Y221;J3QRD6;J3QRR4	60S ribosome subunit biogenesis protein NIP7 homolog	16.16	18.25	19.27	18.45	NaN	NaN	NaN	NaN	1	1	2	2
NKAP	A0A494C050;Q8N5F7;Q5M9Q1	NF-kappa-B-activating protein	20.39	19.56	20.21	18.95	21.7	21.19	NaN	NaN	1	1	1	2
NKRF	O15226	NF-kappa-B-repressing factor	19.56	18.28	20.08	19.8	NaN	NaN	NaN	NaN	1	1	5	4
NMD3	C9JA08;Q96D46;C9IZW9;C9K0C2;C9J0B9;C9IY70	60S ribosomal export protein NMD3	NaN	20.61	19.93	19.57	NaN	NaN	NaN	NaN	0	3	3	1
NME1-NME2	Q32Q12;P22392;E7ERL0;J3KPD9;E5RHP0;O60361;C9K028;F6XY72	Nucleoside diphosphate kinase;Nucleoside diphosphate kinase B	20.95	20.43	21.61	20.44	NaN	21.08	NaN	NaN	4	3	3	2
NMT1	A0A7I2V539;P30419;A0A7I2V3X4;A0A7I2V3U5;A0A7I2V4Y5;B7Z8J4;K7EN82;K7EN42;A0A7I2V3M5	Glycylpeptide N-tetradecanoyltransferase 1	21.47	21.83	22.08	21.85	NaN	NaN	NaN	NaN	3	5	3	4
NNT	Q13423;A0A590UK15;A0A590UJM2;A0A590UK29;E9PCX7;A0A590UJI3;D6RHU2;A0A590UJA4;A0A590UKC7;D6RAI5;D6RCR6	NAD(P) transhydrogenase, mitochondrial	20.27	19.94	20.11	19.68	20.42	21.5	NaN	18.23	6	5	4	4
NOB1	Q9ULX3;H3BUR4	RNA-binding protein NOB1	21.05	20.13	21.26	21.8	NaN	NaN	24.26	NaN	2	2	1	3
NOL9	Q5SY16	Polynucleotide 5-hydroxyl-kinase NOL9	17.44	17.77	19.25	NaN	NaN	NaN	NaN	NaN	1	1	2	1
NONO	A0A7I2V5Y7;Q15233;A0A7I2V535;A0A7I2V4J2;A0A7I2V4K9;A0A7I2V4N2;A0A7I2V464;H7C367;C9JYS8;C9IZL7;C9J4X2;A0A7I2YQK8;A0A7I2V447;C9JJ13	Non-POU domain-containing octamer-binding protein	24.73	24.68	24.96	24.54	20.85	20.27	15.85	18.67	23	21	24	20
NOP16	Q9Y3C1;D6RIC3;A0A0C4DGU5;A0A087X2G6;D6RC60	Nucleolar protein 16	17.52	19.4	19.78	NaN	NaN	NaN	NaN	NaN	1	2	2	0
NOP2	P46087;F5H5X6;F5GYR3;F5H359;F5H8G6;F5GWB7;F5H709	Probable 28S rRNA (cytosine(4447)-C(5))-methyltransferase	19.18	21.7	21.2	19.3	19.1	18.34	NaN	NaN	2	5	5	5
NOP56	O00567;A0A494C128;Q5JXT2;H0YDU4;H0Y653	Nucleolar protein 56	21.74	21.83	22.67	21.51	20.28	21	NaN	NaN	5	11	10	5
NOP58	Q9Y2X3;H7BZ72;F8WED0	Nucleolar protein 58	21.85	21.85	22.51	21.72	19.14	18.87	NaN	NaN	10	11	13	11
NOSIP	Q9Y314;M0R3B2;A0A075B6F9;A0A075B797;M0QX85;M0R1K2;M0R1T7	Nitric oxide synthase-interacting protein	20.52	20.37	NaN	20.2	NaN	NaN	NaN	NaN	2	1	0	2
NOTCH2	Q04721	Neurogenic locus notch homolog protein 2;Notch 2 extracellular truncation;Notch 2 intracellular domain	19.69	19.13	19.3	NaN	NaN	NaN	NaN	NaN	3	4	3	0
NPEPPS	E9PLK3;P55786;A0A7I2V389;A0A7I2V3W8;E9PPZ2;A6NEC2;A0A7I2V604;H0YDG0;E9PP11;H0YCQ5;E9PJF9;E9PJY4;E9PPD4;A0A7I2V5M8;A0A7I2YQS3	Puromycin-sensitive aminopeptidase	20.16	20.57	22.2	20.73	NaN	NaN	NaN	NaN	4	8	10	6
NPLOC4	Q8TAT6;I3L4U9	Nuclear protein localization protein 4 homolog	20.18	20.45	19.83	19.53	NaN	NaN	NaN	NaN	3	4	2	2
NPM1	A0A7I2YQC0;P06748;A0A7I2V5S2;A0A7I2V5J8;E5RI98;A0A7I2V4G8;A0A7I2V433;A0A7I2V2X9;A0A7I2V3U2;A0A7I2V3G5;A0A7I2V579;E5RGW4	Nucleophosmin	24.27	23.78	25.53	26.13	21.9	21.63	22.81	21.05	8	8	14	12
NQO1	B4DLR8;P15559;H3BNV2;H3BRK3	NAD(P)H dehydrogenase [quinone] 1	21.89	22.93	23.55	23.58	22.86	23.43	22.5	22.71	4	4	4	5
NR2C2AP	Q86WQ0;F5H0B6;U3KQ53	Nuclear receptor 2C2-associated protein	18.88	19.17	20.35	20.67	NaN	NaN	NaN	NaN	1	1	1	1
NR3C1	P04150;A0A494C0P1;D6RDA9;Q3MSN4;P08235	Glucocorticoid receptor	19.15	19.29	19.64	19.38	NaN	NaN	NaN	NaN	3	2	4	2
NRAS	P01111;P01116;P01112;G3V4K2;G3V5T7	GTPase NRas;GTPase KRas;GTPase KRas, N-terminally processed;GTPase HRas;GTPase HRas, N-terminally processed	20.89	21.43	19.5	18.49	NaN	NaN	NaN	17.66	3	4	4	2
NRD1	O43847;G3V1R5;F5H7V1;H0Y5G9	Nardilysin	18.78	19.23	18.85	18.85	NaN	NaN	NaN	NaN	3	10	4	3
NSA2	O95478;A0A0A0MQZ6;H0YAI9	Ribosome biogenesis protein NSA2 homolog	NaN	19.27	19.16	19.66	NaN	NaN	NaN	NaN	0	1	2	1
NSDHL	Q15738;C9JDR0	Sterol-4-alpha-carboxylate 3-dehydrogenase, decarboxylating	17.78	19.76	19.83	21.4	NaN	20.2	NaN	NaN	2	4	3	3
NSF	I3L0N3;P46459;I3L2G1;K7EQD6	Vesicle-fusing ATPase	19.52	19.55	20.43	20.23	NaN	NaN	NaN	NaN	2	2	2	1
NSFL1C	Q9UNZ2;F2Z2K0;R4GNE6;G3V4V8;R4GMY2	NSFL1 cofactor p47	21.17	20.53	17.6	17.2	NaN	NaN	NaN	NaN	8	7	3	3
NSUN2	Q08J23;A0A140T9Y7	tRNA (cytosine(34)-C(5))-methyltransferase	20.81	21.06	21.65	19.77	NaN	NaN	NaN	NaN	7	10	9	7
NSUN5	Q96P11;Q63ZY6;Q3KNT7	Probable 28S rRNA (cytosine-C(5))-methyltransferase	19	19.06	20.58	20.2	NaN	NaN	NaN	NaN	1	1	5	4
NT5DC1	Q5TFE4;Q5QPD0;H0YDA5	5-nucleotidase domain-containing protein 1	19.24	19.72	18.24	19.97	NaN	NaN	NaN	NaN	2	3	1	3
NUDC	Q9Y266;A0A0A0MSU9;A0A0A0MSS4	Nuclear migration protein nudC	22.32	21.87	22.04	21.52	NaN	19.7	NaN	NaN	3	8	5	4
NUDCD1	Q96RS6;A0A7I2V457;A0A7I2V4C4;E5RGX7	NudC domain-containing protein 1	21.01	20.57	20.53	21.01	NaN	NaN	NaN	NaN	5	6	3	2
NUDCD2	E5RFP0;Q8WVJ2	NudC domain-containing protein 2	19.59	20.32	20.02	20.99	NaN	16.9	NaN	NaN	1	1	2	1
NUDT19	A8MXV4	Nucleoside diphosphate-linked moiety X motif 19, mitochondrial	19.64	19.43	20.31	20.04	NaN	NaN	NaN	NaN	1	2	2	1
NUDT21	O43809;H3BND3;H3BV41	Cleavage and polyadenylation specificity factor subunit 5	20.02	21.13	19.45	18.46	NaN	NaN	NaN	NaN	3	3	2	1
NUDT5	A6NFX8;Q9UKK9;A6NJU6;A6NCQ0;C9JYY9;H0YEY4	ADP-sugar pyrophosphatase	19.69	21.25	19.54	18.83	18.27	NaN	NaN	NaN	3	6	3	3
NUF2	E9PQC4;Q9BZD4;E9PKH1;B1AQT3;B1AQT4;E9PP32	Kinetochore protein Nuf2	18.59	18.55	17.73	NaN	NaN	NaN	NaN	NaN	2	1	1	0
NUFIP2	Q7Z417	Nuclear fragile X mental retardation-interacting protein 2	22.26	22.47	22.25	22.82	NaN	NaN	NaN	NaN	12	16	12	10
NUMA1.1	Q14980	Nuclear mitotic apparatus protein 1	21.37	21.54	24.13	24.57	18.96	18.52	17.33	NaN	17	27	57	40
NUMB	P49757;G3V3Z8;G3V3R1;G3V3M5;G3V4S6;G3V433	Protein numb homolog	20.75	20.2	20.85	22.07	NaN	NaN	NaN	NaN	5	5	4	5
NUMBL	A0A0C4DGH3;Q9Y6R0;M0QXQ4;M0QYC2;M0R0Q4;M0QZV7	Numb-like protein	19.61	19.06	19.85	19.34	NaN	NaN	NaN	NaN	3	2	4	3
NUP107	P57740;G3V1T4;H0YG15	Nuclear pore complex protein Nup107	18.22	18.94	20.57	23.01	NaN	NaN	NaN	NaN	2	3	4	5
NUP133	Q8WUM0	Nuclear pore complex protein Nup133	18.86	18.55	18.91	19.91	NaN	NaN	NaN	NaN	1	2	2	1
NUP153	P49790	Nuclear pore complex protein Nup153	19.47	20.15	22.07	23.02	18.16	NaN	NaN	NaN	5	11	17	13
NUP155	O75694;E9PF10;D6RA13	Nuclear pore complex protein Nup155	21.43	21.58	22.53	23.08	21.41	NaN	NaN	NaN	5	10	13	10
NUP160	Q12769;G3V198;E9PR16;E9PSI3	Nuclear pore complex protein Nup160	19.63	19.98	19.43	NaN	NaN	NaN	NaN	NaN	2	2	2	1
NUP205	Q92621;U3KPX2	Nuclear pore complex protein Nup205	19.87	20.23	21.07	20.81	NaN	NaN	NaN	NaN	2	2	3	2
NUP214	A0A494C1F2;P35658;A0A0A0MSW3;H0YF36;A0A494BZU9;H0Y837;E9PKD2;B7ZAV2;A0A494C104	Nuclear pore complex protein Nup214	18.22	19.44	22.62	21.89	NaN	NaN	NaN	NaN	2	4	12	9
NUP35	Q8NFH5;C9IYQ7;F8WCF5;F8WEL4;C9JWU7;C9JIY9	Nucleoporin NUP53	19.01	19.1	20.29	20.92	NaN	NaN	NaN	NaN	2	3	3	3
NUP85	Q9BW27;J3QL54;J3KT10;J3QLV0;J3QLD4;J3KRC0;J3KSH3;F5H0W7;J3QLH0;J3KS87	Nuclear pore complex protein Nup85	NaN	19.86	20.97	22.17	NaN	NaN	NaN	NaN	0	1	3	4
NUP88	Q99567;J3KMX1;I3L4K7;I3L245	Nuclear pore complex protein Nup88	20.38	20.47	19.28	20.2	NaN	NaN	NaN	NaN	5	5	1	3
NUP98	P52948;A0A3B3ITD8;H7C3P6;H0YDA1;H0YCT1;H0YCR0;H0YDF4;H0YEN4	Nuclear pore complex protein Nup98-Nup96;Nuclear pore complex protein Nup98;Nuclear pore complex protein Nup96	19.71	21.11	20.47	20.55	NaN	NaN	NaN	NaN	2	5	3	3
NUTF2	P61970;H3BRV9	Nuclear transport factor 2	NaN	19.26	16.92	15.98	NaN	NaN	NaN	NaN	1	1	1	1
NXF1	Q9UBU9;E9PIN3;B4E227;E9PQA4;H0YDU0	Nuclear RNA export factor 1	NaN	22.08	21.98	23.11	NaN	NaN	NaN	NaN	1	3	4	3
NXF2	Q9GZY0;Q9H1B4	Nuclear RNA export factor 2	20.01	19.94	19.92	19.15	NaN	NaN	NaN	NaN	1	1	2	3
OAS3	Q9Y6K5;F8VWK9;F8VS35	2-5-oligoadenylate synthase 3	19.55	19.95	18.67	18.83	NaN	18.86	NaN	NaN	3	6	2	3
OCIAD1	Q9NX40;D6RBN5;D6RDK6;D6RG39;D6RIT9;D6RIV2;D6R918;D6RBC5;D6RDI5;D6RI08;D6RA54;D6RC55;D6RDK1;D6R9T5;D6RF07	OCIA domain-containing protein 1	22.55	22.89	22.27	22.88	NaN	NaN	NaN	NaN	4	4	7	7
OCLN	A0A0G2JMZ8;Q16625	Occludin	22.08	22.33	22.51	22.85	NaN	NaN	NaN	NaN	6	7	4	3
OGDH	E9PDF2;E9PCR7;Q02218;A0A0D9SFS3;E9PFG7;Q9ULD0;C9J4G7	2-oxoglutarate dehydrogenase, mitochondrial	20.75	20.58	22.29	23.74	21.15	20.69	20.77	21.9	3	4	9	5
OGT	O15294;C9JZL3	UDP-N-acetylglucosamine--peptide N-acetylglucosaminyltransferase 110 kDa subunit	18.91	19.49	22.7	22.63	NaN	NaN	NaN	NaN	5	5	5	4
OLA1	J3KQ32;Q9NTK5;C9JTK6;C9JCJ9	Obg-like ATPase 1	17.79	18.95	19.05	NaN	NaN	NaN	NaN	NaN	1	4	2	0
OPTN	Q96CV9;A0A087WY28	Optineurin	18.73	18.47	NaN	20.69	NaN	NaN	NaN	NaN	2	1	1	1
OSBP	P22059;H0YCV6	Oxysterol-binding protein 1	18.05	18.18	18.92	19.6	NaN	NaN	NaN	NaN	1	2	2	5
OSBPL8	Q9BZF1;F8VUA7;F8VQX7;F8VVD3;F8VVE7;F8VZ43	Oxysterol-binding protein-related protein 8;Oxysterol-binding protein	17.98	20.09	22.87	21.15	NaN	NaN	NaN	NaN	1	2	5	4
OSBPL9	Q96SU4;H0YE19;A0A096LPC8;G8JLK0	Oxysterol-binding protein-related protein 9	20.43	19.9	20.69	20.12	NaN	NaN	NaN	NaN	1	1	3	2
OTUB1	J3KR44;Q96FW1;F5GYN4;F5H6Q1;F5GYJ8;F5H3F0	Ubiquitin thioesterase OTUB1	20.58	21.37	20.24	20.38	NaN	NaN	NaN	NaN	4	7	5	1
OTUD4	Q01804;D6RI06	OTU domain-containing protein 4	20.66	19.9	22.26	21.78	NaN	NaN	NaN	NaN	1	2	5	4
OXA1L	J3KNA0;A0A087X0L7;Q15070;C9JC63;E7EVY0	Mitochondrial inner membrane protein OXA1L	NaN	19.34	20.28	19.8	NaN	NaN	NaN	NaN	0	1	1	1
P4HA1	P13674	Prolyl 4-hydroxylase subunit alpha-1	19.39	19.84	18.84	18.71	20.25	21.88	NaN	NaN	4	5	2	4
P4HA2	O15460;C9JCP0;C9JX45;A8MXE0;E7ERI1;E7ENX0;E7EPI9;C9JN43;C9JIG4	Prolyl 4-hydroxylase subunit alpha-2	18.81	18.73	NaN	NaN	19.51	19.81	NaN	NaN	2	1	0	0
P4HB	P07237;H7BZ94;H0Y3Z3;I3L398;I3NI03;I3L0S0;I3L312;I3L4M2;I3L3U6;I3L514;I3L3P5	Protein disulfide-isomerase	19.26	20.63	19.24	19.57	23.01	22.7	16.36	NaN	4	6	1	1
PA2G4	Q9UQ80;F8VR77;F8W0A3;H0YIN7;F8VZ69	Proliferation-associated protein 2G4	21.78	21.52	20.7	22.3	NaN	18.13	NaN	NaN	3	7	5	7
PABPC1	H0YAR2;P11940;E7EQV3;A0A087WTT1;E7ERJ7;A0A7I2V4N4;A0A7I2YQE4;A0A7I2V649;A0A7I2YQ90;Q9H361;H0YAP2;H0YBN4	Polyadenylate-binding protein 1;Polyadenylate-binding protein;Polyadenylate-binding protein 3	25.34	25.4	24.37	23.67	14.85	16.48	NaN	NaN	30	33	28	19
PABPC4	A0A7I2V4L7;B1ANR0;Q13310;A0A7I2V598;A0A7I2V5W9;H0Y5F5;H0YEU6;A0A7I2V4V6;H0YCC8;H0YEQ8;B1ANR1;H0Y6X6;H0YER0;P0CB38	Polyadenylate-binding protein;Polyadenylate-binding protein 4	21.93	22.16	22.36	22.15	14.97	NaN	NaN	NaN	13	19	17	13
PABPN1	Q86U42;A0A7I2V383;B4DEH8;G3V4T2;H0YJH9	Polyadenylate-binding protein 2	21.9	21.83	21.4	19.92	NaN	NaN	NaN	NaN	2	2	2	2
PACSIN2	Q9UNF0;A0A0U1RR22;B0QYG7;B0QYG8;H0Y923;Q9BY11	Protein kinase C and casein kinase substrate in neurons protein 2	21.56	21.95	20.25	20.09	NaN	NaN	NaN	NaN	4	8	5	4
PAFAH1B3	Q15102;M0R389;M0R1K3;M0QXS6;M0R323;M0QZT2	Platelet-activating factor acetylhydrolase IB subunit gamma	18.93	19.25	17.35	NaN	NaN	NaN	NaN	NaN	3	4	1	0
PAICS	P22234;E9PBS1;D6RF62	Multifunctional protein ADE2;Phosphoribosylaminoimidazole-succinocarboxamide synthase;Phosphoribosylaminoimidazole carboxylase	21.83	21.16	21.92	22.76	NaN	NaN	NaN	NaN	8	6	9	8
PAK2	Q13177;A0A087X294;O75914;H7C1X3	Serine/threonine-protein kinase PAK 2;PAK-2p27;PAK-2p34	20.42	20.86	21.04	21.99	NaN	16.36	NaN	NaN	7	11	5	6
PAK4	O96013;M0R1R1;M0R0L9;M0R3G6;M0R2X4	Serine/threonine-protein kinase PAK 4	19.91	19.59	18.11	20.1	NaN	NaN	NaN	NaN	3	5	1	1
PALM2-AKAP2	B1ALY0;C9JA33;Q8IXS6;C9JZH4;A0A669KBK1	Paralemmin-2	19.44	19.66	20.29	21.19	NaN	NaN	NaN	NaN	1	1	3	3
PANK4	Q9NVE7;E9PHT6;H0YA26;H0Y9E4;D6RJF3	Pantothenate kinase 4	18.64	17.83	19.52	18.41	NaN	NaN	NaN	NaN	2	2	5	3
PAPOLA	G3XAH6;P51003;H0YJ00;A0A0C4DGK1;Q9NRJ5;G3V3I9;H0YJL4	Poly(A) polymerase alpha;Poly(A) polymerase beta	19.17	19.08	18.12	NaN	NaN	NaN	NaN	NaN	1	2	3	0
PAPSS1	O43252	Bifunctional 3-phosphoadenosine 5-phosphosulfate synthase 1;Sulfate adenylyltransferase;Adenylyl-sulfate kinase	20.35	20.66	20.15	21.59	NaN	NaN	NaN	NaN	2	2	3	2
PAPSS2	O95340	Bifunctional 3-phosphoadenosine 5-phosphosulfate synthase 2;Sulfate adenylyltransferase;Adenylyl-sulfate kinase	20.85	21.66	17.16	20.55	NaN	NaN	NaN	NaN	5	7	2	2
PARD3	Q5VWV2;Q8TEW0;F5GZI3;Q5VWU8;B1AP52	Partitioning defective 3 homolog	18.99	19.01	20.69	20.32	NaN	NaN	NaN	NaN	3	3	5	3
PARK7	Q99497;K7ELW0;K7EN27	Protein deglycase DJ-1	25.79	25.73	24.88	24.74	NaN	NaN	NaN	NaN	12	11	11	8
PARP1	P09874;A0A7I2V3E1;A0A7I2V625;A0A7I2V5E9;A0A7I2V384	Poly [ADP-ribose] polymerase 1	21.76	21.58	20.92	21.15	NaN	21.66	NaN	15.41	10	13	7	5
PARP4	Q9UKK3	Poly [ADP-ribose] polymerase 4	19.85	20.02	20.19	18.8	NaN	NaN	NaN	NaN	6	6	8	4
PAWR	Q96IZ0;H0YHP5;H0YI16;A0A0B4J260;F8W1M8	PRKC apoptosis WT1 regulator protein	NaN	18.17	21.27	20.5	NaN	NaN	NaN	NaN	1	1	2	2
PBDC1	A6NDF3;Q9BVG4	Protein PBDC1	19.78	19.71	19.77	19.22	NaN	NaN	NaN	NaN	2	1	1	1
PBK	Q96KB5;E5RFX4;E5RIE1	Lymphokine-activated killer T-cell-originated protein kinase	19.16	18.11	18.33	NaN	NaN	NaN	NaN	NaN	1	2	1	0
PBXIP1	Q96AQ6	Pre-B-cell leukemia transcription factor-interacting protein 1	19.24	19.36	NaN	20.14	NaN	NaN	NaN	NaN	2	2	0	1
PC	P11498;A0A494C016;A0A494C101;A0A494C0T2;E9PRE7;A0A494BZT5	Pyruvate carboxylase, mitochondrial	26.55	26.6	26	25.98	30.08	30.31	29.31	29.32	45	49	51	40
PCBP1	Q15365	Poly(rC)-binding protein 1	25.2	25.22	24.99	24.5	18.07	19.9	NaN	NaN	11	12	16	17
PCBP2	Q15366;F8VZX2;H3BRU6;F8W0G4;F8VXH9;F8W1G6;H3BSS4;H3BND9	Poly(rC)-binding protein 2	23.62	23.84	22.76	21.98	NaN	NaN	NaN	NaN	9	8	12	11
PCCA	P05165;A0A1B0GU58;A0A1B0GWI4;A0A1B0GUX9;A0A1B0GWA1;A0A1B0GTR1;H0Y5U0;Q5JTW6;Q5JVH2;H0Y4B9;H0Y798;A0A2R8Y725	Propionyl-CoA carboxylase alpha chain, mitochondrial	21.36	21.59	22.93	22.99	26.09	25.95	24.73	25.52	9	12	19	14
PCK2	Q16822;H0YM31;H0YML5;H0YMA5;H0YNG4;H0YMU6;P35558	Phosphoenolpyruvate carboxykinase [GTP], mitochondrial	NaN	19.22	20.03	20	20.77	19.01	16.98	NaN	0	3	4	4
PCMT1	A0A0A0MRJ6;P22061;F6S8N6;A0A3F2YNX8;F8WDT3;F8WAV5;F8WAX2;C9J0F2;H7C4X2	Protein-L-isoaspartate O-methyltransferase;Protein-L-isoaspartate(D-aspartate) O-methyltransferase	19.71	21.16	22.92	21.91	NaN	NaN	NaN	NaN	3	3	2	3
PCNA	P12004	Proliferating cell nuclear antigen	22.73	22.32	20.11	20.18	NaN	20.68	NaN	17.32	9	10	4	6
PCYT1A	C9J050;C9JEJ2;P49585;H7C1T3;C9J2E1;C9JVS0;C9JPY0;F8WAZ5;H7BZN1;Q9Y5K3;F8WBU2;F2Z2B1	Choline-phosphate cytidylyltransferase A	20.95	19.82	20.47	20.55	NaN	NaN	NaN	NaN	6	3	3	3
PDAP1	Q13442;F8WBW6	28 kDa heat- and acid-stable phosphoprotein	20.69	21.52	19.42	20.12	NaN	NaN	NaN	NaN	4	5	1	1
PDCD11	Q14690;A0A3B3IUD7;S4R3Q4	Protein RRP5 homolog	18.51	18.84	19.44	NaN	NaN	NaN	NaN	NaN	1	4	3	1
PDCD5	O14737;K7ESJ4;Q3HM38;X6R2P6;K7EQA1	Programmed cell death protein 5	25.31	25.13	24.6	23.88	NaN	NaN	NaN	17.47	9	7	10	11
PDCD6	O75340;A0A024QZ42;H0Y9X3;A0A6Q8PH81;A0A087WZ38	Programmed cell death protein 6	22.25	22.3	21.5	20.63	NaN	NaN	22.18	NaN	4	5	4	4
PDCD6IP	Q8WUM4;A0A3B3IT07;C9IZF9;F8WEQ7;F8WBR8;F8WDK9	Programmed cell death 6-interacting protein	23.85	23.85	23.96	24.16	NaN	18.01	15.06	NaN	25	29	27	25
PDE12	F6T1Q0;Q6L8Q7	2,5-phosphodiesterase 12	18.62	19.71	18.76	19.78	NaN	NaN	NaN	NaN	2	1	1	2
PDE4DIP	A0A087WX83;A0A075B749;Q5VU43;E9PQG4;H0YCY0	Myomegalin	18.81	18.87	19.13	19.11	NaN	NaN	NaN	NaN	1	3	1	1
PDHA1	P08559;Q5JPU3;Q5JPU0;Q5JPU1;Q5JPT9;P29803;Q5JPU2	Pyruvate dehydrogenase E1 component subunit alpha, somatic form, mitochondrial	20.73	20.85	20.34	20.7	18.93	21.02	20.13	20.05	4	5	4	1
PDHB	P11177;C9J634;F8WF02	Pyruvate dehydrogenase E1 component subunit beta, mitochondrial	21.04	21.64	20.93	21.85	16.59	16.6	16.57	16.58	4	5	2	2
PDIA3	H7BZJ3		21.51	21.63	21.74	NaN	21.75	21.94	NaN	22.36	4	5	4	4
PDIA3.1	P30101	Protein disulfide-isomerase A3	23.47	23.18	23.43	23.45	24.91	25.2	20.53	23.09	10	13	11	13
PDIA4	A0A499FI48;P13667	Protein disulfide-isomerase A4	19.28	20.26	18.88	19.42	24.48	24.46	16.63	19.97	3	8	3	2
PDIA6	Q15084	Protein disulfide-isomerase A6	19.86	20.75	20.32	20.4	22.91	21.7	20.74	20.12	3	5	3	5
PDLIM1	O00151	PDZ and LIM domain protein 1	21.41	21.42	21.53	22.43	NaN	NaN	NaN	NaN	8	7	5	6
PDLIM5	Q96HC4;H0Y8Y3;H0YBI4;A0A0A0MSP3;A0A0D9SFR4;H0Y929	PDZ and LIM domain protein 5	22.46	22.58	22.58	22.3	16.41	NaN	NaN	15.05	8	11	6	8
PDLIM7	Q9NR12;D6RH06;D6RF83;H7BYK4;D6RAN1;H0Y8W6	PDZ and LIM domain protein 7	22.05	22.32	22.91	23.59	NaN	NaN	NaN	NaN	5	8	11	5
PDS5A	Q29RF7	Sister chromatid cohesion protein PDS5 homolog A	19.61	19.46	20.74	21.08	NaN	NaN	NaN	NaN	1	3	5	5
PDXDC1	Q6P996;H3BND4;Q86XE2;Q6XYB5;J3KNK7;Q6P474;H3BPV5;H3BM88;A0A0J9YXH6	Pyridoxal-dependent decarboxylase domain-containing protein 1	17.56	17.13	17.49	15.11	NaN	NaN	NaN	NaN	1	4	1	1
PDZD11	Q5EBL8	PDZ domain-containing protein 11	17.45	18.74	19.12	18.15	NaN	NaN	NaN	NaN	1	1	1	1
PEBP1	P30086	Phosphatidylethanolamine-binding protein 1;Hippocampal cholinergic neurostimulating peptide	20.3	18.83	19.13	NaN	NaN	NaN	NaN	NaN	1	3	1	0
PEF1	Q9UBV8	Peflin	23.2	21.94	21.1	20.34	NaN	NaN	NaN	NaN	3	3	2	1
PEG10	A0A087WUL4;A0A087WX23;A0A087WXK2;Q86TG7;A0A087WZG9;B4DSP0	Retrotransposon-derived protein PEG10	19.65	18.46	18.96	19.83	NaN	NaN	NaN	NaN	1	2	2	2
PEX5	P50542;B4E0T2;F5H3X7	Peroxisomal targeting signal 1 receptor	18.42	18.41	19.89	18.85	NaN	NaN	NaN	NaN	1	1	3	1
PFAS	O15067;J3KT98;J3QSG0;J3QSH6;H0YGH1	Phosphoribosylformylglycinamidine synthase	19.44	20.66	20.34	19.74	NaN	NaN	NaN	NaN	1	4	5	3
PFKL	P17858;F8WEU2	ATP-dependent 6-phosphofructokinase, liver type	18.06	17.55	19.78	21.17	NaN	NaN	NaN	NaN	3	3	5	2
PFKP	Q01813;A0A7I2V3Z0;B1APP6;H0Y757;Q5VSR5;H0Y3Y3;V9GYV7;A0A7I2V5S1;V9GY25	ATP-dependent 6-phosphofructokinase, platelet type	19.86	20.49	20.47	20.67	19.4	NaN	17.69	NaN	5	5	8	7
PFN1	P07737;K7EJ44;CON__P02584;I3L3D5	Profilin-1	24.81	25.02	23.52	23.52	23.11	23	NaN	NaN	12	13	11	6
PFN2	C9J0J7;G5E9Q6;C9JQ45;C9J2N0	Profilin	22.77	22.6	22.93	23.64	NaN	NaN	NaN	NaN	3	4	2	3
PGAM1	P18669;P15259;Q8N0Y7	Phosphoglycerate mutase 1;Phosphoglycerate mutase 2	18.75	20.34	20.62	20.79	NaN	NaN	NaN	NaN	1	3	3	2
PGAM5	Q96HS1;F5GXG4	Serine/threonine-protein phosphatase PGAM5, mitochondrial	21.86	22.85	23.9	24.08	NaN	21.58	NaN	NaN	2	6	9	4
PGD	P52209;K7EM49;K7EPF6;K7EMN2;K7ELN9	6-phosphogluconate dehydrogenase, decarboxylating	22.2	21.87	21.23	20.58	19.24	19.92	NaN	NaN	6	7	4	4
PGK1	P00558;P07205	Phosphoglycerate kinase 1	23.6	23.94	22.19	21.85	22.22	23.42	NaN	NaN	14	15	9	9
PGLS	O95336;M0R1L2;M0R261;M0R0U3	6-phosphogluconolactonase	19.43	20.07	19.64	19.22	NaN	NaN	NaN	NaN	2	3	3	2
PGM3	A0A494C0G1;H0Y987;O95394;A0A087WT27;J3KN95;A0A494C1E2;A0A494C1Q4;A0A494C099;A0A494C163;D6RIS6;H0Y8I3;D6RCQ8;A0A494C076;D6RCD1;D6RF77	Phosphoacetylglucosamine mutase	NaN	19.62	18.85	18.88	NaN	NaN	NaN	NaN	0	2	3	1
PGRMC1	O00264;U3KQM0	Membrane-associated progesterone receptor component 1	18.57	17.16	19.88	19.75	NaN	NaN	NaN	NaN	3	2	3	4
PGRMC2	O15173	Membrane-associated progesterone receptor component 2	19.44	19.17	19.45	18.73	NaN	NaN	NaN	NaN	2	2	2	2
PHACTR4	Q8IZ21;A0A0J9YVR0;A0A0J9YWV8	Phosphatase and actin regulator 4	19.21	17.63	19.77	20.89	NaN	NaN	NaN	NaN	2	3	3	3
PHB	P35232;C9JW96;C9JZ20;E9PCW0;E7ESE2	Prohibitin	24.53	24.47	24.72	24	20.21	21.92	21.25	NaN	10	10	15	12
PHB2	Q99623;F5GY37;F5H3X6;F5GWA7;J3KPX7;A0A7I2V5F0;F5H2D2;A0A3G2KQ93;F5H0C5;U3KPZ5	Prohibitin-2	24.77	24.67	24.65	23.82	23.67	24.62	19.57	NaN	11	14	18	13
PHGDH	A0A286YF22;O43175;A0A2C9F2M7;A0A286YFA2;A0A286YFL2;A0A286YFM8;A0A286YER3;A0A286YFC8;A0A286YFB2;A0A286YF78;A0A286YF34;A0A286YFF3;A0A286YFK5;A0A286YFE1	D-3-phosphoglycerate dehydrogenase	20.34	20.02	21.89	22.06	NaN	NaN	NaN	NaN	4	4	9	10
PHLDB2	E9PFQ4;Q86SQ0;A0A1W2PQ63;G5E9V3;E9PGF6;E9PDY7;A0A1W2PRT1	Pleckstrin homology-like domain family B member 2	18.97	19.57	19.88	20.28	NaN	NaN	NaN	NaN	3	4	4	3
PHPT1	Q9NRX4	14 kDa phosphohistidine phosphatase	22.97	22.42	20.99	20.57	NaN	NaN	NaN	NaN	3	4	3	2
PICALM.1	Q13492;H0YCY1;E9PI56;E9PKP6;E9PLJ8;E9PK13;E9PJT1	Phosphatidylinositol-binding clathrin assembly protein	19.91	20.3	NaN	19.59	NaN	NaN	NaN	NaN	2	4	0	1
PIK3R4	Q99570;D6RJ98;D6RAC3;D6RBB7	Phosphoinositide 3-kinase regulatory subunit 4	18.64	17.98	18.4	18.96	18.62	NaN	NaN	NaN	1	2	3	1
PIN1	Q13526;K7EN45;K7EMU7;O15428	Peptidyl-prolyl cis-trans isomerase NIMA-interacting 1	NaN	18.09	18.71	19	NaN	NaN	NaN	NaN	0	4	4	4
PITHD1	Q9GZP4;X6R8S9;X6RHB9	PITH domain-containing protein 1	20.07	20.52	18.9	NaN	NaN	NaN	NaN	NaN	1	1	1	0
PITPNB	A0A0A0MSW4;P48739;B3KYB6;B3KYB7	Phosphatidylinositol transfer protein beta isoform	18.42	19.26	18.28	18.33	NaN	NaN	NaN	NaN	1	3	1	1
PKM.1	P14618;B4DNK4	Pyruvate kinase PKM;Pyruvate kinase	25.13	25.3	25.28	25.12	24.85	25.32	21.09	23.01	19	24	25	21
PKN2	Q16513;B1AL79;H0Y429;K7EL10;H0Y5V5;Q6P5Z2	Serine/threonine-protein kinase N2	18.85	19.91	20.45	21.2	NaN	NaN	NaN	NaN	3	6	5	5
PKP2	Q99959;A0A087WXY2	Plakophilin-2	NaN	16.49	19.81	14.05	NaN	NaN	NaN	NaN	0	2	3	1
PKP3	Q9Y446;E9PKC4;E9PQ15;E9PRW6;E9PK71;E9PJR7	Plakophilin-3	13.65	NaN	12.79	13.42	NaN	NaN	NaN	NaN	1	0	1	1
PKP4	Q99569;A0A0D9SF60;E7EST6;H0YFB1;E7EMY7;E9PHJ1;E7EP40;D6RBA8;D6RC65;D6RHE9;E9PHB5;Q9UQB3	Plakophilin-4	21.25	21.64	22.19	22.58	NaN	NaN	NaN	NaN	8	10	15	18
PLAA	Q9Y263;E5RIM3;H0YBW4;H0YC16;H0YAU9	Phospholipase A-2-activating protein	20.09	20.52	17.65	18.33	17.24	NaN	NaN	NaN	4	5	3	2
PLCB3	Q01970	1-phosphatidylinositol 4,5-bisphosphate phosphodiesterase beta-3	19.57	18.41	20.75	20.51	NaN	NaN	NaN	NaN	1	1	5	4
PLCG1	P19174;V9GY71;V9GYH5	1-phosphatidylinositol 4,5-bisphosphate phosphodiesterase gamma-1	18.52	NaN	19.98	20.3	NaN	NaN	NaN	NaN	1	0	5	3
PLCL2	H7C276;Q9UPR0;H3BUD4;A0A0A0MT40;Q15111	Phosphoinositide phospholipase C;Inactive phospholipase C-like protein 2;Inactive phospholipase C-like protein 1	NaN	20.12	22.16	22.69	23.54	NaN	22.37	NaN	0	1	1	1
PLD3	Q8IV08;M0R1F7;M0R3G9;M0R2W7;E2QRG1	Phospholipase D3	23.04	23.62	21.45	19.76	NaN	NaN	NaN	NaN	6	7	1	2
PLEC	Q15149;H0YDN1;E9PMV1;E9PKG0;REV__A0A0U1RR03;E9PQ28;E9PIA2	Plectin	24.4	24.41	26.53	26.41	18.22	19.07	16.11	14.78	149	162	315	268
PLEKHA5	Q9HAU0;A0JP02;B4DJX4;H0YGJ6;H0YG48	Pleckstrin homology domain-containing family A member 5	18.35	19.39	20.14	20.29	NaN	NaN	NaN	NaN	2	1	4	3
PLIN3	O60664;K7ERZ3;K7EL96;K7ER39;K7EJD0	Perilipin-3	22.98	23.01	22.44	21.87	NaN	NaN	NaN	NaN	9	11	13	7
PLOD1	Q02809;Q5JXB8;Q5JXB7	Procollagen-lysine,2-oxoglutarate 5-dioxygenase 1	20	21.26	15.97	NaN	22.96	22.16	NaN	NaN	6	6	1	0
PLOD3	O60568;H7C2V1;H7C0B8;H7C2S8;H7C2A8;C9JU11	Procollagen-lysine,2-oxoglutarate 5-dioxygenase 3	NaN	NaN	17.93	18.27	20.58	22.42	NaN	NaN	0	0	1	2
PLRG1	O43660;B7Z982;D6RA26;H0YA24	Pleiotropic regulator 1	19.7	20.15	19.62	20.67	NaN	NaN	NaN	NaN	2	1	2	1
PLS3	P13797;A0A0A0MSQ0;U3KQI3;H7C4N2;P13796;Q5TBN3	Plastin-3	21.86	21.18	21.12	20.64	NaN	NaN	NaN	NaN	8	8	4	3
PLSCR1	C9J7K9;O15162;H7C5I5;C9J9P4;C9J0H3;C9JE06	Phospholipid scramblase 1	20.6	21.14	18.25	18.45	NaN	NaN	NaN	NaN	2	2	1	1
PM20D2	Q8IYS1	Peptidase M20 domain-containing protein 2	NaN	17.72	20.05	20.56	NaN	NaN	NaN	NaN	0	1	1	1
PML	P29590;H3BT57;H3BT29;H3BUJ5;H3BVD2	Protein PML	19.77	19.86	21.48	21.5	NaN	NaN	NaN	NaN	2	2	7	6
PMPCA	Q10713	Mitochondrial-processing peptidase subunit alpha	21.81	21.47	21.63	20.84	NaN	20.87	18.99	19.46	4	3	3	1
PMPCB	O75439;G3V0E4;F8WAZ6;F8WEA6;F8WBE1	Mitochondrial-processing peptidase subunit beta	21.32	21.36	22.17	21.27	19.55	21.64	NaN	18.35	5	6	6	4
PNPLA6	A0A384DVU0;Q8IY17	Neuropathy target esterase	19.49	19.32	21.07	19.84	NaN	NaN	NaN	NaN	1	2	4	2
POLD1	A0A087WYJ2;M0R2B7;P28340;M0QZR8;A0A2R8Y7K6;M0QXE6;A0A2R8Y705;M0QXQ2;M0R3H8	DNA polymerase;DNA polymerase delta catalytic subunit	NaN	NaN	17.69	18.24	NaN	18.47	NaN	18.1	0	0	2	3
POLDIP3	Q9BY77;F6VRR5;F8WCX5;Q8WUT1;Q6R954;F8WEE2	Polymerase delta-interacting protein 3	19.85	19.77	21.17	21.4	NaN	NaN	NaN	NaN	2	5	3	4
POLR1C	A0A2R8YEZ4;A0A2R8Y5D3;O15160;E7EQB9;A0A2R8YEY5;D6RDJ3;A0A2R8Y8D6;H0Y723	DNA-directed RNA polymerases I and III subunit RPAC1	20.28	19.94	20.52	20.23	NaN	NaN	NaN	NaN	4	3	3	3
POLR1E	Q9GZS1;E7EX70	DNA-directed RNA polymerase I subunit RPA49	20.14	19.71	22.04	22.63	NaN	NaN	NaN	NaN	3	4	4	4
POLR2A	A0A6Q8PGB0;P24928	DNA-directed RNA polymerase II subunit RPB1	23.11	22.91	23.06	23.13	NaN	NaN	NaN	NaN	25	30	29	26
POLR2B	P30876;C9J2Y9;C9J4M6	DNA-directed RNA polymerase II subunit RPB2;DNA-directed RNA polymerase	20.65	20.71	22.05	22.1	NaN	NaN	NaN	NaN	8	7	10	5
POP1	Q99575;E5RK39	Ribonucleases P/MRP protein subunit POP1	19.36	19.75	21.13	21.3	NaN	NaN	NaN	NaN	1	2	8	5
POR	P16435;H0Y4R2;E7EMD0;E7EWU0;C9JU80	NADPH--cytochrome P450 reductase	19.1	19.89	19.03	20.46	NaN	19.07	NaN	NaN	2	1	1	1
PPA1	Q15181;Q5SQT6	Inorganic pyrophosphatase	20.62	21.4	19.2	19.34	NaN	NaN	NaN	NaN	4	5	2	2
PPAT	Q06203;D6RCC8;D6RE15	Amidophosphoribosyltransferase	19.97	19.92	20.42	20.34	NaN	NaN	NaN	NaN	4	2	4	4
PPFIA1	Q13136;A0A2R8Y7R9;E9PJZ7;H0YDW2;O75334;G3V200;O75335;E9PPF6;B1APN9;H0YHK3;A0A1B0GVT3;H0YEF9;M0QZB5;E9PID5;R4GNF1;H0YD72;H0YHJ4;H0YIJ4;A0A3B3ITS2;F8VWR9;H0YH95	Liprin-alpha-1	18.96	18.85	20.69	20.79	NaN	NaN	NaN	NaN	2	2	5	4
PPFIBP1	Q86W92;F5GZP6;H0YFE4;A0A0A0MTP2;E9PP16;Q8ND30;F5H6Q7;F5H0E0;F5H495;H0YGH8	Liprin-beta-1	19.87	20.63	22.64	21.64	NaN	NaN	NaN	NaN	7	9	19	13
PPHLN1	F8W0Q9;Q8NEY8;F8WF16;B7Z8L1;F8W6A0;F8VXV7;F8VRK2;F8VPY7;F8VWU8	Periphilin-1	21.38	21.14	20.83	18.97	NaN	NaN	NaN	NaN	2	2	3	2
PPIA	P62937;F8WE65;C9J5S7;A0A7I2V5J5;A0A7I2V4V1;E5RIZ5;P0DN26;A0A0H2UH34;A0A0B4J2A2;A0A075B767;A0A075B759;Q9Y536;F5H284;P0DN37	Peptidyl-prolyl cis-trans isomerase A;Peptidyl-prolyl cis-trans isomerase A, N-terminally processed;Peptidyl-prolyl cis-trans isomerase	24.55	24.64	24.35	24.82	19.47	16.55	19.66	18.8	10	8	10	9
PPIL4	Q8WUA2	Peptidyl-prolyl cis-trans isomerase-like 4	21.71	22.02	21.65	19.8	NaN	NaN	NaN	NaN	4	4	3	3
PPIP5K2	A0A087WZV0;O43314;D6RBU4;H0Y9S9;F8W9A8;B7WPL9;Q6PFW1;H0Y9M0	Inositol hexakisphosphate and diphosphoinositol-pentakisphosphate kinase 2	20.11	NaN	20.25	20.03	NaN	NaN	NaN	NaN	1	1	1	2
PPL	O60437;K7EKI8;K7EQ71	Periplakin	NaN	17.55	21.27	19.95	NaN	NaN	NaN	NaN	0	1	8	7
PPM1G	O15355	Protein phosphatase 1G	20.47	20.6	21.32	21.61	NaN	NaN	NaN	NaN	4	4	6	4
PPME1	Q9Y570	Protein phosphatase methylesterase 1	19.73	18.71	19.66	18.75	NaN	NaN	NaN	NaN	2	2	1	3
PPP1CA	P62136;E9PMD7;A0A7I2V4F7	Serine/threonine-protein phosphatase PP1-alpha catalytic subunit;Serine/threonine-protein phosphatase	21.24	22.23	21.56	21.4	NaN	NaN	NaN	NaN	3	6	2	2
PPP1CB	P62140;E7ETD8;C9JP48;C9J9S3;F8W1A0;F8WE71;H0Y3Y6	Serine/threonine-protein phosphatase PP1-beta catalytic subunit;Serine/threonine-protein phosphatase	21.67	21.9	20.11	21.51	NaN	NaN	NaN	NaN	2	4	2	2
PPP1R12A	O14974;F8VZN8;H0YHI8;A0A3B3ISH4;H0YIS4;H0YIM2;H0YIS3;H0YHL8;F8VW28;A0A0U1RQZ1;H0YIL7;E1CKY7;O60237	Protein phosphatase 1 regulatory subunit 12A	22.55	22.66	25.6	24.98	NaN	NaN	NaN	20.76	13	16	21	19
PPP1R13L	Q8WUF5;K7EN03;K7EPP1	RelA-associated inhibitor	20.74	21.41	21.49	21.89	NaN	NaN	NaN	NaN	12	14	8	8
PPP1R18	Q6NYC8;A0A0G2JHC2;A0A0G2JKF1	Phostensin	21.9	22.12	22.82	22.75	NaN	NaN	NaN	NaN	6	10	11	10
PPP1R2	P41236;E7EMN6;Q6NXS1;E7EUI7	Protein phosphatase inhibitor 2;Protein phosphatase inhibitor 2-like protein 3	19.95	20.64	20.26	19.89	NaN	NaN	NaN	NaN	3	2	1	1
PPP1R8	A0A0A0MT09;Q12972	Nuclear inhibitor of protein phosphatase 1;Activator of RNA decay	20.43	20.58	19.2	21.5	NaN	NaN	NaN	NaN	2	1	1	1
PPP1R9B	Q96SB3	Neurabin-2	NaN	18.09	21.26	20.74	NaN	NaN	NaN	NaN	0	1	4	2
PPP2CA	P67775	Serine/threonine-protein phosphatase 2A catalytic subunit alpha isoform	22.99	23.36	21.02	20.97	NaN	NaN	NaN	NaN	6	9	4	2
PPP2R1A	P30153;B3KQV6;C9J9C1;E9PH38;E9PPI5;E9PNM7;E9PHZ6;H0YDG7	Serine/threonine-protein phosphatase 2A 65 kDa regulatory subunit A alpha isoform	20.98	20.82	21.53	21.95	18.11	NaN	NaN	NaN	5	7	8	8
PPP2R2A	P63151;E5RIY1;A0A590UJJ1;A0A590UJY3;E5RFR9;Q66LE6;H0YB06;Q00005;Q9Y2T4;E5RHQ2;E5RJV2	Serine/threonine-protein phosphatase 2A 55 kDa regulatory subunit B alpha isoform	21.25	21.94	19.41	NaN	NaN	NaN	NaN	NaN	3	5	1	0
PPP2R5D	E9PFR3;Q14738;H0Y8C4;H0YJ35;H7C5Q9	Serine/threonine-protein phosphatase 2A 56 kDa regulatory subunit delta isoform	20.49	20.7	19.92	19.33	NaN	18.47	NaN	NaN	3	5	4	5
PPP4C	P60510;H3BTA2;H3BV22;I3L4X0;H3BPN5;H3BVE3	Serine/threonine-protein phosphatase 4 catalytic subunit;Serine/threonine-protein phosphatase	18.95	18.22	19.78	19.9	NaN	NaN	NaN	NaN	2	3	2	1
PPP4R1	Q8TF05;J3QL26;J3KSB0;J3QLA6;J3QQV0;J3KRU1;J3QRV2;F8WAJ9;J3KSS1	Serine/threonine-protein phosphatase 4 regulatory subunit 1	19.23	18.66	18.92	19.64	NaN	NaN	NaN	NaN	2	3	2	1
PPP6C	O00743;Q5T1S7	Serine/threonine-protein phosphatase 6 catalytic subunit;Serine/threonine-protein phosphatase 6 catalytic subunit, N-terminally processed	19.81	19.56	20.65	NaN	NaN	NaN	NaN	NaN	1	1	1	0
PQBP1	O60828;A0A5H1ZRR1;H7C053	Polyglutamine-binding protein 1	19.99	20.49	19.74	21.08	NaN	NaN	NaN	NaN	3	2	2	2
PRAF2	O60831;A6NP52;A6NM71	PRA1 family protein 2	21.53	21.47	21.31	21.24	NaN	NaN	NaN	NaN	1	2	2	2
PRCC	Q92733;H0YE12;H0Y679	Proline-rich protein PRCC	19.27	19.31	19.5	19.97	NaN	NaN	NaN	NaN	1	3	1	4
PRDX1	Q06830;A0A0A0MSI0;A0A0A0MRQ5	Peroxiredoxin-1	26.94	26.93	26.44	25.35	22.22	22.39	20.7	NaN	18	18	19	16
PRDX2	P32119;A6NIW5	Peroxiredoxin-2	22.17	21.89	18.32	15.85	NaN	20.27	NaN	16.13	8	7	4	2
PRDX3	P30048	Thioredoxin-dependent peroxide reductase, mitochondrial	NaN	20.66	19.28	20.57	NaN	NaN	NaN	NaN	0	3	3	1
PRDX4	Q13162;H7C3T4;A6NG45	Peroxiredoxin-4	21.78	21.07	19.4	18.99	23.6	24.28	NaN	NaN	4	5	3	4
PRDX5	P30044	Peroxiredoxin-5, mitochondrial	21.29	21.48	20.69	20.58	NaN	NaN	NaN	NaN	4	4	1	1
PRDX6	P30041	Peroxiredoxin-6	23.1	23.3	23.22	22.63	NaN	NaN	NaN	NaN	8	9	4	5
PREP	P48147;A0A499FJL1	Prolyl endopeptidase	21.22	21.49	21.82	22.53	NaN	NaN	NaN	NaN	1	2	1	1
PRKAA1	Q13131;Q96E92;A0A087WXX9;P54646	5-AMP-activated protein kinase catalytic subunit alpha-1	20.35	20.08	21.77	21.06	NaN	NaN	NaN	NaN	6	5	10	8
PRKAR1A	P10644;K7EPB2;K7EM13;K7EIE5;K7EID3;K7EJ40;K7EK41;K7EPR5;K7EQK3;K7EMU2;X6RAV4;K7EMZ6;K7EKR1	cAMP-dependent protein kinase type I-alpha regulatory subunit;cAMP-dependent protein kinase type I-alpha regulatory subunit, N-terminally processed	19.24	20.03	20.11	20.41	NaN	NaN	NaN	NaN	1	1	3	4
PRKAR2A	P13861;H7C1L0;H7C330;H7C4A9;C9J830;P31323	cAMP-dependent protein kinase type II-alpha regulatory subunit	19.64	20.03	22.66	22.86	NaN	NaN	NaN	NaN	5	4	16	13
PRKDC	P78527;F5GX40;H0YG84	DNA-dependent protein kinase catalytic subunit	23.68	23.93	24.98	24.64	20.2	20.75	19.31	19.67	45	57	71	59
PRMT1	E9PKG1;Q99873;E9PQ98;E9PIX6;E9PNR9;H0YDE4;E9PMW9;Q9NR22	Protein arginine N-methyltransferase 1	21.13	22.04	20.68	17.96	NaN	16.83	NaN	NaN	7	9	5	2
PRMT3	O60678	Protein arginine N-methyltransferase 3	21.06	NaN	21.41	21.97	NaN	NaN	NaN	NaN	1	0	2	2
PRMT5	O14744;G3V580;G3V2L6;G3V5L5;C9JSX3;G3V2X6;H0YJX6;G3V507;G3V2F5;G3V5T6;H0YJ77;H0YJD3;H7BZ44	Protein arginine N-methyltransferase 5;Protein arginine N-methyltransferase 5, N-terminally processed	19.01	19.7	19.79	20.22	NaN	NaN	NaN	NaN	1	3	3	4
PRPF3	O43395	U4/U6 small nuclear ribonucleoprotein Prp3	19.37	19.09	20.82	20	NaN	NaN	NaN	NaN	1	1	2	1
PRPF31	Q8WWY3;E7EVX8;E7EU94;E7ESX0;E7EN72	U4/U6 small nuclear ribonucleoprotein Prp31	20.94	21.19	20.91	19	NaN	NaN	NaN	NaN	2	2	2	1
PRPF38A	Q8NAV1	Pre-mRNA-splicing factor 38A	20.12	19.59	18.46	19.75	NaN	NaN	NaN	NaN	1	1	1	1
PRPF4	O43172	U4/U6 small nuclear ribonucleoprotein Prp4	19.14	20.03	19.54	19.4	NaN	NaN	NaN	NaN	1	1	2	3
PRPF40A	A0A7N4I394;O75400;F5H578;H0YG38	Pre-mRNA-processing factor 40 homolog A	20.63	20.3	21.59	20.91	NaN	NaN	NaN	NaN	7	4	6	3
PRPF6	O94906	Pre-mRNA-processing factor 6	21.26	22.15	21.85	22.74	NaN	NaN	NaN	NaN	8	11	12	15
PRPF8	Q6P2Q9;I3L0J9;I3L3Z8;I3L1T8	Pre-mRNA-processing-splicing factor 8	22.02	22.57	22.7	22.98	16.8	16.68	15.9	NaN	20	24	23	13
PRRC1	Q96M27	Protein PRRC1	19.79	19.63	NaN	19.42	NaN	NaN	NaN	NaN	3	2	0	1
PRRC2A	P48634	Protein PRRC2A	20.74	21.47	23.16	23.6	NaN	NaN	NaN	NaN	9	11	20	16
PRRC2B	Q5JSZ5;H0Y412;A0A494C065;H3BLU0;Q5JT00	Protein PRRC2B	17.76	18.12	22.13	21.92	NaN	NaN	NaN	NaN	5	7	13	13
PRRC2C	E7EPN9;Q9Y520;A0A2R8YET2;H7C5N8;A0A2R8Y7F4;A0A0A0MS30;A0A2R8Y424	Protein PRRC2C	22.52	23.15	23.16	25.74	14.34	NaN	NaN	NaN	22	32	34	35
PSAT1	Q9Y617	Phosphoserine aminotransferase	18.11	19.16	17.59	19.18	NaN	NaN	NaN	NaN	2	2	1	1
PSIP1	O75475	PC4 and SFRS1-interacting protein	19.27	19.64	19.6	19.75	19.3	NaN	NaN	NaN	2	3	2	2
PSMA1	P25786;B4DEV8;F5GX11	Proteasome subunit alpha type-1;Proteasome subunit alpha type	19.64	NaN	20.98	21.74	NaN	NaN	NaN	NaN	1	0	2	1
PSMC1	P62191;G3V4X1	26S protease regulatory subunit 4	21.41	20.53	23.27	20.38	NaN	NaN	NaN	NaN	1	3	6	6
PSMC2	P35998;C9JX88;C9JLS9	26S protease regulatory subunit 7	22.32	23.19	23.1	21.91	NaN	14.85	NaN	NaN	12	13	18	16
PSMC3	R4GNH3;P17980;E9PM69;E9PKD5;E9PMD8;E9PN50;E9PLG2	26S protease regulatory subunit 6A	17.03	20.7	21.69	21.33	NaN	NaN	NaN	NaN	2	6	5	7
PSMC4	P43686	26S protease regulatory subunit 6B	20.98	20.95	22.02	22.18	NaN	NaN	NaN	NaN	2	4	6	6
PSMC5	P62195;J3QQM1;J3QSA9;J3KRP2;J3QLH6;J3QRW1;J3QSE0;J3QRR3;J3KTQ9	26S protease regulatory subunit 8	21.3	21.73	20.85	21.51	NaN	NaN	NaN	NaN	6	8	4	5
PSMC6	P62333;A0A087X2I1;H0YJC0;H0YJS8;H0YJE9;H0YJT1;H0YJX2;H0YJY8;H0YJD2	26S protease regulatory subunit 10B	21.07	21.47	21.33	20.4	NaN	NaN	NaN	NaN	5	6	10	6
PSMD11	O00231;J3QRY4;J3QS13	26S proteasome non-ATPase regulatory subunit 11	18.87	19.82	20.1	20.43	NaN	NaN	NaN	NaN	2	3	4	3
PSMD13	Q9UNM6;A0A087WUL9;J3KNQ3;E9PL38;H0YD73;E9PQG3;E9PPD2;F8W8J6	26S proteasome non-ATPase regulatory subunit 13	19.54	20.42	18.57	18.22	NaN	NaN	NaN	NaN	5	6	4	1
PSMD14	O00487	26S proteasome non-ATPase regulatory subunit 14	21.14	20.84	20.48	19.25	NaN	20.79	NaN	NaN	3	4	4	1
PSMD2	Q13200;H7C1H2;F8WBS8;H7C2Q3;C9JPC0	26S proteasome non-ATPase regulatory subunit 2	20.5	20.86	21.05	21.44	NaN	NaN	NaN	NaN	4	4	4	3
PSMD3	O43242;H0YGV8	26S proteasome non-ATPase regulatory subunit 3	19.96	20.36	20.21	19.58	19.06	20.22	NaN	NaN	4	8	4	3
PSMD4	P55036;Q5VWC4;H0Y3Y9;A6PVX3;H0Y561	26S proteasome non-ATPase regulatory subunit 4	21.37	21.05	20.35	21	NaN	NaN	NaN	NaN	3	4	3	3
PSMD5	Q16401;F2Z3J2;Q4VXH0	26S proteasome non-ATPase regulatory subunit 5	18.32	18.5	18.57	19.04	NaN	NaN	NaN	NaN	1	2	3	2
PSMD6	Q15008;C9J7B7;C9J0E9;H7C531	26S proteasome non-ATPase regulatory subunit 6	20.89	20.7	21.22	22.44	20.67	NaN	NaN	NaN	2	6	3	3
PSME1	Q06323;H0YKK6;H0YLU2	Proteasome activator complex subunit 1	22.35	22.6	18.28	16.69	NaN	NaN	NaN	NaN	5	10	3	1
PSME2	A0A087X1Z3;Q9UL46;H0YM70;H0YKU2	Proteasome activator complex subunit 2	23.23	23.45	21.69	21.72	16.17	NaN	NaN	16.71	8	6	3	4
PSME3	P61289;K9J957;K7ENH2;K7ESG5;B3KQ25;A0A087WTV2;K7EMD0;K7EPX6;K7EKR3;B7Z8D3;K7EJF8	Proteasome activator complex subunit 3	20.56	21.18	19.74	20.32	NaN	NaN	NaN	NaN	5	5	4	4
PSMF1	Q5QPM7;Q92530;Q5QPM9;F5H4Z3	Proteasome inhibitor PI31 subunit	21.49	21.48	20.49	19.75	NaN	NaN	NaN	NaN	1	1	1	1
PSMG1	O95456;F8WBH7	Proteasome assembly chaperone 1	18.73	NaN	17.91	19.56	NaN	NaN	NaN	NaN	2	1	2	1
PSMG3	Q9BT73	Proteasome assembly chaperone 3	NaN	17.75	19	18.92	NaN	NaN	NaN	NaN	1	1	2	1
PSPC1	Q8WXF1;X6RDA4	Paraspeckle component 1	22.23	21.6	19.57	20.42	NaN	NaN	NaN	NaN	6	3	3	2
PTBP1	P26599;A0A0U1RRM4;A6NLN1;A0A7I2V621;A0A0D9SF20;A0A7I2V4H6;A0A6Q8PEX4;K7EK45;K7EKJ7;A0A087WUW5;A0A087WU68;K7ES59;K7ELW5	Polypyrimidine tract-binding protein 1	23.75	23.81	23.67	23.05	16.41	19.53	NaN	NaN	12	14	12	6
PTBP3	O95758;X6R242	Polypyrimidine tract-binding protein 3	20.97	19.55	21.25	20.99	NaN	NaN	NaN	NaN	5	3	6	3
PTGES3	A0A087WYT3;Q15185	Prostaglandin E synthase 3	20.28	20.85	17.16	NaN	NaN	NaN	NaN	NaN	2	2	1	0
PTK2	Q05397;E7ESA6;H0YBP1;H0YBZ1;H0YB16;E9PEI4;B4DWJ1;E5RHD8;E5RJI4;E5RGA6;H0YB99;E5RI29;E5RJP0;E5RFW9;E5RI03;E5RI72;E5RG66;E5RH01;E5RH48;E5RIK4;E5RJQ2;E5RG80;E5RG54;E5RH08	Focal adhesion kinase 1	20.87	20.98	20.82	20.13	NaN	NaN	NaN	NaN	10	9	11	7
PTPN1	P18031;B4DSN5	Tyrosine-protein phosphatase non-receptor type 1;Tyrosine-protein phosphatase non-receptor type	20.34	21.18	21.53	21.81	NaN	NaN	NaN	NaN	5	6	6	4
PTPN11	Q06124;A0A0U1RRI0;A0A1W2PPU4;H0YF12	Tyrosine-protein phosphatase non-receptor type 11	20.25	21	20.99	21.24	NaN	NaN	NaN	NaN	6	7	8	7
PTPN12	Q05209;H0YC15;H3BM04;C9J1X8;F8WB51	Tyrosine-protein phosphatase non-receptor type 12	20.35	20.11	NaN	21	NaN	NaN	NaN	NaN	4	5	0	5
PTPN14	Q15678	Tyrosine-protein phosphatase non-receptor type 14	NaN	20.49	20.06	20.65	NaN	NaN	NaN	NaN	0	1	3	1
PTPN2	P17706;K7EIE9;D3DUJ3;K7EQG9;K7EIY0;K7ENP9;K7ERU1;K7ER87;A0A2R8YD79	Tyrosine-protein phosphatase non-receptor type 2;Protein-tyrosine-phosphatase;Tyrosine-protein phosphatase non-receptor type	18.9	19.73	18.98	19.44	NaN	NaN	NaN	NaN	1	1	3	2
PTPN23	Q9H3S7;R4GMM7;C9JD91;REV__B1AKD8;REV__Q5TZA2	Tyrosine-protein phosphatase non-receptor type 23	21.32	21.81	21.14	20.97	NaN	NaN	NaN	NaN	10	9	11	7
PTRF	Q6NZI2	Polymerase I and transcript release factor	23.29	23.5	22.51	22.41	14.61	NaN	NaN	NaN	12	10	12	8
PTRH2	J3KQ48;Q9Y3E5	Peptidyl-tRNA hydrolase 2, mitochondrial	NaN	19.16	18.7	18.51	NaN	NaN	NaN	NaN	0	1	2	3
PUF60	A0A0J9YYL3;A0A0J9YXJ8;A0A0J9YVP6;A0A0J9YXX5;Q9UHX1;E9PL19;E9PMU7;E9PN18;A0A0J9YVR6;E9PQ56;A0A0J9YWM1;H0YEM1	Poly(U)-binding-splicing factor PUF60	20.22	20.2	20.17	NaN	NaN	NaN	NaN	NaN	1	1	1	0
PUM1	Q14671;H0YEH2;E9PR38;E9PM68;E9PL65;E9PMX1;H0YDC5	Pumilio homolog 1	22.69	22.23	23.18	23.37	NaN	NaN	19.94	NaN	12	11	14	11
PUM2.1	Q8TB72;C9JE24;F2Z366;F8WD57;C9JW01	Pumilio homolog 2	NaN	18.95	19.38	18.93	NaN	NaN	NaN	NaN	3	3	4	4
PURA	Q00577;A0A494C0H6	Transcriptional activator protein Pur-alpha	NaN	19.72	21.05	19.75	NaN	NaN	NaN	NaN	0	1	1	2
PURB	Q96QR8;Q9UJV8	Transcriptional activator protein Pur-beta	19.93	19.46	20.42	20.24	NaN	NaN	NaN	NaN	3	3	4	4
PVR	A0A0A0MSA9;A0A0C4DG49;P15151	Poliovirus receptor	19.64	19.59	19.48	NaN	NaN	NaN	NaN	NaN	2	1	1	1
PVRL2	Q92692;K7EKE8	Nectin-2	22.73	22.71	20.16	20.45	NaN	NaN	NaN	NaN	5	9	2	5
PXN	P49023;F5GZ78;A0A1B0GTU4;A0A1B0GU60;F5H836;A0A1B0GV30	Paxillin	22.34	22.01	22.34	22.84	NaN	NaN	NaN	NaN	9	8	5	7
PYGB	P11216;H0Y4Z6;P11217	Glycogen phosphorylase, brain form	19.52	20.7	21.11	20.22	NaN	18.54	NaN	NaN	3	8	8	5
QARS	P47897;A0A1B0GVU9;B4DDN1;H7C0R3;A0A0U1RQT0;A0A0U1RQX5;A0A0U1RRI9;A0A0U1RQQ5;A0A0U1RQE9;A0A0U1RQM8;A0A0U1RR66;A0A1B0GTT3;A0A0U1RQU2;A0A0U1RRC8;A0A0U1RQL2;A0A0U1RQX9;F2Z2V6;A0A0U1RRJ7;A0A0U1RQJ6;A0A0U1RR79;A0A0U1RQC3	Glutamine--tRNA ligase	20.25	20.5	20.57	20.86	NaN	16.33	18.32	NaN	8	7	8	7
QKI	Q96PU8;H0YG47;F5GXS8;F5GYM3;H0YGD6;F5H5U6;F5H8C8;F5GYT7	Protein quaking	21.15	20.92	20.03	21.62	NaN	NaN	NaN	NaN	2	3	3	3
QRICH1	Q2TAL8	Glutamine-rich protein 1	19.81	19.75	NaN	20.62	NaN	NaN	NaN	NaN	2	1	2	1
QTRTD1	Q9H974	Queuine tRNA-ribosyltransferase subunit QTRTD1	22.47	22.35	21.79	NaN	NaN	NaN	NaN	NaN	1	1	1	0
R3HDM1	Q15032;H7C2F9;H7C207;H7C1X4	R3H domain-containing protein 1	19.06	19.99	18.8	20.62	NaN	NaN	NaN	NaN	1	2	2	2
RAB10	P61026	Ras-related protein Rab-10	21.13	21.03	21.9	20.55	NaN	19.49	NaN	NaN	4	3	4	4
RAB11B	Q15907;H3BMH2;H3BSC1;P62491;B4DQU5;M0R377;M0R2D0;H3BN38	Ras-related protein Rab-11B;Ras-related protein Rab-11A	21.76	22.33	22.03	21.04	19.13	21.03	NaN	NaN	3	5	3	5
RAB11FIP1	Q6WKZ4;E7EX40;Q7L804	Rab11 family-interacting protein 1;Rab11 family-interacting protein 2	24.08	22.89	20.9	18.95	23.86	23.53	NaN	NaN	1	1	1	1
RAB13	P51153;A0A087WWB9	Ras-related protein Rab-13	21.5	22.38	21.79	20.73	NaN	NaN	NaN	NaN	3	4	5	6
RAB14	P61106;X6RFL8	Ras-related protein Rab-14	21.79	22.25	22.35	20.94	NaN	20.77	18.09	NaN	6	8	5	4
RAB18	Q9NP72;A0A087X163;Q5W0J0;H0Y6T8	Ras-related protein Rab-18	17.91	19.77	18.97	19.03	NaN	20.3	NaN	NaN	1	2	2	3
RAB1A	P62820;E7END7;A0A2R8YDI9;H0YLJ8;H0YL94;G3V196;A0A2R8YFB8;P59190	Ras-related protein Rab-1A	23.82	23.7	22.63	22.08	21.21	22.14	NaN	NaN	3	3	3	4
RAB1B	Q9H0U4;E9PLD0;Q92928	Ras-related protein Rab-1B;Putative Ras-related protein Rab-1C	21.45	21.74	22.12	19.95	NaN	NaN	NaN	NaN	5	4	7	5
RAB21	Q9UL25	Ras-related protein Rab-21	20.55	21.36	20.8	19.55	NaN	20.54	NaN	NaN	2	1	2	3
RAB2A	P61019;E9PKL7;A0A3B3ITL1;Q8WUD1;H7C125;H0YD31;E9PE37;A0A1D5RMT4;H0YDL5;Q6PIK3	Ras-related protein Rab-2A	22.58	22.91	21.32	20.33	21.49	21.37	NaN	NaN	9	10	8	5
RAB32	Q13637	Ras-related protein Rab-32	20.12	21.15	18.98	19.03	17.78	18.15	NaN	NaN	4	6	2	1
RAB34	Q9BZG1;C9JBG0;C9JY26;Q96PJ7;E7ES60;K7EIF2;J3QLC6;H7C0Y7;V9GY61;K7EJW7	Ras-related protein Rab-34	19.99	19.62	19.63	NaN	NaN	NaN	NaN	NaN	3	3	2	0
RAB35	Q15286;F5H157;F5H7F8	Ras-related protein Rab-35	18.83	20.2	20.47	20.34	NaN	NaN	NaN	NaN	1	4	2	2
RAB3GAP2	Q9H2M9	Rab3 GTPase-activating protein non-catalytic subunit	NaN	18.39	18.97	19.15	NaN	NaN	NaN	NaN	0	1	1	1
RAB5C	P51148;K7ENY4;K7ERI8;K7ERQ8;F8VVK3;F8VVZ0;F8VUA5;F8VWU4;K7EIP6;F8WCY6;F8WD79;F8VPW9;F8VSF8;F8VWZ7	Ras-related protein Rab-5C	22.41	22.56	21.91	20.74	NaN	NaN	NaN	NaN	4	4	5	4
RAB6A	P20340;J3KR73;C9JU14;F5H3K7;F5GX61;C9JB90;C9J0I2	Ras-related protein Rab-6A	23.58	23.58	22.62	20.79	18.99	19.19	NaN	NaN	8	7	7	5
RAB7A	A0A6Q8PG52;A0A6Q8PH84;P51149;A0A6Q8PGE6;C9J592;C9J8S3;C9IZZ0;C9J4V0;C9J7D1;C9J4S4;A0A6Q8PF79	Ras-related protein Rab-7a	22.72	24.16	23.25	22.75	19.58	21.3	NaN	NaN	5	8	5	3
RAB8A	P61006	Ras-related protein Rab-8A	19.65	19.73	19.93	17.6	NaN	NaN	NaN	NaN	3	2	2	2
RABGAP1	Q9Y3P9;F5H8L0;B7ZAP0;A0A0U1RQV7;E9PS63	Rab GTPase-activating protein 1	19.25	18.64	18.67	18.34	NaN	NaN	NaN	NaN	2	2	1	2
RABGGTB	P53611;Q5T4U8	Geranylgeranyl transferase type-2 subunit beta	21	NaN	20.1	20.54	NaN	NaN	NaN	NaN	1	0	1	1
RABL3	Q5HYI8;C9JXM3;F8WF50;F8WDC7;H7C533;F8WAX9	Rab-like protein 3	19.58	19.57	19.24	19.2	NaN	18.66	NaN	NaN	2	2	1	2
RAC1	P63000;P60763	Ras-related C3 botulinum toxin substrate 1;Ras-related C3 botulinum toxin substrate 3	23	23.06	22.39	21.28	18.84	NaN	NaN	NaN	7	8	7	4
RACGAP1	Q9H0H5;F8VRD2;H0YIK5;F8VWX0;F8VVE5;F8VWY4;F8VV47;F8VZ66;F8W0L1;F8VS54;F8VV39;F8VUW9;F8VVY0;F8VZ41;F8VXH1;F8VQZ5;F8VV37;F8W1E5;F8VYH6;F8VRL2	Rac GTPase-activating protein 1	21.08	20.81	21.77	22.66	NaN	NaN	NaN	NaN	3	4	7	8
RAD50	Q92878;A0A494C1B7;A0A1W2PQ90;A0A494BZX5;A0A494C122;E7EN38;E7ESD9;A0A494C0Y7;H7C0P8;E9PM98;C9JNH8	DNA repair protein RAD50	17.82	18.22	22.06	21.27	NaN	NaN	NaN	NaN	2	4	10	9
RAF1	P04049;H7C155;A0A0B4J1W9;H7C4S5;A0A2R8Y492;H7C560;A0A2U3TZI2;A0A2R8Y8E0;P15056	RAF proto-oncogene serine/threonine-protein kinase	18.81	19.13	19.12	18.69	NaN	NaN	NaN	NaN	2	1	1	2
RAI1	Q7Z5J4;A0A1W2PQJ7;A8MXE8	Retinoic acid-induced protein 1	18.5	19.14	22.35	21.95	NaN	NaN	NaN	NaN	3	5	11	9
RAI14	Q9P0K7	Ankycorbin	20.79	21.57	21.18	21.82	NaN	NaN	NaN	NaN	2	4	4	2
RALB	P11234;C9J6B1;C9JQB3	Ras-related protein Ral-B	19.21	19.47	19.05	19.74	NaN	NaN	NaN	NaN	1	3	4	4
RALY	Q9UKM9;Q5QPL9;Q5QPM1;Q5QPM0;Q5QPM2	RNA-binding protein Raly	20.74	21.26	22.12	22.53	NaN	21.6	NaN	18.38	6	7	7	3
RAN	B5MDF5;P62826;J3KQE5;F5H018;B4DV51;H0YFC6;A0A087X0W0	GTP-binding nuclear protein Ran	24.75	24.94	24.93	24.4	23.98	24.01	22.85	24.02	6	5	6	6
RANBP1	P43487;F6WQW2;C9JXG8;C9JJ34;C9JGV6;C9JDM3;C9JIC6	Ran-specific GTPase-activating protein	19.76	20.26	20.58	21.39	NaN	NaN	NaN	NaN	1	2	4	3
RANBP2	P49792;F8VYC4;A0A286YES2;A0A1W2PNU4;P0DJD0;P0DJD1;F8WBP7	E3 SUMO-protein ligase RanBP2	22.51	22.16	24.24	23.59	14.19	NaN	NaN	NaN	17	27	44	38
RANBP3	B7Z7F3;Q9H6Z4;K7EIJ4;K7ENJ2;K7EID7;K7ENB9;K7EPW1	Ran-binding protein 3	19.28	NaN	20.35	20.9	NaN	NaN	NaN	NaN	1	1	1	1
RANGAP1	P46060;H0Y4Q3;B0QYT5;B0QYT4;B0QYT6	Ran GTPase-activating protein 1	20.42	20.2	22.6	21.19	NaN	NaN	NaN	NaN	2	2	7	4
RAP1A	P62834;A0A075B6Q0	Ras-related protein Rap-1A	21.86	22.09	22.72	21.71	NaN	22.56	NaN	NaN	3	4	3	1
RAP1B	P61224;F5H7Y6;E7ESV4;A6NIZ1;F5GX62;F5H823;F5H004;F5GZG1;B7ZB78;F5H6R7;F5H500;F5H4H0;F5H0B7;F5H491;F5GYB5;F5GWU8;F5H077;F5GYH7;F8WBC0	Ras-related protein Rap-1b;Ras-related protein Rap-1b-like protein	19.71	19.75	21.57	20.7	NaN	NaN	NaN	NaN	4	5	3	2
RARS	P54136;E5RJM9;E5RH09;E5RI24	Arginine--tRNA ligase, cytoplasmic	21.27	21.56	22.31	21.94	NaN	16.51	NaN	NaN	7	10	16	15
RAVER1	A0A087WZ13;E9PAU2;Q8IY67;K7EKR9;K7EQG2	Ribonucleoprotein PTB-binding 1	18.02	18.82	15.02	16.08	NaN	NaN	NaN	NaN	2	4	1	2
RB1CC1	Q8TDY2;H0YC30	RB1-inducible coiled-coil protein 1	NaN	19.32	21.04	21.23	NaN	NaN	NaN	NaN	0	2	2	2
RBBP4	Q09028;H0YCT5;H0YF10;H0YDK2;E9PNS2;E9PIC4;E9PNS6;H0YEU5;Q5JP02;C9JAJ9	Histone-binding protein RBBP4	20.21	20.3	20.81	20.23	NaN	NaN	NaN	NaN	1	3	2	1
RBBP6	Q7Z6E9;H3BUN0;A0A2R8Y880;I3L3Y2;H3BSK8;A0A087WY32	E3 ubiquitin-protein ligase RBBP6	18.3	NaN	19.68	20.01	NaN	NaN	NaN	NaN	1	0	2	2
RBBP7	E9PC52;Q16576;Q5JP01;Q5JNZ6	Histone-binding protein RBBP7	20.23	21.14	22.03	21.17	NaN	NaN	NaN	NaN	3	6	3	2
RBM10	P98175	RNA-binding protein 10	20.91	21.43	22.29	22.66	NaN	NaN	NaN	NaN	5	8	13	9
RBM12	Q9NTZ6	RNA-binding protein 12	19.1	19.47	18.37	NaN	NaN	NaN	NaN	NaN	1	2	1	0
RBM12B	Q8IXT5;B9ZVT1	RNA-binding protein 12B	19.17	19.19	18.09	NaN	NaN	NaN	NaN	NaN	1	2	1	0
RBM14	Q96PK6;A0A0A6YYI9;F8WDX3;A0A0A0MSL8;B8ZZ74	RNA-binding protein 14	24.54	23.89	25.83	25.25	17.38	18.54	18.11	17.05	20	19	20	16
RBM15	A0A494C001;A0A499FJY3;A0A087WWP4;Q96T37	Putative RNA-binding protein 15	20.33	19.63	22.3	21.58	NaN	18.88	NaN	NaN	3	2	6	4
RBM17	Q96I25;Q5W011;Q5W010;Q5W012;H0Y6J6	Splicing factor 45	19.17	18.93	20.32	20.96	NaN	NaN	NaN	NaN	3	3	5	4
RBM22	Q9NW64;E5RJW4;E5RHA8	Pre-mRNA-splicing factor RBM22	19.06	19.34	20.63	NaN	NaN	NaN	NaN	NaN	1	3	2	0
RBM25	P49756;E9PQU5;H0YE46	RNA-binding protein 25	20.84	21.29	21.86	19.63	NaN	NaN	NaN	NaN	2	5	8	5
RBM26	Q5T8P6;A0A087X0H9;E2PSN0	RNA-binding protein 26	19.22	NaN	19.14	18.69	NaN	NaN	NaN	NaN	2	0	1	3
RBM27	Q9P2N5;U3KPZ7	RNA-binding protein 27	20.15	20.13	20.46	22.62	NaN	NaN	NaN	NaN	3	3	2	3
RBM3	P98179	RNA-binding protein 3	24.28	24.05	23.3	24.27	NaN	NaN	NaN	NaN	5	5	6	6
RBM39	Q14498;A0A0U1RQH7;H0Y4X3;G3XAC6;A0A0U1RQW2;Q5QP23;A0A087X122;Q5QP22	RNA-binding protein 39	20.55	20.91	19.52	19.37	NaN	NaN	NaN	NaN	3	3	2	3
RBM4	Q9BWF3;E9PB51;D6R9K7;J3QRR5	RNA-binding protein 4	23.5	23.61	24.07	24.2	NaN	NaN	NaN	NaN	11	13	7	8
RBM4B	Q9BQ04;E9PLB0;E9PM61;U3KQD5;H0YDG8	RNA-binding protein 4B	22.01	22.07	21.33	22.01	NaN	NaN	NaN	NaN	9	12	4	5
RBM5	P52756;C9JFQ5;C9J9P7	RNA-binding protein 5	NaN	20.21	21.03	20.49	NaN	NaN	NaN	NaN	1	3	6	5
RBM6	E9PGM9;P78332;F8WCA5;C9J250;C9JSL1;F8WF63	RNA-binding protein 6	17.72	19.05	19.51	20.31	NaN	NaN	NaN	NaN	1	2	3	2
RBM7	F5GXV8;J3KPD3;I3L521;F5GY08;Q9Y580;F5H674;F5H606;G3V1T9	RNA-binding protein 7	17.96	18.5	18.99	20.26	NaN	NaN	NaN	NaN	2	1	1	2
RBM8A	Q9Y5S9;A0A0J9YW13	RNA-binding protein 8A	20.06	20.09	21.09	21.67	NaN	NaN	NaN	NaN	2	2	2	2
RBMS1	E7ETU5;F6Y5H0;P29558;E7EPF2;C9J9B2;C9JIJ9;A0A1B0GUW5;Q6XE24	RNA-binding motif, single-stranded-interacting protein 1	22.76	22.23	21.05	19.4	NaN	NaN	NaN	16.46	5	4	3	1
RBMX	P38159;H3BT71;H3BUY5;H0Y6E7;H3BR27;H3BNC1;O75526;Q8N7X1	RNA-binding motif protein, X chromosome;RNA-binding motif protein, X chromosome, N-terminally processed	25.74	25.8	23.85	22.64	NaN	17.66	NaN	NaN	33	28	32	25
RBX1	P62877	E3 ubiquitin-protein ligase RBX1;E3 ubiquitin-protein ligase RBX1, N-terminally processed	18.7	17.46	18.56	18.6	NaN	NaN	NaN	NaN	1	1	1	2
RC3H1	Q5TC82;A6NHN2	Roquin-1	19.65	19.58	20	20.75	NaN	NaN	NaN	NaN	2	1	2	2
RCC1	P18754;C9JW69;C9JRH2;C9J3R0;C9JMJ4;C9JQZ4	Regulator of chromosome condensation	21.02	21.83	22.08	22.07	NaN	NaN	NaN	NaN	2	3	2	3
RCC2	Q9P258	Protein RCC2	22.02	21.27	21.77	23.27	NaN	18.1	NaN	NaN	10	10	6	5
RCN1	Q15293;E9PP27	Reticulocalbin-1	NaN	19.61	16.66	NaN	24.03	23.08	NaN	NaN	0	3	1	0
RDH11	Q8TC12;G3V2G6;G3V234;H0YJ46;H0YIZ8;Q96NR8	Retinol dehydrogenase 11	19.66	19.95	19.19	19.07	NaN	20.41	NaN	NaN	2	3	2	1
RECQL	P46063;F5H2L2;F8WA66;F8WD97;F5GYB7;F5H4P4;F5H3W0	ATP-dependent DNA helicase Q1	22.57	22.95	22.29	20.61	17	17.55	NaN	NaN	9	8	7	3
RELA	Q2TAM5;A0A087X0W8;Q04206;E9PKH5;E9PI38;E9PQS6;E9PKV4;A0A087WVP0;E9PMD5;E9PJR1;E9PRX2;E9PNV4;E9PJZ9;E9PM47;E9PNK5;E9PN69	Transcription factor p65	21.16	20.94	21.99	21.88	NaN	NaN	NaN	NaN	5	6	2	3
RELB	Q01201;D6R992;D6RIV7	Transcription factor RelB	20.26	20.66	22.22	22.08	NaN	NaN	NaN	NaN	3	2	7	4
REPS1	Q96D71;E9PMG1;H0YDT0;H0YE73;H0YCF0;H7C1V2;H0YCR2;F2Z3L2	RalBP1-associated Eps domain-containing protein 1	19.62	20.4	21.07	22.16	NaN	NaN	NaN	NaN	1	3	4	2
RER1	O15258;Q5T092;A0A0A0MR06;Q5T091;Q5T093	Protein RER1	20.91	21.85	21.4	20.62	NaN	NaN	NaN	NaN	2	3	2	2
RFC1	P35251;H0Y8U4;A0A1W2PP02	Replication factor C subunit 1	17.46	18.62	20.41	20.25	NaN	NaN	NaN	NaN	1	3	3	3
RFC2	P35250;H7C5P1;H7C5Q7;F8WC37;H7C5A0;H7C5G4;H7C5P4;A0A087WVY3;H7C5S7	Replication factor C subunit 2	19.92	20.09	19.51	19.14	NaN	NaN	NaN	NaN	2	4	2	2
RFC3	P40938;A0A087X270	Replication factor C subunit 3	17.93	18.04	16.52	NaN	NaN	NaN	NaN	NaN	1	3	1	0
RFC4	C9J8M3;C9JZI1;P35249;C9JXZ7;C9JGY5;F8WE44	Replication factor C subunit 4	20.57	20.16	20.4	20.05	21.07	21.43	NaN	NaN	1	3	1	1
RFX1	P22670	MHC class II regulatory factor RFX1	18.12	NaN	20.61	20.7	NaN	NaN	NaN	NaN	2	0	3	2
RGPD3	J3KNE0;A6NKT7;F8W705;C9J1W9;C9JF75;C9J6W1;H7BZ48;C9J1P2;H0YBN8	RanBP2-like and GRIP domain-containing protein 3	19.3	22.47	20.02	19.85	NaN	NaN	NaN	NaN	8	13	19	14
RHEB	C9J931;Q15382	GTP-binding protein Rheb	19.06	19.67	18.64	NaN	NaN	NaN	NaN	NaN	1	2	1	0
RHOA	P61586;A0A7I2YQV1	Transforming protein RhoA	22.21	22.77	20.72	20.79	22.66	22.49	NaN	NaN	2	3	3	4
RHOC	Q5JR08;P08134;E9PQH6;Q5JR07;A0A7I2V3G1;C9JNR4;C9JX21;Q5JR05;Q5JR06;E9PN11;U3KQA9;U3KQV3;A0A7I2V5E6;E9PLA2;C9JRM1;P62745	Rho-related GTP-binding protein RhoC	20.04	19.6	20.37	NaN	NaN	NaN	NaN	NaN	2	4	4	2
RHOG	P84095	Rho-related GTP-binding protein RhoG	20.45	20.61	20.87	21.91	NaN	NaN	NaN	NaN	2	3	2	2
RHPN2	Q8IUC4;A8MT19;K7EL35	Rhophilin-2	17.77	18.86	20.42	20.54	NaN	NaN	NaN	NaN	1	3	5	3
RIF1	Q5UIP0;H7C2B5;H7BZN3	Telomere-associated protein RIF1	16.08	17.96	21.71	21.66	NaN	NaN	NaN	NaN	1	5	15	11
RIN1	Q13671;E9PNR2;E9PMB8	Ras and Rab interactor 1	NaN	18.93	21.35	21.47	NaN	NaN	NaN	NaN	0	1	3	3
RING1	Q06587;X6RFN3;Q99496	E3 ubiquitin-protein ligase RING1	NaN	17.96	19.29	18.01	NaN	NaN	NaN	NaN	0	2	1	2
RIPK1	Q13546;A0A7I2V404;A0A7I2V5Y1	Receptor-interacting serine/threonine-protein kinase 1	21.62	22	20.79	20.94	NaN	NaN	NaN	NaN	9	10	7	3
RIPK2	O43353;E7ERW9;E5RGK6	Receptor-interacting serine/threonine-protein kinase 2	18.58	19.94	20.49	NaN	NaN	NaN	NaN	NaN	1	1	3	0
RMDN1	Q96DB5;H0YC27;H0YC67;H0YBD9;H0YB83;E5RH53;E5RGC8;H0YB03	Regulator of microtubule dynamics protein 1	19.78	19.69	18.63	NaN	NaN	NaN	NaN	NaN	2	1	2	0
RNF20	Q5VTR2;C9JWJ4;C9J0A5;C9JXC9	E3 ubiquitin-protein ligase BRE1A	17.03	17.27	19.33	18.39	NaN	NaN	NaN	NaN	1	1	2	3
RNF5	A0A140TA09;Q99942	E3 ubiquitin-protein ligase RNF5	NaN	18.25	20.8	19.41	NaN	NaN	NaN	NaN	0	1	1	1
RNH1	P13489;E9PIM9;H0YCR7;E9PMJ3;E9PLZ3;E9PMN0;E9PIK5;E9PMA9;E9PR82;E9PMI1	Ribonuclease inhibitor	21.31	21.47	19.84	19.99	NaN	NaN	NaN	NaN	7	7	4	4
RNMT	O43148;K7EP06;K7EPP5;K7ERH6	mRNA cap guanine-N7 methyltransferase	22.05	21.89	22.07	21.41	NaN	NaN	NaN	NaN	6	9	10	8
ROBO1	A0A087WTM1;Q9Y6N7;A0A087WZ85;A0A0A0MSX4;H7C4Y7	Roundabout homolog 1	18.81	NaN	19.48	19.3	NaN	NaN	NaN	NaN	1	1	1	1
RPA1	P27694;I3L4R8;I3L524;I3L2M5	Replication protein A 70 kDa DNA-binding subunit;Replication protein A 70 kDa DNA-binding subunit, N-terminally processed	22.13	22.07	21.29	21.83	NaN	NaN	NaN	NaN	6	8	9	6
RPA2	P15927;Q5TEJ0;Q5TEJ7	Replication protein A 32 kDa subunit	21.48	21.71	19.54	19.43	NaN	NaN	NaN	NaN	2	4	3	2
RPA3	P35244;B5MC59	Replication protein A 14 kDa subunit	19.92	20.75	20.2	18.3	NaN	NaN	NaN	NaN	3	3	1	1
RPAP3	Q9H6T3	RNA polymerase II-associated protein 3	19.73	20.12	20.72	21.27	NaN	NaN	NaN	NaN	4	3	3	2
RPF2	Q9H7B2;Q5VXN0;U3KQN5;Q5VXM9	Ribosome production factor 2 homolog	20.73	NaN	22.3	21.62	NaN	NaN	NaN	NaN	2	1	4	5
RPL10.1	X1WI28;P27635;B8A6G2;A6QRI9	60S ribosomal protein L10	23.42	22.71	22.34	22.12	21.07	22.19	NaN	NaN	6	8	6	4
RPL10A	P62906	60S ribosomal protein L10a	22.7	22.57	21.49	21.53	15.03	NaN	NaN	NaN	6	9	6	5
RPL11	P62913;Q5VVC8	60S ribosomal protein L11	24.15	24.42	24.08	23.96	23.03	23.23	20.09	21.28	4	6	8	8
RPL12	P30050	60S ribosomal protein L12	23.22	23.23	23.61	24.31	21.4	NaN	22.06	21.14	6	6	5	4
RPL13	P26373;J3KS98;J3QSB4;H3BUK8	60S ribosomal protein L13	22.99	23.24	23.17	22.61	20.48	22.15	21.27	NaN	6	7	7	8
RPL13A	P40429;A0A7I2V2L9;M0QYS1;Q8J015;A0A7I2V5L3;Q6NVV1;M0QZU1;A0A096LPE0	60S ribosomal protein L13a	23.6	24.15	22.65	21.92	23.81	24.76	20.92	19.59	5	6	9	5
RPL14	E7EPB3;P50914	60S ribosomal protein L14	23.34	23.27	21.63	NaN	22.56	22.81	NaN	NaN	4	4	2	0
RPL15	P61313;A0A2R8YEM3;E7EQV9;E7EX53;A0A2R8Y738;E7ENU7;E7ERA2	60S ribosomal protein L15;Ribosomal protein L15	24.07	24.65	24.66	23.72	22.96	23.82	23.28	24.15	5	5	4	6
RPL18	G3V203;J3QQ67;Q07020;H0YHA7;F8VUA6;F8VYV2;A0A075B7A0;F8VXR6	60S ribosomal protein L18	24.12	24.6	22.22	20.28	23.72	24.15	NaN	NaN	3	5	4	3
RPL18A	M0R117;Q02543;M0R3D6;M0R1A7;M0R0P7	60S ribosomal protein L18a	23.6	23.85	22.68	21.47	23.2	23.16	NaN	NaN	7	7	6	4
RPL19	J3QR09;J3KTE4;A0A7I2YQG2;P84098;A0A7I2V638;A0A7I2V4U6;A0A7I2V2L0;A0A7I2V512	Ribosomal protein L19;60S ribosomal protein L19	21.73	21.63	19.97	18.91	23.19	23.57	NaN	NaN	3	1	2	3
RPL21	P46778;G3V1B3;M0R181	60S ribosomal protein L21	20.74	21.18	21.22	22.72	22.8	NaN	21.18	NaN	3	3	2	4
RPL22	K7ERI7;P35268;K7EMH1;K7EJT5;K7EP65;K7EKS7;K7ELC4	60S ribosomal protein L22	22.01	22.49	22.53	21.29	21.78	21.99	NaN	NaN	3	4	2	2
RPL23	P62829;J3KTJ3;C9JD32;J3KT29;B9ZVP7;J3QQT9	60S ribosomal protein L23	22.93	23.33	22.93	21.77	23.02	23.09	NaN	19.92	5	5	6	3
RPL23A	P62750;H7BY10;K7EJV9;K7ERT8;A8MUS3;K7EMA7	60S ribosomal protein L23a	20.76	20.83	18.02	NaN	NaN	20.75	NaN	18.32	1	3	2	0
RPL24	C9JXB8;C9JNW5;P83731	60S ribosomal protein L24	22.54	22.44	20.81	20.99	20.57	22.42	NaN	NaN	2	1	1	1
RPL26	P61254;J3QRI7;J3QQQ9;J3QQV1;E5RIT6;J3QRC4;E5RHH1;J3KSS0;J3KS10	60S ribosomal protein L26	21.98	22.9	20.79	21.49	22.62	21.31	NaN	NaN	4	7	2	4
RPL27	P61353;K7ELC7;K7EQQ9;K7ERY7	60S ribosomal protein L27	20.17	20.59	17.86	NaN	20.83	21.1	NaN	NaN	1	2	1	0
RPL27A	P46776;E9PLL6;E9PJD9;E9PLX7	60S ribosomal protein L27a	NaN	17.96	21.03	20.61	22.22	18.5	NaN	17.54	0	1	1	2
RPL28	H0YMF4;H0YKD8;P46779;H0YLP6	60S ribosomal protein L28	23.38	23.04	23.92	22.45	22.21	22.57	19.07	NaN	4	5	4	5
RPL29	A0A3B3ITT5;P47914	60S ribosomal protein L29	22.14	22	22.16	21.59	21.9	22.7	NaN	NaN	1	2	1	1
RPL3	P39023;G5E9G0;B5MCW2;H7C422;H7C3M2;F8WCR1;Q92901	60S ribosomal protein L3	23.6	23.66	24.04	23.65	22.87	22.1	NaN	20.28	13	15	15	11
RPL30	P62888;E5RI99;A0A0B4J213;A0A0C4DH44;E5RJH3	60S ribosomal protein L30	23.1	23.35	22.95	22.87	20.35	22.08	NaN	NaN	5	4	5	5
RPL31	P62899;B8ZZK4;H7C2W9;C9JU56;B7Z4E3;B7Z4C8	60S ribosomal protein L31	21.17	21.74	19.22	20.18	22.14	21.41	NaN	21.69	1	3	2	1
RPL34	P49207	60S ribosomal protein L34	22.69	22.76	22.91	23.11	23.31	22.88	20.53	NaN	5	5	3	2
RPL35A	P18077;C9K025;F8WBS5;F8WB72	60S ribosomal protein L35a	21.8	21.99	22.62	22.62	NaN	NaN	NaN	NaN	5	5	1	1
RPL38	P63173;J3KT73;J3QL01;J3KSP2	60S ribosomal protein L38	18.3	19.95	17.71	NaN	NaN	NaN	NaN	NaN	1	3	1	0
RPL4	P36578;H3BM89;H3BTP7;H3BU31	60S ribosomal protein L4	23.89	24.08	23.24	23.65	22.83	23.63	21.22	21.4	10	12	10	9
RPL5	P46777;A0A2R8Y6J3;Q5T7N0;A0A2R8Y4A2;R4GNJ2	60S ribosomal protein L5	23.38	23.69	23.84	23.76	23.84	23.39	19.23	NaN	10	9	11	11
RPL6	Q02878;F8VZ45;U3KQR5;F8VR69;F8VZA3;F8VWR1;F8VU16	60S ribosomal protein L6	24.82	24.97	25.61	25.77	23.09	24.59	22.79	23.34	9	12	10	8
RPL7	P18124;A8MUD9;C9JIJ5;C9JZ88	60S ribosomal protein L7	24.78	24.7	24.64	24.34	23.63	23.55	20.7	20.66	7	9	10	7
RPL7A	P62424;Q5T8U2;Q5T8U3	60S ribosomal protein L7a	23.46	24.19	23.81	23	23.68	24.51	NaN	21.45	9	11	8	7
RPL7L1	Q6DKI1;R4GMU7	60S ribosomal protein L7-like 1	19.47	19.6	19.76	NaN	NaN	NaN	NaN	NaN	1	2	1	0
RPL8	E9PKZ0;P62917;G3V1A1;E9PKU4;E9PP36	60S ribosomal protein L8	22.43	21.94	22.21	22.01	22.04	22.88	19.54	20.61	4	4	4	3
RPL9	P32969;D6RAN4;A0A2R8Y5Y7;H0Y9V9;H0Y9R4	60S ribosomal protein L9	22.15	22.49	22.03	22.29	21.12	20.79	20.91	NaN	4	5	8	5
RPLP0	P05388;F8VWS0;F8VU65;G3V210;F8VZS0;F8VQY6;F8VPE8;F8VRK7;F8VW21;F8VS58;Q8NHW5;F8VWV4;F8W1K8	60S acidic ribosomal protein P0;60S acidic ribosomal protein P0-like	23.4	23.38	21.5	19.43	21.94	22.1	NaN	NaN	4	4	6	3
RPN1	P04843;B7Z4L4;F8WF32	Dolichyl-diphosphooligosaccharide--protein glycosyltransferase subunit 1	23.67	22.99	23.75	23.62	23.36	22.49	20.66	21.86	13	12	16	12
RPN2	P04844;Q5JYR4;Q5JYR7;Q5JYR3;H0Y5M1;F2Z3K5	Dolichyl-diphosphooligosaccharide--protein glycosyltransferase subunit 2	22.37	22.19	20.82	18.75	22.49	21.89	20.46	NaN	5	3	4	1
RPRD1A	Q96P16;A0A0C4DGQ6;K7EP82;K7ER50	Regulation of nuclear pre-mRNA domain-containing protein 1A	19.31	19.71	20.92	21.32	NaN	NaN	NaN	NaN	1	2	1	1
RPRD1B	Q9NQG5;A2A2M0;A0A087WUK3;A0A087X2D2;E9PQF3;E9PIQ9	Regulation of nuclear pre-mRNA domain-containing protein 1B	19.33	19.87	19.94	20.35	NaN	NaN	NaN	NaN	3	3	3	3
RPRD2	Q5VT52	Regulation of nuclear pre-mRNA domain-containing protein 2	17.47	17.93	19.89	20.25	NaN	NaN	NaN	NaN	2	2	5	6
RPS10.1	P46783;Q9NQ39	40S ribosomal protein S10;Putative 40S ribosomal protein S10-like	21.52	21.18	20.28	21.68	NaN	NaN	NaN	NaN	3	3	4	4
RPS11	P62280;M0QZC5;M0R1H6;M0R1H5	40S ribosomal protein S11	24.07	23.97	24.02	22.63	23.34	23.89	NaN	21.53	9	10	9	9
RPS12	P25398	40S ribosomal protein S12	24.04	24.27	23.95	24.64	17.9	NaN	NaN	NaN	7	6	6	4
RPS13	P62277;J3KMX5;E9PS50	40S ribosomal protein S13	20.7	21.13	17.23	NaN	NaN	NaN	NaN	NaN	1	4	2	0
RPS14	P62263;A0A2R8Y811;E5RH77	40S ribosomal protein S14	22.01	21.77	23.3	22.65	20.5	19.11	NaN	NaN	6	7	7	7
RPS15A	I3L3P7;P62244;I3L246;H3BN98;H3BVC7;H3BV27;H3BT37;I3L303	40S ribosomal protein S15a	22.13	22.21	21.11	19.75	20.12	21.11	NaN	NaN	6	8	8	3
RPS16	M0R210;P62249;M0R1M5;M0R3H0;M0QX76;Q6IPX4	40S ribosomal protein S16	23.11	22.95	21.9	21.15	21.41	22.74	NaN	NaN	8	7	5	4
RPS17	H3BNC9;P08708;H0YN88;A0A075B716;H0YN73	40S ribosomal protein S17	20.27	20.42	20.39	20.28	NaN	NaN	NaN	NaN	2	3	3	3
RPS18	P62269;A0A0G2JQH2;Q5GGW2;J3JS69	40S ribosomal protein S18	21.05	20.43	20.17	21.18	20.42	20.63	NaN	NaN	4	5	4	4
RPS2	P15880;H0YEN5;E9PQD7;I3L404;E9PM36;E9PMM9;E9PPT0;H3BNG3;H0YE27	40S ribosomal protein S2	24.28	24.14	23.94	23.19	20.69	22.67	NaN	NaN	6	7	10	8
RPS20	P60866;E5RJX2;E5RIP1;G3XAN0	40S ribosomal protein S20	23.3	23.49	22.64	22.06	21.46	22.22	NaN	NaN	3	3	5	3
RPS21	P63220;Q8WVC2;Q9BYK1;Q9BYK2	40S ribosomal protein S21	20.2	20.48	19.92	20.19	NaN	NaN	NaN	NaN	3	3	2	3
RPS23	P62266;D6RD47;D6RIX0;D6R9I7;D6RDJ2	40S ribosomal protein S23	22.55	22.86	22.34	20.78	21.38	20.6	20.66	21.28	4	4	5	4
RPS24	E7ETK0;A0A2R8Y849;A0A2R8YD14;P62847;A0A2R8Y8A0	40S ribosomal protein S24	22.05	21.97	22.11	22.55	21.54	22.34	NaN	22	3	2	2	2
RPS25	P62851	40S ribosomal protein S25	21.8	22.26	21.94	22.9	NaN	22.62	21.91	NaN	3	4	3	2
RPS26	P62854;Q5JNZ5	40S ribosomal protein S26;Putative 40S ribosomal protein S26-like 1	21.66	22.23	21.75	20.49	23.02	23.03	NaN	NaN	1	1	1	1
RPS27	P42677;C9J1C5	40S ribosomal protein S27	23.52	23.88	23.31	22.68	20.84	22.21	19.15	19.99	3	4	3	3
RPS27A	P62979;P0CG48;F5GYU3;F5H747;F5H388;B4DV12;F5H265;Q5PY61;F5H2Z3;F5H6Q2;J3QKN0;Q96C32;J3QTR3;J3QS39;P62987;P0CG47;F5GXK7;A0A2R8Y422;M0R1V7;J3QSA3;F5GZ39;M0R1M6;M0R2S1	Ubiquitin-40S ribosomal protein S27a;Ubiquitin;40S ribosomal protein S27a;Polyubiquitin-C;Ubiquitin;Ubiquitin-60S ribosomal protein L40;Ubiquitin;60S ribosomal protein L40;Polyubiquitin-B;Ubiquitin	23.69	23.93	23.9	23.38	22.85	22.84	17.55	21.44	6	6	7	8
RPS3	P23396;E9PL09;E9PPU1;H0YEU2;F2Z2S8;H0YCJ7;H0YF32;E9PQ96;E9PJH4;E9PK82;E9PSF4;E9PQX2;H0YES8;E9PJN9	40S ribosomal protein S3	23.53	23.94	23.21	22.23	22.89	23.23	17.8	NaN	14	15	14	11
RPS3A	P61247;H0Y9Y4;D6RG13;D6RAT0;E9PFI5;H0Y8L7;D6RB09;D6R9B6;D6RAS7;D6RI02;D6RED7;D6RGE0	40S ribosomal protein S3a	24.23	23.83	22.14	21.57	19.64	20.15	NaN	NaN	12	15	12	9
RPS4X	P62701;Q8TD47;C9JEH7;P22090	40S ribosomal protein S4, X isoform	23.05	22.99	23.46	22.54	22.37	23.17	NaN	20.98	5	10	11	8
RPS5	M0R0F0;P46782;M0R0R2;M0QZN2	40S ribosomal protein S5;40S ribosomal protein S5, N-terminally processed	22.66	22.73	22.69	23.4	21.95	NaN	20.28	NaN	1	5	5	4
RPS6	P62753;A2A3R5;A2A3R7	40S ribosomal protein S6	23.84	23.96	24.35	24.14	23.23	23.62	NaN	22.14	6	6	4	4
RPS6KA3	P51812;B4DG22;B1AXG1;B7ZB17;F2Z2J1;Q15349;Q9UK32;A0A2R8Y7S9;A0A2R8Y603;B1AXG2;A0A2R8YGB7;D6RA62;D6RE03	Ribosomal protein S6 kinase alpha-3	NaN	18.39	19.2	19.63	NaN	NaN	NaN	NaN	1	1	1	1
RPS7	P62081;B5MCP9;A0A2R8Y623	40S ribosomal protein S7	23.04	23.09	22.44	22.07	28.47	22.59	NaN	NaN	2	4	4	3
RPS8	P62241;Q5JR95	40S ribosomal protein S8	23.66	23.7	23.69	24.05	22.78	21.09	21.1	21.09	9	11	11	8
RPS9	P46781;B5MCT8;C9JM19;F2Z3C0;A8MXK4	40S ribosomal protein S9	22.92	23.75	22.95	22.44	17.46	22.77	19.34	17.61	8	11	12	8
RPSA	C9J9K3;P08865;A0A0C4DG17;F8WD59	40S ribosomal protein SA	24	24.1	23.47	23.5	20.91	22.53	NaN	NaN	5	8	5	7
RRAGC	Q9HB90;Q9NQL2	Ras-related GTP-binding protein C;Ras-related GTP-binding protein D	19	19.64	17.23	17.6	NaN	NaN	NaN	NaN	4	3	1	1
RRAS	P10301	Ras-related protein R-Ras	19.99	20.86	21.37	21.38	NaN	NaN	NaN	NaN	2	2	4	4
RRBP1	Q9P2E9;A0A087WVV2;F8W7S5;A0A087WU26;A2A2S5;V9GY78;H9KV85;E9PN67;C9J066;Q8N4C6	Ribosome-binding protein 1	21.43	21.07	20.9	21.43	18.14	NaN	14.43	15.49	15	14	17	17
RRM1	P23921;E9PL69	Ribonucleoside-diphosphate reductase large subunit	21	20.92	18.62	18.52	NaN	NaN	NaN	NaN	8	9	1	2
RRP1	P56182;D6RE82	Ribosomal RNA processing protein 1 homolog A	19.07	NaN	20.5	20.23	NaN	NaN	NaN	NaN	2	0	2	2
RRP12	Q5JTH9;A0A087X1U8	RRP12-like protein	18.72	18.43	19.47	18.52	NaN	NaN	NaN	NaN	1	2	4	3
RRP8	O43159;E9PPY3;E9PPP6	Ribosomal RNA-processing protein 8	19.01	NaN	20.74	20.06	NaN	NaN	NaN	NaN	1	0	4	2
RSBN1L	Q6PCB5;H7C2D3;C9JM20;A0A0C4DGT8;A0A087WWP8;Q5VWQ0	Round spermatid basic protein 1-like protein	NaN	19.18	21.37	20.83	NaN	NaN	NaN	NaN	0	2	2	3
RSL1D1	O76021;J3QSV6;I3L3U9;I3L3C4;J3KPU7;I3L2F2;I3L4T8;I3L1Y4;I3L1A3;I3L234	Ribosomal L1 domain-containing protein 1	19.36	19.39	19.46	21.16	19.36	NaN	NaN	NaN	1	4	2	2
RTCB	Q9Y3I0	tRNA-splicing ligase RtcB homolog	20.39	20.89	22.39	22.41	NaN	NaN	17.85	NaN	4	7	9	9
RTFDC1	A0A0A0MQR2;Q9BY42;A2A2L5;A2A2L6	Protein RTF2 homolog	18.17	17.69	17.91	NaN	NaN	NaN	NaN	NaN	2	2	1	0
RTN1	Q16799;Q2NKQ5;A8MT72	Reticulon-1;Reticulon	21.11	20.97	21.82	22.28	NaN	NaN	NaN	NaN	3	4	4	3
RTN3.1	O95197;F5H891;F5GWG7;F5H617	Reticulon-3	21.4	21.9	22.5	23.2	NaN	NaN	NaN	NaN	2	2	4	1
RTN4	Q9NQC3;F8W914;H7C106;A0A0U1RQR6	Reticulon-4;Reticulon	22.42	22.67	23.07	22.56	NaN	NaN	NaN	NaN	4	5	4	4
RUFY1	Q96T51;J3KPP6;H0Y9Y8;H0YAC8	RUN and FYVE domain-containing protein 1	20.6	20.27	22.23	21.54	NaN	17.56	NaN	NaN	5	6	4	4
RUVBL1	Q9Y265;E7ETR0;H7C4G5;J3QLR1;H7C4I3	RuvB-like 1	22.92	23.85	23.07	23.24	NaN	NaN	NaN	NaN	12	13	16	13
RUVBL2	Q9Y230;M0R0Y3;X6R2L4;M0QXI6;M0R0Z0;A0A1W2PS48	RuvB-like 2	22.95	22.87	22.75	22.33	20.48	20	NaN	NaN	12	10	9	11
S100A10	P60903	Protein S100-A10	22.77	23.58	21.27	18.41	NaN	NaN	NaN	NaN	1	3	3	1
S100A11	P31949	Protein S100-A11;Protein S100-A11, N-terminally processed	23.18	24.23	23.64	22.43	21.88	22.86	NaN	NaN	4	6	2	3
S100A6	R4GN98;P06703	Protein S100;Protein S100-A6	24.04	23.47	21.86	20.57	23.78	23.84	21.13	NaN	1	2	2	2
S100A9	P06702	Protein S100-A9	19.36	17.98	18.65	19.02	22.4	22.18	NaN	NaN	1	1	1	1
SACM1L	A0A5F9ZHN7;Q9NTJ5;E9PGZ4;C9JV50;F8WCQ2;F8WDN7;C9J3E3	Phosphatidylinositide phosphatase SAC1	19.61	18.98	19.67	19.38	19.96	NaN	NaN	NaN	3	2	2	2
SAE1	Q9UBE0;B3KNJ4;A0A590UK93;A0A590UKC5;M0QX65;M0QZS6;M0R054;A0A590UKA0;M0QYM8;M0R375;M0R286	SUMO-activating enzyme subunit 1;SUMO-activating enzyme subunit 1, N-terminally processed	19.09	18.98	20.08	20.82	NaN	NaN	NaN	NaN	3	3	4	5
SAFB	Q15424;K7ES42;K7EII0	Scaffold attachment factor B1	19.5	19.92	22.3	23.42	NaN	NaN	NaN	NaN	2	2	9	9
SAFB2	Q14151;K7EQU4;K7ERX3	Scaffold attachment factor B2	20.38	18.78	21.44	22.9	NaN	NaN	NaN	NaN	3	4	10	10
SAMHD1	Q9Y3Z3;A0A2R8YCS7;A0A2R8YD90;A0A2R8YDI8;A0A2R8Y586;A0A2R8Y6J9;A0A2R8YF51;A0A2R8Y5D2;A0A2R8YG48;A0A2R8YF18;A0A2R8Y7R5;A0A2R8Y755;A0A2R8YFV6	Deoxynucleoside triphosphate triphosphohydrolase SAMHD1	20.09	19.86	19.36	18.45	18.22	18.51	NaN	NaN	4	4	3	2
SARS	Q5T5C7;P49591	Serine--tRNA ligase, cytoplasmic	20.23	20.87	19.02	19.53	18.21	17.31	NaN	NaN	3	5	4	4
SARS2	M0R2C6;B4DJM9;M0QWZ7;Q9NP81	Serine--tRNA ligase, mitochondrial	18.73	18.32	19.1	19.65	NaN	NaN	NaN	NaN	1	2	2	1
SART1	O43290;E9PQI8	U4/U6.U5 tri-snRNP-associated protein 1	20.23	21.12	23.52	22.99	NaN	NaN	NaN	NaN	3	7	13	11
SART3	A0A499FI31;Q15020;A0A494C0L2;F8W667	Squamous cell carcinoma antigen recognized by T-cells 3	19	19.49	22.05	21.55	NaN	NaN	NaN	NaN	2	4	9	8
SASS6	Q6UVJ0	Spindle assembly abnormal protein 6 homolog	NaN	17.89	18.98	19.02	NaN	NaN	NaN	NaN	0	1	3	3
SBDS	Q9Y3A5;A0A087X020;F8WE72	Ribosome maturation protein SBDS	18.83	20.31	20.08	NaN	NaN	NaN	NaN	NaN	1	1	1	0
SCAF11	Q99590;F8VXG7;A0A0A0MTP7	Protein SCAF11	17.92	19.98	21.51	20.85	NaN	NaN	NaN	NaN	1	2	4	5
SCAF8	A0A0A0MT33;Q9UPN6	Protein SCAF8	NaN	18.32	19.68	18.25	NaN	NaN	NaN	NaN	0	1	3	2
SCAMP1	A0A087WXB0;O15126;A0A087WTX8;A0A087WZA6;A0A087WU14	Secretory carrier-associated membrane protein 1	21.36	20.91	20.6	NaN	NaN	NaN	NaN	NaN	3	2	1	0
SCAMP3	O14828	Secretory carrier-associated membrane protein 3	22.62	21.6	22.54	23.78	NaN	19.16	NaN	17.6	4	5	7	5
SCAMP4	Q969E2;K7EJJ4;C9JWM2	Secretory carrier-associated membrane protein 4	22.84	22.51	21.98	21.46	NaN	NaN	NaN	NaN	2	1	2	2
SCD	O00767	Acyl-CoA desaturase	20.73	21.35	22.29	18.15	21.42	NaN	22.45	NaN	2	3	2	2
SCFD1	Q8WVM8;A0A7I2V3B4;A0A7I2V5I2;A0A7I2V3G4;A0A7I2V4B8;A0A7I2V4U2;A0A7I2V320;A0A7I2V4R0;A0A7I2V5Z4;A0A7I2V2U5;B7Z5N7;A0A7I2V448;A0A7I2V590;G3V2M8;A0A7I2V362;H0YIZ7;A0A7I2V5H5;G3V5E2;A0A7I2V3C9;A0A7I2YQR2;A0A7I2V534;A0A7I2V321;A0A7I2YQQ1;H0YJY1;J3KNG4;A0A7I2V5R9;A0A7I2V5L2;G3V4I1;G3V5F3;A0A7I2V3Y3;A0A7I2V414;H0YJS6;G3V363;A0A7I2V4B9;G3V3K9	Sec1 family domain-containing protein 1	19.83	19.62	21.4	20.61	NaN	NaN	NaN	NaN	5	3	9	3
SCRIB	A0A0G2JNZ2;A0A0G2JPP5;A0A669KB89;Q14160;A0A0G2JMS7;H0YCG0;A0A669KAX5;H0YDF9	Protein scribble homolog	23.35	23.66	25.48	26.73	NaN	NaN	NaN	NaN	8	12	15	17
SCRN1	Q12765;C9K052;B8ZZP4;C9J7U9	Secernin-1	18.29	19.81	18.41	20.85	NaN	NaN	NaN	NaN	1	3	1	3
SCRN3	Q0VDG4;F8W0M9;C9JID8	Secernin-3	19.07	17.17	17.1	18.35	NaN	NaN	NaN	NaN	1	2	1	1
SCYL1	E9PS17;Q96KG9;E9PK59;E9PPN3;H0YCI6;A0A0A0MQX4;H0YDH0	N-terminal kinase-like protein	18.02	18.9	18.59	NaN	NaN	NaN	NaN	NaN	1	1	1	0
SDCBP	O00560;B4DHN5;E9PBU7;G5EA09	Syntenin-1	20.53	21.54	20.03	21.28	19.79	20.93	NaN	NaN	5	7	2	1
SDCCAG3	Q96C92;H7C331;A0A0A0MRP9	Serologically defined colon cancer antigen 3	18.96	19.8	18.18	19.39	NaN	NaN	NaN	NaN	3	3	2	2
SDHA	P31040;D6RFM5;A0A087X1I3;A0A494C1T6	Succinate dehydrogenase [ubiquinone] flavoprotein subunit, mitochondrial	21.8	21.52	20.51	20.87	NaN	NaN	NaN	NaN	5	3	4	4
SEC11A	H0YNG3;P67812;H0YNX5;H0YKT4;H0YNA5;P0C7V7	Signal peptidase complex catalytic subunit SEC11;Signal peptidase complex catalytic subunit SEC11A;Signal peptidase I	NaN	18.43	19.49	20.23	NaN	NaN	NaN	NaN	1	2	1	1
SEC13	P55735;A8MXL6;E7ERC8	Protein SEC13 homolog	20.49	21.2	21.41	22.41	19.87	NaN	NaN	NaN	3	4	2	1
SEC16A.1	O15027;A0A3F2YNZ0;A0A3F2YNX0;A0A0C4DH09	Protein transport protein Sec16A	21.18	21.69	24.5	24.96	13.82	NaN	NaN	NaN	16	21	28	30
SEC22B	O75396;A0A087X1A9	Vesicle-trafficking protein SEC22b	21.58	21.75	23.16	24.19	NaN	NaN	NaN	NaN	4	6	5	5
SEC23A	F5H365;Q15436;G3V4V1;G3V1W4;G3V3G5;G3V2R6;G3V5X8;G3V4Q2;G3V5K1	Protein transport protein Sec23A	22.32	22.79	20.24	20.83	NaN	NaN	NaN	NaN	9	9	5	4
SEC23B	A0A2R8YFH5;Q15437;Q5QPE2;Q5QPE1;A0A2R8Y633;A0A2R8Y7S7;A0A2R8YF30	Protein transport protein Sec23B	22.23	22.25	23.33	23.05	NaN	NaN	NaN	NaN	6	8	7	6
SEC23IP	Q9Y6Y8;A0A0C4DH82;H7C0V8;H7C4C4	SEC23-interacting protein	20.7	20.45	22.57	22.64	NaN	NaN	NaN	NaN	7	6	10	9
SEC24A	O95486;H0Y9J6	Protein transport protein Sec24A	21.42	21.05	21.24	20.77	NaN	NaN	NaN	NaN	10	12	7	3
SEC24B	O95487	Protein transport protein Sec24B	21.73	21.94	22.08	20.63	NaN	NaN	NaN	NaN	15	16	15	5
SEC24C	P53992;G5EA31;A0A0U1RR49	Protein transport protein Sec24C	23	24.09	23.3	23.29	18.38	NaN	NaN	17.82	12	21	18	11
SEC24D	O94855;E9PDM8;E9PC44	Protein transport protein Sec24D	20.38	20.37	NaN	16.53	NaN	NaN	NaN	NaN	7	7	0	2
SEC31A	O94979;D6REX3;H7BXG7;D6RHZ5;H0YAB3;H0Y8V7;H0Y9K1;H0Y9T9;H0Y8W8;H0YAF5;D6RCQ9;D6RE64;H0Y9V3;D6RHE8;E9PKR7;Q9NQW1;D6RBT0	Protein transport protein Sec31A	22.95	22.88	22.96	21.32	NaN	15.67	16.59	14.1	17	15	16	11
SEC61A1	B4DR61;P61619;F8W776;Q8TC24;Q9H9S3;H7C1Q9;C9JXC6;H7C069;A6NK38;F2Z2C7;A6NIF9;C9JJV4;H7C1S8	Protein transport protein Sec61 subunit alpha isoform 1;Protein transport protein Sec61 subunit alpha isoform 2	NaN	21.86	21.48	NaN	21.9	21.97	NaN	NaN	0	1	1	0
SEC61B	P60468;S4R3B5	Protein transport protein Sec61 subunit beta	NaN	22.07	21.48	20.42	NaN	NaN	NaN	NaN	0	1	1	1
SEH1L	K7ELV2;Q96EE3;K7ENI5;K7EP88	Nucleoporin SEH1	NaN	20.08	18.55	19.4	NaN	NaN	NaN	NaN	0	1	2	3
SEMA4C	Q9C0C4	Semaphorin-4C	NaN	18.77	19.67	20.27	NaN	NaN	NaN	NaN	0	1	1	2
SENP3	Q9H4L4;J3KSF5;J3QRE4;A0A087WV50;J3QL36;A0A087X0R7	Sentrin-specific protease 3	NaN	18.22	20.26	21	NaN	NaN	NaN	NaN	0	2	3	3
SEPT10	E7EW69;E7EX04;B5ME97;Q9P0V9;F5H1F2;F5GYV2;C9JEW2;C9JNR7;C9JEQ7	Septin-10	19.6	19.55	19.58	20.94	NaN	NaN	NaN	NaN	1	2	2	1
SEPT2	Q15019;B5MCX3;C9J2Q4;H7C2Y0;C9JB25;H7C310;C9J938;C9IY94;C9IZU3;C9JQJ4;C9JZI2;B5MD47;C9JT15;F8WB65;C9JFT1;A0A1B0GXJ2;C9JSE7;H7C1T1	Septin-2	21.85	22.52	20.21	21.91	NaN	NaN	NaN	NaN	6	5	3	3
SEPT7	Q16181;E7ES33;E7EPK1;G3V1Q4;A0A0U1RRE1;A0A0U1RRM2;A0A0U1RRH9;Q5JXL7;A0A5F9ZGZ7;A0A0U1RRD1;Q6ZU15	Septin-7	23.02	22.53	22.61	23.44	NaN	NaN	21.31	21.44	8	9	9	7
SEPT9	Q9UHD8;A0A6Q8PHC2;K7EL40;K7EK18;K7ER52;K7EIE4;K7EQD7;K7ER14;K7EJZ2;K7EKN4;K7EN52;K7ENQ5;K7EJ51;K7ENL0;K7EPY1;K7EJV0;K7ER34;K7EQ08	Septin-9	20.94	21.29	20.2	20.02	NaN	NaN	NaN	NaN	6	9	5	6
SERBP1	Q8NC51	Plasminogen activator inhibitor 1 RNA-binding protein	24.2	24.1	24.08	24.02	NaN	NaN	NaN	NaN	7	9	6	6
SERPINB6	A0A2R8YD12;A0A024QZX5;A0A087X1N8;P35237;A0A2R8Y6A7	Serpin B6	21.13	21.28	19.07	NaN	NaN	NaN	NaN	NaN	4	3	2	0
SERPINH1	P50454;E9PJH8;E9PKH2;E9PPV6;E9PR70;E9PNX1;E9PK86;E9PMI5;E9PIG2;E9PRS3;E9PQ34;E9PLA6;H0YEP8	Serpin H1	23.21	23.73	23.06	23.77	25.43	25.7	24.74	24	6	7	5	4
SF1	Q15637;F8WEV5;C9J792	Splicing factor 1	21.88	22.36	21.24	21.03	NaN	NaN	NaN	NaN	5	5	5	4
SF3A1	Q15459;H7C1L2;F8WC79;F8WB66	Splicing factor 3A subunit 1	NaN	17.87	19.9	19.79	NaN	NaN	NaN	NaN	1	2	3	1
SF3A3	Q12874	Splicing factor 3A subunit 3	18.74	19.32	21.83	20.41	NaN	NaN	NaN	NaN	1	1	5	4
SF3B1	O75533;B4DGZ4;A0A494C1M2;H7C341;F8WC19	Splicing factor 3B subunit 1	22.91	22.7	23.48	22.42	17.2	17.64	NaN	NaN	21	21	21	12
SF3B2	Q13435;E9PPJ0;E9PJ04;E9PJT3;H0YCG1;H0YEX5;E9PIL8	Splicing factor 3B subunit 2	20.55	21.12	22.39	22.8	NaN	NaN	NaN	NaN	6	9	4	4
SF3B3	Q15393;J3QRB2;J3QL37	Splicing factor 3B subunit 3	19.4	19.76	19.43	19.17	NaN	NaN	NaN	NaN	2	6	2	2
SF3B4	Q15427	Splicing factor 3B subunit 4	19.35	20.07	NaN	19.69	NaN	NaN	NaN	NaN	1	1	0	1
SF3B6	Q9Y3B4	Splicing factor 3B subunit 6	17.63	19.44	NaN	21.01	NaN	NaN	NaN	NaN	1	1	0	1
SFN	P31947	14-3-3 protein sigma	23.45	23.3	23.43	22.99	23.02	23.31	NaN	22.33	3	4	1	2
SFPQ	P23246;H0Y9K7;H0Y9U2	Splicing factor, proline- and glutamine-rich	24.99	25.17	25.01	25.07	21.64	21.73	NaN	16.42	18	22	22	19
SFXN1	Q9H9B4;D6RFI0;D6RDG7;S4R2X2;D6RAE9	Sideroflexin-1	22.26	21.91	22.91	23.22	18.14	19.46	NaN	NaN	7	6	8	7
SFXN3	Q9BWM7;A0A1P0AYU5;S4R3N9	Sideroflexin-3	20.36	20.48	18.51	21.92	NaN	19.82	NaN	NaN	3	2	2	2
SH3GL1	Q99961;M0QYE0;M0R0I3;Q99962;M0R2K6	Endophilin-A2	21.88	22.65	21.87	22.27	NaN	NaN	NaN	NaN	6	7	8	5
SH3GLB1	Q9Y371;A0A087WW40	Endophilin-B1	20.82	21.84	21.66	21.84	NaN	19	NaN	NaN	2	4	4	5
SHC1	P29353;Q5T181;Q5T182;X6R6D0;H0Y539;Q5T188;P98077	SHC-transforming protein 1	19.77	19.44	20.27	20.5	NaN	NaN	NaN	NaN	3	3	5	2
SHMT2	P34897;H0YIZ0;G3V2Y4;G3V5L0;G3V4W5;G3V540;G3V2W0;G3V241;G3V3Y8;G3V4T0;G3V4X0;G3V2E4;G3V2D2;G3V2Y1;G3V3C6	Serine hydroxymethyltransferase, mitochondrial;Serine hydroxymethyltransferase	22.02	21.7	22.38	22.21	18.81	17.74	NaN	18.94	5	6	8	9
SHROOM3	A0A2R8Y5P9;Q8TF72	Protein Shroom3	25.22	24.91	25.08	25.7	NaN	26.56	27.59	27.09	1	1	1	1
SIN3A	Q96ST3;H3BP90;H3BNZ3;H3BMA2;H3BT34;H3BQ76;H3BQ88;H3BNA0;H3BQL7	Paired amphipathic helix protein Sin3a	18.3	18.54	20.58	21.07	NaN	NaN	NaN	NaN	2	4	5	3
SIPA1L3	O60292;M0R2Q7	Signal-induced proliferation-associated 1-like protein 3	19.52	18.12	22.67	22.68	NaN	NaN	NaN	NaN	5	6	17	18
SKIV2L2	P42285;H0YAC4	Superkiller viralicidic activity 2-like 2	19.4	NaN	19.33	19.87	NaN	NaN	NaN	NaN	1	0	4	3
SLAIN2	Q9P270;D6RIF6;H0Y9L2;D6REM5	SLAIN motif-containing protein 2	20.95	20.12	20.71	21.44	NaN	NaN	NaN	NaN	7	3	7	6
SLC12A2	P55011;G3XAL9	Solute carrier family 12 member 2	16.59	16.58	16.93	16.04	NaN	NaN	NaN	NaN	1	1	2	1
SLC16A1	P53985;Q5T8R3;Q5T8R5	Monocarboxylate transporter 1	19.77	19.87	21.41	21.62	NaN	NaN	NaN	NaN	1	2	1	1
SLC1A5	Q15758;M0QXM4;M0QX44;M0R144	Neutral amino acid transporter B(0);Amino acid transporter	NaN	20.2	21.41	21.42	NaN	22.25	NaN	20.21	0	2	3	3
SLC25A11	I3L1P8;Q02978	Mitochondrial 2-oxoglutarate/malate carrier protein	20.56	20.58	22.37	23.15	20.91	21.54	NaN	NaN	3	3	3	2
SLC25A12	O75746;F8W9J0;H0YFB2;B4DGK6	Calcium-binding mitochondrial carrier protein Aralar1	18.56	18.58	19.3	18.58	NaN	NaN	NaN	NaN	2	5	5	2
SLC25A13	Q9UJS0;R4GN64	Calcium-binding mitochondrial carrier protein Aralar2	21.14	21.98	22.49	22.25	18.65	20.42	NaN	NaN	7	11	7	4
SLC25A22	Q9H936;E9PJH7;K4DIB3;A0A0D9SFE1;A0A0D9SEI9;E9PS95;K4DIA8;K4DIB8;K4DIB6;E9PQ36;E9PI74;A0A0D9SG84;K4DIA2;K4DIB0;A0A0D9SFA8;Q9H1K4;E9PJY0;A0A0A6YYN8;K4DIB4	Mitochondrial glutamate carrier 1;Mitochondrial glutamate carrier 2	19.55	19.27	19.99	20.12	NaN	NaN	NaN	NaN	2	3	3	1
SLC25A24	Q6NUK1;A0A3B3IU96;J3KN42;H3BMI3	Calcium-binding mitochondrial carrier protein SCaMC-1	19.87	19.07	19.32	18.28	NaN	20.27	NaN	NaN	1	1	2	2
SLC25A3	Q00325	Phosphate carrier protein, mitochondrial	24.55	24.5	25.23	24.17	23.31	23.56	NaN	NaN	7	7	8	6
SLC25A5	P05141;Q9H0C2	ADP/ATP translocase 2;ADP/ATP translocase 2, N-terminally processed	25.37	25.64	25.52	24.64	24.83	26.07	21.37	23.6	12	13	13	13
SLC25A6	P12236	ADP/ATP translocase 3;ADP/ATP translocase 3, N-terminally processed	22.44	22.85	23.24	22.8	21.89	22.65	20.08	NaN	12	11	13	11
SLC30A7	Q8NEW0;H0Y362	Zinc transporter 7	20.42	20.37	21.12	20.53	NaN	NaN	NaN	NaN	1	1	1	1
SLC35B2	Q8TB61	Adenosine 3-phospho 5-phosphosulfate transporter 1	19.45	19.99	20.28	21.29	20.65	NaN	20.68	NaN	2	4	1	1
SLC38A2	Q96QD8;F8VUY8	Sodium-coupled neutral amino acid transporter 2	22.35	21.39	21.95	21.43	NaN	NaN	NaN	NaN	4	3	4	3
SLC39A14	Q15043;E5RIP4;E5RFZ8;E5RGA7;E5RJ40;E5RJG5;E5RFT1	Zinc transporter ZIP14	20.52	22.34	19.75	19.36	21.51	20.79	NaN	NaN	1	1	1	2
SLC3A2	F5GZS6;J3KPF3;P08195;H0YFS2;F5H0E2;F5H867;F5GZI0;H0YFX4	4F2 cell-surface antigen heavy chain	21.25	19.95	20.91	20.94	20.46	20.66	NaN	NaN	5	4	2	2
SLC4A1AP	A0A087X0M4;Q9BWU0;A0A087WWF4;H7C256	Kanadaptin	20.49	20.46	19.75	18.56	NaN	NaN	NaN	NaN	6	5	6	5
SLC4A7.1	H7C3C4	Anion exchange protein	19.22	20.43	19.11	18.17	NaN	NaN	NaN	NaN	1	1	1	1
SLC7A5	Q01650	Large neutral amino acids transporter small subunit 1	20.93	20.76	22.08	21.79	NaN	NaN	20.26	NaN	1	3	2	2
SLC9A3R1	O14745;J3QRP6	Na(+)/H(+) exchange regulatory cofactor NHE-RF1	18.5	18.45	16.64	18.46	NaN	NaN	NaN	NaN	2	2	1	1
SLK	Q9H2G2;A0A5F9ZH68	STE20-like serine/threonine-protein kinase	17.43	18.26	17.56	18.48	NaN	NaN	NaN	NaN	2	2	1	2
SLTM	Q9NWH9;H7BXE3;H7C3F4;H0YLW7;H0YMW8;H0YNF3;H0YMR6;H0YLE6;H0YL55;H0YKH2	SAFB-like transcription modulator	19.89	18.68	20.73	20.78	NaN	NaN	NaN	NaN	1	2	6	5
SLU7	O95391;A0A0C4DGD2;E5RGM7;E5RK41	Pre-mRNA-splicing factor SLU7	19.12	19.04	19.9	20.18	NaN	NaN	NaN	NaN	2	2	2	2
SMAD3	P84022;H3BVD1;H0YNV1;H0YKE2	Mothers against decapentaplegic homolog 3;Mothers against decapentaplegic homolog	22.35	22.5	21.52	21.55	NaN	NaN	NaN	NaN	2	3	3	3
SMARCA5	O60264;A0A0A0MRP6;B7ZLQ5;P28370	SWI/SNF-related matrix-associated actin-dependent regulator of chromatin subfamily A member 5	19.86	20.18	20.23	20.95	NaN	18.04	NaN	NaN	4	6	8	5
SMARCC1	Q92922;F8WE13	SWI/SNF complex subunit SMARCC1	20.03	19.35	21.96	21.51	NaN	NaN	NaN	NaN	4	2	5	5
SMARCC2	Q8TAQ2;F8VXC8;F8VZW6	SWI/SNF complex subunit SMARCC2	19.13	18.88	19.76	NaN	NaN	NaN	NaN	NaN	2	3	7	1
SMARCE1	A0A2R8Y765;J3QKS7;A0A2R8Y7U4;A0A2U3TZQ7;A0A2R8Y7I9;A0A2R8Y4T4;A0A2R8YES3;A0A2R8Y855;B4DGM3;Q969G3;J3QR61;J3KT85;A0A2R8YD78	SWI/SNF-related matrix-associated actin-dependent regulator of chromatin subfamily E member 1	NaN	19.35	18.66	19.6	NaN	NaN	NaN	NaN	0	1	2	3
SMC1A	Q14683;G8JLG1;A0A6Q8PHC3;V9GY57;V9GYN9	Structural maintenance of chromosomes protein 1A;Structural maintenance of chromosomes protein	18.74	19.03	19.74	20.86	NaN	NaN	NaN	NaN	3	2	6	7
SMC2	O95347;Q5T821;A0A0C4DGE5	Structural maintenance of chromosomes protein 2	19.53	18.02	20.75	19.13	NaN	NaN	NaN	NaN	3	3	4	3
SMC3	Q9UQE7	Structural maintenance of chromosomes protein 3	18.77	17.52	21	22.1	NaN	NaN	NaN	NaN	2	2	9	8
SMCHD1	A6NHR9;J3KTL8;A0A2R8YCU7;A0A2R8YE92	Structural maintenance of chromosomes flexible hinge domain-containing protein 1	17.89	20.11	22.38	22.69	NaN	NaN	NaN	NaN	3	10	17	13
SMG9	Q9H0W8;M0QZC7;M0QYR7;M0R2N0;M0QZH1;M0QX70;M0R0U0	Protein SMG9	20.65	20.49	20.81	21.64	NaN	NaN	NaN	NaN	4	4	3	4
SMPD4	Q9NXE4;H7C1Q6;H7C0W5;H7C235	Sphingomyelin phosphodiesterase 4	18.61	18.36	20.6	18.98	NaN	NaN	NaN	NaN	1	3	1	1
SMU1	Q2TAY7	WD40 repeat-containing protein SMU1;WD40 repeat-containing protein SMU1, N-terminally processed	19.65	19.55	19.14	18.56	NaN	NaN	NaN	NaN	1	2	1	1
SNAP23	H3BM38;O00161;H3BNE1;H3BR18;H3BPJ0;H3BNG6;H3BU94;H3BV99;H3BP15;H3BQY9;H3BR99	Synaptosomal-associated protein;Synaptosomal-associated protein 23	20.34	20.95	20.33	21.5	NaN	NaN	NaN	NaN	3	4	3	3
SNAP29	O95721;C9JAF7	Synaptosomal-associated protein 29;Synaptosomal-associated protein	21.05	20.86	20.18	20.97	NaN	NaN	NaN	NaN	3	4	4	3
SND1	Q7KZF4;H7C597	Staphylococcal nuclease domain-containing protein 1	22.94	23.15	22.92	23.42	17.07	18.44	NaN	16.51	14	21	19	18
SNRNP200	O75643;A0A494C1A5	U5 small nuclear ribonucleoprotein 200 kDa helicase	22.08	21.67	22.35	21.8	NaN	17.41	NaN	NaN	16	20	14	10
SNRNP70	P08621;M0QYR1;M0QX04	U1 small nuclear ribonucleoprotein 70 kDa	23.69	23.82	22.84	22.42	NaN	NaN	NaN	NaN	12	14	8	6
SNRPD3	P62318;H3BT13	Small nuclear ribonucleoprotein Sm D3	21.53	22.45	20.57	19.47	NaN	NaN	NaN	NaN	1	2	1	1
SNRPE	P62304;A6NHK2	Small nuclear ribonucleoprotein E	20.03	20.31	20.44	21.23	NaN	NaN	NaN	NaN	2	2	2	2
SNRPF	P62306	Small nuclear ribonucleoprotein F	18.88	19.18	18.38	NaN	NaN	NaN	NaN	NaN	1	1	1	0
SNRPN	J3QLE5;P63162;P14678;J3KRY3;S4R3P3	Small nuclear ribonucleoprotein-associated protein N;Small nuclear ribonucleoprotein-associated proteins B and B	20.01	20.33	NaN	18.55	NaN	NaN	NaN	NaN	2	1	0	1
SNW1	Q13573;G3V3A4;G3V4X8;G3V5R3	SNW domain-containing protein 1	22.14	21.76	23.78	23.18	NaN	NaN	NaN	18.86	13	11	12	13
SNX1	Q13596;H0YK42;H0YK43	Sorting nexin-1	20.11	20.93	21.45	20.06	NaN	NaN	NaN	NaN	4	7	5	3
SNX12	A0A087X0R6;Q9UMY4	Sorting nexin-12	NaN	20.94	20.05	20.99	NaN	NaN	NaN	NaN	0	2	1	2
SNX2	O60749;D6RC15	Sorting nexin-2	19.52	19.4	19.86	19.89	NaN	18.27	NaN	NaN	2	3	1	4
SNX27	Q96L92;A0A2R8Y8A7;A0A5H1ZRP6;A0A2R8Y871;H7C603;A0A2R8YD75;A0A2R8Y3S6	Sorting nexin-27	18.68	19.82	17.91	18.48	19.4	NaN	NaN	NaN	3	4	1	1
SNX3	O60493	Sorting nexin-3	21.31	22.44	19.41	21.75	NaN	NaN	NaN	NaN	3	6	1	4
SNX6	A0A0A0MRI2;Q9UNH7;H0YJF8;G3V4Z5;G3V2U1;G3V5U2;G3V5X9	Sorting nexin-6;Sorting nexin-6, N-terminally processed	18.26	18.64	19.09	20.41	NaN	NaN	NaN	NaN	2	3	2	3
SNX8	Q9Y5X2;C9J8E6;C9J014;C9J271;C9JCB9	Sorting nexin-8	19.72	NaN	20.51	19.93	NaN	NaN	NaN	NaN	2	1	4	3
SNX9	Q9Y5X1	Sorting nexin-9	19.3	19.84	21.23	22.41	NaN	NaN	NaN	NaN	2	2	4	3
SON	P18583;H7C1M2;J3QSZ5;H7C2G8;H7C1S4;H7C257	Protein SON	19.88	20.25	23.28	24.01	NaN	NaN	NaN	16.26	6	7	21	15
SORBS3	O60504;H0YAZ3;H0YB51;E7EQH0	Vinexin	NaN	18.64	18.2	16.4	NaN	NaN	NaN	NaN	1	1	1	1
SP1	P08047;H3BUU5	Transcription factor Sp1	NaN	18.7	20.1	20.94	NaN	NaN	NaN	NaN	0	3	1	1
SPAG9	A0A087X2D8;O60271;D6RHI8;H0YBE9;H0YBS5;E9PFH7;A0A087WYG2;A0A669KB35;Q9UPT6	C-Jun-amino-terminal kinase-interacting protein 4	20.81	21.41	21.64	21.49	NaN	NaN	NaN	NaN	4	6	8	5
SPATS2	Q86XZ4;F8VS10	Spermatogenesis-associated serine-rich protein 2	20.1	20.98	21.1	21.93	NaN	NaN	NaN	NaN	3	5	3	5
SPATS2L	Q9NUQ6;B8ZZZ7;C9JKE4;F8VT91;Q4ZFW0;F8WAV0;C9IZC3;C9J8M7;F2Z2S1	SPATS2-like protein	21.39	21.57	20.97	20.85	NaN	NaN	NaN	NaN	5	6	5	4
SPCS2	E9PL01;A0A087WUC6;E9PI68;Q15005;E9PRB9;H0YE04	Signal peptidase complex subunit 2	21.76	17.75	21.75	21.27	NaN	NaN	NaN	NaN	2	2	4	3
SPDL1	Q96EA4;D6RIF7;D6RIB8;D6RC83;H0YBG5;D6R936;D6RCL1;D6REZ1;D6RDK5	Protein Spindly	20.65	21.15	21.62	22.02	NaN	NaN	NaN	NaN	6	7	8	6
SPEN	Q96T58;A0A669KB49	Msx2-interacting protein	NaN	18.96	21.61	22.09	NaN	NaN	NaN	NaN	0	2	3	3
SPG20	Q8N0X7	Spartin	NaN	20.49	22.06	21.64	18.39	18.53	NaN	NaN	0	2	3	3
SPR	P35270	Sepiapterin reductase	NaN	17.78	19.08	18.99	NaN	NaN	NaN	NaN	1	1	2	1
SPRY4	Q9C004;A0A0C4DFS6;D6RB56	Protein sprouty homolog 4	20.98	20.96	22.03	22.05	NaN	NaN	NaN	NaN	3	4	3	4
SPTAN1	Q13813;A0A0D9SGF6;A0A0D9SF54;A0A0D9SFF6;A0A1B0GTB7;A0A0D9SFH4;A0A1B0GUH3;A0A1B0GV13;A0A5F9ZHC3	Spectrin alpha chain, non-erythrocytic 1	20.34	20.7	21.83	21.57	NaN	NaN	NaN	NaN	6	12	16	14
SPTBN1	Q01082;A0A087WUZ3;F8W6C1	Spectrin beta chain, non-erythrocytic 1	26.02	26.19	27.25	27.3	NaN	NaN	27.23	NaN	18	31	30	29
SPTLC1	O15269	Serine palmitoyltransferase 1	21.87	21.04	22.87	21.52	NaN	NaN	NaN	NaN	4	2	7	6
SPTLC2	O15270;H0YJV2	Serine palmitoyltransferase 2	18.7	18.74	20.87	18.95	NaN	NaN	NaN	NaN	2	2	6	4
SQSTM1	Q13501;E7EMC7;E9PFW8;E3W990;C9JRJ8;D6RBF1;C9J6J8	Sequestosome-1	21.99	22.27	23.31	23.07	NaN	NaN	NaN	NaN	5	4	7	8
SRA1	Q9HD15;R4GMW4	Steroid receptor RNA activator 1	20.85	21.35	19.4	20.92	NaN	NaN	NaN	NaN	1	5	1	2
SRC	P12931;H2E272;H7C3Z8;H7C074;Q04912	Proto-oncogene tyrosine-protein kinase Src	18.32	18.26	18.98	18.38	NaN	NaN	NaN	NaN	2	1	2	1
SREBF1	P36956;S4R3B4;K7EMD1;K7EIW8	Sterol regulatory element-binding protein 1;Processed sterol regulatory element-binding protein 1	NaN	19.8	19.87	19.64	NaN	NaN	NaN	NaN	1	1	3	1
SRI	C9J0K6;P30626;B4DHQ6	Sorcin	23.35	24.37	22.7	22.47	NaN	NaN	NaN	NaN	8	10	7	5
SRM	P19623;K7EL89;K7EKM4;K7ESL0	Spermidine synthase	20.88	20.55	19.91	21.29	NaN	NaN	NaN	NaN	2	3	2	3
SRP14	P37108;H0YLA2;H0YLW0	Signal recognition particle 14 kDa protein	19	19.95	20.07	19.49	NaN	NaN	NaN	NaN	1	1	2	1
SRP9	P49458;Q6P2S0;Q659G3;E9PE20	Signal recognition particle 9 kDa protein	20.31	20.92	20.29	20.81	NaN	NaN	NaN	NaN	1	1	1	1
SRPK1	H3BLV9;Q96SB4;H7C521;A8MPP7;A8MPY5;E7ETV6;Q9UPE1;H0Y932;H7C2I2;D6RBF8;D6RBM8	SRSF protein kinase 1	19.98	19.95	20.93	20.94	NaN	NaN	NaN	NaN	2	3	3	4
SRPK2	P78362;H7C5L6;C9J2M4;C9JWF7	SRSF protein kinase 2;SRSF protein kinase 2 N-terminal;SRSF protein kinase 2 C-terminal	19.64	19.12	NaN	19.24	NaN	NaN	NaN	NaN	2	2	0	1
SRPR	P08240	Signal recognition particle receptor subunit alpha	20.09	20.86	22.85	22.67	NaN	NaN	NaN	NaN	5	9	7	4
SRPRB	Q9Y5M8;H7C4H2;C9J5Z8	Signal recognition particle receptor subunit beta	20.06	20.54	21.27	21.54	20.37	20.34	NaN	NaN	3	3	3	3
SRRM2	Q9UQ35;I3L1I8;I3L182;I3L4D8;I3L1C0;A0A087X1W1;I3L4U6;I3L3Q8	Serine/arginine repetitive matrix protein 2	19.7	19.65	23.15	23.66	NaN	NaN	16.62	NaN	4	7	14	10
SRRT	Q9BXP5;H7C3A1;H7C1K0;H7C0U8;A0A286YEP7;A0A0A0MSP6	Serrate RNA effector molecule homolog	22.41	22.06	21.57	22.13	17.45	NaN	NaN	NaN	12	14	13	12
SRSF1	J3KTL2;Q07955;J3KSR8;J3QQV5;J3KSW7	Serine/arginine-rich splicing factor 1	23.3	23.81	23.19	22.36	NaN	NaN	NaN	16.18	10	10	7	4
SRSF10	Q5JRI1;O75494;Q6IQ42;Q8WXF0	Serine/arginine-rich splicing factor 10	22.45	21.11	NaN	20.82	NaN	NaN	NaN	NaN	2	5	1	1
SRSF11	Q5T760;Q05519;B4DWT1;S4R3C4	Serine/arginine-rich splicing factor 11	NaN	19.57	20.77	19.05	NaN	NaN	NaN	NaN	0	2	2	1
SRSF2	J3QL05;J3KP15;Q01130;Q9BRL6	Serine/arginine-rich splicing factor 2	22.11	21.82	21.21	21.94	NaN	NaN	NaN	NaN	2	2	2	3
SRSF3	A0A087X2D0;P84103	Serine/arginine-rich splicing factor 3	22.01	21.51	22.14	22.3	NaN	NaN	NaN	NaN	4	4	4	4
SRSF6	A0A590UJK4;A0A590UK01;A0A590UJP7;A0A590UK80;Q13247;A0A0D9SEM4;Q08170;A0A0D9SGD2;B4DJK0;B4DUA4	Serine/arginine-rich splicing factor 6	23.18	23.19	23.96	24.43	19.92	NaN	NaN	NaN	8	7	7	5
SRSF7	A0A0B4J1Z1;C9JAB2;Q16629;F8WEA1	Serine/arginine-rich splicing factor 7	20.85	21.2	21.37	20.48	NaN	NaN	NaN	NaN	4	4	3	2
SRSF9	Q13242;H0YIB4;S4R3G0	Serine/arginine-rich splicing factor 9	23.44	23.27	19.92	19.47	NaN	NaN	NaN	NaN	8	9	2	1
SS18	J3KRP6;J3QS72;X6R3J2;J3QQM2;J3KT74;J3QQW2;Q15532;J3QSB3;F5GWN1;J3QSG1;J3QQW6;J3QLJ7;J3QQX5;J3KT22;B4DLD3	Protein SSXT	20.69	20.69	21.14	21.67	NaN	NaN	NaN	NaN	3	3	2	3
SSFA2	E9PHV5;P28290;E7EUL7;H7BZ26	Sperm-specific antigen 2	18.97	18.78	21.15	20.41	NaN	NaN	NaN	NaN	1	1	5	3
SSR3	Q9UNL2;C9JA28;C9J365	Translocon-associated protein subunit gamma	20.48	21.08	20.91	20.89	NaN	NaN	NaN	NaN	1	1	1	1
SSRP1	Q08945;A0A0U1RRK2;E9PMD4	FACT complex subunit SSRP1	19.85	19.71	19.72	20.26	NaN	NaN	NaN	NaN	3	4	2	2
SSSCA1	H0YEB6;O60232;H0YEK1;G3V1B8;E9PN57;E9PK41	Sjoegren syndrome/scleroderma autoantigen 1	NaN	18.77	18.95	19.16	NaN	NaN	NaN	NaN	0	2	2	3
ST13	P50502;Q8NFI4;H7C3I1;Q3KNR6;F6VDH7;Q8IZP2;F8WAQ7	Hsc70-interacting protein;Putative protein FAM10A5;Putative protein FAM10A4	21.63	21.98	19.41	18.44	NaN	NaN	NaN	NaN	5	5	3	2
STAM	Q92783;A6NMU3;C9J1E5	Signal transducing adapter molecule 1	22.28	22.65	22.35	21.68	NaN	NaN	NaN	NaN	8	8	7	5
STAM2	O75886	Signal transducing adapter molecule 2	21.71	22.41	21.31	19.44	NaN	NaN	NaN	NaN	5	6	5	4
STAT1	A0A669KB68;A0A669KB56;A0A669KBA4;A0A669KB53;P42224;A0A669KBI6;J3KPM9;A0A669KB52;A0A669KB75;E7EPD2;A0A669KB17;D2KFR9;E7ENM1;E9PH66;Q67C41	Signal transducer and activator of transcription 1-alpha/beta;Signal transducer and activator of transcription	20.94	21.96	19.33	NaN	19.82	19.31	16.93	NaN	11	12	7	1
STAT2	A0A494C1L3;B4DLC8;A0A494C164;P52630;A0A494C0B5;B4DHE0	Signal transducer and activator of transcription 2	20.9	20.31	21.19	20.76	NaN	NaN	NaN	NaN	1	2	1	1
STAT3	A0A7I2V4C8;A0A7I2YQR5;A0A7I2V444;A0A7I2V3V0;P40763;A0A7I2V4R2;A0A7I2V5N9;G8JLH9	Signal transducer and activator of transcription 3;Signal transducer and activator of transcription	21.3	21.38	20.09	20.58	NaN	NaN	NaN	NaN	4	6	5	4
STAU1	Q5JW30;O95793;A0A087X1A5;F6UDC6	Double-stranded RNA-binding protein Staufen homolog 1	22.71	23.02	21.03	18.56	16.25	NaN	19.38	NaN	10	15	10	4
STAU2	E7EPX0;E7EVJ4;Q9NUL3;E5RJN7;E7EVI1;E5RJ67;H0YBY0;E5RFK1	Double-stranded RNA-binding protein Staufen homolog 2	19.4	20.61	21.9	21.33	NaN	NaN	NaN	NaN	4	5	9	5
STIP1	P31948;F5H783;F5GXD8;H0YGI8	Stress-induced-phosphoprotein 1	22.32	22.42	22.75	22.06	NaN	NaN	NaN	20.49	11	12	12	8
STK3	Q13188;A0A087WZ06;E5RFQ9;A0A087WVN8;E5RIM6;Q8NBU1	Serine/threonine-protein kinase 3;Serine/threonine-protein kinase 3 36kDa subunit;Serine/threonine-protein kinase 3 20kDa subunit	19.06	16.63	17.55	15.97	NaN	NaN	NaN	NaN	2	1	2	2
STOM	P27105;F8VSL7	Erythrocyte band 7 integral membrane protein	20.35	20.6	19.66	20.22	19.13	NaN	NaN	NaN	2	3	3	2
STOML2	Q9UJZ1;A0A087WYB4;F2Z2I8	Stomatin-like protein 2, mitochondrial	22.43	21.9	22.32	22.39	21.07	21.93	NaN	21.4	4	4	5	6
STRAP	Q9Y3F4;H0YH33	Serine-threonine kinase receptor-associated protein	23.27	23.43	22.83	21.86	20.16	20.58	NaN	NaN	9	10	10	8
STRIP1	Q5VSL9;Q9ULQ0	Striatin-interacting protein 1	17.49	17.22	18.66	19.14	NaN	NaN	NaN	NaN	1	2	3	3
STRN	O43815	Striatin	17.69	17	18.68	19.59	NaN	NaN	NaN	NaN	1	1	3	4
STRN4	F5GYK2;Q9NRL3;M0QZM0;M0R0P4;M0R317;R4GN16	Striatin-4	17.3	NaN	18.09	18.08	NaN	NaN	NaN	NaN	1	0	1	1
STT3B	Q8TCJ2	Dolichyl-diphosphooligosaccharide--protein glycosyltransferase subunit STT3B	19.81	20.34	20.09	20.86	NaN	NaN	NaN	NaN	2	5	3	1
STUB1	Q9UNE7;H3BTA3;H3BS86;H3BUD0	E3 ubiquitin-protein ligase CHIP	19.82	19.58	20.41	NaN	NaN	NaN	NaN	NaN	2	3	3	0
STX12	Q86Y82;B1AJQ6	Syntaxin-12	21.03	22.2	19.26	19.43	NaN	NaN	NaN	NaN	2	5	1	2
STX5	Q13190;E9PNU4;H7C3X5;E9PP18;E9PRW9	Syntaxin-5	20.54	20.41	18.49	19.26	NaN	NaN	NaN	NaN	4	4	2	3
STX7	O15400	Syntaxin-7	21.61	20.29	21.13	21.66	NaN	NaN	NaN	NaN	6	6	6	4
STXBP3	O00186	Syntaxin-binding protein 3	20.35	20.67	21.53	21.77	NaN	NaN	NaN	NaN	2	4	2	3
STXBP4	Q6ZWJ1;E7EPP7	Syntaxin-binding protein 4	NaN	15.62	18.86	20.1	NaN	NaN	NaN	NaN	0	1	2	3
SUCLA2	A0A2R8YDQ9;A0A2R8Y6Y7;Q9P2R7;A0A0U1RQL1;Q5T9Q5;A0A0U1RQF8;A0A2R8Y5P6;A0A2R8Y6E6;Q5T9Q8;A0A0U1RRI1;A0A0U1RQU7;A0A2R8Y5P4	Succinyl-CoA ligase [ADP-forming] subunit beta, mitochondrial	20.68	20.51	19.06	19.41	17.76	NaN	NaN	NaN	4	4	1	1
SUCLG1	P53597;A0A494C0D1;H7C233	Succinyl-CoA ligase [ADP/GDP-forming] subunit alpha, mitochondrial	18	19.13	17.86	19.23	NaN	NaN	NaN	NaN	1	2	1	1
SUGT1	Q9Y2Z0	Suppressor of G2 allele of SKP1 homolog	19.74	20.84	20.42	20.47	NaN	NaN	NaN	NaN	3	4	5	5
SUMO1	B8ZZN6;P63165;B8ZZJ0;B9A032;G2XKQ0;B8ZZ67	Small ubiquitin-related modifier 1;Small ubiquitin-related modifier	NaN	20.21	21.5	21.7	NaN	NaN	NaN	NaN	0	3	3	3
SUMO2	P61956	Small ubiquitin-related modifier 2	22.61	22.26	22.19	21.65	20.97	NaN	NaN	NaN	1	2	1	1
SUN1	E9PHI4;O94901;H0Y742;H0Y6N5;H7C2K3;C9K051;H7C019;C9JK55;C9JR15;C9JS54;C9JJU6;H7C3X3	SUN domain-containing protein 1	19.69	19.8	21.25	21.41	19.94	19.28	NaN	NaN	2	2	7	6
SUPT16H	Q9Y5B9;G3V5A4;G3V401;G3V2X0	FACT complex subunit SPT16	19.83	20.44	18.93	20.76	18.89	NaN	NaN	NaN	2	5	3	3
SUPT4H1	P63272;J3KSQ6;D3DTZ5;J3QSB9	Transcription elongation factor SPT4	20.4	19.47	21.09	NaN	NaN	NaN	NaN	NaN	1	2	2	0
SUPT5H	O00267;M0QYL9	Transcription elongation factor SPT5	22.83	23.36	24.12	23.15	NaN	NaN	NaN	NaN	25	32	26	20
SUPT6H	Q7KZ85	Transcription elongation factor SPT6	NaN	17.2	19.63	18.69	NaN	NaN	NaN	NaN	1	1	3	3
SVIL	O95425;A0A6I8PIX7;A0A0J9YWY6;A0A6I8PL75	Supervillin	23.09	23.29	26.42	25.73	NaN	NaN	NaN	NaN	12	18	32	28
SYAP1	Q96A49	Synapse-associated protein 1	17.86	17.82	17.77	18.55	NaN	NaN	NaN	NaN	1	1	1	2
SYDE1	M0QXZ8;Q6ZW31	Rho GTPase-activating protein SYDE1	17.4	17.87	19.54	19.37	NaN	NaN	NaN	NaN	1	1	1	1
SYNCRIP.1	O60506;A0A7I2V309;A0A7I2V2F2	Heterogeneous nuclear ribonucleoprotein Q	26.27	26.21	25.28	25.47	19.14	NaN	NaN	NaN	33	33	31	27
SYNE3	Q6ZMZ3;G3V533	Nesprin-3	17.56	17.98	20.23	21.19	NaN	17.24	NaN	NaN	2	2	4	4
SYNGR2	O43760;K7ELD9;K7ENG9;K7ELS8;K7EJ35	Synaptogyrin-2	22.61	22.28	21.81	22.65	NaN	NaN	NaN	NaN	4	4	2	2
SYNGR3	O43761;Q96L30	Synaptogyrin-3	20.66	20.27	19.59	19.16	NaN	NaN	NaN	NaN	3	2	1	1
SYNJ2	E7ER60;A0A1W2PR85;O15056	Synaptojanin-2	17.21	18.42	19.36	19.54	NaN	NaN	NaN	NaN	1	3	3	4
SYNM	O15061;A0A075B7B1;H0YL34;C9JIE4	Synemin	19.7	20.4	22.44	23.47	NaN	NaN	NaN	NaN	7	10	20	20
SYNPO	Q8N3V7	Synaptopodin	21.32	21.61	19.45	20.57	NaN	NaN	NaN	NaN	4	5	2	2
TAB2	Q9NYJ8;A0A1B0GV57;U3KQ62;U3KQR0	TGF-beta-activated kinase 1 and MAP3K7-binding protein 2	NaN	20.27	21.32	21.58	NaN	NaN	NaN	NaN	1	1	2	3
TACC1	O75410;E7EVI4;E7ET87;H0YAY0;E5RFM9;R4GMT7;B4E3H6;H0YBT8;E5RJU4;E5RJG6	Transforming acidic coiled-coil-containing protein 1	17.03	19.08	21.34	21.94	NaN	NaN	NaN	NaN	3	3	6	5
TACC3	A0A494BZT8;Q9Y6A5;A0A087WUE2;H0Y8F2;A0A494C117;C9JA91;E7EMT0;F8WC55	Transforming acidic coiled-coil-containing protein 3	17.22	18.77	21.23	22.06	NaN	NaN	NaN	NaN	2	3	8	8
TAF15	Q92804;A0A075B7D9;A0A075B7F4;A0A075B7F2;A0A075B7E4	TATA-binding protein-associated factor 2N	23.27	22.14	24.41	24.31	NaN	NaN	NaN	NaN	8	7	9	8
TAGLN2	P37802;X6RJP6;C9J5W6;Q9UI15	Transgelin-2	24.57	24.9	22.57	21.97	19.28	19.22	17.87	16.79	10	10	6	4
TALDO1	P37837;F2Z393;E9PM01;E9PKI8	Transaldolase	21.53	20.96	18.58	21.18	19.15	NaN	NaN	NaN	5	4	5	2
TARDBP	Q13148;A0A087WYY0;A0A087X260;G3V162;B1AKP7;A0A087WX29;A0A0A0N0M3;K7EJM5;K7EN94;A0A087WXQ5;A0A087WV68;A0A087WXV3;A0A087WX67;A0A087WW61;A0A1W2PNU8;A0A087WZC9;K7EL26;A0A087WYE7;A0A0A0MSV7;K7EJ99;A0A087WTZ4	TAR DNA-binding protein 43	23.6	21.73	22.59	22.24	19.95	NaN	NaN	NaN	5	6	5	6
TARS	P26639;D6R9F8;D6RCA5;D6RDJ6;D6RBR8;D6RJ97;D6RHV7;D6RCS6;B7ZLP8;A2RTX5	Threonine--tRNA ligase, cytoplasmic	19.78	20.45	21.16	20.67	18.91	NaN	18.39	NaN	3	6	8	5
TBC1D15	Q8TC07;C9JA93;F8WCB5;F8WDJ1;F8WF35;F8WAX5;F8VV61	TBC1 domain family member 15	20.02	20.19	20.44	18.35	NaN	NaN	NaN	NaN	5	6	4	2
TBC1D22B	Q9NU19	TBC1 domain family member 22B	27.7	27.48	28.48	28.84	16.59	16.6	16.57	16.58	31	30	37	36
TBCA	E5RIW3;E5RJD8;O75347;E5RHG6;E5RIX8	Tubulin-specific chaperone A	22.79	21.9	22.53	22.11	NaN	NaN	NaN	NaN	3	4	3	2
TBCB	A0A494C0X0;Q99426;K7EP07;K7EK42;K7EL99;K7EQH0;K7ER04	Tubulin-folding cofactor B	23.61	23.31	22.56	21.79	NaN	NaN	NaN	NaN	9	9	6	7
TBCD	J3KR97;Q9BTW9;A0A0J9YWI5;A0A0J9YVR1;A0A0J9YVU1;I3L0V3;I3L439;I3L120;A0A0J9YXU4	Tubulin-specific chaperone D	17.29	17.6	18.36	NaN	NaN	NaN	NaN	NaN	1	2	2	0
TBK1	Q9UHD2;A0A494C045;A0A7I2V646;A0A494C148;A0A7I2V4W4;A0A494C167;A0A494C0X2;A0A7I2V643;A0A494C1M6;A0A494C0A8;A0A494C0R4;A0A7I2V463;A0A7I2V4Z2;A0A494C079;A0A7I2V2F4;A0A7I2YQG1;A0A7I2V3S9;A0A7I2V2N0;A0A7I2V387;A0A7I2V636;A0A494C1I2;A0A7I2V5Y4;A0A7I2V615;A0A7I2V322;A0A7I2V4Y1;A0A7I2V3E0;A0A7I2V502	Serine/threonine-protein kinase TBK1	19.74	19.78	20.67	20.19	NaN	NaN	NaN	NaN	3	2	3	1
TBL2	E9PF19;Q9Y4P3;Q96E41;A0A087WXC6;F8WDI9	Transducin beta-like protein 2	20.69	21.51	21.54	21.61	16.48	18.74	NaN	NaN	4	5	4	6
TBL3	Q12788;J3KNP2;A0A087WYP7;H3BN88	Transducin beta-like protein 3	NaN	19.05	17.86	17.4	NaN	NaN	NaN	NaN	0	1	2	3
TCEA1	A0A1W2PPZ5;P23193;A0A1W2PRL9;E5RIS7;E5RJ93;B7Z4S1;E5RK46;A0A1W2PS15;E5RFI1;A0A1W2PPV7;Q5JRI7;A0A0A0MT58;Q15560	Transcription elongation factor A protein 1	21.37	20.8	21.03	21.64	NaN	NaN	NaN	NaN	8	6	7	5
TCEAL5	Q5H9L2;Q969E4;Q6IPX3	Transcription elongation factor A protein-like 5;Transcription elongation factor A protein-like 3;Transcription elongation factor A protein-like 6	15.22	15.26	16.7	17.29	NaN	NaN	NaN	NaN	1	1	1	1
TCEB3	A0A024RAC6;Q14241	Transcription elongation factor B polypeptide 3	17.7	18.15	19.38	19.96	NaN	NaN	NaN	NaN	1	2	2	2
TCF25	Q9BQ70;Q9H7D3;H3BSP8;H3BQ53;H3BS87;H3BMJ8;H3BTU3;H3BSS3;H3BRP4;Q9H384	Transcription factor 25	18.64	19.15	20.29	20.07	NaN	NaN	NaN	NaN	2	2	3	2
TCF3	A0A0A0MRB7;X6REB3;P15923;K7ENH8;A0A0A0MTS0;K7EPS2;K7EKB9;K7ERZ7;K7EMM4	Transcription factor E2-alpha	18.94	19.3	18.72	18.16	NaN	NaN	NaN	NaN	1	2	1	1
TCP1	P17987;E7ERF2;E7EQR6;F5H282;F5GZ03;F5H136;F5GZI8;F5H676;F5H726;F5GYL4;F5H7Y1	T-complex protein 1 subunit alpha	24.11	24.09	24.2	23.96	22.02	22.87	19.65	20.42	19	20	20	16
TDRD12	A0A2R8Y872;Q587J7;A0A1B0GU57;H3BU70;A0A1W2PRK2	Putative ATP-dependent RNA helicase TDRD12	20.74	19.89	23.03	21.94	NaN	NaN	NaN	NaN	7	9	11	7
TDRD3	Q9H7E2;B1AMN9	Tudor domain-containing protein 3	18.41	17.59	18.88	19.61	NaN	NaN	NaN	NaN	1	2	3	3
TECR	Q9NZ01;M0R2N5;M0R3C3;M0R329	Very-long-chain enoyl-CoA reductase	20.3	21.06	21.98	22.62	19.13	NaN	19.47	NaN	3	5	5	4
TES	Q9UGI8;H7BYK1;F8W7T0;F8WDI4	Testin	NaN	17.46	22.11	21.28	NaN	NaN	NaN	NaN	0	3	8	5
TEX264	A0A087WTU3;Q9Y6I9	Testis-expressed sequence 264 protein	19.05	19.75	20.16	20.3	NaN	NaN	NaN	NaN	1	1	1	1
TFCP2	Q12800;F8VX55;F8VWL0;C9JWL3;Q9NZI7	Alpha-globin transcription factor CP2	20.37	21.18	20.23	19.53	NaN	NaN	NaN	NaN	1	2	3	2
TFG	A0A6Q8PFY7;Q92734;A0A6Q8PFC4;A0A6Q8PH89;A0A6Q8PH27;A0A6Q8PG00;A0A6Q8PG04;A0A6Q8PGS4;A0A6Q8PF40;C9JJP5;C9JUE0;C9JTY3;A0A6Q8PF51	Protein TFG	24.86	25.84	23.97	23.37	NaN	18	NaN	NaN	12	14	6	9
TFIP11	Q9UBB9;H0Y4U8;F6UKU9;F6SQZ1;F6XM96	Tuftelin-interacting protein 11	19.3	NaN	19.1	17.22	NaN	NaN	NaN	NaN	1	0	1	1
TFRC	P02786;G3V0E5;F8WBE5;H7C3V5;Q9UP52	Transferrin receptor protein 1;Transferrin receptor protein 1, serum form	22.43	22.71	21.36	20.84	23.24	20.33	NaN	NaN	11	13	10	6
THEM6	Q8WUY1;H0YAR9	Protein THEM6	18.83	18.45	17.62	18.59	NaN	17.98	NaN	NaN	1	1	1	1
THOC6	Q86W42	THO complex subunit 6 homolog	19.3	19.21	19.12	18.28	NaN	NaN	NaN	NaN	1	1	2	2
THOP1	P52888;K7EP46;K7EKB6;K7EIK4;K7EMU4;K7EL32;K7EL02	Thimet oligopeptidase	20.17	19.63	19.6	20.23	NaN	NaN	NaN	NaN	2	3	2	1
THRAP3	A0A3B3ITZ9;Q9Y2W1	Thyroid hormone receptor-associated protein 3	21.56	21.35	23.69	23.46	NaN	NaN	NaN	NaN	8	11	15	13
THUMPD3	Q9BV44;H7C0R6;H7C3J3	THUMP domain-containing protein 3	19.48	19.82	20.41	20.11	NaN	NaN	NaN	NaN	1	2	1	1
TIA1.1	F8W8I6;P31483;E5RGV5;E5RG67;F8WE16	Nucleolysin TIA-1 isoform p40	19.77	19.41	18.56	16.85	NaN	NaN	NaN	NaN	3	2	1	2
TIAL1	Q01085;E7ETJ9;E7ETC0;A6NKZ9	Nucleolysin TIAR	20.31	20.92	19.34	NaN	NaN	NaN	NaN	NaN	3	2	3	1
TIMM23	O14925;Q5SRD1	Mitochondrial import inner membrane translocase subunit Tim23;Putative mitochondrial import inner membrane translocase subunit Tim23B	NaN	20.63	20.45	20.16	NaN	NaN	NaN	NaN	0	1	2	2
TIMM44	O43615;M0QXU7;M0R301;M0QXM9;M0R124	Mitochondrial import inner membrane translocase subunit TIM44	NaN	19.76	19.28	19.23	NaN	NaN	NaN	NaN	0	4	1	2
TIMM50	Q3ZCQ8;M0R0C3;M0R2F8;M0R1Y4;M0R003;M0QXC3;M0R2Z3;M0R303;M0R2D2;M0R047;M0R2Q2	Mitochondrial import inner membrane translocase subunit TIM50	NaN	19.77	23.18	23.19	NaN	NaN	NaN	NaN	0	2	7	6
TIPRL	O75663	TIP41-like protein	21.93	21.14	20.85	20.24	NaN	18.51	NaN	NaN	4	4	5	4
TJAP1	Q5JTD0;A0A075B6G8;E2QRK7	Tight junction-associated protein 1	19.84	19.66	19.93	19.25	NaN	NaN	NaN	NaN	3	4	2	2
TJP1	A0A087X0K9;G3V1L9;Q07157;A0A7I2V5U5;G5E9E7;A0A0G2JNH2;H0YKB1	Tight junction protein ZO-1	25.24	25.09	25.65	26.24	NaN	NaN	NaN	NaN	34	41	45	38
TJP2	A0A3B3ITE1;A0A1B0GTW1;A0A2R8YDH4;Q9UDY2;A0A3B3IRI3;A0A3B3ISZ5;A0A3B3IU51;A0A3B3ISF1;A0A3B3IRV6;A0A3B3IS03;A0A3B3IT83;U3KQJ2;A0A3B3IU26;B1AN86	Tight junction protein ZO-2	21.3	20.28	20.91	20.86	NaN	NaN	NaN	NaN	11	13	10	12
TKT	P29401;A0A0B4J1R6;E9PFF2;F8W888;F8WAX4	Transketolase	21.84	22.61	21.04	21.12	17.79	15.73	15.84	16.06	6	9	9	10
TLDC1	Q6P9B6;H3BUB0;H3BM75	TLD domain-containing protein 1	NaN	19.48	19.27	20.07	NaN	NaN	NaN	NaN	0	1	2	2
TLN1	Q9Y490;A0A1B0GVU7;H0YMT1	Talin-1	22.76	22.39	22.94	22.89	16.25	15.7	NaN	NaN	31	41	49	48
TMED10	P49755;G3V2K7	Transmembrane emp24 domain-containing protein 10	20.46	20.37	19.41	NaN	21.72	22.85	NaN	20.94	3	2	1	0
TMED9	Q9BVK6	Transmembrane emp24 domain-containing protein 9	19.99	20.09	18.92	19.56	21.52	22.22	NaN	NaN	1	1	1	1
TMEM11	P17152	Transmembrane protein 11, mitochondrial	NaN	20.11	19.66	19.05	NaN	NaN	NaN	NaN	1	1	2	1
TMEM209	Q96SK2;C9J5K4;C9JYX1	Transmembrane protein 209	NaN	19.18	20.25	21.5	NaN	NaN	NaN	NaN	0	1	3	4
TMEM33	D6RAA6;P57088;H0Y8N0;J3KN43;D6RBY2	Transmembrane protein 33	NaN	19.03	19.35	19.28	NaN	NaN	NaN	NaN	0	3	2	1
TMEM43	Q9BTV4;V9GY05	Transmembrane protein 43	21.79	23.08	21.16	19.74	24.41	24.14	NaN	NaN	3	4	2	1
TMF1	P82094;A0A2R8Y7M0;F8WF45	TATA element modulatory factor	16.28	17.04	19.11	19.77	NaN	NaN	NaN	NaN	1	3	3	5
TMOD3	Q9NYL9;H0YKU1;H0YNJ8;H0YNU8;G5EA42;Q9NZR1	Tropomodulin-3	22.38	22.16	21.72	22.54	NaN	NaN	NaN	NaN	6	6	4	3
TMPO	P42166	Lamina-associated polypeptide 2, isoform alpha;Thymopoietin;Thymopentin	NaN	19.06	21.37	22.13	NaN	NaN	NaN	NaN	5	5	13	9
TMPO.1	P42167;G5E972;H0YJH7	Lamina-associated polypeptide 2, isoforms beta/gamma;Thymopoietin;Thymopentin	22	22.35	22.63	22.09	NaN	NaN	NaN	NaN	7	8	11	7
TMUB1	C9JE12;C9JCW7;A0A590UJA9;Q9BVT8	Transmembrane and ubiquitin-like domain-containing protein 1	17.77	NaN	18.56	19.48	NaN	NaN	NaN	NaN	1	0	1	1
TMX1	Q9H3N1;G3V448	Thioredoxin-related transmembrane protein 1	20.91	21.41	19.3	22.34	21.91	22.04	NaN	NaN	1	2	1	1
TMX2	Q9Y320	Thioredoxin-related transmembrane protein 2	NaN	19.72	20.39	21.24	NaN	NaN	NaN	NaN	0	3	2	1
TNIK	Q9UKE5	TRAF2 and NCK-interacting protein kinase	19.45	19.65	21.02	21.26	NaN	NaN	NaN	NaN	4	7	6	4
TNIP1	A0A0A0MRZ4;Q15025;E7EWG2;E7EW68;H0YC17;E7EMV7	TNFAIP3-interacting protein 1	18.96	18.84	NaN	19.86	NaN	NaN	NaN	NaN	1	1	0	1
TNKS1BP1	Q9C0C2;E9PKK0;E9PKE7	182 kDa tankyrase-1-binding protein	22.91	22.33	22.9	23.26	NaN	NaN	NaN	NaN	28	29	39	33
TNPO1	Q92973;E7EW37;S4R398;O14787;A0A075B780;K7ENW1;K7ESC1	Transportin-1	21.45	21.52	21.4	20.49	NaN	NaN	NaN	NaN	5	7	3	3
TNRC6B	Q9UPQ9;H0Y720	Trinucleotide repeat-containing gene 6B protein	18.28	18.69	21.6	21.54	NaN	NaN	NaN	NaN	2	2	7	5
TNS3	Q68CZ2;E9PCX8;C9JWN9;C9JTD0;C9JHU5	Tensin-3	20.68	20.45	20.69	20.14	18.11	NaN	NaN	NaN	4	4	6	4
TOE1	Q96GM8	Target of EGR1 protein 1	19.79	19.82	20.81	21.11	NaN	NaN	NaN	NaN	1	2	3	3
TOM1L2	Q6ZVM7;F5H3S6;B7Z2U2	TOM1-like protein 2	18.45	NaN	19.22	20.29	NaN	NaN	NaN	NaN	1	0	2	1
TOMM22	Q9NS69	Mitochondrial import receptor subunit TOM22 homolog	18.5	19.34	19.13	21.64	NaN	NaN	NaN	NaN	1	1	1	1
TOMM40	O96008;K7EJ57;K7EKG4	Mitochondrial import receptor subunit TOM40 homolog	20.97	21.75	23.21	23.46	NaN	NaN	19.69	NaN	3	5	7	4
TOP1	P11387;H0YBR3;H0YAR3;H0YC03;E5RFE3	DNA topoisomerase 1	21.5	22	21.23	17.65	19.38	18.56	NaN	NaN	6	7	7	1
TOP2B	Q02880;E9PCY5	DNA topoisomerase 2-beta;DNA topoisomerase 2	18.42	19.43	18.23	19.47	NaN	20.03	NaN	NaN	4	5	3	1
TOR1AIP1	A0A0A0MSK5;Q5JTV8;H0YD16;H0Y4R4;H0YDU3	Torsin-1A-interacting protein 1	20.32	20.03	20.59	21.1	NaN	NaN	NaN	NaN	2	6	4	2
TOR4A	Q9NXH8	Torsin-4A	NaN	18.37	19.71	20.93	NaN	NaN	NaN	NaN	0	2	4	3
TOX4	A0A669KB71;O94842	TOX high mobility group box family member 4	NaN	18.97	19.97	20.43	NaN	NaN	NaN	NaN	0	1	1	2
TP53BP1	Q12888;A6NNK5;C9JXV0;H7C3N7;H7BZY0;M0R142	Tumor suppressor p53-binding protein 1	20.52	21.1	23.07	23.7	NaN	NaN	NaN	NaN	7	9	19	18
TP53BP2	Q13625;H7C5L8	Apoptosis-stimulating of p53 protein 2	19.47	20.88	20.52	22.02	NaN	NaN	NaN	NaN	2	3	6	5
TP53RK	Q96S44;Q5JZ02	TP53-regulating kinase	19.58	20.07	NaN	19.41	NaN	NaN	NaN	NaN	1	1	0	2
TPBG	Q13641	Trophoblast glycoprotein	18.91	18.89	18.04	NaN	NaN	NaN	NaN	NaN	1	1	1	0
TPI1	P60174;U3KPZ0;U3KQF3;U3KPS5	Triosephosphate isomerase	20.92	21.72	19.04	NaN	20.78	21.72	NaN	NaN	3	4	1	0
TPM1	H7BYY1;F5H7S3;B7Z596;H0YKJ4;H0YK48;A0A494BZZ2;A0A494C0V8		19.07	19.81	19.69	19.68	NaN	NaN	NaN	NaN	10	9	8	8
TPM3	A0A087WWU8;D6R904;A0A494C0G0;Q5VU61		24.22	24.02	25.04	25.12	NaN	17.7	NaN	NaN	18	19	20	22
TPM3.1	J3KN67;A0A2R2Y2Q3;A0A494C0P6;P06753;A0A494C034;A0A2R8Y6A3;A0A494C0I0;H0YLS7;D6RGJ6;A0A087WTJ7	Tropomyosin alpha-3 chain	20.68	20.41	21.03	20.5	NaN	NaN	NaN	NaN	16	13	14	14
TPM4	P67936;A0A2R8Y5V9;A0A2R8YGX3;A0A2R8YH90;A0A2R8YE05;K7ENT6;A0A2R8YHD2;A0A2R8YEU4;A0A5F9UN72;A0A590UJB9;A0A590UK79;K7EPB9;U3KQK2	Tropomyosin alpha-4 chain	21.14	21.27	21.67	21.17	NaN	NaN	NaN	NaN	11	11	9	8
TPP2	P29144;Q5VZU9;A0A494C1B8;A0A494C0U1;A0A494C1S4;A0A494C0A3;A0A494C0X4;A0A494C159;A0A494C1L2;A0A494C1S6	Tripeptidyl-peptidase 2	17.95	17.75	19.27	19.67	NaN	NaN	NaN	NaN	1	2	3	2
TPR	P12270	Nucleoprotein TPR	18.9	19.26	21.99	20.73	NaN	NaN	NaN	NaN	1	4	10	5
TPRN	Q4KMQ1;H3BLU1	Taperin	19.11	19.24	20.2	20.48	NaN	NaN	NaN	NaN	1	1	1	2
TPT1	Q5W0H4;A0A0B4J2C3;P13693;J3KPG2;E9PJF7;H0YCX0;Q56UQ5;Q9HAU6	Translationally-controlled tumor protein	20.29	20.95	19.24	16.88	NaN	NaN	NaN	NaN	2	2	1	1
TPX2	Q9ULW0	Targeting protein for Xklp2	21.11	21.02	24.03	24.72	NaN	NaN	NaN	NaN	12	13	32	32
TRA2A	Q13595	Transformer-2 protein homolog alpha	21.12	19.21	21.82	21.07	NaN	NaN	NaN	NaN	2	2	1	2
TRA2B	P62995;H7BXF3;H7C2L4	Transformer-2 protein homolog beta	22.21	22.37	21.82	21.77	NaN	NaN	NaN	NaN	3	7	6	4
TRAF1	Q13077	TNF receptor-associated factor 1	17.79	21.18	23.25	21.68	NaN	NaN	NaN	NaN	2	3	9	6
TRAFD1	O14545;F8VNX8;F8VWK2;F8VVF3;S4R2Z9	TRAF-type zinc finger domain-containing protein 1	NaN	19.18	17.96	18.38	NaN	NaN	NaN	NaN	0	1	2	2
TRAP1	Q12931;I3L0K7;I3L239;I3L253	Heat shock protein 75 kDa, mitochondrial	21.53	21.65	21.87	21.8	20.68	20.39	NaN	NaN	4	6	6	4
TRIM25	Q14258;A0A3B3IUA7	E3 ubiquitin/ISG15 ligase TRIM25	21.68	21.55	23.48	23.09	NaN	17.91	NaN	NaN	5	8	12	11
TRIM28	Q13263;M0R0K9;M0R2I3;M0R3C0	Transcription intermediary factor 1-beta	22.6	22.4	23.21	23.83	18.48	17.85	NaN	17.58	15	17	16	16
TRIP10	W4VSQ9;Q15642;M0R0F9;M0R2H7	Cdc42-interacting protein 4	17.4	19.49	21.55	21.16	NaN	NaN	NaN	NaN	1	3	3	3
TRIP11	Q15643;H0YJ97;G3V4R7;H0YJI2	Thyroid receptor-interacting protein 11	18.94	18.53	22.28	22.23	NaN	NaN	NaN	NaN	11	12	26	21
TRIP12	A0A6Q8PHK0;A0A6Q8PGG9;Q14669;G5E9G6;C9JLD7;F8W9P3;C9JLJ5;C9JSX9;H7C1L9;H7C2Y1	E3 ubiquitin-protein ligase TRIP12	17.91	17.98	22.26	22.68	NaN	NaN	NaN	NaN	2	4	16	13
TRIP13	Q15645;H0YAL2	Pachytene checkpoint protein 2 homolog	20.45	20.44	18.25	20.36	NaN	NaN	NaN	NaN	2	3	3	2
TRIP6	Q15654;H7BZE2	Thyroid receptor-interacting protein 6	20.81	20.6	22.78	22.95	NaN	NaN	NaN	NaN	6	4	5	5
TRMT1	Q9NXH9;K7EQQ8;K7EQU7;K7EQY6;K7ENI9;K7EMZ2;K7ERR5;K7EJX9	tRNA (guanine(26)-N(2))-dimethyltransferase	20.9	20.32	22.31	21.68	19.82	NaN	NaN	NaN	4	5	6	2
TRMT112	Q9UI30;F5GX77;F5GYQ2	Multifunctional methyltransferase subunit TRM112-like protein	19.95	19.96	NaN	19.4	NaN	NaN	NaN	NaN	2	3	0	1
TRMT1L	Q7Z2T5	TRMT1-like protein	19.31	18.48	19.99	NaN	NaN	NaN	NaN	NaN	1	1	1	0
TRMT6	Q9UJA5	tRNA (adenine(58)-N(1))-methyltransferase non-catalytic subunit TRM6	NaN	19.66	20.53	18.77	NaN	NaN	NaN	NaN	0	1	1	2
TROVE2	P10155;H0Y9N5;G5E9R9;D6RDN1;D6RE09	60 kDa SS-A/Ro ribonucleoprotein	19.11	19.88	NaN	18.62	NaN	NaN	NaN	NaN	2	1	0	1
TRPV2	Q9Y5S1;H7BZK2	Transient receptor potential cation channel subfamily V member 2	19.73	20.12	20.16	21.62	NaN	NaN	NaN	NaN	2	2	3	3
TSG101	Q99816;F5H442;J3QRU6;J3QKS4	Tumor susceptibility gene 101 protein	22.25	22.52	21.16	20.82	NaN	NaN	NaN	NaN	6	8	6	4
TSPYL1	Q9H0U9	Testis-specific Y-encoded-like protein 1	NaN	19.42	21.8	22.75	NaN	NaN	NaN	NaN	0	2	2	2
TSPYL5	Q86VY4	Testis-specific Y-encoded-like protein 5	19.42	17.87	23.29	22.99	NaN	NaN	NaN	NaN	3	1	3	2
TSR1	Q2NL82;I3L1Q5;I3L4E8	Pre-rRNA-processing protein TSR1 homolog	20.54	21.39	20.75	21.5	NaN	NaN	NaN	NaN	4	4	4	3
TTC1	Q99614;H0YB37	Tetratricopeptide repeat protein 1	19.83	19.02	18.94	NaN	NaN	NaN	NaN	NaN	2	3	2	0
TTK	P33981;D6RF82;D6REX1;D6RIC6	Dual specificity protein kinase TTK	18.15	18.5	20.69	21.48	NaN	NaN	NaN	NaN	1	1	5	7
TUBA1B	P68363;C9JDS9	Tubulin alpha-1B chain	28.14	28.46	27.75	27.51	26.26	26.79	24.93	25.76	24	26	25	24
TUBA1C	F5H5D3;Q9BQE3;A0A1W2PQM2;F8VVB9;F8VQQ4;F8VS66;F8VRZ4;F8VWV9;F8VX09;A6NHL2;F8VRK0;C9K0S6;F8W0F6;F8VXZ7;Q9H853	Tubulin alpha-1C chain	23	23.16	23.37	23.71	NaN	NaN	NaN	NaN	24	26	25	24
TUBB	Q5JP53;P07437;Q5ST81;A6NNZ2	Tubulin beta chain	26.02	26.23	25.8	26.05	25.41	26.56	21.9	22.56	21	19	22	18
TUBB3	Q13509;A0A0B4J269;G3V5W4;G3V2R8;G3V3R4;G3V2N6;G3V3J6;G3V3W7	Tubulin beta-3 chain	22.7	23.34	21.83	22.92	22.19	22.91	NaN	NaN	18	17	18	14
TUBB4B	P68371;M0R2D3;M0R0X0;M0QY85;M0QY37;M0QX14;M0QYM7;M0R042;M0QZL7;M0R2T4;A0A075B724	Tubulin beta-4B chain	25.74	25.87	25.09	25.24	24.75	25.07	21.57	20.36	23	21	23	19
TUBB6	Q9BUF5;K7ESM5;K7EL29;K7ESQ3;K7EQT3;K7EJ64;K7ERA8;K7EJZ4;K7EN98;K7EPE5;K7ES63	Tubulin beta-6 chain	21.71	21.75	21.8	22.34	NaN	NaN	NaN	NaN	14	13	11	7
TUBB8	Q3ZCM7;A0A075B736;Q5SQY0	Tubulin beta-8 chain	NaN	19.81	21.84	21.77	NaN	NaN	NaN	NaN	8	8	8	6
TUBG1	P23258;K7EKE5;Q9NRH3;K7EIS0	Tubulin gamma-1 chain;Tubulin gamma-2 chain;Tubulin gamma chain	NaN	18.05	19.53	19.74	NaN	NaN	NaN	NaN	0	1	2	2
TUFM	P49411;H3BNU3	Elongation factor Tu, mitochondrial	24.2	24.35	24.01	23.36	23	25.01	20.15	NaN	10	13	12	13
TWF1	Q12792;F8VS81;F8VRG3;F8W645;F8W1Q9	Twinfilin-1	22.42	21.63	23.25	21.86	NaN	NaN	NaN	NaN	5	6	8	8
TWF2	Q6IBS0;D6RG15;A0A7I2V2U8;A0A7I2V5D3;A0A7I2V5B1;A0A7I2YQM6;A0A7I2V3T5	Twinfilin-2	19.95	19.17	20.33	20.3	NaN	NaN	NaN	NaN	2	4	3	2
TXLNA	P40222	Alpha-taxilin	21.07	21.44	21.8	20.46	NaN	NaN	NaN	NaN	9	7	11	8
TXLNG	Q9NUQ3	Gamma-taxilin	19.57	19.31	20.07	20.96	NaN	NaN	NaN	NaN	2	3	2	3
TXN	P10599	Thioredoxin	21.7	22.81	21.24	21.13	21.77	NaN	NaN	NaN	2	4	2	1
TXNDC17	Q9BRA2;I3L0K2;I3L3M7;I3L2R6	Thioredoxin domain-containing protein 17	19.45	NaN	18.42	18.58	NaN	NaN	NaN	NaN	1	0	1	1
TXNDC5	Q8NBS9	Thioredoxin domain-containing protein 5	19.3	18.9	19.44	NaN	22.71	23.29	NaN	20.36	1	2	1	0
TXNL1	O43396;K7ER96;K7EML9;K7EPB7;K7EKG2	Thioredoxin-like protein 1	20.04	20.54	19.71	22.86	NaN	NaN	NaN	NaN	1	2	2	1
TXNRD1	E9PIR7;F8W809;A0A087WSW9;A0A182DWI3;A0A087WSY9;Q16881;E2QRB9;E9PKD3;E9PQI3;E9PLT3;E9PKI4;E9PJU2;A0A0B4J225;E9PIZ5	Thioredoxin reductase 1, cytoplasmic	18.94	19.09	19.91	NaN	NaN	NaN	NaN	NaN	1	1	2	0
U2AF2	P26368;K7ENG2	Splicing factor U2AF 65 kDa subunit	NaN	20.84	20.6	19.29	NaN	NaN	NaN	NaN	0	1	2	1
U2SURP	O15042;E7ET15;H0Y8D9;E7EW00;H7C4V2;C9J5L1	U2 snRNP-associated SURP motif-containing protein	18.98	19.44	21.24	19.09	NaN	NaN	NaN	NaN	3	3	4	1
UACA	F5H2B9;H0YNH8;Q9BZF9	Uveal autoantigen with coiled-coil domains and ankyrin repeats	21.97	NaN	23.07	21.69	NaN	NaN	NaN	NaN	1	1	3	3
UAP1	Q16222;A0A087X226;Q3KQV9	UDP-N-acetylhexosamine pyrophosphorylase;UDP-N-acetylgalactosamine pyrophosphorylase;UDP-N-acetylglucosamine pyrophosphorylase	21.42	22	21.4	20.06	20.82	21.17	18.53	NaN	5	6	6	3
UBA1	P22314;Q5JRR6;Q5JRR9;Q5JRS0;Q5JRS1;Q5JRS3;Q5JRS2	Ubiquitin-like modifier-activating enzyme 1	21.97	22.15	23.53	23.13	NaN	NaN	NaN	NaN	8	10	12	11
UBA2	Q9UBT2;K7EPL2;K7ESK7;U3KQ55;K7ES38;U3KQ93	SUMO-activating enzyme subunit 2	20.05	20.24	20.15	20.39	NaN	NaN	NaN	NaN	3	5	7	4
UBA5	E7EWE1;E7EQ61;Q9GZZ9;D6RJC9;C9J5W5;C9JRV9	Ubiquitin-like modifier-activating enzyme 5	NaN	19.45	19.54	20.2	NaN	NaN	NaN	NaN	1	1	2	2
UBA6	A0AVT1;H0Y8S8;H0Y9U5	Ubiquitin-like modifier-activating enzyme 6	NaN	18.51	19.27	20.43	NaN	NaN	NaN	NaN	0	1	3	3
UBAP2	Q5T6F2;A2A305;Q5JV08;H0YDN2;A0A0D9SFI5	Ubiquitin-associated protein 2	22.65	22.32	21.84	22.81	16.99	NaN	NaN	NaN	10	13	10	6
UBAP2L	Q14157;F8W726;Q5VU77;Q5VU78;Q5VU81;Q5VU80;Q5VU79;H0Y5H6;H7C2T8	Ubiquitin-associated protein 2-like	23.98	24.44	22.86	22.74	18.69	NaN	NaN	NaN	16	19	15	11
UBE2D3	P61077;D6R9F6;D6R933;D6RGD0;D6R980;D6RAW0;D6RIZ3;D6RA11;D6RFM0;D6RAH7;H9KV45;A0A0A0MQU3;A0A087WY85;P62837	Ubiquitin-conjugating enzyme E2 D3;Ubiquitin-conjugating enzyme E2 D2	19.56	NaN	19.68	19.25	NaN	NaN	NaN	NaN	1	0	1	1
UBE2K	P61086;D6RDM7;D6RFX1	Ubiquitin-conjugating enzyme E2 K	18.82	19.45	18.9	21.24	NaN	NaN	NaN	NaN	1	1	1	1
UBE2M	P61081;M0QX69;M0QYI6	NEDD8-conjugating enzyme Ubc12	20.72	20.08	21.42	21.29	NaN	18.32	NaN	NaN	3	4	2	1
UBE2N	P61088;Q5JXB2;F8VZ29;F8VSD4;F8VV71;F8VQQ8	Ubiquitin-conjugating enzyme E2 N;Putative ubiquitin-conjugating enzyme E2 N-like	20.92	20.26	20.45	17.94	NaN	NaN	NaN	NaN	2	2	1	1
UBE4B	O95155;K7ERA7;B1AQ61	Ubiquitin conjugation factor E4 B	19.37	19.14	19.78	20.6	NaN	NaN	NaN	NaN	1	2	2	1
UBL7	H3BV23;H3BUV9;Q96S82	Ubiquitin-like protein 7	18.96	19.57	19.61	19.59	NaN	18.3	NaN	NaN	1	2	2	1
UBR4	Q5T4S7;A0A0A0MSW0;X6R960;X6RE05	E3 ubiquitin-protein ligase UBR4	18.82	18.58	21.33	20.67	NaN	NaN	NaN	NaN	1	4	6	5
UBXN1	E9PJ81;Q04323;E9PRQ7;A0A087WTZ5;E9PS08	UBX domain-containing protein 1	19.9	19.6	19.9	20.73	NaN	NaN	NaN	NaN	1	2	1	2
UBXN4	Q92575;F8WB86;Q6PJ80;C9JLR4	UBX domain-containing protein 4	21.48	20.4	24.19	23.95	NaN	NaN	NaN	NaN	2	2	5	4
UCHL1	D6RE83;P09936;D6R956;D6R974;D6RF53	Ubiquitin carboxyl-terminal hydrolase;Ubiquitin carboxyl-terminal hydrolase isozyme L1	23.23	23.17	24.03	23.26	18.82	NaN	NaN	NaN	7	9	10	9
UCK2	Q9BZX2;A0A2R8Y653	Uridine-cytidine kinase 2	19.99	19.65	18.89	18.68	NaN	NaN	NaN	NaN	2	4	1	1
UFC1	Q9Y3C8	Ubiquitin-fold modifier-conjugating enzyme 1	19.56	19.35	18.67	18.91	NaN	NaN	NaN	NaN	1	1	1	1
UFD1L	Q92890;C9J6N9;C9IZG3;C9JNP9	Ubiquitin fusion degradation protein 1 homolog	19.35	19.38	NaN	19.29	NaN	NaN	NaN	NaN	2	3	0	2
UFL1	O94874	E3 UFM1-protein ligase 1	19.42	20.31	20.86	20.54	NaN	NaN	NaN	NaN	2	4	3	3
UGDH	O60701;E7ER83;E7ETF4;E7EV97;E7ER95;D6RHF4;E9PBD2	UDP-glucose 6-dehydrogenase	21.96	22.06	20.19	19.69	18.62	NaN	NaN	NaN	8	8	7	5
UHRF1	A0A087WVR3;A0A087WTW0;Q96T88;A0A087WWG9	E3 ubiquitin-protein ligase UHRF1	19.29	19.34	21.39	22.37	NaN	NaN	NaN	NaN	3	3	4	5
UMPS	P11172;E9PFD2;F2Z3P2;F2Z303;F8WDG4	Uridine 5-monophosphate synthase;Orotate phosphoribosyltransferase;Orotidine 5-phosphate decarboxylase	19.39	18.27	18.89	18.04	NaN	NaN	NaN	NaN	1	1	2	3
UNC45A	A0A1W2PNX8;Q9H3U1	Protein unc-45 homolog A	19.2	19.51	18.9	18.91	NaN	NaN	NaN	NaN	1	1	2	2
UPF1	Q92900	Regulator of nonsense transcripts 1	22.71	23.35	22.14	22.5	NaN	NaN	17.72	NaN	29	36	23	19
UQCRC1	P31930	Cytochrome b-c1 complex subunit 1, mitochondrial	22.18	22.19	20.96	22.46	20.7	21.57	18.7	NaN	7	6	5	6
UQCRC2	P22695;H3BRG4;H3BSJ9;H3BP04;H3BUE4;H3BUI9;A0A087WVZ4	Cytochrome b-c1 complex subunit 2, mitochondrial	22.79	23.02	23.41	23.04	21.47	21.27	20.5	NaN	8	10	10	7
USF2	M0QXT0;Q15853;M0QYU7;B4DLJ1	Upstream stimulatory factor 2	18.86	19.2	18.66	19.76	NaN	NaN	NaN	NaN	1	1	2	2
USMG5	Q96IX5	Up-regulated during skeletal muscle growth protein 5	19.51	19.68	20.64	21.09	NaN	NaN	NaN	NaN	1	1	2	1
USO1	O60763	General vesicular transport factor p115	20.07	19.88	21.54	20.08	NaN	NaN	NaN	NaN	4	5	9	9
USP10	Q14694;H3BQP1;H3BQC6;H3BNA1;J3KT19;H3BNS8	Ubiquitin carboxyl-terminal hydrolase 10	22.41	23.22	24.33	23.95	NaN	NaN	NaN	NaN	7	10	16	9
USP14	P54578;A6NJA2;J3QQT6;J3KS55	Ubiquitin carboxyl-terminal hydrolase 14;Ubiquitin carboxyl-terminal hydrolase	21.17	22.07	22.47	23.28	NaN	NaN	NaN	NaN	4	6	6	5
USP15	Q9Y4E8;F8W0H4;F8VVY7;F8VZG8;H0YI31;H0YHM4	Ubiquitin carboxyl-terminal hydrolase 15	17.98	19.34	20.59	20.21	NaN	NaN	NaN	NaN	3	4	7	4
USP19	O94966;E7ESU0;A0A0A0MR08;A0A590UK03	Ubiquitin carboxyl-terminal hydrolase 19;Ubiquitin carboxyl-terminal hydrolase	19.87	19.81	20.74	21.18	NaN	NaN	NaN	NaN	2	4	4	3
USP24	Q9UPU5;A0A0U1RQI9	Ubiquitin carboxyl-terminal hydrolase 24	18.85	18.77	16.96	18.12	NaN	NaN	NaN	NaN	2	4	3	1
USP28	B4E3L3;Q96RU2;H0YG96;G3V1N5;H0YFA0;H0YFD7;H0YFX3	Ubiquitin carboxyl-terminal hydrolase;Ubiquitin carboxyl-terminal hydrolase 28	NaN	17.72	18.25	18.11	NaN	NaN	NaN	NaN	0	1	1	1
USP39	B9A018;Q53GS9;F8WC91;A0A087X1B2	U4/U6.U5 tri-snRNP-associated protein 2	18.75	NaN	19.47	20.64	NaN	NaN	NaN	NaN	1	1	1	1
USP5	P45974;F5H571;H7C5J3;Q92995	Ubiquitin carboxyl-terminal hydrolase 5	20.39	20.81	21.8	22.69	NaN	NaN	NaN	NaN	7	7	11	9
USP7	Q93009;A0A669KBL1;H3BND8;F5H2X1;H3BMF6;H3BUV0;H3BTM1;H3BRA2;H3BQD1	Ubiquitin carboxyl-terminal hydrolase 7;Ubiquitin carboxyl-terminal hydrolase	20.63	20.88	22.33	21.74	NaN	NaN	NaN	NaN	2	3	4	3
USP9X	Q93008	Probable ubiquitin carboxyl-terminal hydrolase FAF-X	21.54	20.42	21.47	20.1	NaN	NaN	NaN	NaN	7	6	10	4
UTP6	Q9NYH9	U3 small nucleolar RNA-associated protein 6 homolog	18.18	18.07	18.32	18.19	NaN	NaN	NaN	NaN	3	3	1	1
UTRN	P46939;Q5T097;H0Y337;Q5T098;A0A0D9SG57;A0A0A0MSM3;Q5JT45;Q5JT44	Utrophin	20.68	21.26	22.59	22.54	NaN	NaN	NaN	NaN	16	21	28	22
VANGL1	Q8TAA9	Vang-like protein 1	20	20.11	NaN	18.11	NaN	NaN	NaN	NaN	2	3	0	1
VAPA	Q9P0L0;J3QKM9	Vesicle-associated membrane protein-associated protein A	21.66	22.11	21.94	20.71	NaN	NaN	NaN	NaN	6	7	9	5
VAPB	O95292;E5RK64	Vesicle-associated membrane protein-associated protein B/C	20.8	20.29	21.9	22.75	NaN	NaN	NaN	NaN	3	3	3	1
VARS	P26640;A0A140T936;A0A140T954;A2ABF4;A0A0G2JJT9;H0Y426;A0A140T904	Valine--tRNA ligase	22.1	21.94	21.69	22.43	NaN	19.99	NaN	NaN	8	12	7	6
VASP	P50552;K7EM16;K7ENL7;K7ENR7;K7EIG8;K7EQD0	Vasodilator-stimulated phosphoprotein	19.48	20.24	23.26	22.51	NaN	NaN	NaN	NaN	3	7	9	8
VCL	P18206;A0A096LPE1	Vinculin	22.84	23.12	22.47	21.75	NaN	16.34	NaN	NaN	20	29	16	11
VCP	P55072;A0A7I2V540;A0A7I2V5G8;A0A7I2V2Y2;A0A7I2YQJ0	Transitional endoplasmic reticulum ATPase	26.07	26.14	24.95	24.52	16.75	17.07	18.1	NaN	47	45	47	43
VCPIP1	Q96JH7	Deubiquitinating protein VCIP135	19.57	19.59	21.57	20.41	NaN	NaN	NaN	NaN	3	5	6	6
VDAC1	P21796;C9JI87	Voltage-dependent anion-selective channel protein 1	23.55	24.21	23.43	22.87	24.7	24.64	21.6	21.32	11	14	10	4
VDAC2	P45880;A0A0A0MR02;Q5JSD2;Q5JSD1;A2A3S1	Voltage-dependent anion-selective channel protein 2	23.55	23.4	24.76	24.92	19.75	NaN	17.3	18.38	5	8	9	8
VDAC3	Q9Y277;E5RJN6;E5RHZ6;E5RFP6;E5RHE1;E5RK27;E5RFL1	Voltage-dependent anion-selective channel protein 3	21.65	22.38	21.2	20.24	NaN	21.32	NaN	19.67	3	5	6	3
VIM	P08670;B0YJC4;B0YJC5;A0A1B0GTT5;A0A1B0GVG8;H7C5W5;P41219;P17661;F8W835;P07196	Vimentin	29.88	29.98	30.47	30.19	26.15	26.86	24.9	25	67	65	89	84
VPS11	B7Z879;A0A087WXL6;A0A0G2JS92;Q9H270	Vacuolar protein sorting-associated protein 11 homolog	19.72	19.24	19.32	19.32	NaN	NaN	NaN	NaN	1	1	2	1
VPS16	Q9H269;Q5JUA9;Q5JUB0	Vacuolar protein sorting-associated protein 16 homolog	19.02	19.15	19.43	19.22	18.7	NaN	NaN	NaN	3	1	5	4
VPS26A	O75436;S4R3Q6	Vacuolar protein sorting-associated protein 26A	19.31	19.39	19.36	20.81	NaN	NaN	NaN	NaN	1	2	1	1
VPS35	Q96QK1;I3L4S0;A0A1W2PP10;A0A3B3ITD4	Vacuolar protein sorting-associated protein 35	19.81	19.71	20.46	20.36	NaN	NaN	NaN	NaN	1	2	2	4
VPS37C	F5H4Q5;A5D8V6	Vacuolar protein sorting-associated protein 37C	20.33	20.42	NaN	19.92	NaN	NaN	NaN	NaN	1	1	0	1
VPS4B	O75351;Q6PIW4	Vacuolar protein sorting-associated protein 4B	18.56	18.8	18.7	19.1	NaN	NaN	NaN	NaN	1	2	3	3
VPS51	Q9UID3;E9PRV0;E9PKX7;E9PKE5;A0A1W2PQZ2;E9PQD5;E9PJ36	Vacuolar protein sorting-associated protein 51 homolog	18.91	19.09	20.16	20.25	NaN	NaN	NaN	NaN	2	1	6	5
VTA1	Q9NP79;A0A087WY55;Q5TGM0	Vacuolar protein sorting-associated protein VTA1 homolog	23.29	23.75	23.24	23.87	NaN	NaN	NaN	NaN	4	5	5	4
VTI1B	Q9UEU0;J3KMW2;G3V5I2	Vesicle transport through interaction with t-SNAREs homolog 1B	20.46	21.01	20.16	20.08	NaN	NaN	NaN	NaN	3	3	2	2
WAPAL	Q7Z5K2;Q8WVX6;F6QZY1	Wings apart-like protein homolog	NaN	18.35	19.26	19.5	NaN	NaN	NaN	NaN	0	2	2	2
WARS	P23381;G3V3Y5;G3V3H8;G3V277;H0YJP3;G3V227;G3V3P2;G3V3X0;G3V456;G3V5U1;G3V423;G3V3S7;G3V2Y7;G3V5W1;G3V4N8;G3V4C7;G3V2C0;G3V339;G3V313;G3V4S4;G3V3R3;G3V2F2;P78534;G3V4N0;G3V4Q0;G3V4A3;G3V5H5	Tryptophan--tRNA ligase, cytoplasmic;T1-TrpRS;T2-TrpRS	23.33	23.08	23.72	24.51	24.15	24.57	NaN	24.22	9	11	8	7
WASF2	Q9Y6W5	Wiskott-Aldrich syndrome protein family member 2	21.06	21.05	20.44	20.43	NaN	NaN	NaN	NaN	2	3	4	3
WASH3P	C4AMC7;Q6VEQ5;A8K0Z3;A8MWX3	Putative WAS protein family homolog 3;WAS protein family homolog 2;WAS protein family homolog 1	NaN	20.11	19.87	19.04	NaN	NaN	NaN	NaN	0	2	3	2
WBP11	Q9Y2W2;F5H5G4	WW domain-binding protein 11	18.65	19.16	20.1	NaN	NaN	NaN	NaN	NaN	2	3	2	0
WBP2	A6NG10;K7EMC9;Q969T9;K7EIJ0;K7ENL2;K7EIN1;K7ESN4;K7EIK1	WW domain-binding protein 2	NaN	16.71	18.91	19.37	NaN	NaN	NaN	NaN	0	3	1	1
WBSCR22	O43709;H7C170;F8VZ18;F8WD87;B3KR83;F8WD67;E9PCQ7;F2Z3D9	Probable 18S rRNA (guanine-N(7))-methyltransferase	20.32	20.23	20.94	21.25	NaN	NaN	NaN	NaN	1	1	3	1
WDR1	O75083;D6RD66	WD repeat-containing protein 1	22.37	23.05	23.66	22.75	NaN	19.71	NaN	NaN	10	14	16	10
WDR26	A0A7I2YQL3;A0A499FIZ0;Q9H7D7;H0Y9R3;A0A7I2YQQ9;H0Y917;A0A7I2V3I7	WD repeat-containing protein 26	NaN	17.89	19.87	20.89	NaN	NaN	NaN	NaN	0	1	1	1
WDR36	A0A0A0MTB8;Q8NI36	WD repeat-containing protein 36	18.76	18.92	19.12	20.39	NaN	NaN	NaN	NaN	2	5	3	3
WDR4	P57081	tRNA (guanine-N(7)-)-methyltransferase non-catalytic subunit WDR4	19	18.56	18.97	NaN	NaN	NaN	NaN	NaN	1	2	2	0
WDR43	Q15061	WD repeat-containing protein 43	19.73	20.2	20.1	20.41	NaN	NaN	NaN	NaN	1	1	3	2
WDR44	Q5JSH3;H7BY83	WD repeat-containing protein 44	NaN	17.11	18.87	17.66	NaN	NaN	NaN	NaN	0	1	1	1
WDR46	O15213;H0Y6G3	WD repeat-containing protein 46	19.13	19.29	20.46	21.31	NaN	NaN	NaN	NaN	1	1	3	3
WDR62	O43379;H7C3R4	WD repeat-containing protein 62	20.87	20.12	21.36	21.61	NaN	NaN	NaN	NaN	4	6	5	5
WDR77	Q9BQA1;H0Y711	Methylosome protein 50	NaN	20.03	19.53	20.4	NaN	NaN	NaN	NaN	0	3	1	1
WIBG	Q9BRP8	Partner of Y14 and mago	20.95	22.22	21.14	20.51	NaN	NaN	NaN	NaN	3	4	5	5
WNK1	F5GWT4;Q9H4A3;F6UYG0;A0A6Q8PFM0;Q96J92;H0YH68;K7ENT7	Serine/threonine-protein kinase WNK1	19.62	19.4	20.63	22.43	NaN	NaN	NaN	NaN	6	7	8	10
WTAP	Q15007;A0A087X1R4	Pre-mRNA-splicing regulator WTAP	17.91	18.52	20.27	21.13	NaN	NaN	NaN	NaN	1	1	4	5
XPO1	O14980;A0A7I2V3P3;A0A7I2V461;A0A7I2YQV4;A0A7I2V2Y6;A0A7I2V2S3;A0A7I2V3N0;A0A7I2V2H0;A0A7I2V3W6;A0A7I2YQX3;A0A7I2V4A3;A0A7I2V6B9;A0A7I2V488;C9JKM9;C9J673;A0A7I2V2C5;A0A7I2V3J1;A0A7I2YQP1;F8WF71;C9IYM2;A0A7I2V396	Exportin-1	20.05	20.66	20.01	18.8	NaN	18.55	NaN	NaN	5	7	6	4
XPO5	Q9HAV4;E2QRM3;H0Y3Q8;H0Y9I3;H0Y3W3	Exportin-5	20.4	19.62	20.87	21.19	NaN	NaN	NaN	NaN	3	4	2	3
XPOT	O43592;F8WDU6;F5GYW6	Exportin-T	19.13	18.8	19.23	18.16	NaN	NaN	NaN	NaN	1	2	1	1
XRCC5	P13010;C9JZ81	X-ray repair cross-complementing protein 5	23.58	22.93	22.1	22.95	NaN	22.12	NaN	NaN	10	9	7	5
XRCC6	P12956;B1AHC9	X-ray repair cross-complementing protein 6	24.25	24.35	23.83	24.05	NaN	20.14	20.34	18.03	17	16	17	16
XRN1	Q8IZH2;H7C5E4	5-3 exoribonuclease 1	19.92	20.56	20.26	18.57	NaN	NaN	NaN	NaN	3	5	4	3
XRN2	Q9H0D6	5-3 exoribonuclease 2	21.59	21.67	22.57	22.7	NaN	NaN	NaN	NaN	6	6	9	7
YAP1	P46937;H0YCI3;H7C4S7;A0A1B0GUV4;A0A1B0GUF0;A0A1B0GUI9;A0A0D9SGF2;A0A0D9SET0;A0A1B0GTH8;A0A0D9SGF8;A0A0D9SEY4;A0A1B0GTC0;E7EWI0;A0A0E3D6M1;A0A0D9SGI1;Q86UL8	Transcriptional coactivator YAP1	19.52	19.96	20.69	21.75	NaN	NaN	NaN	NaN	3	5	5	6
YARS	P54577;A0A6Q8PFX2;A0A0C4DGZ5;A0A6Q8PFX4;A0A6Q8PF15;A0A6Q8PFC1;A0A6Q8PGW2	Tyrosine--tRNA ligase, cytoplasmic;Tyrosine--tRNA ligase, cytoplasmic, N-terminally processed	20.65	20.02	21.44	21.92	NaN	18	NaN	NaN	5	4	5	7
YBX1	P67809;H0Y449;C9J5V9	Nuclease-sensitive element-binding protein 1	24.5	24.78	24.54	24.04	17.13	19.46	NaN	18.85	10	10	10	9
YBX3	P16989;A0A0D9SEI8	Y-box-binding protein 3	23.14	23.33	22.8	23.09	NaN	NaN	NaN	NaN	9	10	9	7
YIF1A	A6NGW1;O95070;E9PIZ0;C9JST7;E9PS11	Protein YIF1A	20.61	20.77	22	NaN	NaN	NaN	NaN	NaN	2	2	1	0
YIF1B.1	Q5BJH7;K7ERQ0;K7ERY2	Protein YIF1B	20.54	20.09	20.61	19.85	NaN	NaN	NaN	NaN	2	3	2	2
YIPF5	Q969M3;E5RGR9;E5RHH4	Protein YIPF5;Protein YIPF	20.72	21.06	21.97	22.7	NaN	NaN	NaN	NaN	1	1	1	1
YLPM1	P49750;F8VU51;H0YIQ2;H0YI23;U3KQT9	YLP motif-containing protein 1	21.93	21.35	23.43	23.55	NaN	NaN	NaN	NaN	10	15	23	21
YTHDC2	Q9H6S0;D6RA70;D6R9T8;D6RF50	Probable ATP-dependent RNA helicase YTHDC2	17.98	17.61	18.68	17.64	NaN	NaN	NaN	NaN	1	2	1	1
YTHDF1	Q9BYJ9;Q5JXC6	YTH domain-containing family protein 1	20.23	18.97	20.2	21.59	NaN	NaN	NaN	NaN	8	7	10	9
YTHDF2	Q9Y5A9;S4R3J8;S4R3V3	YTH domain-containing family protein 2	22.94	22.24	22.73	22.99	NaN	NaN	NaN	NaN	8	7	5	6
YTHDF3	Q7Z739;A0A087X0Q1;A0A024R7W5;A0A087WY31;S4R373;A0A087X0C3	YTH domain-containing family protein 3	24.21	24.42	22.95	22.92	NaN	18.55	NaN	NaN	15	16	15	10
YWHAB	P31946;Q4VY19;A0A0J9YWE8;Q4VY20;A0A0J9YWZ2	14-3-3 protein beta/alpha;14-3-3 protein beta/alpha, N-terminally processed	22.61	23.65	23.84	23.83	22.07	22.41	19.11	18.66	9	10	10	8
YWHAE	P62258;B4DJF2;I3L3T1;K7EIT4;K7EM20;I3L0W5	14-3-3 protein epsilon	23.13	22.97	24.12	24.48	20.61	21.1	NaN	NaN	11	12	8	6
YWHAG	P61981	14-3-3 protein gamma;14-3-3 protein gamma, N-terminally processed	23.45	22.93	23.67	21.66	20.76	22.42	20.45	NaN	9	8	8	6
YWHAH	Q04917;A2IDB2;F8WEB6;A2IDB1	14-3-3 protein eta	20.64	20.4	22.02	21.93	16.97	17.9	19.88	NaN	6	7	4	4
YWHAQ	P27348;E9PG15	14-3-3 protein theta	23.23	22.37	24.01	24.59	NaN	NaN	NaN	NaN	6	7	6	8
YWHAZ	P63104;E7EX29;E7ESK7;E9PD24;E7EVZ2;E5RIR4;B0AZS6;E5RGE1;B7Z2E6;H0YB80	14-3-3 protein zeta/delta	24.32	24.71	24.99	24.18	22.65	24.52	18.92	21.74	11	15	14	11
ZC3H14	Q6PJT7;G3V256;H0YJA2;G3V5I6;A0A3B3IT62;G3V3Y4;G3V572;G3V3R9;G3V411;A0A087WTC9;G3V473;G3V240;G3V4R5;G3V2X4;H0YJ87;H0YJ51	Zinc finger CCCH domain-containing protein 14	20.52	21.15	20.49	22.72	NaN	NaN	NaN	NaN	6	8	7	9
ZC3H4	M0QY97;Q9UPT8	Zinc finger CCCH domain-containing protein 4	19.49	19.99	22.49	22.81	NaN	NaN	NaN	NaN	1	2	10	9
ZC3HAV1.1	Q7Z2W4	Zinc finger CCCH-type antiviral protein 1	22.41	22.69	22.81	23.64	NaN	NaN	NaN	NaN	15	20	17	20
ZC3HAV1L	Q96H79	Zinc finger CCCH-type antiviral protein 1-like	20.28	19.45	20.06	19.93	NaN	NaN	NaN	NaN	3	2	2	2
ZCCHC6	Q5VYS8;X6R3Q3;Q5VYT0;Q5VYS9;A0A0C4DFW3	Terminal uridylyltransferase 7	19.32	19.61	19.84	20.4	NaN	NaN	NaN	NaN	2	5	3	3
ZDHHC17	Q8IUH5;F8VPW2;H0YI74;F8VX48;H0YIK0	Palmitoyltransferase ZDHHC17	19.42	19.57	19.55	20.49	NaN	NaN	NaN	NaN	1	1	3	2
ZDHHC5	Q9C0B5;H0YEF4;E9PMA5;Q9ULC8	Palmitoyltransferase ZDHHC5;Palmitoyltransferase	19.97	20.55	21.43	21.88	NaN	NaN	NaN	NaN	2	3	7	6
ZFPL1	O95159;E9PQ47;E9PNY1;E9PMQ3;E9PQA5;H0YCU8;E9PJX1;E9PJ47	Zinc finger protein-like 1	21.49	21.1	22.52	22.26	NaN	NaN	NaN	NaN	4	4	4	5
ZFR	Q96KR1;H0Y8W1	Zinc finger RNA-binding protein	22.77	22.09	22.63	22.46	NaN	NaN	NaN	NaN	15	18	19	15
ZNF207	J3QRS9;X6R4W8;O43670;J3KS31;J3KTL1;J3KRB6;J3KRW6;H0Y3M2;J3QS27	BUB3-interacting and GLEBS motif-containing protein ZNF207	21.48	21.82	20.96	20.57	NaN	NaN	NaN	NaN	5	5	4	3
ZNF217	O75362;Q9BZ31	Zinc finger protein 217	NaN	17.34	19.78	19.85	NaN	NaN	NaN	NaN	0	1	5	2
ZNF326	Q5BKZ1;A0A0A0MRN4;E2QRN4	DBIRD complex subunit ZNF326	20.69	22.37	22.17	22.29	NaN	NaN	NaN	NaN	6	8	9	7
ZNF512B	Q96KM6	Zinc finger protein 512B	18.65	19.07	20.89	21.21	NaN	NaN	NaN	NaN	1	1	2	2
ZNF609	O15014;E7ERY8	Zinc finger protein 609	18.7	18.73	19.32	NaN	NaN	NaN	NaN	NaN	2	1	3	1
ZNF638	Q14966;A0A096LNR2;A0A096LNX0;A0A096LPI0;A0A096LNQ0;A0A096LPB4;C9JWN0	Zinc finger protein 638	18.7	18.7	20.69	19.95	NaN	NaN	NaN	NaN	3	1	4	5
ZNFX1	Q9P2E3;Q5JXR7;Q5JXR5;Q5JXR6	NFX1-type zinc finger-containing protein 1	18.59	18.64	18.51	NaN	NaN	NaN	NaN	NaN	1	1	1	1
ZPR1	O75312;H7C0E5;H7BZM7	Zinc finger protein ZPR1	19.59	19.86	21.44	22.31	NaN	NaN	NaN	NaN	1	3	4	4
ZRANB2	O95218	Zinc finger Ran-binding domain-containing protein 2	20.53	20.11	21.38	21.72	NaN	NaN	NaN	NaN	1	1	3	1
ZSWIM8	S4R3H3;S4R393;S4R410;A7E2V4;H0YCW2;S4R3B3;H7C453;S4R3U7;H7BZ52	Zinc finger SWIM domain-containing protein 8	17	17.05	18.42	17.64	NaN	NaN	NaN	NaN	1	1	1	1
ZW10	O43264	Centromere/kinetochore protein zw10 homolog	NaN	19.43	20.89	19.47	NaN	NaN	NaN	NaN	0	1	3	2
ZYX	Q15942;H0Y2Y8;H7C3D3;C9JJK5;C9IZ41;H7C3R3	Zyxin	22.86	22.28	24.63	24.54	NaN	NaN	NaN	NaN	8	6	11	9

## Sheet: 22B vs. H2O2
Gene Name	Protein IDs	Protein Name	LFQ 22B1	LFQ 22B2	LFQ 22B3	LFQ 22B4	LFQ H2O21	LFQ H2O22	LFQ H2O23	LFQ H2O24	Pep 22B1	Pep 22B2	Pep 22B3	Pep 22B4
A0A1C7CYX9	A0A1C7CYX9;E5RFU4		24.97	24.99	23.88	24.3	22.34	22.6	23.61	23.68	20	23	14	17
A0A669KB05	A0A669KB05;A0A669KB62;E9PKY0;H0YC95		23.1	23.16	22.75	22.78	13.22	NaN	NaN	16.2	18	22	30	25
AAK1	A0A096LP25;Q2M2I8;Q6ZSR9;E9PG46;A0A096LNZ0;A0A096LP60	AP2-associated protein kinase 1	19.73	19.48	21.43	22.14	NaN	NaN	NaN	NaN	5	6	9	6
AARS	P49588;H3BPK7;A0A6Q8PGN5;A0A6Q8PFY2;A0A6Q8PF33;A0A6Q8PGE8;A0A6Q8PGR9;A0A6Q8PGB5;A0A6Q8PFK3;A0A6Q8PHJ2;A0A6Q8PH44;A0A6Q8PHP7;A0A6Q8PHP3;A0A6Q8PF77;A0A6Q8PG28;A0A6Q8PG62;A0A6Q8PGI8;A0A6Q8PHN5	Alanine--tRNA ligase, cytoplasmic	19.34	20.87	22.29	21.96	NaN	17.25	17.4	22.18	4	7	11	9
AARS2	Q5JTZ9	Alanine--tRNA ligase, mitochondrial	NaN	17.7	19.76	19.62	22.06	21.08	NaN	21.85	1	2	2	2
ABCD1	P33897;A6NEP8	ATP-binding cassette sub-family D member 1	NaN	17.4	19.08	19.65	NaN	NaN	NaN	NaN	0	1	1	1
ABCE1	P61221;D6R9I9;D6RGF4;H0Y990	ATP-binding cassette sub-family E member 1	18.28	19.16	20.38	19.83	NaN	NaN	NaN	NaN	1	1	3	2
ABCF1	Q5STZ8;Q8NE71;H0YGW7;A0A0G2JJB9;A0A0G2JIC2;F5GYK6	ATP-binding cassette sub-family F member 1	21.92	21.54	21.43	20.51	NaN	20	NaN	NaN	6	8	7	4
ABCF2	Q9UG63;C9JHK9;C9JZV3	ATP-binding cassette sub-family F member 2	20.42	20.54	21.47	21.72	NaN	NaN	NaN	17.31	4	3	7	6
ABCF3	Q9NUQ8;F8WCU6	ATP-binding cassette sub-family F member 3	19.26	19.23	19.79	20.39	NaN	NaN	NaN	NaN	1	2	3	2
ABI1	B6VEX4;A0A0A0MRT6;Q8IZP0;H0Y6B5	Abl interactor 1	21.84	21.6	NaN	21.3	NaN	NaN	NaN	NaN	3	5	0	4
ACAA2	P42765;A0A0B4J2A4;K7EME0	3-ketoacyl-CoA thiolase, mitochondrial	19.11	19.16	18.53	NaN	NaN	NaN	NaN	NaN	1	2	2	0
ACACA	Q13085;Q59FY4;A0A0C4DGT1;A0A087WWN5;A0A087X2F8;A0A087X126	Acetyl-CoA carboxylase 1;Biotin carboxylase	19.59	20.15	21.65	21.77	23.22	22.86	23.37	23.93	4	8	18	12
ACAD9	Q9H845;H0Y8Z9;D6RCD8	Acyl-CoA dehydrogenase family member 9, mitochondrial	20.12	20.74	19.97	21.47	NaN	20.8	NaN	NaN	3	4	4	3
ACADVL	P49748;G3V1M7;K7EQP4;K7EJW8;J3QRJ8;J3KSR4;J3QKU9;K7EMF8;J3KS89	Very long-chain specific acyl-CoA dehydrogenase, mitochondrial	19.16	18.94	NaN	21.13	20.38	18.29	NaN	NaN	1	3	0	1
ACAT1	A0A5F9ZHL1;P24752;A0A5F9ZHJ7;A0A5F9ZHJ0;A0A5F9ZHD4;A0A5F9ZI66;A0A5F9ZHH9;H0YEL7;A0A5F9ZHL7;E9PRQ6	Acetyl-CoA acetyltransferase, mitochondrial	21.28	21.8	20.69	20.96	20.66	21.42	NaN	19.74	4	6	4	4
ACAT2	Q9BWD1	Acetyl-CoA acetyltransferase, cytosolic	19.26	21.31	19.2	19.51	NaN	NaN	NaN	NaN	1	1	3	1
ACBD3	Q9H3P7	Golgi resident protein GCP60	23.21	23.21	22.58	20.5	NaN	NaN	NaN	NaN	9	10	7	5
ACIN1	S4R3H4;E7EQT4;Q9UKV3;G3V3B0;G3V3T3	Apoptotic chromatin condensation inducer in the nucleus	17.66	17.84	21.14	21.6	NaN	NaN	NaN	NaN	1	3	8	6
ACLY	P53396;K7ESG8;K7EIE7	ATP-citrate synthase	22.74	22.54	23.6	23.34	NaN	19.63	NaN	20.43	17	14	16	14
ACO2	A0A7I2V5T4;A2A274;Q99798;A0A7I2V5A1;A0A7I2V3U0;A0A7I2V586;A0A7I2V3F1;A0A7I2V614;A0A7I2V538;A0A7I2V6A6;A0A7I2V4I8;A0A7I2V5W7;A0A7I2V3C8;A0A7I2V3U7;A0A7I2V5U4;A0A7I2V2Y4	Aconitate hydratase, mitochondrial	21.91	21.99	22.38	23.05	19.95	20.71	18.58	NaN	7	9	9	5
ACOT2	A0A087X0W7;G3V4F2;A0A087WT95;Q86TX2;P49753;A0A2R8Y7H3	Acyl-coenzyme A thioesterase 1;Acyl-coenzyme A thioesterase 2, mitochondrial	18.48	17.32	19.86	20.44	19.78	20.41	NaN	18.66	2	1	3	2
ACOT7	O00154;K7EKP8;Q6ZUV0	Cytosolic acyl coenzyme A thioester hydrolase	21.87	22.21	23.46	23.6	19.68	20.43	18.44	18.68	5	7	7	9
ACOT9	Q9Y305;H7C5Q2;C9J7L8	Acyl-coenzyme A thioesterase 9, mitochondrial	17.99	19.54	20.59	19.81	20.13	19.91	18.2	18.86	1	3	4	2
ACP1	P24666;G5E9R5;F2Z2Q9;D3YTI2	Low molecular weight phosphotyrosine protein phosphatase	20.56	20.62	20.48	19.92	NaN	NaN	NaN	18.65	2	3	1	2
ACSL3	O95573;F5H062;F5GWH2	Long-chain-fatty-acid--CoA ligase 3	20.63	20.36	22.05	21.58	NaN	19.53	NaN	19.27	4	3	9	5
ACSL4	O60488;H0Y9A0;D6RDA8;D6RF95	Long-chain-fatty-acid--CoA ligase 4	19.8	19.4	18.88	18.45	17.8	NaN	NaN	NaN	3	2	3	3
ACTB	P60709;E7EVS6;A0A6Q8PFE4;Q6S8J3;A5A3E0;A0A2R8YFE2;P0CG38;P0CG39;Q9BYX7	Actin, cytoplasmic 1;Actin, cytoplasmic 1, N-terminally processed	25.99	25.44	25.44	27.41	25.22	24.52	25.76	NaN	32	33	42	37
ACTC1	P68032;P68133;P62736;P63267;A6NL76;C9JFL5;F6UVQ4;F6QUT6;F8WB63;B8ZZJ2	Actin, alpha cardiac muscle 1;Actin, alpha skeletal muscle;Actin, aortic smooth muscle;Actin, gamma-enteric smooth muscle	25.41	26.25	23.14	20.51	24.57	25	NaN	20.36	20	21	23	20
ACTG1.1	P63261;I3L3I0;I3L1U9;I3L4N8;I3L3R2;J3KT65	Actin, cytoplasmic 2;Actin, cytoplasmic 2, N-terminally processed	29.27	29.14	29.52	29.13	28.74	28.98	27.93	28.74	32	33	42	37
ACTL6A	O96019;H7C5S0;C9JQT2;O94805	Actin-like protein 6A	20.08	20.43	20.36	18.29	NaN	NaN	NaN	NaN	1	1	1	2
ACTN1.1	P12814;A0A7I2V4Y4;G3V2N5;A0A494C1A0;P35609;G3V5M4;A0A494C033;A0A494C166;A0A494C0Q3;G3V380	Alpha-actinin-1	24.53	24.71	23.43	21.97	NaN	NaN	NaN	13.93	47	50	42	34
ACTN4.1	O43707	Alpha-actinin-4	27.78	27.81	26.42	25.12	17.13	18.67	NaN	18.39	72	72	70	62
ACTR1A	P61163;R4GMT0;A0A1B0GVS3	Alpha-centractin	21.76	22.14	21.58	NaN	NaN	NaN	NaN	NaN	3	3	4	0
ACTR2	P61160;F5H6T1;A0A1B0GWD0;A0A1B0GWH0	Actin-related protein 2	21.61	21.42	20.63	20.42	NaN	NaN	NaN	NaN	8	6	4	2
ACTR3	P61158;B4DXW1;F8WDR7;F8WEW2;F8WE84;Q9P1U1	Actin-related protein 3	21.15	20.32	20.95	19.16	NaN	NaN	NaN	NaN	5	6	10	7
ADAM9	Q13443;A0A7I2V3W3;A0A7I2V4B3;A0A7I2YQ97;A0A7I2V2Z6;A0A7I2V5N8;A0AVL1;F8WC54;A0A7I2V3B5;A0A7I2V2E1;A0A7I2V3C1;A0A7I2V303;A0A7I2V5Q0;A0A0J9YY58;C9J6H5;A0A7I2V5C0;C9JPM3	Disintegrin and metalloproteinase domain-containing protein 9	21.25	21.05	18.28	20.49	NaN	NaN	NaN	NaN	6	8	2	3
ADAR	P55265;A0A3B3IRQ9;A0A3B3ISX1;A0A3B3ITG9;A0A3B3ISU1	Double-stranded RNA-specific adenosine deaminase	21	20.56	22.96	23	16.36	15.74	NaN	NaN	11	11	17	12
ADRM1	Q16186;A0A087WX59;A0A087WUX6	Proteasomal ubiquitin receptor ADRM1	18.93	18.59	21.01	21.04	NaN	NaN	NaN	NaN	1	1	2	2
ADSL	P30566;A0A1B0GTJ7;A0A1B0GWJ0;A0A0A6YY92;A0A096LNY6;A0A1B0GWF8;A0A1B0GTG9;A0A096LNY5;A0A096LNY4;A0A096LP72;B4DEP1;A0A1W2PRX2;A0A096LP76;A0A096LP92;A0A096LPA2;A0A096LNT0;V9GY96	Adenylosuccinate lyase	20.61	21.27	21.06	21.45	NaN	NaN	NaN	NaN	2	3	5	3
ADSS	P30520	Adenylosuccinate synthetase isozyme 2	19.77	20.21	20.83	20.61	NaN	NaN	NaN	NaN	2	2	4	2
AFAP1	Q8N556	Actin filament-associated protein 1	21.26	21	22.18	21.24	NaN	NaN	NaN	NaN	6	6	6	4
AFG3L2	Q9Y4W6;K7EP56	AFG3-like protein 2	NaN	18.1	18.66	20.01	NaN	18.08	NaN	20.66	0	2	1	1
AGFG1	P52594;C9J2I0;B8ZZY2	Arf-GAP domain and FG repeat-containing protein 1	21.39	22.45	20.3	21.17	NaN	NaN	NaN	NaN	2	3	2	1
AGO2	Q9UKV8;Q5TA58;A0A6I8PTZ8;Q9UL18;E5RJY2	Protein argonaute-2	20.16	20.03	19.92	19.37	NaN	NaN	NaN	NaN	6	6	4	2
AGTRAP	Q6RW13	Type-1 angiotensin II receptor-associated protein	22.28	22.74	21.21	20.61	NaN	NaN	NaN	NaN	2	2	1	1
AHCTF1	Q8WYP5	Protein ELYS	19.6	18.82	22.88	22.74	NaN	NaN	NaN	NaN	1	2	11	11
AHCY	P23526	Adenosylhomocysteinase	23.08	23.68	22.91	23.63	21.56	19.99	NaN	20.27	8	10	9	7
AHCYL1	O43865	Putative adenosylhomocysteinase 2	24.91	24.28	21.64	23.68	NaN	NaN	32.52	NaN	6	4	3	3
AHNAK	Q09666;E9PQE3;E9PJZ0;E9PKR9;E9PJC6;E9PLK4;P48552	Neuroblast differentiation-associated protein AHNAK	22.86	23.4	25.13	25.46	18.46	15.55	NaN	18	73	108	132	99
AHNAK2	Q8IVF2	Protein AHNAK2	20.43	20.86	23.29	23.42	15.36	NaN	NaN	NaN	11	17	32	31
AHSA1	O95433;G3V438;H0YJG7;H0YJ63;H0YJU2;G3V3W9	Activator of 90 kDa heat shock protein ATPase homolog 1	19.86	20.58	NaN	20.64	NaN	NaN	21.25	19.75	1	2	2	1
AIFM1	A0A6Q8PHC0;A0A7I2PK44;A0A6Q8PHJ9;A0A6Q8PG15;A0A6Q8PFM5;O95831;A0A6Q8PFE1;A0A7I2RLJ8;A0A6Q8PFA7;A0A6Q8PFQ8;A0A6Q8PFS4;A0A6Q8PFW2;A0A6Q8PF87;E9PMA0;A0A6Q8PFN1;A0A6Q8PHJ4	Apoptosis-inducing factor 1, mitochondrial	19.04	19.56	19.23	18.89	NaN	NaN	NaN	NaN	1	3	1	2
AIMP1	Q12904;A0A5F9ZHC5;D6R937	Aminoacyl tRNA synthase complex-interacting multifunctional protein 1;Endothelial monocyte-activating polypeptide 2	20.1	21.08	22.66	23.62	NaN	17.86	20.58	21.93	3	6	6	5
AIMP2	Q13155;A8MU58	Aminoacyl tRNA synthase complex-interacting multifunctional protein 2	20.89	21.54	22.04	21.62	NaN	NaN	NaN	20.82	2	3	2	4
AIP	O00170;E9PMH2;V9GYQ3	AH receptor-interacting protein	22.07	22.21	20.8	21.26	NaN	NaN	NaN	NaN	6	8	5	4
AK1	P00568;Q5T9B7;H0YID2	Adenylate kinase isoenzyme 1	19.42	19.18	18.42	NaN	NaN	NaN	NaN	NaN	1	1	1	0
AK2	F8W1A4;P54819;F8VZG5;A0A5F9ZHP2;F8VY04;A0A5K1VW67;G3V213;F8VPP1	Adenylate kinase 2, mitochondrial;Adenylate kinase 2, mitochondrial;Adenylate kinase 2, mitochondrial, N-terminally processed	21.51	22.14	20.52	22.12	NaN	19.22	NaN	18.64	5	7	5	8
AKAP1	Q92667;I3L2A2;I3L2N7;I3L0W0;I3L0K6;I3L3K1;I3L364	A-kinase anchor protein 1, mitochondrial	18.73	19.16	20.18	20.37	NaN	NaN	NaN	NaN	2	3	5	3
AKAP12	Q02952	A-kinase anchor protein 12	18.78	19.28	22.64	23	NaN	NaN	16.87	NaN	6	6	12	8
AKAP13	Q12802;H0YMW2;A0A087WTD7;A8MYJ1;A0A087WY36;A0A087WX73	A-kinase anchor protein 13	18.91	19.86	19.75	19.66	NaN	NaN	NaN	NaN	1	3	4	4
AKAP2.1	Q9Y2D5	A-kinase anchor protein 2	19.86	20.19	22.27	23.03	NaN	NaN	NaN	NaN	3	8	14	7
AKAP8	O43823;M0QYL4	A-kinase anchor protein 8	NaN	19.07	20.79	22.11	NaN	NaN	NaN	NaN	0	1	3	3
AKAP8L	Q9ULX6;V9GZ50;M0R1Y5;M0R010;M0QYT7	A-kinase anchor protein 8-like	20.41	20.74	21.49	21.53	NaN	NaN	NaN	NaN	4	4	7	6
AKAP9	A0A0A0MRF6;Q99996;H7BYL6;H7BZV6;Q6PJH3;A0A6I8PUD8	A-kinase anchor protein 9	18.81	19.05	21.24	20.5	NaN	NaN	NaN	19.16	3	2	11	6
AKT1S1	Q96B36	Proline-rich AKT1 substrate 1	18.86	18.7	18.77	NaN	NaN	NaN	NaN	NaN	2	1	1	1
ALDH16A1	Q8IZ83;F5H4B6;M0QY06	Aldehyde dehydrogenase family 16 member A1	19.59	19.93	18.89	19.91	NaN	NaN	NaN	18.44	1	2	1	2
ALDH18A1	P54886	Delta-1-pyrroline-5-carboxylate synthase;Glutamate 5-kinase;Gamma-glutamyl phosphate reductase	20.51	20.68	20.76	21.02	22.75	22.68	NaN	NaN	5	6	7	6
ALDH4A1	P30038;Q5TF55	Delta-1-pyrroline-5-carboxylate dehydrogenase, mitochondrial	NaN	20.21	20.27	19.81	NaN	NaN	NaN	NaN	0	1	2	2
ALDH7A1	P49419;A0A1B0GW77;A0A1B0GTG2;A0A1B0GTY9;A0A1B0GW82;A0A1B0GUA1;A0A1B0GTJ4;A0A1B0GV49;A0A0J9YWF7;A0A1B0GUY0;H0YHM6;F8WDY6;F8VVF2;A0A1B0GVU0;A0A0J9YWM6;F8WD33;A0A1B0GW65;A0A0J9YWK1	Alpha-aminoadipic semialdehyde dehydrogenase	18.43	19.97	19.76	19.96	19.35	NaN	NaN	NaN	1	5	3	3
ALDH9A1	P49189	4-trimethylaminobutyraldehyde dehydrogenase	18.14	16.73	NaN	19.3	NaN	NaN	NaN	NaN	1	1	0	1
ALDOA	P04075;J3KPS3;H3BQN4;H3BPS8;H3BUH7;H3BR04;H3BMQ8;H3BU78;H3BR68	Fructose-bisphosphate aldolase A;Fructose-bisphosphate aldolase	26.36	26.63	25.14	24.44	20.13	19.27	20.63	23.86	27	25	22	23
ALDOC	P09972;A8MVZ9;C9J8F3;J3KSV6;J3QKP5;K7EKH5;J3QKK1	Fructose-bisphosphate aldolase C;Fructose-bisphosphate aldolase	23.39	23.82	21.05	19.91	NaN	NaN	NaN	NaN	7	4	5	4
ALYREF	Q86V81;E9PB61	THO complex subunit 4	20.41	20.18	20.79	19.55	NaN	NaN	NaN	NaN	2	2	3	1
AMOT	Q4VCS5;A6NP16;E7ERM3	Angiomotin	19.1	18.33	20.29	20.49	NaN	NaN	NaN	NaN	1	1	1	1
AMOTL2	Q9Y2J4;D6RCL7;D6RIC7;D6RBK2;D6RJA4;D6RF61;D6RFG0	Angiomotin-like protein 2	18.19	18.67	21.3	19.91	NaN	NaN	NaN	NaN	2	1	5	4
AMPD2	A0A5F9UK94;H0Y360;Q01433;A0A590UK85;A0A590UJY6;E9PIJ1;E9PJF6;A0A590UJX5;H0YF16	AMP deaminase 2	19.48	19.38	20.88	21.71	NaN	NaN	17.18	17.87	2	2	5	6
ANKFY1	Q9P2R3;I3L3P8	Rabankyrin-5	24.87	24.29	24.91	24.47	NaN	NaN	NaN	NaN	2	3	1	3
ANKHD1	Q8IWZ3;H0Y785;H0Y472;H0Y4P6;A0A0A0MQZ8;H0Y7Y3;H7C0V5	Ankyrin repeat and KH domain-containing protein 1	19.58	19.48	21.91	22.43	NaN	NaN	NaN	NaN	4	3	10	10
ANKLE2	Q86XL3;F5H6J0;F5H1D4	Ankyrin repeat and LEM domain-containing protein 2	19.45	18.94	21.83	21.23	NaN	NaN	NaN	NaN	1	1	7	4
ANKRD17	H0YM23;O75179;A0A1W2PQ15;H0YLQ3	Ankyrin repeat domain-containing protein 17	18.74	19.06	19.42	17.64	NaN	NaN	NaN	NaN	3	4	6	4
ANKRD28	O15084;B4DIW9	Serine/threonine-protein phosphatase 6 regulatory ankyrin repeat subunit A	18.98	19.3	19.41	20.4	NaN	NaN	NaN	NaN	1	1	1	2
ANKZF1	B8ZZS4;Q9H8Y5	Ankyrin repeat and zinc finger domain-containing protein 1	NaN	18.75	21.14	19.12	NaN	NaN	NaN	NaN	0	1	2	1
ANLN	Q9NQW6;C9JJT6;H7C3S1;H7C1K5;H7C0Y6;H7C167;H7C1C2	Actin-binding protein anillin	20.07	21.12	23.3	22.34	NaN	NaN	NaN	NaN	5	6	17	14
ANP32E	E9PPH5;Q9BTT0;Q5TB19;E9PLC4	Acidic leucine-rich nuclear phosphoprotein 32 family member E	19.59	19.24	18.07	NaN	NaN	NaN	NaN	NaN	2	2	2	0
ANXA1	P04083;Q5T3N1;Q5T3N0	Annexin A1	23.54	23.68	23.69	23.35	16.65	16.06	22.37	24.19	13	15	19	15
ANXA11	P50995;H0Y6E1;E5RIN3;P27216	Annexin A11	24.19	24.31	24.26	24.09	16.6	16.48	NaN	NaN	21	20	16	15
ANXA2	P07355;H0YMW4;H0YN42;H0YMU9;H0YMD0;A6NMY6;H0YL33;H0YM50;H0YKS4;H0YNB8;H0YN28;H0YMM1;A0A7I2V4P4;H0YKX9;H0YMT9;H0YLV6;H0YKZ7;H0YKL9;H0YKV8;H0YMD9;H0YKN4;H0YLE2	Annexin A2;Annexin;Putative annexin A2-like protein	27.36	27.17	26.31	25.89	23.59	23.94	23.32	24.89	33	31	38	29
ANXA4	P09525;Q6P452;B4E1S2	Annexin A4;Annexin	20.33	19.99	21.15	21.37	NaN	NaN	NaN	22.5	4	5	3	3
ANXA5	P08758;E9PHT9;D6RBL5;D6RBE9;D6RCN3	Annexin A5;Annexin	21.4	21.83	21.13	21.71	20.44	19.69	NaN	20.54	5	8	6	4
ANXA6.1	P08133;E5RFF0;E5RI05;E5RJF5;E5RK63;E5RIU8;E5RJR0	Annexin A6	20.66	20.75	20.44	20.5	NaN	NaN	NaN	17.09	6	8	9	7
ANXA7	P20073	Annexin A7	24.34	24.05	23.48	23.28	NaN	NaN	NaN	18.93	12	14	11	11
AP1G1	O43747;H3BN75;H3BS13;H3BV30;H3BRM7;H3BN71;B4DGE1;H3BR36;H3BUN9;H3BNR4;B3KNW1	AP-1 complex subunit gamma-1	NaN	18.69	18.46	18.79	NaN	NaN	NaN	NaN	0	2	2	1
AP1M1	Q9BXS5;K7EJL1;E7ENJ6;K7EQX3;K7ENA7;K7EQ90;K7ER75;K7EPJ8	AP-1 complex subunit mu-1	19.94	19.95	18.86	18.05	NaN	NaN	NaN	NaN	2	3	5	2
AP1M2	Q9Y6Q5;K7EPR4;K7EJJ1;K7EMG5;K7EK69;K7ERH5;K7EL08	AP-1 complex subunit mu-2	NaN	17.69	18.51	19.32	NaN	NaN	NaN	NaN	0	1	2	1
AP2A1	O95782;M0R2D9	AP-2 complex subunit alpha-1	20.5	19.72	NaN	20.47	19.94	20.29	18.07	21.05	2	3	1	1
AP2B1	P63010;A0A087X253;A0A087WU93;A0A087WZQ6;A0A087WYD1;K7EN71;K7ERB2;K7EJX1;A0A087WXS3;K7EKZ5	AP-2 complex subunit beta	21.74	21.19	19.05	18.56	NaN	NaN	17.93	NaN	10	10	3	2
AP2M1	A0A087WY71;E9PFW3;Q96CW1;C9JJ47;C9JTK4;C9JGT8;C9JJD3;C9JPV8;H7C4C3	AP-2 complex subunit mu	19.1	20.29	19.14	19.69	NaN	19.83	NaN	NaN	1	4	4	5
AP3B1	O00203;A0A590UJU7;A0A590UJU0;A0A590UJE5;A0A590UJ60;A0A590UK04;A0A5F9UJV3;A0A2R8Y2A8;A0A590UKC4;Q13367;A0A590UKD3;A0A590UK64;A0A590UK30;H0YBD0;A0A590UJW5	AP-3 complex subunit beta-1	21.54	21.88	21.12	21.06	NaN	NaN	NaN	NaN	3	5	2	2
AP3M1	Q9Y2T2	AP-3 complex subunit mu-1	19.58	20	19.29	NaN	NaN	NaN	NaN	NaN	2	2	2	0
AP3S1	Q92572;F5H459	AP-3 complex subunit sigma-1	19.28	19.56	19.02	NaN	NaN	NaN	NaN	NaN	2	2	1	0
APBB2.1	Q92870;H0YAJ5;G5E9Y1;H0YA92;D6RGD4;D6RAJ4;D6RD19;H0Y9U9;H0Y943	Amyloid beta A4 precursor protein-binding family B member 2	19.02	19.4	21.4	20.81	NaN	NaN	NaN	NaN	3	5	6	5
APEH	C9JIF9;P13798;H7C393;H7C1U0;C9JLK2;H0YFE5;F8WEH5	Acylamino-acid-releasing enzyme	18.88	NaN	21.25	22.06	19.22	19.15	NaN	NaN	1	0	4	3
APEX1	P27695;G3V3M6;G3V5Q1;G3V3C7;A0A0C4DGK8;G3V5D9;G3V5M0;G3V359;H7C4A8;G3V3Y6;G3V2D9	DNA-(apurinic or apyrimidinic site) lyase;DNA-(apurinic or apyrimidinic site) lyase, mitochondrial	20.57	20.44	19.2	20.8	18.32	19.28	17.48	NaN	3	6	2	5
API5	G3V1C3;Q9BZZ5;E9PQK6;H0YER7	Apoptosis inhibitor 5	20.05	20.22	18.48	18.44	NaN	NaN	NaN	17.41	3	4	2	2
APIP	Q96GX9;S4R3D6	Methylthioribulose-1-phosphate dehydratase	NaN	18.8	19.46	18.79	NaN	NaN	NaN	NaN	0	1	1	1
APLP2	Q06481	Amyloid-like protein 2	22.09	21.37	22.66	22.12	NaN	NaN	NaN	NaN	5	5	5	2
APP	E9PG40;P05067;A0A0A0MRG2;H7C0V9	Amyloid beta A4 protein;N-APP;Soluble APP-alpha;Soluble APP-beta;C99;Beta-amyloid protein 42;Beta-amyloid protein 40;C83;P3(42);P3(40);C80;Gamma-secretase C-terminal fragment 59;Gamma-secretase C-terminal fragment 57;Gamma-secretase C-terminal fragment 50;C31	19.88	21.02	20.74	20.97	NaN	NaN	NaN	NaN	2	5	5	3
APPL1	Q9UKG1;C9K0C4;C9JAB0	DCC-interacting protein 13-alpha	19.79	19.02	NaN	20.9	NaN	NaN	NaN	NaN	1	2	0	1
APRT	P07741;H3BQZ9;H3BQB1;H3BQF1;H3BSW3	Adenine phosphoribosyltransferase	21.06	21.09	20.85	21.94	19.51	NaN	NaN	22.23	2	5	4	4
ARCN1	P48444;B0YIW6;Q6P1Q5;E9PK34	Coatomer subunit delta	19.93	19.74	20.11	20.75	NaN	NaN	NaN	21.56	2	5	2	2
ARF1	P84077;P61204;F5H423;H0YGG7;F5H0C7	ADP-ribosylation factor 1;ADP-ribosylation factor 3	21.96	22.27	20.69	19.37	19.63	20.24	19.1	20.14	2	4	3	1
ARF4	P18085;C9JPM4;C9JAK5	ADP-ribosylation factor 4	22.79	22.76	20.4	19.65	22.73	NaN	NaN	NaN	2	2	2	1
ARF5	P84085;C9J1Z8;F5H1V1;F5H6T5;F8WDB3	ADP-ribosylation factor 5	20.23	19.17	NaN	17.98	NaN	NaN	NaN	NaN	2	4	1	1
ARFGAP2.1	G5E9L0;Q8N6H7;A0A0D9SF70;E9PQP3;H0YDN9;E9PMU9;E9PIY6;E9PJT7;E9PK28;E9PM18;E9PMR9;E9PM63;E9PNY8;H0YF45;H0YDX1	ADP-ribosylation factor GTPase-activating protein 2	21.17	20.92	18.86	21.35	NaN	NaN	NaN	NaN	2	4	1	4
ARFGAP3.1	Q9NP61;B0QYV8	ADP-ribosylation factor GTPase-activating protein 3	20.95	20.89	20.87	20.45	NaN	NaN	NaN	NaN	5	3	3	4
ARFGEF1	Q9Y6D6;E5RIF2;E5RHL7;E5RHZ1;E5RJN9	Brefeldin A-inhibited guanine nucleotide-exchange protein 1	20.52	20.17	22.63	22.54	NaN	NaN	NaN	NaN	8	5	6	7
ARFGEF2	Q9Y6D5	Brefeldin A-inhibited guanine nucleotide-exchange protein 2	NaN	18.82	19.65	20.15	NaN	NaN	NaN	NaN	2	2	3	4
ARHGDIA	J3KTF8;J3QQX2;P52565;J3KRE2;J3KRY1;J3KS60	Rho GDP-dissociation inhibitor 1	19.82	20.19	19.46	18.79	NaN	NaN	NaN	19.94	2	3	1	1
ARHGEF10	O15013;H0YAN8;E9PB39	Rho guanine nucleotide exchange factor 10	19.25	18.92	19.67	19.55	NaN	NaN	NaN	NaN	3	4	2	1
ARHGEF12	E9PMR6;Q9NZN5	Rho guanine nucleotide exchange factor 12	17.47	NaN	19.42	19.68	NaN	NaN	NaN	NaN	1	0	1	1
ARHGEF2	V9GYM8;A0A5F9ZI21;Q92974;V9GYF0;Q5VY93;V9GYF5;V9GYG5;V9GZ14;V9GZ58	Rho guanine nucleotide exchange factor 2	20.12	20.22	23.15	23.72	NaN	NaN	19.56	19.24	6	9	23	22
ARID1A	O14497;H0Y488;A0A1B0GTU5;A0A087WUV6;H0YEW5;H0YCU6	AT-rich interactive domain-containing protein 1A	20.83	20.86	24.16	23.85	NaN	NaN	NaN	NaN	15	17	30	25
ARID1B	Q8NFD5;A0A6Q8NVI4;A0A3F2YNW7;H0Y7H8;A0A1B0GVK1;A0A1B0GTJ8;A0A1B0GWJ2;A0A1B0GV63;H0Y2R3;A0A1B0GTI6;A0A6I8PTU7;H0Y3S9;A0A1B0GU09;A0A1B0GV92;A0A1B0GU65;A0A1B0GUG2;A0A1B0GUC6	AT-rich interactive domain-containing protein 1B	18.99	19.22	21.48	21.74	NaN	NaN	NaN	NaN	2	2	6	5
ARL1	P40616;B4DZG7;F8VYN9;F8W1Z8;F8VP99;F8VP63	ADP-ribosylation factor-like protein 1	19.13	20.09	16.34	NaN	NaN	NaN	NaN	NaN	1	2	1	0
ARL3	P36405	ADP-ribosylation factor-like protein 3	19.32	19.2	17.47	NaN	NaN	NaN	NaN	NaN	1	1	1	0
ARL6IP4	F5GYV5;H7BZV4;A0A0C4DG62;F8WCT1;Q66PJ3;F5H7X4;F8WEP2;A0A0C4DH18	ADP-ribosylation factor-like protein 6-interacting protein 4	19.13	19.12	20.12	19.09	18.3	18.73	NaN	18.65	1	1	1	3
ARL8A	Q96BM9;A0A087X2J2	ADP-ribosylation factor-like protein 8A	NaN	17.92	17.63	19.59	NaN	NaN	NaN	NaN	0	1	1	1
ARPC1B	O15143;C9JEY1;C9K057;C9JTT6;C9JBJ7;F8VXW2;C9JM51;F8WEB3	Actin-related protein 2/3 complex subunit 1B	18.69	20.45	17.09	18.99	NaN	NaN	NaN	NaN	2	4	2	1
ARPC2	O15144;C9JTV5;G5E9J0;G5E9S7;H7C3F9	Actin-related protein 2/3 complex subunit 2	20.11	19.1	16.77	NaN	NaN	17.05	NaN	15.31	5	4	1	0
ARPC3	O15145;C9JZD1;F8VR50	Actin-related protein 2/3 complex subunit 3	20.85	20.42	19.76	20.87	20.36	NaN	NaN	NaN	2	3	3	1
ARPC4	P59998;F8WCF6;F8WDD7;H7C0A3;A0A0A6YYG9;R4GN08	Actin-related protein 2/3 complex subunit 4	21.28	21.29	19.63	NaN	NaN	NaN	NaN	NaN	3	3	1	0
ASAP2	O43150;A0A286YFG8	Arf-GAP with SH3 domain, ANK repeat and PH domain-containing protein 2	NaN	19.14	19.78	19.28	NaN	NaN	NaN	NaN	0	2	1	1
ASCC2	Q9H1I8;F2Z2W4;F8WAQ6;B1AH59	Activating signal cointegrator 1 complex subunit 2	17.31	16.9	19.04	19.23	NaN	NaN	NaN	NaN	1	1	1	1
ASNA1	O43681	ATPase ASNA1	19.1	18.87	18.27	20.5	NaN	NaN	NaN	NaN	2	1	3	1
ASNS	P08243;F8WEJ5;C9J057;C9JT45;C9JM09;C9JLN6	Asparagine synthetase [glutamine-hydrolyzing]	23.3	22.99	23.58	23.17	21.11	21.26	NaN	23.1	9	8	15	9
ATAD1	Q8NBU5	ATPase family AAA domain-containing protein 1	19.28	NaN	20.74	20.58	NaN	NaN	NaN	NaN	1	0	1	2
ATAD2	Q6PL18;A0A0B4J211;Q9ULI0	ATPase family AAA domain-containing protein 2	NaN	18.09	20.83	21.25	NaN	NaN	NaN	NaN	0	2	4	4
ATAD3A	Q9NVI7;Q5SV16	ATPase family AAA domain-containing protein 3A	21.33	21.68	23.64	23.16	21.18	22.35	19.55	NaN	3	6	6	7
ATAD3B	Q5T9A4;A0A5K1VW56	ATPase family AAA domain-containing protein 3B	19.62	19.96	20.9	22.08	21.89	19.99	NaN	NaN	4	5	4	5
ATG3	Q9NT62;F8WDI0;C9JNW8	Ubiquitin-like-conjugating enzyme ATG3	19.66	20.22	21.55	21.05	NaN	NaN	NaN	NaN	3	3	5	4
ATG4B	Q9Y4P1;C9JIK8;F2Z2K8	Cysteine protease ATG4B	NaN	18.03	18.68	18.44	NaN	NaN	NaN	NaN	0	2	1	1
ATG7	O95352;C9JNU2;C9JKA3;C9JE55;C9J415;C9JFF4;C9JGL2;F8WDY9;H7C2R3;H7BZ92;H7C2J8;H7C059	Ubiquitin-like modifier-activating enzyme ATG7	18.36	18.66	19.99	18.58	NaN	NaN	NaN	NaN	2	3	2	1
ATL3	Q6DD88;F5H6I7;F5GWF8	Atlastin-3	19.92	19.49	20.5	19.32	NaN	NaN	NaN	18.7	2	3	4	2
ATP13A1	Q9HD20;H7C3H2	Manganese-transporting ATPase 13A1	19.37	19.78	19.76	21.1	NaN	NaN	NaN	NaN	3	6	4	3
ATP1A1	P05023;M0R116;A0A2R8YEY8;A0A0A0MT26;P13637;B1AKY9;P50993;H0Y7C1;Q5TC01;Q5TC02;P20648;P54707;Q5TC05;A0A669K9X0;M0QXF2	Sodium/potassium-transporting ATPase subunit alpha-1	22.45	22.68	21.28	20.93	NaN	15.86	NaN	NaN	14	18	13	11
ATP2A2	P16615;H7C5W9;O14983;Q93084;H3BVB2;H3BTW4	Sarcoplasmic/endoplasmic reticulum calcium ATPase 2	21.95	20.87	21.52	20.01	NaN	NaN	NaN	NaN	7	7	10	6
ATP2B1	P20020;E7ERY9;A0A2R8Y4R4;Q01814;A0A2U3U055;A0A2U3TZI3;F8W1V5;A0A0U1RQU3;H0YHH6;A0A2R8Y535	Plasma membrane calcium-transporting ATPase 1;Calcium-transporting ATPase	21.69	22.27	21.44	21.93	16.22	18.64	NaN	18.38	8	11	9	9
ATP2B4	P23634	Plasma membrane calcium-transporting ATPase 4	18.71	18.83	19.23	19.16	NaN	NaN	NaN	NaN	11	12	6	6
ATP2C1	H0Y9V7;B4E2Q0;P98194;H0Y8X9;H0Y9S7	Calcium-transporting ATPase;Calcium-transporting ATPase type 2C member 1	17.64	17.94	18.36	18.6	NaN	NaN	NaN	NaN	2	1	2	2
ATP5A1	P25705;K7EK77;K7ERX7;K7EJP1;K7ENJ4;K7EQH4;K7ESA0	ATP synthase subunit alpha, mitochondrial	25.27	25.53	24.68	24.18	25.32	25.66	23.75	23.88	19	18	20	14
ATP5B	P06576;H0YH81;F8W079;F8W0P7;H0YI37	ATP synthase subunit beta, mitochondrial;ATP synthase subunit beta	25.14	25.09	25.23	24.99	25.34	25.45	25.52	23.86	16	19	20	15
ATP5C1	P36542	ATP synthase subunit gamma, mitochondrial	22.36	21.71	21.61	20.52	21.95	20.18	NaN	20.69	5	6	4	2
ATP5F1	Q5QNZ2;P24539	ATP synthase F(0) complex subunit B1, mitochondrial	20.8	22.23	21.25	NaN	22.36	21.96	NaN	NaN	2	5	2	0
ATP5L	E9PN17;A0A3B3ITX4;O75964	ATP synthase subunit g, mitochondrial	22.69	22.57	21.82	20.72	19.87	23.09	20.68	NaN	2	3	3	2
ATP5O	P48047;A0A494C0K9;H7C0C1;H7C086;H7C068	ATP synthase subunit O, mitochondrial	19.11	20.53	19.3	19.67	19.7	NaN	NaN	NaN	2	3	3	1
ATP6V0D1	J3QL14;R4GN72;F5GYQ1;P61421	V-type proton ATPase subunit d 1	20.13	NaN	18.51	20.44	NaN	NaN	NaN	NaN	1	0	1	1
ATP6V1A	P38606;C9JVW8;C9JA17;F8WDJ3	V-type proton ATPase catalytic subunit A	19.06	20.32	21.8	22.48	NaN	17.62	17.64	19.9	2	4	9	8
ATP6V1B2	P21281;H0YC04;E5RGH6;H0YAT8	V-type proton ATPase subunit B, brain isoform	NaN	19.19	19.45	21.09	NaN	NaN	18.6	18.32	1	2	1	2
ATP6V1E1	P36543;C9J8H1;Q96A05	V-type proton ATPase subunit E 1	19.88	20.38	19.72	19.93	NaN	19.49	NaN	NaN	1	2	2	1
ATP6V1G1	O75348;A0A7I2V4K4;A0A7I2V3Q6;A0A7I2V375;A0A7I2V2N1;A0A7I2YQH3;F2Z307;O95670	V-type proton ATPase subunit G 1	19.54	20.16	19.75	20.27	NaN	NaN	NaN	NaN	1	2	1	1
ATRX	P46100;A0A096LNN3;A0A6Q8PHA4;A0A096LNW1;A0A087WWG0;A0A096LNL6;A0A096LNL9	Transcriptional regulator ATRX	20.11	20.05	19.58	19.97	NaN	NaN	NaN	NaN	1	1	2	5
ATXN2	A0A2R8YDM9;A0A2R8Y5A6;H0YH87;A0A5F9ZI57;A0A2R8Y7E6;A0A5F9ZHX3;F8VRK6;A0A5F9ZH85;A0A2R8Y6W7;A0A2R8YGV1		22.85	22.58	23.44	24.03	NaN	NaN	NaN	NaN	8	7	10	10
ATXN2L	Q8WWM7;H3BUF6;H3BSK9;H3BUE3;H3BSQ5;H3BRB0;A0A0C4DGL7;S4R3J6;F8WB05	Ataxin-2-like protein	23.14	23.25	24.06	24.44	NaN	NaN	NaN	NaN	14	16	22	19
AURKA	O14965;A3KFJ0;Q5QPD4;Q5QPD2;A3KFJ1	Aurora kinase A	18.57	18.61	NaN	19.53	NaN	NaN	NaN	NaN	2	1	0	1
AXL	P30530;M0R0W6	Tyrosine-protein kinase receptor UFO;Receptor protein-tyrosine kinase	20.89	20.6	22.65	23.05	NaN	NaN	20.69	NaN	4	5	9	10
BAG3	O95817;C9JFK9	BAG family molecular chaperone regulator 3	21.91	21.84	21.98	20.67	NaN	NaN	NaN	NaN	11	12	10	4
BAG5	Q9UL15	BAG family molecular chaperone regulator 5	NaN	18.72	19.92	21.84	NaN	NaN	NaN	NaN	0	1	3	4
BAG6	P46379;A0A7I2V508;A0A0G2JK23;A0A024RCR6;A0A0G2JL47;A0A0G2JJM1;X6REW1;F6S6P2;F6X9W3;F6U341;F6VEM6;F6WML8;A0A1B0GX79;A0A0G2JJR8;H0Y710;A0A7I2V3H1;F6XTU0;F6U1F2;F6UR09;F6TC96;H0Y4L1	Large proline-rich protein BAG6	18.22	19.33	19.76	19.38	NaN	NaN	NaN	NaN	1	1	2	1
BAIAP2	Q9UQB8;I3L4C2;B4DWA1;I3L327;I3L2M4;I3L3J7;I3L1C8;I3L3C6;I3L3C5;I3L0M4;I3L125;I3L526;I3L2J6;I3L113;I3L4A3;I3L0Y9	Brain-specific angiogenesis inhibitor 1-associated protein 2	15.75	16.37	15.99	16.97	NaN	NaN	NaN	NaN	3	2	2	2
BAIAP2L1	Q9UHR4	Brain-specific angiogenesis inhibitor 1-associated protein 2-like protein 1	22.66	22.95	23.65	23.43	NaN	NaN	19.6	20.6	6	7	11	7
BASP1	P80723;U3KQP0	Brain acid soluble protein 1	20.51	21.51	19.73	20.1	NaN	NaN	NaN	NaN	4	5	1	1
BAZ1B	Q9UIG0	Tyrosine-protein kinase BAZ1B	19.11	19.04	21.96	21.05	NaN	NaN	NaN	18.83	2	3	7	8
BCAP31	P51572;A0A2R8Y5M6;C9JSP1;C9JQ75;C9J0M4;C9JMD7;C9JM14	B-cell receptor-associated protein 31	20.81	20.11	18.71	18.24	19.37	20.26	NaN	NaN	4	2	2	2
BCAR1	P56945;A0A2R8Y8C4;A0A2R8Y4C2	Breast cancer anti-estrogen resistance protein 1	22.04	22.04	22.03	21.68	NaN	NaN	NaN	NaN	8	9	11	6
BCAS2	O75934	Pre-mRNA-splicing factor SPF27	NaN	19.5	19.98	20.27	NaN	NaN	NaN	NaN	0	1	1	1
BCAT1	P54687;F5H2F2	Branched-chain-amino-acid aminotransferase, cytosolic	19.73	19.55	18.42	18.04	NaN	NaN	NaN	NaN	2	3	2	1
BCL3	P20749;H7C0A2	B-cell lymphoma 3 protein	16.52	16.56	16.76	17.39	NaN	NaN	NaN	NaN	1	1	1	1
BCL9L	A0A087WZX0;Q86UU0	B-cell CLL/lymphoma 9-like protein	19.17	18.65	21.3	22.26	NaN	NaN	NaN	NaN	1	1	4	4
BCLAF1.1	Q9NYF8;H0YF14	Bcl-2-associated transcription factor 1	21.44	20.68	24.59	24.58	NaN	NaN	15.49	16.3	7	8	16	16
BEGAIN	A0A1B0GTT1;A0A1B0GVM0;Q9BUH8;G3V600;G3V536;G3V3S3;G3V2K4;G3V3A2	Brain-enriched guanylate kinase-associated protein	19.45	20.12	19.67	19.79	NaN	NaN	NaN	NaN	2	2	2	3
BET1	H7C1N3;O15155;A0A3B3IU16;C9JTT8;Q68DU7	BET1 homolog	20.53	20.49	19.32	18.36	NaN	NaN	NaN	NaN	2	3	2	2
BID	P55957	BH3-interacting domain death agonist;BH3-interacting domain death agonist p15;BH3-interacting domain death agonist p13;BH3-interacting domain death agonist p11	20.15	19	19.55	20.48	NaN	NaN	NaN	NaN	1	2	2	2
BLM	P54132;A0A3B3IT82;H0YNU5	Bloom syndrome protein	21.21	21.4	18.42	16.32	NaN	20.12	NaN	19.33	1	1	2	2
BLVRB	P30043;A0A2R8YEP4;M0R192;A0A2R8Y7Y9;M0QZL1	Flavin reductase (NADPH)	21.84	21.38	20.96	21.69	NaN	20.2	19.25	20.67	3	1	2	1
BMP2K	H0Y9P1;Q9NSY1	BMP-2-inducible protein kinase	18.42	18.77	18.11	20.23	NaN	NaN	NaN	NaN	1	1	1	1
BOD1L1	Q8NFC6;H0Y9Y2	Biorientation of chromosomes in cell division protein 1-like 1	NaN	17.01	18.84	19.96	NaN	NaN	NaN	NaN	0	1	3	2
BOLA2	Q9H3K6;A0A087WZT3;H3BV85;H3BPT9;H3BTW0;A0A0B4J295;H3BVE0	BolA-like protein 2	22.42	22	22.35	22.79	NaN	NaN	NaN	NaN	2	3	4	4
BPHL	Q86WA6;Q49AI2;B4DML3	Valacyclovir hydrolase	18.54	19.28	19.02	21.55	NaN	NaN	NaN	NaN	1	1	1	1
BPNT1	O95861;A6NF51;F8VZG4;F8W1J0;F8VVW8;F8VRY7	3(2),5-bisphosphate nucleotidase 1	16.75	16.06	18.14	NaN	NaN	NaN	NaN	NaN	1	1	2	0
BRAT1	Q6PJG6	BRCA1-associated ATM activator 1	20.1	20.43	21.67	19.6	NaN	NaN	NaN	NaN	2	3	5	4
BRIX1	Q8TDN6	Ribosome biogenesis protein BRX1 homolog	18.45	20.16	22.74	21.96	NaN	NaN	NaN	NaN	1	2	5	4
BUB3	O43684;J3QT28;J3QSX4	Mitotic checkpoint protein BUB3	22.47	22.74	21.88	22.03	19.49	19.57	NaN	17.51	6	9	7	8
BZW1	Q7L1Q6;C9IZ80;H0Y503;C9JFN4;C9JV57;C9J188;C9JWF5	Basic leucine zipper and W2 domain-containing protein 1	NaN	17.13	NaN	15.55	NaN	17.36	19.62	NaN	0	1	0	1
C12orf10	Q9HB07;F8VR84;F8VQQ3;H3BPH3	UPF0160 protein MYG1, mitochondrial	21.22	21.94	20.89	21.49	NaN	NaN	NaN	NaN	3	3	4	3
C5orf24	Q7Z6I8;H0YAE0	UPF0461 protein C5orf24	21.27	21.1	21.57	22.21	NaN	NaN	NaN	NaN	3	3	2	2
C5orf51	A6NDU8;A0A0C4DGW6	UPF0600 protein C5orf51	19.89	20.25	19.48	19.29	NaN	NaN	NaN	NaN	1	1	1	2
C8orf33	A0A3B3IRR6;A0A3B3IT54;A0A3B3ITA3;Q9H7E9	UPF0488 protein C8orf33	20.83	NaN	20.19	22.88	NaN	NaN	NaN	NaN	1	0	1	1
C9orf114	Q5T280	Putative methyltransferase C9orf114	17.68	17.53	19.42	20.29	NaN	NaN	NaN	NaN	1	1	2	1
CACYBP	Q9HB71;B2ZWH1	Calcyclin-binding protein	21.96	23.59	21.47	22.13	NaN	NaN	21.41	21.5	3	6	2	3
CAD	F8VPD4;P27708;H7BZB3;H7C2E4;H7C3Z5;A0A669KBF2;P31327	CAD protein;Glutamine-dependent carbamoyl-phosphate synthase;Aspartate carbamoyltransferase;Dihydroorotase	22.23	22.17	22.36	22.85	18.59	17.79	19.74	19.19	11	14	18	16
CALD1	E7EX44;Q05682;E9PGZ1;C9J813;A0A6Q8PGI1;C9JEK3;C9JE79;F8WE61;REV__H0YH95;REV__H0YEF9;REV__E9PJZ7;REV__H0YHK3;REV__Q13136;REV__A0A2R8Y7R9;REV__G3V200;REV__O75334	Caldesmon	21.68	21.29	20.64	18.46	NaN	NaN	NaN	NaN	8	7	6	3
CALM2	P0DP25;P0DP24;P0DP23;E7EMB3;F8WBR5;M0QZ52;G3V479;G3V361;A0A590UJI2;Q96HY3;A0A590UJC0;G3V226;C9J7T9;P27482;P02585		24.37	24.68	21.27	20.68	18.24	20.69	NaN	NaN	5	5	4	3
CALR	P27797;K7EJB9;K7EL50	Calreticulin	20.98	21.07	NaN	15.57	20.39	21.97	NaN	NaN	4	7	0	1
CAMK2D	D6R938;E9PBG7;E9PF82;Q13557;H0Y9J2;A0A5F9ZH90;A0A5F9ZHY2;A0A5K1VW76;A0A5F9ZHM9;A0A5F9ZH21;A0A5F9ZHR5;D6RFJ0;A0A5F9ZH50;Q9UQM7;H0Y9C2	Calcium/calmodulin-dependent protein kinase type II subunit delta	21.19	21.49	21.79	20.7	NaN	20.35	NaN	NaN	4	5	5	3
CAMSAP1	Q5T5Y3	Calmodulin-regulated spectrin-associated protein 1	18.89	19.4	NaN	19.72	NaN	NaN	NaN	NaN	1	1	1	1
CAND1	Q86VP6;A0A0C4DGH5;H0YH27;F5H6I6;A0A3B3ISC4;F8WBB8	Cullin-associated NEDD8-dissociated protein 1	20.67	20.44	21.32	21.14	NaN	15.92	18.08	19.1	5	6	10	9
CANX	P27824;H0Y9Q7;D6RGY2;D6RFL1;D6RAU8;D6RB85;D6RDP7;H0Y9H1;D6RAQ8;D6RHJ3;D6RD16	Calnexin	20.7	20.9	22.23	20.83	NaN	19.63	18.44	20.36	2	6	2	2
CAP1	Q01518;Q5T0R1;Q5T0R7;Q5T0R6;Q5T0R5;Q5T0R4;Q5T0R3;Q5T0R2;Q5T0R9;Q5T0S3;Q5T0R8	Adenylyl cyclase-associated protein 1	22.08	22.66	22.16	22.26	16.16	15.59	16.73	21.36	11	11	9	10
CAP2	A0A087X0J3;A0A087WZ15;P40123;B7Z385;E9PDI2;F8WEW0;F8WDB9	Adenylyl cyclase-associated protein;Adenylyl cyclase-associated protein 2	NaN	18.01	19.97	18.82	NaN	NaN	NaN	NaN	0	2	2	1
CAPG	P40121;E7ENU9;B8ZZL6;H7C0X8	Macrophage-capping protein	20.39	21.25	16.24	16.32	NaN	NaN	15.89	18.72	3	4	2	1
CAPN1	P07384;E9PLX0;E9PJJ3;E9PLC9;E9PMC6;E9PJA6;E9PSA6;E9PQB3;E9PRM1;E9PL37;E9PIA9	Calpain-1 catalytic subunit	NaN	17.58	18.44	19.1	NaN	NaN	NaN	NaN	0	3	1	2
CAPN2	P17655	Calpain-2 catalytic subunit	17.99	20.01	19.58	20.17	NaN	NaN	NaN	16.77	3	5	3	1
CAPNS1	U3KQE2;K7EIV0;A0A075B7C0;A0A0C4DGQ5;P04632;U3KPR7;K7EKD8;K7ELJ7;K7EM73;Q96L46	Calpain small subunit 1	19.96	20.52	18.62	20.14	NaN	NaN	NaN	NaN	2	4	2	1
CAPRIN1	Q14444;G3V153;E9PLA9	Caprin-1	26.1	25.29	26.03	25.71	NaN	NaN	NaN	18.68	19	21	23	20
CAPZA1	P52907	F-actin-capping protein subunit alpha-1	22.91	23.38	24.2	24.56	22.25	21.51	22.62	22.83	6	9	5	5
CAPZA2	P47755;C9JUG7;F8W9N7;A0A0D9SET8	F-actin-capping protein subunit alpha-2	20.44	20.78	21.3	20.57	20.14	21.46	NaN	20.49	2	4	4	3
CAPZB	B1AK87;P47756;B1AK85;A0A6I8PIN8	F-actin-capping protein subunit beta	21.59	21.97	20.97	20.19	20.67	21.25	NaN	21.79	8	9	6	7
CAPZB.1	B1AK88;A0A6I8PRV6		22.79	23.08	23.01	23.63	19.96	NaN	NaN	20.95	8	9	5	7
CARM1	Q86X55;K7EQA8;K7EK20;K7EPK1;K7EQB9	Histone-arginine methyltransferase CARM1	22.05	21.77	21.65	21.35	NaN	NaN	NaN	NaN	3	5	5	3
CARS	B4DKY1;P49589	Cysteine--tRNA ligase, cytoplasmic	19.48	19.1	18.1	20.66	NaN	NaN	NaN	NaN	2	4	1	3
CAST	A0A6Q8PH20;A0A0C4DGB5;P20810;B7Z574;A0A6Q8PGN6;E7EVY3;A0A6Q8PG72;E9PCH5;E7ES10;E9PDE4;A0A6Q8PGG5;A0A6Q8PFE5;A0A6Q8PFF6;H0Y9H6;H0Y7F0;F8W7E0;E7EQ12;E7EQA0;H0YD33;H0YA91;A0A6Q8PFL0;H0Y944;E9PSG1;A0A0C4DGD1;A0A6Q8PFR3;E7EQK6;E7EN75;D6RBR1;D6RGF7;D6RAA8;D6RC54;D6RBZ8;A0A6Q8PG40	Calpastatin	20.09	21.65	22.62	22.95	NaN	NaN	NaN	NaN	5	8	5	6
CAT	P04040	Catalase	NaN	NaN	17.67	20.56	19.78	16.32	19.94	20.65	0	0	2	1
CAV1	C9JKI3	Caveolin	24.1	23.51	24.5	24.24	NaN	20.93	NaN	NaN	5	3	4	4
CAV1.1	Q03135;E9PCT5;P56539	Caveolin-1;Caveolin	25.1	24.57	23.78	22.92	22.16	21.8	NaN	17.3	9	6	7	8
CBL	P22681;A0A0U1RR39;A0A1B0GW38;A0A0U1RQX8;A0A2R8YDW4;C9JU85;A0A2R8Y7I2;A0A2R8Y8D8;A0A2R8Y5E1;A0A2R8YFD4;Q13191	E3 ubiquitin-protein ligase CBL	19.12	20.06	20.85	20.43	NaN	NaN	NaN	NaN	2	4	5	3
CBLL1	Q75N03;C9J2P9;F8WEM5;C9K074	E3 ubiquitin-protein ligase Hakai	NaN	20.33	20.73	20.79	NaN	NaN	NaN	NaN	0	2	1	2
CBR1	P16152;E9PQ63;A8MTM1	Carbonyl reductase [NADPH] 1	19.61	18.86	19.19	19.12	NaN	NaN	NaN	NaN	2	2	3	3
CBS	P0DN79;P35520;C9JMA6;H7C2H4;H7C1W6;H7C2W0	Cystathionine beta-synthase	NaN	21.29	22.17	22.4	NaN	NaN	21.83	22.22	1	2	7	4
CBX3	Q13185;S4R2Y4;C9JMM0;B8ZZ43;K7ELA4;B5MD17;J3KS05;P83916	Chromobox protein homolog 3	21.32	21.27	20	19.72	17.9	NaN	NaN	19.69	2	3	4	3
CBX5	P45973;F8VNY3	Chromobox protein homolog 5	NaN	19.64	20.61	20.99	NaN	NaN	NaN	NaN	0	2	3	4
CCAR1	Q8IX12;A0A0C4DGG8;F5H2E6;F5H3E1;F5H1H2;H0YFJ7	Cell division cycle and apoptosis regulator protein 1	19.33	21.12	21.76	21.36	NaN	NaN	NaN	NaN	5	6	10	4
CCAR2	Q8N163;H0YB24;G3V119;E5RHJ4;H0YC69;E5RGU7;E5RFJ3;H0YC58;A0A087X2B6	Cell cycle and apoptosis regulator protein 2	20.41	20.86	22.11	22.57	18.74	18.62	NaN	18.44	5	7	10	11
CCBL2	Q6YP21;A0A0A0MRN7	Kynurenine--oxoglutarate transaminase 3	NaN	15.93	14.92	14.38	NaN	NaN	NaN	NaN	0	2	1	1
CCDC50	Q8IVM0	Coiled-coil domain-containing protein 50	22.3	22.52	21.81	22.04	NaN	NaN	NaN	19.28	9	7	8	5
CCDC6	Q16204	Coiled-coil domain-containing protein 6	20.52	19.93	19.86	19.83	NaN	NaN	NaN	NaN	1	5	5	6
CCDC85C	A6NKD9;G3V4C8;H0YJY5;H0YJE0	Coiled-coil domain-containing protein 85C	19.06	19	20.25	20.73	NaN	NaN	NaN	NaN	2	2	1	3
CCDC9	Q9Y3X0;A0A2R8Y4Z8;M0QYB4;M0QZR0	Coiled-coil domain-containing protein 9	NaN	18.27	18.74	18.44	NaN	NaN	NaN	NaN	0	2	1	1
CCNK	O75909;G3V5E1;G3V2Q3;G3V235	Cyclin-K	20.99	20.62	20.14	NaN	NaN	NaN	NaN	NaN	2	5	2	0
CCT2	P78371;F5GWF6;F8VQ14	T-complex protein 1 subunit beta	24.17	24.16	23.59	22.45	16.99	18.95	18.82	22.88	14	17	22	14
CCT3	P49368;B4DUR8;Q5SZX6;E9PRC8;Q5SZX9;E9PQ35;Q5SZW8;E9PM09	T-complex protein 1 subunit gamma	23.27	23.03	24.04	23.57	19.45	19.24	20.74	23.2	13	15	21	15
CCT4	P50991	T-complex protein 1 subunit delta	24.4	23.9	23.27	23.45	20.27	20.45	23.16	23.68	11	11	13	8
CCT5	P48643;B7ZAR1;E9PCA1;E7ENZ3;H0Y914;D6RIZ7	T-complex protein 1 subunit epsilon	23.62	23.42	23.57	23.11	21.8	22.38	21.37	23.4	15	17	11	7
CCT6A	P40227;Q92526;J3KRI6	T-complex protein 1 subunit zeta	22.43	21.87	22.15	22.2	20.92	21.68	20.68	20.37	11	13	11	10
CCT7	Q99832;F8WAM2;F8WBP8;A0A0D9SG95	T-complex protein 1 subunit eta	23.34	22.98	23.43	23.36	20.57	22.05	21.74	23.11	16	16	18	12
CCT8	P50990;H7C4C8;H7C2U0	T-complex protein 1 subunit theta	24.48	24.54	24.98	24.97	25.72	21.6	20.98	23.41	15	23	23	16
CD151	K4DIA7;E9PMR4;P48509;E9PRJ3	Tetraspanin;CD151 antigen	20.92	NaN	21.03	21.11	NaN	NaN	NaN	NaN	1	1	1	1
CD2AP	Q9Y5K6	CD2-associated protein	20.54	20.85	21.03	22.25	NaN	NaN	NaN	NaN	2	5	7	9
CD2BP2	O95400	CD2 antigen cytoplasmic tail-binding protein 2	19.76	19.63	20.91	21.56	18.84	NaN	NaN	NaN	1	2	1	3
CD3EAP	O15446	DNA-directed RNA polymerase I subunit RPA34	20.16	20.15	22.67	22.5	NaN	NaN	NaN	NaN	1	3	7	5
CD44	H0YD13;P16070;H0Y2P0;H0YE40;H0YDW7;H0YCV9;H0Y5E4;E9PKC6;H0YDX6;Q86UZ1;H0YD17;J3KN83	CD44 antigen	17.78	19.65	19.61	21.12	NaN	NaN	NaN	NaN	1	3	1	3
CDC123	O75794;H7BZW7;X6RKY7;X6RF82;X6RA30	Cell division cycle protein 123 homolog	18.51	18.03	18.43	18.01	NaN	NaN	NaN	NaN	1	1	1	1
CDC2	A0A024QZP7;P06493;A0A087WZZ9;E5RIU6;G3V317;F5H6Z0;A0A087WZU2;E5RGN0;A0A2R8YEB7;E7EUK8;A0A2R8Y644;H0YAZ9;Q9BVE2;Q96Q40;O94921;Q07002;Q00536;Q00537	Cyclin-dependent kinase 1	20.89	21.3	20.48	18.78	19.18	NaN	18.79	20.75	5	5	4	1
CDC20	Q12834	Cell division cycle protein 20 homolog	NaN	23.21	18.32	18.66	NaN	NaN	19.92	18.89	0	2	3	2
CDC37	Q16543;K7EQA9;K7EKQ2;K7EL68;K7EIU0	Hsp90 co-chaperone Cdc37;Hsp90 co-chaperone Cdc37, N-terminally processed	23.2	23.29	22.83	22.35	NaN	NaN	NaN	20.65	11	13	10	8
CDC40	O60508;Q5SRN1	Pre-mRNA-processing factor 17	19.38	18.94	20.17	20.32	NaN	NaN	NaN	NaN	4	3	4	3
CDC42	P60953;A0A590UJK8;Q5JYX0;A0A494C1M1;A0A494BZX6;A0A3B3IRV0;F8WET9;B1AH79;G3V4H1;G3V476;P17081;Q9H4E5	Cell division control protein 42 homolog	23.27	22.89	22.78	21	19.42	20.37	NaN	NaN	6	6	9	7
CDC42BPB	Q9Y5S2;H0YLY0	Serine/threonine-protein kinase MRCK beta	NaN	18.97	19.9	20.71	NaN	NaN	NaN	NaN	0	2	6	7
CDC42EP1	Q00587;B0QYC6;B0QYC7;B0QYC8	Cdc42 effector protein 1	NaN	18.06	18.92	19.79	NaN	NaN	NaN	NaN	0	1	1	1
CDC5L	Q99459	Cell division cycle 5-like protein	20.97	19.76	20.9	21.18	NaN	NaN	NaN	NaN	4	3	6	4
CDC73	A0A3B3IRP5;Q6P1J9;A0A2R8YHB3;A0A1B0GUB2;A0A2R8Y640;A0A3B3ISN2	Parafibromin	17.45	19.01	20.27	19.19	NaN	NaN	NaN	NaN	2	1	4	3
CDCA2	E9PEI0;Q69YH5	Cell division cycle-associated protein 2	16.25	16.54	20.99	18.11	NaN	NaN	NaN	NaN	1	1	4	2
CDCP1	Q9H5V8	CUB domain-containing protein 1	21.22	22.04	19.89	19.33	NaN	NaN	NaN	NaN	6	8	6	2
CDH2	C9J126;P19022;C9JMH2;A0A6Q8PF58;A0A6Q8PHJ8;A0A6Q8PG20	Cadherin-2	19.43	19.88	19	21.09	NaN	NaN	NaN	NaN	2	2	2	2
CDK11A	Q5QPR4;A0A0D9SEI3;Q5QPR3;A0A0D9SER5;A0A0D9SEN2;Q9UQ88;P21127;Q13882	Cyclin-dependent kinase 11A;Cyclin-dependent kinase 11B	18.14	17.98	18.82	NaN	NaN	NaN	NaN	NaN	1	3	1	1
CDK12	Q9NYV4;J3QSD7	Cyclin-dependent kinase 12	20.03	19.79	19.02	NaN	NaN	NaN	NaN	NaN	2	4	2	0
CDK4	P11802;F8VYH9;F8VTV8;F8VWX7;F8VXD2;F8VZZ0;F8VZ51;F8W1L8;Q96BE9;F8VZ13;F8VYY1	Cyclin-dependent kinase 4	NaN	16.89	20.55	21.95	NaN	NaN	NaN	NaN	1	2	3	2
CDK5RAP2	Q96SN8;B1AMJ5;A0A0A0MRG9;Q5JTU8;F8WCI3;F8WBJ0;F8WF55	CDK5 regulatory subunit-associated protein 2	18.33	19.13	21.56	21.07	NaN	NaN	NaN	NaN	1	3	5	4
CDK6	Q00534	Cyclin-dependent kinase 6	NaN	19.76	21.5	19.77	NaN	NaN	NaN	NaN	2	3	4	3
CDK9	P50750;X6RE90	Cyclin-dependent kinase 9	NaN	18.47	18.77	18.23	NaN	NaN	NaN	NaN	2	4	1	1
CDKAL1	Q5VV42	Threonylcarbamoyladenosine tRNA methylthiotransferase	18.77	18.29	20.45	19.68	NaN	NaN	NaN	NaN	3	4	6	3
CDKN2A.1	Q8N726	Tumor suppressor ARF	21.67	21.58	20.88	19.7	20.55	NaN	NaN	NaN	1	2	3	2
CDV3	Q9UKY7;D6R9V8;H0Y8K3;D6RFH2;D6RDN0;D6RAV0;D6R973	Protein CDV3 homolog	22.33	22.98	23.29	23.5	NaN	NaN	NaN	NaN	7	7	7	8
CEBPB	P17676	CCAAT/enhancer-binding protein beta	20.31	19.38	NaN	19.04	NaN	NaN	NaN	NaN	2	1	0	1
CECR5	Q9BXW7;A8MYZ9	Cat eye syndrome critical region protein 5	19.09	NaN	NaN	17.55	NaN	21.46	19.3	NaN	1	0	0	1
CELF1	G5EA30;Q92879;E9PQK4;E9PSH0;E9PKU1;E9PKA1;F5H4Y5;F5H0D8	CUGBP Elav-like family member 1	20.82	20.78	19.96	17.89	NaN	NaN	NaN	NaN	3	2	4	1
CENPF	P49454	Centromere protein F	16.1	NaN	20.25	20.29	NaN	NaN	NaN	NaN	1	0	7	4
CEP170	Q5SW79;H0Y2V6;H0Y4T4;E7EWM2;E7EMW0;Q96L14;E5RG47;E5RGW7;E5RIH6;E5RJT5;E5RFU8	Centrosomal protein of 170 kDa	17.63	18.84	21.33	21.59	NaN	NaN	NaN	NaN	4	4	8	7
CEP97	E9PG22;Q8IW35	Centrosomal protein of 97 kDa	19.85	NaN	19.53	19.6	NaN	NaN	NaN	NaN	1	0	1	2
CFL1	P23528;E9PP50;G3V1A4;E9PK25;E9PQB7;E9PLJ3;E9PS23	Cofilin-1	25.22	25.17	23.99	24.05	22.67	23.08	23.1	24.34	10	11	9	10
CGN	Q9P2M7;A2A3M4;A6PVU7;H0Y4A8	Cingulin	18.89	18.26	20.42	20.35	NaN	NaN	NaN	NaN	1	5	4	5
CHCHD3	C9JRZ6;Q9NX63;F8WAR4;A0A286YEX5	MICOS complex subunit MIC19	21.54	21.27	19.82	19.96	18.37	NaN	NaN	NaN	5	2	2	3
CHD4	A0A2R8YD40;A0A2R8YFD8;A0A2R8YDJ9;A0A2R8Y425;A0A2R8Y5J0;A0A2R8YFK9;A0A2R8YDW2;A0A2U3TZM0;F5GWX5;A0A2R8Y212;A0A2R8Y521;A0A0C4DGG9;Q14839;A0A2R8Y4X2;A0A2R8Y7I0;A0A2R8Y8C1;A0A2R8Y445;A0A2R8YER1;Q8TDI0;A0A2R8Y7M9;A0A2R8Y5M9;K7EMY3;A0A2R8YE38;A0A2R8Y5Z7;A0A2R8Y685;A0A2R8Y8B3;H7C3H7;F2Z2R5;H7C0J3;I3L229	Chromodomain-helicase-DNA-binding protein 4;Chromodomain-helicase-DNA-binding protein 5	18.49	19.02	21.55	21.83	NaN	NaN	NaN	NaN	1	3	6	7
CHEK1	E7EPP6;O14757;E9PPA5;E9PJI4;E9PKQ3	Serine/threonine-protein kinase Chk1	17.68	17.66	20.36	20.62	NaN	NaN	NaN	NaN	1	1	2	1
CHERP	J3QK89;Q8IWX8	Calcium homeostasis endoplasmic reticulum protein	19.52	19.64	20.65	19.72	NaN	NaN	NaN	NaN	1	1	5	3
CHMP5	Q9NZZ3	Charged multivesicular body protein 5	22.58	21.83	19.39	NaN	NaN	NaN	NaN	NaN	4	3	1	0
CHORDC1	Q9UHD1;E9PPQ5;E9PHZ2;E9PIZ4;E9PSD5;E9PL00;E9PIF7	Cysteine and histidine-rich domain-containing protein 1	NaN	18.33	19.08	18.17	NaN	NaN	18.45	19.67	0	3	1	3
CIAPIN1	Q6FI81;H3BV90;H3BT65;H3BUG4;H3BPG7;H3BQ23	Anamorsin	21.76	22.34	NaN	23.13	NaN	NaN	NaN	NaN	2	3	0	3
CIRBP	Q14011;K7EJV5;K7EJV1;K7EMY9;K7EPM4;K7ER40;K7EQR7;D6W5Y5;K7ENX8;K7ELV6;K7ELT6;K7EQX4;K7ENN6;K7EIF7;K7EQL0	Cold-inducible RNA-binding protein	21.02	21.6	19.58	19.67	NaN	NaN	NaN	NaN	4	3	3	2
CISD2	Q8N5K1;D6RCF4;A0A2R8Y540;I3L1N9	CDGSH iron-sulfur domain-containing protein 2	20.87	21.02	20.97	21.95	19.37	19.67	NaN	NaN	3	2	1	1
CKAP2L	Q8IYA6;F8WBE0	Cytoskeleton-associated protein 2-like	19.15	18.83	20.07	19.74	NaN	NaN	NaN	NaN	1	2	2	1
CKB	P12277;G3V4N7;G3V461;H0YJG0;G3V2I1	Creatine kinase B-type	22.9	23.39	23.09	24.22	NaN	NaN	NaN	19.76	5	5	7	5
CLASP1	F8WA11;Q7Z460;H0Y5T1;C9JP76;C9J151	CLIP-associating protein 1	18.97	19.3	21.36	19.43	NaN	NaN	NaN	NaN	2	4	8	3
CLASP2	E3W994;J3KR49;O75122;A0A0U1RQI6;E7ERI8;E7EW49;H7C4I5;B3KR06;E7ENG2;C9J668;H7C4M5;H7C4X8;D6RBU8	CLIP-associating protein 2	18.54	18.43	19.71	19.36	NaN	NaN	NaN	NaN	2	3	4	4
CLIC1	O00299	Chloride intracellular channel protein 1	24.18	24.05	23.82	23.85	NaN	21.15	23.24	24.23	6	11	12	9
CLIC4	Q9Y696	Chloride intracellular channel protein 4	18.9	20.7	19.5	20.37	NaN	NaN	18.98	21.12	1	5	3	2
CLINT1	Q14677;H0YDU9;H0YD52	Clathrin interactor 1	20.98	21.1	19.37	21.2	NaN	NaN	NaN	17.45	6	7	2	5
CLIP1	P30622;J3KP58;F5H0N7;A0A3B3ITA2;F5H6A0;A0A3B3IS27;F5H1T5	CAP-Gly domain-containing linker protein 1	NaN	18.68	17.83	19.73	NaN	NaN	NaN	NaN	0	2	1	4
CLNS1A	E9PMI6;J3KN38;P54105;E9PJF4;E9PQ83	Methylosome subunit pICln	21.2	21.28	21.35	20.83	NaN	NaN	NaN	17.69	3	3	2	1
CLPB	A0A2U3TZY2;H0YGM0;Q9H078;F5H392;F5H7A5;A0A2R8Y6R5;A0A2R8Y602	Caseinolytic peptidase B protein homolog	17.94	18.56	17.85	NaN	NaN	NaN	NaN	NaN	2	2	1	0
CLPP	M0R208;Q16740	ATP-dependent Clp protease proteolytic subunit;ATP-dependent Clp protease proteolytic subunit, mitochondrial	19.31	18.28	20.36	20.99	NaN	NaN	NaN	NaN	3	2	2	4
CLPTM1	O96005;K7EJ16;K7EQQ1	Cleft lip and palate transmembrane protein 1	19.98	NaN	20.64	21.46	NaN	NaN	21	21	1	0	1	1
CLTA	P09496;C9J8P9;F8WF69	Clathrin light chain A	22.81	23.16	22.63	22.95	NaN	NaN	NaN	NaN	3	5	8	5
CLTB	P09497;D6RJD1;H0Y9Q6	Clathrin light chain B	20.48	20.39	18.53	NaN	NaN	NaN	NaN	NaN	2	1	1	1
CLTC	A0A087WVQ6;Q00610;J3KS13;P53675;A0A087WX41;K7EJJ5;J3KSQ2;J3QL20;J3KRF5;A0A087WV74;A0A087WXH4;F5H5N6	Clathrin heavy chain;Clathrin heavy chain 1	26.35	26.45	26.32	25.65	16.45	19.06	18.84	20.69	60	67	62	58
CLUH	A0A494C0R8;I3L2B0;K7EIG1;I3L318;Q9Y5I4		19.37	19.48	21.29	19.74	NaN	NaN	NaN	NaN	1	2	8	3
CMAS	Q8NFW8;F5H296;F5GYM0	N-acylneuraminate cytidylyltransferase	20.3	19.96	20.95	20.94	NaN	19.98	NaN	19.03	1	1	2	2
CMPK1	P30085;Q5T0D2;A0A494BXC7	UMP-CMP kinase	NaN	17.08	18.26	16.83	NaN	NaN	NaN	NaN	0	1	1	1
CMTR1	Q8N1G2;H0Y4T0	Cap-specific mRNA (nucleoside-2-O-)-methyltransferase 1	NaN	17.77	18.96	19.11	NaN	NaN	NaN	NaN	0	1	1	1
CNBP	P62633;D6RAT4	Cellular nucleic acid-binding protein	19.18	18.14	19.78	22.13	NaN	NaN	NaN	NaN	2	3	4	4
CNN2	B4DDF4;B4DUT8;Q99439;H3BVI6;A0A087X271;A0A087X1X5;K7ES69;H3BQH0;U3KPS3;A0A087WV51	Calponin;Calponin-2	23.97	24.86	23.81	22.74	NaN	NaN	16.67	16.67	12	13	13	11
CNN3.1	Q15417	Calponin-3	23.64	23.74	22.27	22.56	NaN	NaN	NaN	NaN	9	12	9	10
CNOT1	A5YKK6;H3BNB1;H3BMZ2;H3BTH2;H3BR89;H3BVC9;H3BMH0	CCR4-NOT transcription complex subunit 1	18.88	19.16	20.54	19.97	NaN	NaN	NaN	NaN	2	4	6	4
CNOT2	F8W145;F8VUB4;F8VV52;Q9NZN8;F8VRS8;F8VWH8;F8VQD8;F8VQF4;A0A087X050;F8VVY1;H0YI11;H0YH84;F8VX63	CCR4-NOT transcription complex subunit 2	20.73	20.42	19.43	18.86	NaN	NaN	NaN	NaN	2	2	2	1
CNOT3	O75175;B7Z6J7;H7C148;H7C3F5;A0A2H2FJL5;A0A0G2JNJ7;A0A2R8Y7Z8;A0A2R8Y6N5;A0A2R8Y4W0;H0Y5X7;H7C5J4;A0A0G2JPP0;A0A2R8Y691	CCR4-NOT transcription complex subunit 3	21.02	19.23	20.29	19.67	NaN	18.88	NaN	NaN	1	4	5	3
COBLL1	A0A0X1KG75;A0A590PXD8;A0A0D9SG04;Q53SF7;A0A0B4J1Z0;C9J8C4;H7C1G2	Cordon-bleu protein-like 1	18.24	17.81	NaN	17.88	NaN	NaN	NaN	NaN	1	1	0	1
COIL	P38432	Coilin	18.97	17.71	21.41	21.19	NaN	NaN	18.24	NaN	3	2	3	3
COLGALT1	Q8NBJ5;M0QYH0;M0QX72	Procollagen galactosyltransferase 1	19.49	19.82	19.68	20.58	NaN	NaN	NaN	NaN	4	4	2	5
COMT	P21964;A0A7I2V370;E7EMS6;F8WBW9;E7EUU8;A0A7I2V3G7;H7BZ45	Catechol O-methyltransferase	21.17	20.69	22.43	22.65	NaN	NaN	NaN	NaN	1	3	4	3
COPA	P53621;A0A3B3IT15;A0A3B3IS84;A0A3B3ISC6;A0A3B3IU89;A0A3B3ITV3;A0A3B3ISK1;A0A3B3ITI7;A0A3B3IU78;A0A3B3IU84;A0A3B3IS23;A0A3B3ITX2	Coatomer subunit alpha;Xenin;Proxenin	21.58	21.26	21.42	21.77	16.63	17.19	NaN	NaN	12	16	12	14
COPB1	P53618;E9PP73;E9PP63;E9PKQ1	Coatomer subunit beta	21.12	21.8	20.98	20.76	NaN	NaN	NaN	NaN	5	5	5	3
COPB2	H0Y938;H0YAC7;P35606;A0A7I2V258;A0A7I2V3G0;A0A7I2YQF9;D6R997;D6RBZ7;D6RCL6;D6RBG7;D6RBT6	Coatomer subunit beta	20.69	21.54	22.47	19.89	NaN	17.52	NaN	22.01	3	6	7	6
COPE	O14579;M0QXB4;M0R061	Coatomer subunit epsilon	20.15	20.98	19.51	20.69	NaN	NaN	NaN	NaN	1	2	1	2
COPG1	Q9Y678;H0Y8X7;D6RG17;H0Y8G2	Coatomer subunit gamma-1	19.49	20.63	21.33	21.73	20.38	18.76	21.54	NaN	2	7	4	5
COPS2	P61201;H0YKU5;B4DIH5;H0YM03	COP9 signalosome complex subunit 2	19.97	19.36	19.6	18.56	NaN	NaN	NaN	NaN	3	2	2	2
COPS3	Q9UNS2;H7C3P9;C9JLV5;J3QKR0;K7ES36;J3QL22;J3QS85;K7ELN6;J3KTQ1	COP9 signalosome complex subunit 3	20.26	20.65	20.05	NaN	NaN	NaN	NaN	NaN	2	3	2	1
COPZ1	F8VVA7;P61923;F8VXB1;F8VUC5;F8W156;F8VYZ4;F8W651;F8VXR1;F8VYK5	Coatomer subunit zeta-1	20	20.9	21.16	19.91	NaN	NaN	NaN	NaN	2	3	3	1
CORO1B	Q9BR76;A0A087WW53;F5H390;F5H0D2;A9Z1Z3	Coronin-1B	19.91	19.68	21.45	21.84	NaN	18.13	NaN	18.32	3	2	4	4
CORO1C	Q9ULV4;B4E3S0;H0YHL7;F8W1H8;F8VUX3;F8VSA4;F8VRE9;F8VTT6;F8VVB7;J3QLV6;J3KSS5;Q6QEF8;F8VV53	Coronin-1C;Coronin	20.88	20.75	21.85	21.96	NaN	NaN	NaN	17.9	3	4	8	6
COTL1	Q14019;H3BT58	Coactosin-like protein	22.12	21.82	21.34	21.99	22.25	NaN	NaN	NaN	2	4	1	1
COX20	Q5RI15	Cytochrome c oxidase protein 20 homolog	19.64	20.18	NaN	19.63	NaN	NaN	NaN	NaN	1	2	1	2
COX5A	P20674;H3BRM5;H3BV69;H3BNX8	Cytochrome c oxidase subunit 5A, mitochondrial	NaN	19.63	20.39	21.12	NaN	NaN	NaN	NaN	0	2	2	1
CPNE3	O75131;A0A087WYQ3;H0YB26;E5RHZ0;A0A087WXR6;E5RFT7;A0A087WUS8;Q96FN4;Q96A23;O95741	Copine-3	21.14	20.47	19.65	19.35	NaN	NaN	NaN	NaN	7	7	3	3
CPNE8	Q86YQ8;E7ENV7;Q8IYJ1;Q9HCH3;A0A0J9YWU8;A0A0J9YWA1;A0A087WX62	Copine-8	20.07	20.04	22.2	21.39	NaN	NaN	NaN	NaN	4	7	5	5
CPSF6	F8WJN3;Q16630;F8W084;A0A3B3ISW1	Cleavage and polyadenylation specificity factor subunit 6	22.04	22.73	21.6	20.54	NaN	NaN	NaN	NaN	4	5	5	3
CPSF7	Q8N684;F5H669;F5H6M0;F5H047;J3QT54;C9J286;C9J323;C9JM38;F5H5B7;F5H1W4;F5H2K8;F5H6P5;F5H6A8;F5GXA3	Cleavage and polyadenylation specificity factor subunit 7	20.31	20.81	20.39	20.44	NaN	NaN	18.2	18.22	5	6	5	7
CPT1A	P50416;H3BMD2;H3BUJ0;H3BP22;H3BUV7	Carnitine O-palmitoyltransferase 1, liver isoform	21.11	21.45	22.79	23.2	20.71	NaN	NaN	21.06	4	5	3	3
CPVL	Q9H3G5;H7C0X5	Probable serine carboxypeptidase CPVL	18.13	17.9	18.48	18.19	NaN	NaN	NaN	NaN	1	1	1	1
CREB1	P16220;E9PAR2;C9JBT4;C9J896;G5E998;P18846;C9J4L5;H7C1R5;H7C3I0;E7EWP8	Cyclic AMP-responsive element-binding protein 1;Cyclic AMP-dependent transcription factor ATF-1	21.18	20.39	19.49	NaN	NaN	NaN	NaN	NaN	1	1	1	1
CRIP2	P52943;H0YFA4;H0YHD8	Cysteine-rich protein 2	23.64	23.61	25.36	25.98	17.9	NaN	22.28	22.5	6	4	6	6
CRK	P46108;I3L297	Adapter molecule crk	20.98	21.28	19.37	19.78	NaN	NaN	NaN	NaN	5	5	1	1
CRKL	P46109	Crk-like protein	22.5	22.33	NaN	15.86	NaN	NaN	NaN	NaN	5	7	0	1
CROCC	Q5TZA2;B1AKD8	Rootletin	22.94	22.46	22.31	23.34	NaN	NaN	19.93	NaN	1	1	1	3
CRYZ	Q08257;A6NP24;C9JH92	Quinone oxidoreductase	18.7	20.38	20.58	20.62	19.94	19.51	NaN	16.94	3	3	2	1
CS	O75390;B4DJV2;A0A0C4DGI3;F8VPA1;H0YH82;F8W4S1;F8W1S4;H0YIC4;F8VTT8;F8VPF9;F8W642;F8VX68;F8VRP1;F8VX07;F8VZK9;F8VRI6;F8VR34;F8VWQ5;F8W0J2;F8W031;F8VP03;F8VU34	Citrate synthase, mitochondrial;Citrate synthase	21.55	21.26	21.43	21.06	22.66	23.19	21.86	22.13	4	2	4	3
CSDE1	O75534;E9PLT0;E9PLD4;E9PNG3;E9PKN4	Cold shock domain-containing protein E1	22.59	22.38	22.68	22.9	17.33	NaN	NaN	19.83	11	10	10	8
CSE1L	P55060	Exportin-2	22.86	23.34	23.23	22.63	18.34	23.41	23.16	21.8	11	12	10	8
CSK	P41240;H3BU69;H3BUM9	Tyrosine-protein kinase CSK	18.65	NaN	19.19	19.24	NaN	NaN	NaN	NaN	1	0	2	2
CSNK2A2	P19784;H3BSA1;H3BNI9	Casein kinase II subunit alpha	18.89	18.56	18.78	19.52	NaN	NaN	19.12	19.69	1	1	1	1
CSRP1	P21291;E9PS42;E9PND2;E9PP21	Cysteine and glycine-rich protein 1	22.55	22.37	21.4	21.52	NaN	NaN	NaN	NaN	4	3	1	2
CSRP2	Q16527;F8VW96;F8VQR7	Cysteine and glycine-rich protein 2	18.98	18.96	NaN	17.62	NaN	NaN	NaN	NaN	4	6	1	1
CSTB	P04080;A0A1W2PQG6;A0A1W2PS52	Cystatin-B	24.02	23.65	20.69	22.26	NaN	NaN	NaN	NaN	5	6	4	3
CSTF1	Q05048;A0A0A0MSZ9;A3KFI9	Cleavage stimulation factor subunit 1	19.43	19.83	20.01	19.53	NaN	NaN	NaN	NaN	1	1	3	2
CSTF2	E9PID8;P33240;E7EWR4	Cleavage stimulation factor subunit 2	19.95	18.82	20.31	21.12	NaN	NaN	NaN	NaN	3	2	3	2
CSTF2T	Q9H0L4	Cleavage stimulation factor subunit 2 tau variant	NaN	17.64	19.58	19.59	NaN	NaN	NaN	NaN	1	1	2	2
CSTF3	Q12996;E9PLP8;E9PJ06;H0YE74	Cleavage stimulation factor subunit 3	19.96	20.08	18.73	18.34	NaN	NaN	NaN	NaN	2	1	2	1
CTBP1	Q13363;D6RAX2;E7ESU7;E7EPF8;E9PGB1;H0Y8W7;E7EUB3;H0Y9M9;H0Y8U5	C-terminal-binding protein 1	19.66	18.86	19.22	NaN	NaN	NaN	NaN	NaN	1	3	3	2
CTBP2	P56545;A0A087WYL1	C-terminal-binding protein 2	20.11	21.17	20	20.06	NaN	NaN	NaN	NaN	1	3	3	3
CTNNA1	P35221;G3XAM7;E5RJ41;E5RIB1;E5RGY7;E5RHV7;H0YBB8;E5RGY6;E5RG03;A0A0A0MTJ6;A0A0A0MRI5;E5RIE0;E5RGD2;E5RIT8;E5RJL0;E5RFM3;Q9UI47;E5RJZ2	Catenin alpha-1	19.27	18.5	19.85	20.73	16.06	NaN	17.25	19.91	4	3	4	4
CTNNB1	A0A2R8Y804;A0A2R8Y543;A0A2R8YCH5;A0A2R8Y5A3;P35222;B4DGU4;A0A2R8Y7Z0;A0A2R8Y5Z1;A0A2R8Y750;A0A2R8Y5C3;A0A2R8Y6G0;A0A2R8Y815;A0A2R8YG06;C9IZ65	Catenin beta-1	23.67	23.28	23.29	23.48	NaN	NaN	NaN	16.48	16	18	15	16
CTNND1	O60716;C9JZR2;E9PKL1	Catenin delta-1	22.35	22.46	20.84	19.74	NaN	NaN	NaN	NaN	18	21	30	26
CTPS1	A0A3B3IRI2;P17812;B4E1E0;A0A3B3IRQ8;A0A3B3ITF6;A0A3B3ITB8;A0A3B3ISY3;A0A3B3ITH9;Q9NRF8	CTP synthase 1;CTP synthase	20.45	20.22	20.76	21.66	NaN	NaN	NaN	NaN	3	4	5	3
CTSB	P07858;A0A7I2V440;A0A7I2V668;E9PHZ5;A0A7I2YQK9;E9PQM1;E9PSG5;E9PR21;A0A7I2V4Z9;E9PCB3;A0A7I2V302;E9PKQ7;A0A7I2V2J1;E9PNL5;E9PLY3;A0A7I2V4S6;R4GMQ5;A0A7I2V367;E9PS78	Cathepsin B;Cathepsin B light chain;Cathepsin B heavy chain	20.44	21.1	19.61	18.23	NaN	NaN	NaN	NaN	2	3	3	1
CTSD	F8W787;A0A1B0GV23;A0A1B0GVD5;A0A1B0GWE8;C9JH19;P07339;A0A1B0GW44;A0A1B0GVP3;A0A1B0GU92;A0A1B0GU03;H7C469;F8WD96;A0A1B0GVF1	Cathepsin D;Cathepsin D light chain;Cathepsin D heavy chain	20.71	20.89	17.44	18.7	NaN	17.32	NaN	NaN	4	4	2	1
CTTN	Q14247;H0YCD9;H0YEV2	Src substrate cortactin	25.52	25.31	25.64	25.12	NaN	13.89	NaN	17.96	39	39	34	24
CTTNBP2NL	Q9P2B4;B1AMN7	CTTNBP2 N-terminal-like protein	20.97	NaN	21.67	20.98	NaN	NaN	NaN	NaN	1	0	4	5
CUL4B	A0A669KAX4;K4DI93;Q13620;A0A669KAU9	Cullin-4B	19.56	19.12	18.52	NaN	NaN	NaN	NaN	NaN	3	4	1	0
CYFIP1	Q7L576;A0A0G2JQT1;A0A0G2JR96;E7EVJ5;H7C229;Q96F07;E7EW33;H0YL50;A0A087WTQ3;A0A087WWZ1;A0A087WZL7;A0A0G2JRX2;A0A087WVZ5;A0A0G2JQH3;A0A087WWL1;A0A0G2JRV9;A0A087WU52;A0A087WVE1	Cytoplasmic FMR1-interacting protein 1	18.16	19.24	21.4	21.31	NaN	NaN	NaN	20.24	3	4	6	4
CYP51A1	Q16850;A0A0C4DFL7;H7C0D0	Lanosterol 14-alpha demethylase	18.92	18.71	20	18.62	NaN	NaN	NaN	NaN	2	2	2	1
DAD1	F5GXX5;P61803;F5H895;A0A0B4J239	Dolichyl-diphosphooligosaccharide--protein glycosyltransferase subunit DAD1	20.62	20.93	NaN	NaN	19.94	19.45	NaN	NaN	2	2	0	0
DAP3	V9GYJ9;V9GYL9;P51398;V9GZ03;V9GY11;V9GYC9;V9GYJ3;V9GYW1;V9GYA7;V9GZ61	28S ribosomal protein S29, mitochondrial	NaN	18.05	19.22	19.71	NaN	NaN	NaN	NaN	0	2	1	1
DARS	P14868;H7BZ35;C9J7S3;C9JLC1;H7C278;C9JQM9	Aspartate--tRNA ligase, cytoplasmic	22.81	22.73	22.91	22.22	20.36	20.95	NaN	21.96	12	14	13	5
DARS2	Q6PI48;A0A3B3ITS3;A0A3B3IS01;A0A3B3IT01;A0A3B3ISK7;A0A3B3IS54;A0A3B3ITK9;A0A3B3IT89	Aspartate--tRNA ligase, mitochondrial	20.58	20.27	18.54	NaN	NaN	NaN	NaN	NaN	1	2	3	0
DAZAP1	K7EQ55;K7EK33;Q96EP5;K7EQ02	DAZ-associated protein 1	21.15	21.5	20.56	20.67	NaN	NaN	NaN	NaN	5	5	3	1
DBN1	Q16643;D6R9W4;D6RFI1;D6R9Q9;D6RCR4	Drebrin	23.72	24.14	24.88	24.32	15.26	14.47	NaN	15.34	19	17	16	15
DBNL	B4DDD6		19.37	19.57	19.08	19.58	NaN	NaN	19.2	NaN	8	8	7	6
DBNL.1	Q9UJU6;H0Y5J4;F8WBG8;F8WC20;F8WBB2;F8WFE1;F2Z2V3;F8WB73;F8WCK3;F2Z3E3;H7C111	Drebrin-like protein	22.65	23.16	21.92	22.28	NaN	NaN	NaN	19.07	8	8	7	6
DCAF13	A0A087WT20;Q9NV06;B3KME9;E5RHM4;A0A087X1F8	DDB1- and CUL4-associated factor 13	18.07	18.18	19.47	20.54	NaN	19.39	NaN	NaN	1	1	3	4
DCBLD2	Q96PD2;C9JIW6	Discoidin, CUB and LCCL domain-containing protein 2	22	22.19	22.46	22.11	NaN	NaN	NaN	NaN	9	7	7	5
DCTN1	E7EX90;Q14203;Q6AWB1;E7EWF7	Dynactin subunit 1	19	18.27	18.91	19.22	NaN	NaN	NaN	NaN	1	1	3	4
DCTN2	Q13561;A0A7I2V4H4;A0A7I2V4Y9;F8W1I6;A8K8J9;F8VW18;A0A7I2V390;H0YI98;F8VRV7;H0YHL1;A0A7I2V2Z2;F8W0U6;A0A7I2V5R4	Dynactin subunit 2	22.03	22.27	21.32	21.69	NaN	NaN	NaN	NaN	10	12	14	9
DCTN3	X6RA56;A0A0A0MRV8;X6RLR1;O75935;X6RCK5	Dynactin subunit 3	19.62	19.17	NaN	19.87	NaN	NaN	NaN	NaN	1	1	0	1
DCTN4	Q9UJW0;E5RGG1;H9KVE0;E5RI97;E5RK21	Dynactin subunit 4	19.99	19.43	17.95	19	NaN	NaN	NaN	NaN	2	2	2	2
DCTPP1	Q9H773;H3BSA6;H3BPN2	dCTP pyrophosphatase 1	19.34	19.75	19.48	20.58	NaN	NaN	NaN	NaN	3	4	2	3
DDB1	Q16531;F5GY55;F5GWI0;F5H2L3;F5GZY8;F5GYG8	DNA damage-binding protein 1	19.34	19.46	20.24	19.85	NaN	NaN	NaN	NaN	3	4	2	1
DDOST	P39656;A0A0C4DGS1;U3KQ84	Dolichyl-diphosphooligosaccharide--protein glycosyltransferase 48 kDa subunit	21.86	22.11	21.7	21.23	22.17	22.2	21.36	20.83	4	6	5	5
DDRGK1	A0A0A0MRX2;Q96HY6	DDRGK domain-containing protein 1	NaN	19.27	18.29	18.65	NaN	18.77	NaN	18.54	0	2	3	1
DDX1	A0A7I2V430;A0A7I2V4F0;Q92499;A0A087WZ71;A0A7I2V2M5;A0A7I2YQ77;A0A087X2G1;A0A7I2V4J3;A0A7I2V421;A0A7I2V5X8;A0A7I2YQD0;A0A7I2V4Q0	ATP-dependent RNA helicase DDX1	21.73	21.75	21.8	19.13	NaN	17.45	18.52	20.94	4	10	7	4
DDX17	A0A1X7SBZ2;Q92841;A0A5H1ZRQ2;A0A0U1RQJ0	Probable ATP-dependent RNA helicase DDX17	24.75	25.06	24.72	24.65	19.24	19.86	NaN	19.62	33	31	31	28
DDX21	Q9NR30	Nucleolar RNA helicase 2	20.7	21.1	21.3	21.44	NaN	NaN	NaN	NaN	5	10	9	7
DDX24	G3V529;Q9GZR7;A0A1W2PRR2;F5GYL3;A0A087WXU8	ATP-dependent RNA helicase DDX24	20.02	20.33	20.48	21.26	NaN	NaN	NaN	NaN	3	3	7	8
DDX27	Q96GQ7;B7Z6D5;A0A087X059	Probable ATP-dependent RNA helicase DDX27	20.28	20.36	19.94	19.59	NaN	NaN	NaN	NaN	2	2	5	2
DDX31	F8WAJ0;Q9H8H2	Probable ATP-dependent RNA helicase DDX31	19.05	19.29	17.51	19.54	NaN	NaN	NaN	NaN	2	2	3	1
DDX39A	O00148;K7EQN7;K7EPJ3;K7EN69;K7ENP6;K7EL56;K7EIL8;F6SXL5	ATP-dependent RNA helicase DDX39A	20.65	20.87	21.53	20.7	NaN	NaN	NaN	NaN	5	7	8	5
DDX39B	Q13838;Q5STU3;A0A0G2JJZ9;F6WLT2;A0A140T9X3;F6TRA5;A0A0A0MT12;F6S4E6;A0A140T996;A0A140T9X9;A0A140TA18;F6UJC5;A0A140T973;A0A140T9K1;A0A140T9L4;F6R6M7;H0Y400;A0A0G2JJL7;F6QYI9;A0A0G2JHN7;F6S2B7;F6U6E2;H0YCC6;A0A140T9N3;A0A140T9K2	Spliceosome RNA helicase DDX39B	23.46	22.92	21.65	21.19	20.97	20.58	NaN	19.98	7	9	9	8
DDX3X	A0A2R8Y4A4;O00571;A0A0D9SG12;A0A0D9SF53;A0A2R8YF78;A0A0D9SFB3;A0A2R8YFS5;A0A2R8YFR4;A0A2R8YCW1;A0A2U3TZJ9;A0A2R8Y645;F6S8Q4;A0A2R8Y5G6;A0A2R8YDH3;A0A2R8Y7T2;A0A2R8YDT5;O15523;A0A0J9YVQ7;A0A087WVZ1;A0A2R8Y650;A0A2R8YCU0;A0A087WX09;A0A2R8YF89;C9J081;C9J8G5;A0A2R8Y770;D6RCM4;Q9NQI0;A0A2R8Y4D2;H0Y960	ATP-dependent RNA helicase DDX3X;ATP-dependent RNA helicase DDX3Y	25.76	25.1	25.21	24.94	20.71	19.85	19.91	21.57	28	32	28	21
DDX42	Q86XP3;A0A0A0MSJ0;J3QRI2;J3KTK9	ATP-dependent RNA helicase DDX42	20.07	20.44	20.78	21.15	NaN	NaN	NaN	NaN	3	3	7	6
DDX46	A0A0C4DG89;Q7L014;D6RJA6;H0Y9U3	Probable ATP-dependent RNA helicase DDX46	19.55	19.57	19.88	20.02	NaN	18.73	19.28	18.98	2	3	4	3
DDX47	Q9H0S4;F5H1N9	Probable ATP-dependent RNA helicase DDX47	19.7	19.99	19.48	20.86	NaN	NaN	NaN	17.97	2	2	2	2
DDX5	P17844;J3KTA4;A0A7I2V2S0;A0A7I2V507;A0A0G2JLI4;A0A7I2V5F5;J3QRQ7;J3KRZ1;J3QSF1;J3KTQ4;J3QR02;X6RLV5;J3QKN9;J3QRN5;J3QR62;J3QLG9;J3QS79	Probable ATP-dependent RNA helicase DDX5	25.44	25.6	24.35	24.38	18.96	21.83	20.15	20.56	27	29	26	22
DDX52	Q9Y2R4;A0A087X1P7;A0A087WTD6;A0A087X069;A0A087X121	Probable ATP-dependent RNA helicase DDX52	17.55	17.98	18.77	20.75	NaN	NaN	NaN	18.74	1	1	3	3
DDX6	P26196;Q8IV96	Probable ATP-dependent RNA helicase DDX6	20.97	21.38	19.58	16.99	NaN	NaN	18.4	NaN	4	6	2	1
DECR1	Q16698;E5RJG7;E5RFV2;E5RJD2;E5RID6;H0YAW3	2,4-dienoyl-CoA reductase, mitochondrial	22.12	22.28	22.63	22.07	23.04	22.17	19.12	NaN	5	7	6	5
DEK	H0Y993;A0A494C028;P35659;H0Y8X0;A0A494C198;B4DFG0;D6RDA2;D6R9L5	Protein DEK	20.5	20.13	17.79	NaN	NaN	NaN	NaN	NaN	5	3	1	0
DENND4C	Q5VZ89;X6RAE7;A0A0A0MRX3;X6R5W5	DENN domain-containing protein 4C	19.46	NaN	19.28	20.21	NaN	NaN	NaN	NaN	1	0	3	5
DFFA	O00273;K7ERT1	DNA fragmentation factor subunit alpha	19.84	19.96	19.66	20.42	NaN	NaN	NaN	NaN	3	3	2	1
DHCR24	A0A0A0MTI1;Q15392	Delta(24)-sterol reductase	17.08	NaN	19.65	17.54	NaN	NaN	NaN	NaN	1	0	1	1
DHCR7	Q9UBM7;E9PM00;E9PJ54;E9PRL8;E9PQ71;E9PIP9;E9PLZ2;H0YE57	7-dehydrocholesterol reductase	NaN	19.71	19.23	NaN	21.33	22.17	NaN	NaN	1	3	1	0
DHX15	O43143;F5H658;Q14562	Pre-mRNA-splicing factor ATP-dependent RNA helicase DHX15	23.91	23.86	23.57	22.79	19.89	18.82	19.57	18.92	23	21	24	21
DHX16	O60231;A0A140T947;Q5SQH5;A0A140T8Y5;A2AB15;A0A140T9T4	Putative pre-mRNA-splicing factor ATP-dependent RNA helicase DHX16	NaN	18.64	19.86	20.09	NaN	NaN	NaN	NaN	2	3	5	2
DHX30	H7BXY3;Q7L2E3	Putative ATP-dependent RNA helicase DHX30	18.72	18.77	20.84	16.87	NaN	NaN	NaN	NaN	4	3	6	1
DHX36	Q9H2U1;E7EWK3;A0A0G2JQU7;A0A0G2JRP3;H7C5F5;H7C514	ATP-dependent RNA helicase DHX36	22.04	22.12	21.36	20.87	NaN	NaN	NaN	NaN	12	15	11	6
DHX38	Q92620;H3BQT9;H3BV01;J3KRT1;H3BMS7	Pre-mRNA-splicing factor ATP-dependent RNA helicase PRP16	16.54	16.91	22.52	19.88	NaN	NaN	NaN	NaN	1	1	9	6
DHX9	Q08211	ATP-dependent RNA helicase A	24.92	25.47	25.18	24.43	21.34	22.19	19.92	20.02	35	36	40	31
DIAPH1	A0A0G2JH68;O60610;A0A2R8Y5N1;A0A140T8Z0;H9KV28;B4E2I7;A0A2R8YEF8;H7C2W8	Protein diaphanous homolog 1	NaN	18.84	19.82	20.08	NaN	NaN	NaN	NaN	1	2	3	2
DICER1	H0YJZ6;A0A7I2YBM0;Q9UPY3;A0A6Q8PHG6;A0A6Q8PFV4;A0A6Q8PH99	Endoribonuclease Dicer	NaN	18.08	21.38	19.46	NaN	NaN	NaN	NaN	0	3	5	4
DIDO1	Q9BTC0	Death-inducer obliterator 1	NaN	19.23	21.03	19.41	NaN	NaN	NaN	NaN	0	2	5	3
DIMT1	Q9UNQ2;A0A494C0G7;A0A0C4DGB1;D6RCL3	Probable dimethyladenosine transferase	19.13	18.55	18.68	NaN	NaN	NaN	NaN	NaN	2	2	1	0
DIS3	Q9Y2L1;G3V1J5;F2Z2C0	Exosome complex exonuclease RRP44	NaN	19.8	19.19	19.76	NaN	NaN	NaN	NaN	2	4	3	3
DKC1	O60832;C9IYT0;H7C0M1;H7C2Q9;H7C2Q2;H7BZF2	H/ACA ribonucleoprotein complex subunit 4	21.1	21.15	21.18	22.19	NaN	20.39	NaN	NaN	5	7	7	7
DLG1	Q12959;A0A590UJ08;A0A590UJD9;A0A590UJ18;A0A590UJ68;A0A590UJS9;A0A590UJR5;A0A590UJC5;A0A590UKA8;A0A0C4DFT3;A0A590UJ81;A0A590UJ64;A0A590UJX2;A0A590UK48;A0A590UJR4;A0A590UK81;A0A590UJ29;E7EQD7;A0A590UK02;A0A590UK70;A0A590UJ25;A0A590UJL2;C9JUA9;B4E2H8;A0A590UJ95;H7C166;A0A590UJ86;A0A590UJE6;C9IYP1;C9JCP6;F2Z2L0;A8MUT6;C9JN61;A0A590UK52;A0A590UJZ4;C9J110	Disks large homolog 1	NaN	20.38	21.32	20.8	NaN	NaN	NaN	NaN	1	3	3	2
DLGAP4	Q9Y2H0;F8WF49;A0A0B4J2C2;A0A087X246;A0A087WWE6	Disks large-associated protein 4	19.67	18.93	19.54	19.05	NaN	NaN	NaN	NaN	1	2	2	1
DLST	P36957;H0YJF9;G3V5M3;G3V3F0;Q86SW4	Dihydrolipoyllysine-residue succinyltransferase component of 2-oxoglutarate dehydrogenase complex, mitochondrial	18.71	19.68	20.09	NaN	NaN	NaN	NaN	NaN	2	2	1	1
DNAAF5	Q86Y56;H0Y650;E9PGY2	Dynein assembly factor 5, axonemal	NaN	18	18.82	19.51	NaN	NaN	NaN	NaN	0	2	4	4
DNAJA1	P31689	DnaJ homolog subfamily A member 1	21.5	22.05	22.03	20.67	NaN	16.8	NaN	NaN	4	6	6	3
DNAJB1	P25685;M0QXK0;A0A7I2V3K7;M0R080;M0QYT3;M0R1D6;M0QZD0;A0A7I2YQW1;M0R128;A0A1B0GX60	DnaJ homolog subfamily B member 1	19.26	19.2	19.08	20.37	NaN	18.77	NaN	20.83	1	2	1	1
DNAJC1	Q96KC8	DnaJ homolog subfamily C member 1	18.46	19.61	18.18	18.7	NaN	NaN	NaN	NaN	1	2	1	2
DNAJC11	Q9NVH1;B1AK20;Q5TH61	DnaJ homolog subfamily C member 11	21.35	20.59	20.59	NaN	NaN	NaN	NaN	NaN	2	3	2	1
DNAJC13	O75165;A0A3B3IRM0;H0YA63;H0Y8Q2	DnaJ homolog subfamily C member 13	19.29	19.66	20.2	20.3	NaN	NaN	NaN	NaN	4	6	8	3
DNAJC2	Q99543;H7C3L7;F2Z3H0;F2Z3N9;C9IZ83	DnaJ homolog subfamily C member 2;DnaJ homolog subfamily C member 2, N-terminally processed	19.62	18.46	19.26	18.86	NaN	NaN	NaN	NaN	4	2	3	4
DNAJC9	Q8WXX5	DnaJ homolog subfamily C member 9	19.91	20.16	NaN	NaN	NaN	NaN	21.08	21.12	2	1	0	0
DNMBP	Q6XZF7;A0A1C7CYY6;A0A1B0GTX1	Dynamin-binding protein	20.36	20.97	23.75	23.91	NaN	NaN	NaN	NaN	7	4	13	12
DNMT1	A0A7I2V5D0;P26358;A0A7I2YQA8;A0A7I2YQQ0;A0A7I2V490;A0A7I2V5F1;A0A7I2V311;K7ENW7;A0A7I2V5F6;K7EJL0;A0A7I2V2G5;K7EMU8;A0A7I2V3F8;K7EIZ6	DNA (cytosine-5)-methyltransferase 1	18.13	18.37	20.23	18.52	NaN	NaN	NaN	17.01	2	3	5	4
DNTTIP2	Q5QJE6;J3KP30;E9PRB3	Deoxynucleotidyltransferase terminal-interacting protein 2	18.85	18.5	21.98	21.92	NaN	NaN	17.78	NaN	1	3	7	7
DOCK7	Q96N67;A0A1B0GWE0;A0A1B0GUE9;A0A1B0GVW2;A0A0U1RQT6;A0A0C4DGY6;A0A0U1RR97;A2A369;Q8NF50	Dedicator of cytokinesis protein 7	19.72	19.96	21.84	20.72	NaN	20.43	19.68	NaN	4	4	8	5
DPF2	Q92785;J3KMZ8;E9PN04;A0A3B3IT63;A0A3F2YNX6;A0A3B3IS53;A0A3B3ISI1;A0A3B3ITI0;A0A3B3IT19;A0A3B3IU93;A0A3B3IRI4;A5PLL3;A0A3B3IS73;A0A3B3ISF5;A0A3B3ISU5;A0A3B3ISD5;A0A3B3ISW3;A0A3B3ITA4;A0A3B3IUA4;E9PDV3;C8C3P2;J3KQY6;Q92794;Q92782;Q8WYB5	Zinc finger protein ubi-d4	19.31	19.92	20.87	21.11	NaN	NaN	NaN	NaN	2	2	3	3
DPM1	Q5QPK2;H0Y368;O60762;Q5QPJ9	Dolichol-phosphate mannosyltransferase subunit 1	19.85	20.39	19.87	20.18	NaN	20.24	NaN	NaN	1	4	2	1
DPP3	G3V1D3;G3V180;Q9NY33;E9PQ14;E9PKK8;E9PPK9;E9PNX5;E9PQF2	Dipeptidyl peptidase 3	NaN	20.03	19.08	19.8	NaN	NaN	NaN	NaN	0	4	1	1
DPP9	Q86TI2;M0R1L4;M0R2A8	Dipeptidyl peptidase 9	18.06	NaN	20.67	20.65	NaN	NaN	NaN	NaN	1	0	1	1
DPYSL3	Q14195;H0YBT4;D6RF19;Q14117	Dihydropyrimidinase-related protein 3	22.04	22.05	20.62	22.75	17.22	NaN	NaN	21.47	15	16	14	14
DRG1	Q9Y295;H0YI06;F8WEE0	Developmentally-regulated GTP-binding protein 1	19.16	18.89	NaN	19.56	NaN	18.62	20.15	NaN	1	3	1	2
DRG2	P55039;A8MZF9;J3QKW7;J3KRL5;J3QL90;J3QR71;J3QKV7;J3QRI9;J3QLF3;J3QQI1	Developmentally-regulated GTP-binding protein 2	19.11	19.23	19.33	19.25	19.35	NaN	NaN	NaN	1	2	2	1
DSG1	Q02413	Desmoglein-1	19.07	NaN	18.72	19.26	21.51	NaN	20.84	20.96	2	0	1	2
DSG2	Q14126;J3KSI6	Desmoglein-2	20.96	21.41	22.22	22.47	NaN	NaN	NaN	NaN	7	10	11	9
DSP	P15924	Desmoplakin	19.86	18.92	19.3	17.78	21.65	17.55	16.84	20.02	8	16	10	13
DST	E9PHM6;F6QMI7;F8W9J4;Q03001;A0A494C1D7;A0A0U1RQJ2;E7ETB9;A0A494C1U5;Q5T0V7;Q6P0N6;A0A494C073;H0YC65;H0YC82	Dystonin	17.99	17.93	20.29	20.12	NaN	NaN	NaN	NaN	5	5	7	3
DSTN	P60981;F6RFD5	Destrin	22.24	22.34	21.56	21.48	NaN	19.22	NaN	NaN	4	5	4	3
DTX3L	Q8TDB6	E3 ubiquitin-protein ligase DTX3L	NaN	15.33	17.35	18.45	NaN	NaN	NaN	NaN	1	1	2	2
DVL2	I3L2N2;O14641;I3L2W9;I3L0M7;I3L0Z8	Segment polarity protein dishevelled homolog DVL-2	20.28	20.17	19.9	19.21	NaN	NaN	NaN	NaN	4	4	4	2
DYM	A0A6Q8PF81;Q7RTS9;J3QR81;J3KTF2	Dymeclin	18	18.98	19.73	NaN	NaN	NaN	NaN	NaN	2	1	1	0
DYNC1H1	Q14204;A0A2R8Y706;A0A2R8YFZ7;A0A2R8Y5T0;A0A2R8Y6H2;A0A2R8Y542;A0A2R8YGC7;H0YJ21;A0A2R8Y6I5	Cytoplasmic dynein 1 heavy chain 1	20.72	21.12	22.78	21.66	14.67	16.38	18.49	21.34	23	31	33	24
DYNC1I2	Q13409;E7EQL5;E7EQU2;E7ESD3;E7EMU4;E7EV09;E9PGG1;E7EUM4;E7ERR6;E7ERH4;E7ET01;E7ETL8;E7EU01	Cytoplasmic dynein 1 intermediate chain 2	19.31	19.43	21.1	21.66	NaN	NaN	19.48	NaN	3	2	2	2
DYNLL1	P63167;F8VXL2;F8VRV5;Q96FJ2;F8VXI7	Dynein light chain 1, cytoplasmic;Dynein light chain 2, cytoplasmic	21.52	21.39	19.68	NaN	NaN	NaN	NaN	NaN	3	4	2	0
DYNLRB1	Q9NP97;Q8TF09;H3BNG9;H3BPA0;Q7Z4M1;H3BQI1;B1AKR6	Dynein light chain roadblock-type 1;Dynein light chain roadblock-type 2	19.87	19.7	19.81	19.6	NaN	19.39	NaN	NaN	1	1	1	1
ECE1	A0A3B3ISF9;P42892;B4DKB2;E9PN99;E9PHZ1	Endothelin-converting enzyme 1	22.26	21.74	21.41	21.11	NaN	NaN	NaN	NaN	6	6	6	3
ECH1	Q13011;M0R248;M0QZW4;M0QXS7;M0R1A2;M0R280	Delta(3,5)-Delta(2,4)-dienoyl-CoA isomerase, mitochondrial	18.11	21.02	20.67	21.65	20.77	20.63	NaN	20.5	2	4	4	4
EDC3	Q96F86;H3BMB8;H3BTH0;H3BQP5;H3BU87;H3BSQ0;H3BQ37;H3BPN4;H3BPW9	Enhancer of mRNA-decapping protein 3	18.81	19.67	19.68	NaN	NaN	NaN	NaN	NaN	1	1	2	0
EDC4	Q6P2E9;I3L2F4	Enhancer of mRNA-decapping protein 4	20.09	20.16	22.52	22.4	NaN	NaN	NaN	NaN	4	5	13	8
EEA1	Q15075	Early endosome antigen 1	18.77	18.43	19.41	19.7	NaN	NaN	NaN	NaN	4	3	4	3
EEF1A1	P68104;A0A7I2V659;A0A087WVQ9;Q5VTE0;A0A7I2V5N4;A0A087WV01;A0A7I2V3H3;Q5JR01;A6PW80	Elongation factor 1-alpha 1;Putative elongation factor 1-alpha-like 3;Elongation factor 1-alpha	26.28	26.52	26.66	25.99	25.87	26.81	27.69	28.74	17	20	19	15
EEF1B2	P24534;F2Z2G2;C9JZW3;F8WF65	Elongation factor 1-beta	22.85	19.35	19.42	21.85	21.53	NaN	NaN	NaN	2	2	2	4
EEF1D	P29692;E9PK01;E9PRY8;A0A087X1X7;E9PI39;E9PPR1;E9PL12;E9PQ49;E9PMW7;E9PIZ1;H0YCK7;E9PQZ1;E9PK06;E9PK72;H0YE72;E9PQC9;H0YE58;E9PKK3;E9PJD0;E9PNW6	Elongation factor 1-delta	25.3	25.23	24.87	25.65	21.06	21.65	18.36	21.02	7	8	7	7
EEF1D.1	E9PL71;E9PN91		22.02	NaN	NaN	22.34	NaN	NaN	19.62	18.44	5	4	4	4
EEF1E1	O43324;D6RBD7;C9J1V9;H0YAL7;D6RCQ0;H0YAH9	Eukaryotic translation elongation factor 1 epsilon-1	21.54	21.58	21.45	21.53	NaN	NaN	NaN	20.14	1	2	3	2
EEF1G	P26641	Elongation factor 1-gamma	23.09	23.14	23.78	23.88	20.6	20.6	20.17	24.37	9	12	11	9
EEF2	P13639	Elongation factor 2	24.32	24.52	25.16	25.39	21.2	21.83	22.97	25.67	26	25	30	25
EFHD1	Q9BUP0;A0A087X1Z2;Q8WYH2;C9JTV4;H7C0I0	EF-hand domain-containing protein D1	17.82	18.92	17.98	17.92	NaN	NaN	18	NaN	1	1	1	1
EFHD2	Q96C19;H0Y4Y4	EF-hand domain-containing protein D2	21.03	21.52	22.07	22.32	18.86	NaN	NaN	18.6	4	3	6	5
EFNB1	P98172	Ephrin-B1	19.24	19.92	19.67	NaN	NaN	NaN	NaN	NaN	2	3	1	0
EFR3A	A0A1B0GUZ7;Q14156	Protein EFR3 homolog A	20.35	20.7	20.41	18.68	NaN	NaN	NaN	22.43	1	1	2	1
EFTUD2	Q15029;K7EP67;K7EJ74	116 kDa U5 small nuclear ribonucleoprotein component	22.12	22.45	22.41	21.85	16.76	15.38	NaN	NaN	9	13	15	12
EGFR	P00533;E9PFD7;Q504U8;C9JYS6;J3QLU9;A0A0A0MSE1;Q15303;J3KTI5;H3BLT0	Epidermal growth factor receptor;Receptor protein-tyrosine kinase	20.79	20.85	20.99	21.55	NaN	NaN	16.21	15.67	12	15	13	12
EHD1	A0A024R571;Q9H4M9;C9J2Z4;C9JC03;C9JDQ8;C9JIJ3;C9IZH1	EH domain-containing protein 1	21.13	21.09	21.11	21.07	NaN	NaN	NaN	NaN	7	6	8	5
EHD2	Q9NZN4	EH domain-containing protein 2	19.61	19.59	18.96	NaN	18.17	19.84	NaN	NaN	4	3	5	1
EHD4	Q9H223	EH domain-containing protein 4	19.13	18.64	18.48	19.23	NaN	NaN	NaN	NaN	1	3	2	2
EIF2A	Q9BY44;F8WAE5;C9IZE1;H7C5Q3;H7C5R5;F8WF18;F8WAT3	Eukaryotic translation initiation factor 2A;Eukaryotic translation initiation factor 2A, N-terminally processed	20.95	21.9	22.34	22.19	NaN	NaN	NaN	20.94	5	9	8	9
EIF2B3	Q9NR50;H0Y580;A0A0D9SEN0	Translation initiation factor eIF-2B subunit gamma	19.01	19.72	20.95	20.55	NaN	NaN	NaN	NaN	2	2	3	4
EIF2S1	P05198;G3V4T5;H0YJS4	Eukaryotic translation initiation factor 2 subunit 1	23.25	23.4	23.59	23.95	22.53	22.78	22.29	23.44	4	7	10	5
EIF2S3	P41091;Q2VIR3;H7BZU1	Eukaryotic translation initiation factor 2 subunit 3;Putative eukaryotic translation initiation factor 2 subunit 3-like protein	21.99	22.38	22.21	21.77	19.04	20.32	19.47	18.96	7	8	9	6
EIF3A	Q14152	Eukaryotic translation initiation factor 3 subunit A	20.92	20.81	22.28	21.94	NaN	16.47	17.18	17.25	9	11	21	17
EIF3B	P55884;C9JZG1;C9JQN7	Eukaryotic translation initiation factor 3 subunit B	18.28	21.61	21.77	21.9	17.1	NaN	NaN	21.86	1	6	3	4
EIF3C	Q99613;B5ME19;H3BPE4;H3BPE3;H3BTY8	Eukaryotic translation initiation factor 3 subunit C;Eukaryotic translation initiation factor 3 subunit C-like protein	23.86	24.2	22.96	22.77	NaN	15.3	NaN	18.81	22	23	22	18
EIF3D	O15371;B0QYA5;B0QYA6;B0QYA4;B0QYA8	Eukaryotic translation initiation factor 3 subunit D	21.01	21.59	22.63	22.86	NaN	19.42	NaN	21.28	5	7	10	5
EIF3E	P60228;A0A7I2V3S3;A0A7I2V3I0;A0A7I2V2H9;A0A7I2V2W0;A0A7I2V5Z6;A0A7I2V3I2;H0YBP5;A0A7I2V4B4;B3KW56;A0A7I2V4G3;E5RGA2;A0A7I2V5P9;E5RHS5;A0A7I2V570;A0A161SXE1;A0A7I2V3W9;A0A7I2V429;H0YBR5;A0A7I2V2Q9;A0A7I2V2S9;H0YAW4;A0A7I2V5K7;E5RII3;E5RJ25;E5RIP5	Eukaryotic translation initiation factor 3 subunit E	23.03	23.28	21.47	22.2	16.18	20.11	19.39	19.09	8	12	6	6
EIF3G	O75821;K7EL20;K7ER90;K7ENA8;K7EL60;K7EP16;K7ENH0	Eukaryotic translation initiation factor 3 subunit G	19.96	21.34	18.87	19.84	NaN	NaN	NaN	19.08	4	5	5	3
EIF3H	B3KS98;O15372;A0A087WZK9;E5RJT0;E5RFW7;E5RFH0;E5RGU4;E5RHC7;E5RH59	Eukaryotic translation initiation factor 3 subunit H	22.09	21.92	22.4	22.31	NaN	NaN	NaN	NaN	4	3	1	2
EIF3I	Q13347;A0A7I2YQF8;A0A7I2V3U3;A0A7I2YQT9;A0A7I2YQI2;A0A7I2V613;A0A7I2V607;A0A7I2V3N2;A0A7I2V2M3;A0A7I2V640;A0A7I2V685;A0A7I2YQC8;A0A7I2YQI6;A0A7I2YQU2;Q5TFK1;A0A7I2V4S8;A0A7I2V3K6;A0A7I2V5V8;A0A7I2V4C2;A0A7I2YQP9;A0A7I2V391;A0A7I2YQN1;A0A7I2YQX4;A0A7I2V5E4;A0A7I2V3T4;A0A7I2V415	Eukaryotic translation initiation factor 3 subunit I	22.07	22.16	21.27	22.54	18.89	20.16	21.51	21.75	3	5	5	5
EIF3J	O75822;H0YLP3;H0YGJ7	Eukaryotic translation initiation factor 3 subunit J	21.85	21.8	20.66	21.59	NaN	NaN	NaN	NaN	5	6	3	2
EIF3K	K7ES31;K7ERF1;Q9UBQ5;K7EQM4;A0A087WVB9	Eukaryotic translation initiation factor 3 subunit K	19.77	19.76	22.45	22.37	NaN	NaN	NaN	NaN	3	2	4	4
EIF3L	B0QY89;Q9Y262;B0QY90;C9JHP4;C9K0Q7;H7C3A0;H0Y7E6	Eukaryotic translation initiation factor 3 subunit L	25.38	25.51	24.44	23.15	20.31	20.94	NaN	17.32	21	20	21	12
EIF4A1.1	P60842;J3KT12;J3QS69;J3KTB5;J3KSZ0;J3QL43;J3QR64;J3QLN6;J3KS25;J3QKZ9;J3QL52;J3KT04;J3KS93;E7EMV8;F8WE11;E9PBH4;J3QQP0	Eukaryotic initiation factor 4A-I	24.79	24.88	24.4	24.11	21.81	23.99	22.86	24.97	13	19	15	11
EIF4A2	Q14240;E7EQG2;J3KSN7	Eukaryotic initiation factor 4A-II;Eukaryotic initiation factor 4A-II, N-terminally processed	20.15	20.03	19.45	19.91	NaN	NaN	NaN	NaN	7	10	8	9
EIF4A3	P38919;I3L3H2	Eukaryotic initiation factor 4A-III;Eukaryotic initiation factor 4A-III, N-terminally processed	22.45	23.1	21.98	22.23	22.64	19.58	NaN	21.45	6	9	9	8
EIF4B	E7EX17;P23588;F8VX11;F8VP89;F8W0K0;F8VSC7;F8VRU1;F8VYE9	Eukaryotic translation initiation factor 4B	23.73	23.52	24.83	24.75	NaN	NaN	NaN	19.84	15	14	14	9
EIF4EBP1	Q13541	Eukaryotic translation initiation factor 4E-binding protein 1	17.66	19.22	19.01	19.42	NaN	NaN	NaN	NaN	1	2	1	2
EIF4G1	E7EUU4;E9PGM1;E7EX73;Q04637;A0A7I2Y1C3;C9JF13;C9J6B6;C9K073;C9J2Z7;H7C044;A0A6Q8PFB2;H7C0V6;F8WCF2;C9JHW9;C9JWH7;REV__C9JQZ6;REV__Q8NEG2;C9JWW9;C9JSU8;REV__F5H7J8;C9J556;REV__J3KQX6	Eukaryotic translation initiation factor 4 gamma 1	23.45	23.9	24.08	24.61	NaN	NaN	17.38	20.29	23	24	25	24
EIF4G2	P78344;H0Y3P2;D3DQV9;H0YCH5;H0YD77;H0YEC5;E9PKF8;H0YE22;H0YD99;H0YEN8;H0YDC0;H0YCF8;H0YE87;H0YEI7	Eukaryotic translation initiation factor 4 gamma 2	19.18	20.07	20.06	20.67	NaN	NaN	NaN	19.71	1	6	5	5
EIF4G3	A0A0U1RQK7;A0A0A0MSA7;O43432	Eukaryotic translation initiation factor 4 gamma 3	19.85	20.5	20.98	21.45	NaN	NaN	NaN	NaN	9	10	13	11
EIF4H	Q15056;A0A7I2V4E4;A0A7I2V385;A0A7I2V3D5;A0A7I2V3E4;A0A7I2V4V9	Eukaryotic translation initiation factor 4H	22.8	22.86	20.84	21.59	NaN	19.28	NaN	NaN	5	4	3	2
EIF5	P55010;H0YLZ1;H0YN40;H0YMJ8;H0YM54;H0YK29;H0YK11	Eukaryotic translation initiation factor 5	21.24	20.92	20.95	21.22	NaN	NaN	NaN	NaN	4	6	3	5
EIF5A	I3L397;I3L504;P63241;Q6IS14;F8WCJ1;C9J7B5;C9J4W5;Q9GZV4	Eukaryotic translation initiation factor 5A;Eukaryotic translation initiation factor 5A-1;Eukaryotic translation initiation factor 5A-1-like;Eukaryotic translation initiation factor 5A-2	24.4	24.69	22.95	24.5	19.57	21.89	21.44	22.46	8	10	6	5
EIF5B	A0A087WUT6;O60841	Eukaryotic translation initiation factor 5B	19.17	18.01	22.22	21.74	NaN	NaN	NaN	NaN	1	1	4	3
EIF6	P56537;B7ZBH1;F8WD20;A0A0B4J1Y7;A0A0U1RQV5;F8WDS6	Eukaryotic translation initiation factor 6	22.3	22.32	23.12	23.41	NaN	NaN	NaN	22.42	3	3	4	3
ELAC2	G5E9D5;Q9BQ52;E7ES68;J3QRS2;V9GYU5;J3QL08;J3QLK4;V9GZ72;V9GYS7;H7C2I4	Zinc phosphodiesterase ELAC protein 2	18.47	18.81	19.17	18.43	NaN	NaN	NaN	NaN	3	1	2	1
ELAVL1	Q15717;M0QZR9;M0R055;A0A494C0Q5;A0A494C0M6;A0A494C011	ELAV-like protein 1	23.32	23.16	23.35	22.46	16.68	20.8	17.05	21.59	7	7	4	4
ELOVL1	Q9BW60	Elongation of very long chain fatty acids protein 1	21.31	20.85	NaN	21.78	NaN	NaN	NaN	NaN	1	2	0	1
EMD	P50402;Q5HY57;F8WEQ1	Emerin	23.11	23.66	23.1	23.85	NaN	19.37	NaN	20.11	6	10	7	7
EML4	Q9HC35;B5MBZ0	Echinoderm microtubule-associated protein-like 4	20.92	21.28	21.05	21.21	NaN	NaN	NaN	NaN	4	3	4	3
ENO1	P06733;A0A2R8Y6G6;K7EM90;A0A2R8YEM5;A0A2R8Y879;K7ERS8;A0A2R8Y798;A0A2R8YEG5;A0A2R8Y6I8;E5RI09;E5RG95;K7EPM1;K7EKN2;E5RGZ4	Alpha-enolase	25.38	25.67	24.44	24.72	25.6	26.31	25.86	24.97	24	25	21	19
EP400	Q96L91;A0A0A0MR70	E1A-binding protein p400	18.85	19.1	18.72	19.45	NaN	NaN	NaN	NaN	1	1	2	2
EPB41L2	E9PHY5;E9PK52;E9PII3;A0A2R8Y5B3;E9PQD2;A0A1B0GTF8;A8K968;A0A0A0MRA8;Q9Y2J2;E9PJP4;E9PQN0;E9PRG1;E9PIG0;A0A0A0MSA4;J3KT37;J3QS55		19.04	19.98	20.24	19.48	NaN	NaN	NaN	NaN	13	19	16	19
EPB41L2.1	O43491;Q6R5J7;Q6ZSX4;E9PMV8;E9PPC9;E9PN54	Band 4.1-like protein 2	21.79	22.08	23.09	23.77	NaN	NaN	NaN	16.83	14	19	18	20
EPB41L5	Q9HCM4	Band 4.1-like protein 5	20.58	21.02	21.14	21.01	NaN	NaN	NaN	NaN	1	1	3	2
EPHA2	P29317	Ephrin type-A receptor 2	22.57	22.79	23.35	22.68	18.79	17.84	NaN	NaN	12	15	15	7
EPN1	Q9Y6I3;D6RBI9;D6RBR6;D6RFG3;D6REL6;I6L9I8;Q9H201;D6R907	Epsin-1	20.15	19.8	NaN	19.24	NaN	NaN	NaN	NaN	2	2	0	1
EPRS	P07814;V9GYZ6;V9GZ76	Bifunctional glutamate/proline--tRNA ligase;Glutamate--tRNA ligase;Proline--tRNA ligase	21.31	22.2	22.82	22.5	19.31	20.38	18.52	19.12	14	21	31	17
EPS15	P42566;B1AUU8;S4R3U1	Epidermal growth factor receptor substrate 15	18.15	16.25	18.74	19.04	NaN	NaN	NaN	NaN	1	1	2	2
EPS8	A0A2R8YE63;Q12929;A0A2R8Y4W2;H0YFG1;F5GYM8;F5H3Q6;F5H0R8	Epidermal growth factor receptor kinase substrate 8	20.31	20.3	19.45	21.15	NaN	NaN	NaN	18.3	7	8	7	5
EPS8L2	Q9H6S3;A0A3B3ISQ4;E9PNT0;E9PLH1;H0YD62;H0YF37;A0A087WX39	Epidermal growth factor receptor kinase substrate 8-like protein 2	NaN	15.91	18.92	17.19	NaN	NaN	NaN	NaN	0	1	1	2
ERBB2IP	Q96RT1;B4DIP2;H0Y9E8;H0YA04	Protein LAP2	22.17	21.19	22.27	21.99	NaN	NaN	NaN	NaN	10	8	13	13
ERC1	X6RLX0;Q8IUD2;G8JLD3;X6RM00;K7EPP6;K7EPD6;K7EKH8;K7EP25;K7EIZ7	ELKS/Rab6-interacting/CAST family member 1	21.95	21.92	21.65	20.65	NaN	NaN	NaN	NaN	10	13	12	8
ERH	P84090;G3V279	Enhancer of rudimentary homolog	22.68	23.07	21.99	22.32	20.23	20.01	NaN	NaN	4	4	4	4
ERLIN2	E5RHW4;O94905;B0QZ43;E5RJ09	Erlin-2	19.98	20.28	18.55	18.15	NaN	NaN	NaN	NaN	1	2	1	1
ERP29	P30040;F8VY02;F8W1G0	Endoplasmic reticulum resident protein 29	21.27	21.67	19.73	18.68	19.11	NaN	NaN	NaN	7	7	3	2
ERP44	Q9BS26	Endoplasmic reticulum resident protein 44	18.32	20.34	18.75	18.92	NaN	NaN	NaN	NaN	3	4	2	1
ERRFI1	Q9UJM3	ERBB receptor feedback inhibitor 1	21.74	21.28	22.67	23.55	NaN	NaN	NaN	NaN	3	3	4	5
ESD	U3KQT1;P10768;H7BZT7;X6RA14	S-formylglutathione hydrolase	21.19	21.19	NaN	21.63	NaN	NaN	NaN	NaN	1	2	0	1
ESYT1	Q9BSJ8;F8VZB1	Extended synaptotagmin-1	21.32	22.06	23.66	23.97	NaN	14.61	NaN	NaN	11	12	25	22
ETF1	P62495;B7Z7P8;I3L492;D6RJE8;D6RCB3	Eukaryotic peptide chain release factor subunit 1	21.24	21.14	21.15	21.59	NaN	17.68	NaN	18.59	1	4	1	2
ETFA	P13804;H0YL12;H0YLU7;H0YKF0;H0YK49;H0YNX6;J3KN60;H0YL83	Electron transfer flavoprotein subunit alpha, mitochondrial	20.34	20.7	NaN	NaN	22.94	22.73	NaN	17.29	2	4	0	0
ETFB	P38117;M0QY67	Electron transfer flavoprotein subunit beta	20.26	19.8	NaN	16.69	21.25	20.95	NaN	NaN	1	3	0	1
EVA1B	Q9NVM1	Protein eva-1 homolog B	19.34	19.56	18.14	19.35	NaN	NaN	NaN	NaN	2	2	1	1
EWSR1	B0QYK0;Q01844;A0A0D9SFL3;C9JGE3	RNA-binding protein EWS	24.93	25.19	23.04	23.28	18.33	NaN	NaN	NaN	5	6	4	4
EXOSC10	Q01780;K7EJ37	Exosome component 10	20.03	21.04	23.14	24.15	NaN	NaN	18.51	18.07	5	5	11	14
EXOSC3	Q9NQT5	Exosome complex component RRP40	20.62	NaN	22.02	22.96	NaN	NaN	NaN	NaN	1	0	2	3
EXOSC4	Q9NPD3;E9PPI9;E9PI41	Exosome complex component RRP41	20.99	20.93	20.25	20.2	NaN	20.69	NaN	NaN	3	3	3	2
EYA3	Q99504;B1APR7	Eyes absent homolog 3	18.96	19.62	20.41	21.16	NaN	NaN	NaN	NaN	1	2	3	2
EZR	P15311;E7EQR4;E9PNP4	Ezrin	25.26	25.53	24.46	23.74	18.34	15.05	19.17	21.43	34	36	32	31
FABP5	Q01469	Fatty acid-binding protein, epidermal	18.63	18.45	18.42	19.28	NaN	NaN	21.24	22.23	1	2	1	1
FADS1	O60427;H7C2V0;A0A0A0MR51;H0YB97	Fatty acid desaturase 1	18.03	18.17	19.83	20.25	NaN	NaN	NaN	NaN	1	1	2	3
FAF2	Q96CS3;D6RBG6	FAS-associated factor 2	22.03	23.08	23.65	23.29	22.15	22.97	NaN	21.92	4	6	6	2
FAM120A	Q9NZB2;A0A0C4DG79;A0A0C4DH52;A0A494C0Y9;Q5T035	Constitutive coactivator of PPAR-gamma-like protein 1	22.58	22.48	22.68	22.92	NaN	NaN	NaN	NaN	16	16	14	13
FAM129A	Q9BZQ8;H0Y7M9;REV__Q9UHV5;REV__A0A087WVW6	Protein Niban	20.07	20.53	19.66	20.99	NaN	NaN	NaN	NaN	2	4	4	2
FAM129B	Q96TA1	Niban-like protein 1	19.26	22.19	21.93	21.12	19.76	19.58	21.01	20.71	1	7	7	6
FAM175B	Q15018	BRISC complex subunit Abro1	19.96	20.07	19.88	19.26	NaN	NaN	NaN	NaN	2	4	3	4
FAM192A	H3BTI2;H3BTP8;H3BSY6;H3BP64;H3BUL4;H3BMX9;Q9GZU8;H3BQQ6;Q6P4H7;H3BSF0;H3BU93;H3BPH9;H3BPF9;H3BN22	Protein FAM192A	19.1	18.66	18.69	18.25	NaN	NaN	NaN	NaN	2	1	1	1
FAM195B	I3L2L5;I3L317;I3L4Q0;C9JLW8;I3L3A7	Protein FAM195B	19.45	19.34	19.02	NaN	NaN	NaN	NaN	NaN	2	2	2	0
FAM50A	Q14320;B0S8I6;Q9Y247	Protein FAM50A	20.74	20.46	NaN	17.54	NaN	NaN	NaN	NaN	3	3	0	2
FAM83D	A0A087WXK8;Q9H4H8	Protein FAM83D	NaN	17.4	20.07	20.63	NaN	NaN	NaN	NaN	0	1	3	1
FAM98B	Q52LJ0;H0YNA1	Protein FAM98B	21.76	21.41	17.78	17.46	NaN	NaN	NaN	NaN	5	6	2	2
FARP2	H7C3M7		18.85	NaN	19.9	19.81	NaN	NaN	NaN	NaN	1	0	1	1
FARSA	Q9Y285;K7ER00;K7ER16;K7EPH2;K7EK06;K7ERS0	Phenylalanine--tRNA ligase alpha subunit	20.56	21.15	21.35	22.25	NaN	23.08	22.18	21.68	1	4	4	5
FARSB	Q9NSD9	Phenylalanine--tRNA ligase beta subunit	19.77	20.45	19.09	20.68	NaN	NaN	NaN	20.25	2	2	7	5
FASN	P49327;A0A0U1RQF0;A0A0U1RRG3;A0A1B0GTR5;J3KTF0	Fatty acid synthase;[Acyl-carrier-protein] S-acetyltransferase;[Acyl-carrier-protein] S-malonyltransferase;3-oxoacyl-[acyl-carrier-protein] synthase;3-oxoacyl-[acyl-carrier-protein] reductase;3-hydroxyacyl-[acyl-carrier-protein] dehydratase;Enoyl-[acyl-carrier-protein] reductase;Oleoyl-[acyl-carrier-protein] hydrolase	21.4	22.43	22.97	22.75	18.28	16.58	17.55	20.84	24	34	35	25
FBL	M0QXL5;P22087;M0R299;M0R2Q4;M0R0P1;M0R2U2;M0R1H0;M0R2B0	rRNA 2-O-methyltransferase fibrillarin	23.26	22.88	24.06	23.8	NaN	22.4	22.55	22.55	5	8	9	8
FBXO22	Q8NEZ5;H3BVA4;H3BUC1;H3BTH6	F-box only protein 22	19.5	19.25	19.7	20.26	NaN	NaN	NaN	NaN	3	2	1	1
FDPS	P14324;A0A087X1D8;A0A087WVN4;A0A087X090;A0A087WTP2	Farnesyl pyrophosphate synthase	21.38	21.14	21.17	20.61	19.47	NaN	NaN	NaN	3	4	4	1
FECH	P22830;A0A499FJN5;K7ELX4	Ferrochelatase, mitochondrial	NaN	18.65	19.13	19.12	NaN	NaN	NaN	NaN	0	1	1	1
FERMT2	Q96AC1;H0YJ34;A0A0U1RRM8;H0YJB6;G3V281;G3V5R2;G3V3J0;G3V379	Fermitin family homolog 2	21.35	21.23	20.56	20.55	NaN	NaN	NaN	NaN	4	3	4	5
FH	P07954	Fumarate hydratase, mitochondrial	20.11	20.12	18.24	19.73	NaN	20.46	NaN	NaN	2	3	1	1
FHL2	Q14192;C9J3S8;F8WDA8;U3KQT4	Four and a half LIM domains protein 2	17.92	NaN	18.77	20.12	NaN	NaN	NaN	NaN	1	0	2	4
FIP1L1	Q6UN15;A0A0B4J203;H0Y8P7	Pre-mRNA 3-end-processing factor FIP1	21.16	21.73	22.56	22.55	NaN	NaN	NaN	NaN	3	4	4	5
FKBP15	Q5T1M5	FK506-binding protein 15	19.61	16.76	19.67	20.18	NaN	NaN	NaN	NaN	1	2	4	3
FKBP1A	P62942;Q1JUQ3;Q5W0X3;Q1JUQ5;A0A087WZM5;A0A087WTS4;F6T7Q3;A0A087WV48;A0A7I2V3S6	Peptidyl-prolyl cis-trans isomerase FKBP1A;Peptidyl-prolyl cis-trans isomerase	22.38	22.6	21.22	NaN	NaN	NaN	21.58	23.21	2	2	1	1
FKBP4	Q02790;F5H120;H0YFG2;F5H1U3	Peptidyl-prolyl cis-trans isomerase FKBP4;Peptidyl-prolyl cis-trans isomerase FKBP4, N-terminally processed	21.61	20.64	22.2	20.7	NaN	NaN	NaN	20.27	5	6	7	5
FKBP8	Q14318;U3KQ64;A0A0A0MTJ1;U3KQI1;M0R2K9	Peptidyl-prolyl cis-trans isomerase FKBP8	20.16	20.87	21.41	21.94	NaN	NaN	NaN	NaN	1	3	4	5
FLII	Q13045;J3KS54;J3KS39;J3QQU5;J3QQQ2;K7EP37;K7EP27;J3QLR6;K7EQZ7	Protein flightless-1 homolog	20.57	20.67	21.55	21.66	NaN	NaN	NaN	19.6	4	4	10	7
FLNA	P21333;A0A087WWY3;A0A7I2V3E6;F8WE98;H0Y5C6;H0Y5F3;H7C2E7;A0A669KBC6	Filamin-A	25.2	25.57	24.71	24.94	19.29	18.63	17.14	20.58	66	77	65	41
FLNA.1	Q60FE5		20.66	20.28	23.27	23.52	NaN	NaN	NaN	NaN	67	78	65	41
FLNB	O75369;E7EN95;A0A0A0MT44;H7C5L4;A0A0C4DGA1	Filamin-B	22.72	23.3	23.31	22.29	14.76	NaN	NaN	16.57	47	52	34	26
FLNC	Q14315	Filamin-C	22.6	24.35	23.16	23.99	14.69	15.74	17.06	19.94	30	42	30	24
FLOT1	O75955;A0A140T9R1;A0A140T9W4;A2AB09;A0A140T9X0;A2AB10;A2AB12;A0A0G2JJQ6;A2AB11;A0A140T907;A0A140T959;A0A140T9C3;A0A140T974;A2AB13;A0A140T910;A0A140T957;A0A140T9B1;A0A140T905;A2ABJ5	Flotillin-1	19.13	19.23	19.11	19.12	18.4	NaN	NaN	NaN	4	3	3	1
FMR1	A8MQB8;G3V0J0;A0A087WXI3;R9WNI0;Q8IXW7;A0A087WY29;A0A087WWR6;A0A087X1M7;A0A087WWU4		20.18	19.08	21.09	21.73	NaN	NaN	NaN	18.23	5	2	4	3
FNDC3B	Q53EP0;C9JKH7	Fibronectin type III domain-containing protein 3B	19	19.98	21.6	20.56	NaN	NaN	NaN	NaN	4	4	6	4
FOSL1	E9PKL5;E9PPX2;P15407	Fos-related antigen 1	18.24	18.05	21.5	22.01	NaN	NaN	NaN	NaN	1	1	1	2
FOXK1	P85037;U3KQ26;E9PM37;E9PPI7	Forkhead box protein K1	20.5	20.06	21.56	23.71	NaN	NaN	18.65	20.51	4	4	6	7
FRG1	Q14331;E9PLY7;E9PRR7	Protein FRG1	19.51	19.94	19.98	20.1	NaN	NaN	NaN	NaN	1	2	1	2
FRYL	O94915;A0A6E1XQM6;F2Z2S2;A0A286YEZ9;A0A2C9F2R7;A0A669KB90;H0Y9X0	Protein furry homolog-like	19.79	20.31	21.11	20.83	NaN	NaN	NaN	NaN	6	5	7	6
FSCN1	Q16658;C9JFC0;A0A0A0MSB2;C9JPH9	Fascin	23.44	23.56	22.78	23.2	22.67	23.27	21.26	23.54	9	11	11	9
FTSJ3	Q8IY81	pre-rRNA processing protein FTSJ3	19.12	18.84	21.63	21.61	NaN	NaN	NaN	NaN	2	3	7	7
FUBP1	C9JSZ1		20.03	19.81	20.6	19.03	NaN	NaN	NaN	NaN	6	6	8	10
FUBP1.1	Q96AE4;E9PEB5	Far upstream element-binding protein 1	25.12	24.9	24.52	24.4	NaN	16.44	15.66	18.25	19	19	32	28
FUBP3	Q96I24;A0A494C1K6	Far upstream element-binding protein 3	23.37	23.24	24.48	24.54	16.82	17.05	NaN	16.83	16	15	27	23
FUS	P35637;H3BPE7;H3BNZ4	RNA-binding protein FUS	25.18	25.46	24.31	22.95	NaN	18.13	NaN	NaN	8	11	11	10
FXR1	P51114;B4DXZ6;E9PFF5;E7EU85;C9JAJ4;C9JZE0;C9JY20;H7C4S4;C9IZ22;C9JYQ6;C9J5B4	Fragile X mental retardation syndrome-related protein 1	24.3	24.07	24.42	24.51	NaN	17.53	NaN	16.35	17	21	17	16
FXR2	P51116;I3L1Z2	Fragile X mental retardation syndrome-related protein 2	20.78	20.78	21.29	22.51	NaN	NaN	NaN	NaN	10	12	7	5
FYCO1	Q9BQS8	FYVE and coiled-coil domain-containing protein 1	NaN	18.4	18.2	19.05	NaN	NaN	NaN	NaN	0	1	3	1
G3BP1	Q13283;A0A7I2YQN9;A0A7I2V5M7;A0A7I2YQU8;A0A7I2V651;E5RH42;A0A7I2V2S5;E5RJU8;E5RIF8;A0A7I2V548;A0A7I2YQH0;A0A7I2V4Y8;A0A7I2V565;A0A7I2YQF2;A0A7I2YQM1;E5RH00;A0A7I2V4D8;A0A7I2V5H1;A0A7I2V3C4;A0A7I2V2V1;A0A7I2V494;A0A7I2V2X7;A0A7I2YQQ8;A0A7I2V496;A0A7I2YQB1;A0A7I2V326;A0A7I2V533	Ras GTPase-activating protein-binding protein 1	21.44	21.77	21.61	20.85	NaN	NaN	NaN	17.43	7	7	8	5
G3BP2	Q9UN86;A0A7I2V3E2;A0A7I2YQD9;A0A7I2V3P9;A0A7I2V647;A0A7I2YQS2;D6RB17;D6RAC7;D6RBR0;A0A7I2V382;D6RBW8;A0A7I2V3Z6;D6R9A4;A0A7I2V2R0;A0A7I2V547;D6RGJ4;A0A7I2YQG8;A0A7I2V572;A0A7I2V3R7;A0A7I2V481;H0YAE3;E5RI46	Ras GTPase-activating protein-binding protein 2	21.79	21.65	22.4	21.81	NaN	NaN	NaN	20.02	4	5	5	3
G6PD	P11413;E7EUI8;E9PD92;E7EM57	Glucose-6-phosphate 1-dehydrogenase	21.17	22.15	21.06	20.73	NaN	NaN	20.19	16.94	3	10	6	3
GAGE2D	Q9UEU5;Q6NT46;Q13066;Q4V321	G antigen 2D;G antigen 2A;G antigen 2B/2C;G antigen 13	22.49	23.72	23.11	22.74	NaN	NaN	NaN	NaN	2	2	2	2
GAGE2E	P0DTW1;P0DSO3;Q4V326;P0CL82;P0CL81;P0CL80;O76087	G antigen 2E;G antigen 12I;G antigen 12G;G antigen 12F;G antigen 7	21.89	22.82	21.21	20.33	NaN	NaN	NaN	NaN	2	2	2	1
GAGE6	Q13070;Q13069	G antigen 6;G antigen 5	21.39	22.85	21.96	20.74	NaN	NaN	NaN	NaN	2	2	2	2
GAK	O14976;A0A087X1U9;D6RAW3;H0Y8H5;D6RC24;D6RF16;D6RAQ7;D6RE78	Cyclin-G-associated kinase	20.43	19.9	21.71	22.67	NaN	NaN	NaN	NaN	5	7	9	9
GANAB.1	Q14697;F5H6X6	Neutral alpha-glucosidase AB	23.23	23.62	23.67	23.82	23.02	23.54	22.92	21.64	14	17	13	11
GAPDH	P04406;E7EUT5;O14556	Glyceraldehyde-3-phosphate dehydrogenase	26.52	26.44	25.69	24.97	27.06	27.28	23.7	24.68	18	19	19	15
GAPVD1	F8W9S7;Q14C86;C9IZ08;H0Y4E7;H0Y7I9;B0QZ65;B4DGD8;A0A0A0MQV8;C9IZX9	GTPase-activating protein and VPS9 domain-containing protein 1	18.8	18.83	20.86	21.53	NaN	NaN	NaN	NaN	2	2	6	5
GARS	P41250;A0A6Q8PGZ8;A0A6Q8PGA8;A0A6Q8PGI6;A0A6Q8PHH9;A0A6Q8PGW4;A0A6Q8PHI7;H7C443;A0A6Q8PFZ6;A0A6Q8PF45;A0A6Q8PH49;A0A6Q8PGN7;F8WCK4;A0A6Q8PGZ9;A0A6Q8PFV5;A0A6Q8PFU7;A0A6Q8PGT3;A0A6Q8PFN0	Glycine--tRNA ligase	20.45	20.62	22.34	21.82	21.98	18.51	21.41	17.85	5	11	10	12
GART	P22102;F8WD69;C9JBJ1;C9JTV6;C9JZG2;C9JKQ7;H7C366;A0A140TA71	Trifunctional purine biosynthetic protein adenosine-3;Phosphoribosylamine--glycine ligase;Phosphoribosylformylglycinamidine cyclo-ligase;Phosphoribosylglycinamide formyltransferase	20.71	21.03	22.68	22.74	NaN	NaN	NaN	19.38	5	10	19	16
GAS2L1	A0A5E8;Q99501;C9JFI0;C9JRR6	GAS2-like protein 1	NaN	17.26	18.13	19.37	NaN	NaN	NaN	NaN	1	1	2	2
GATA6	Q92908	Transcription factor GATA-6	NaN	18.9	19.54	19.26	NaN	NaN	NaN	NaN	0	2	1	1
GATAD2B	A0A0U1RRM1;Q8WXI9;A0A0U1RR30;A0A0U1RR34;A0A0U1RRK3;A0A1B0GW07	Transcriptional repressor p66-beta	NaN	NaN	19.96	20.51	NaN	19	NaN	19.69	0	0	3	3
GBE1	Q04446;E9PGM4	1,4-alpha-glucan-branching enzyme	19.49	18.95	22.27	21.22	NaN	18.4	NaN	19.28	3	3	5	5
GBF1	Q92538;A0A669KBG8;A0A669KB10;A0A7I2V452;A0A7I2YQM2;A0A7I2V2L5;A0A7I2YQ65;A0A7I2V529;A0A7I2V514;A0A7I2V4K2;A0A7I2V3Y5;A0A7I2V2L4;A0A7I2V4M6;A0A7I2YQN3;A0A7I2V3Q4;A0A7I2V342;A0A7I2V329;A0A7I2V4F9;A0A7I2V4H1;A0A7I2V3E5;A0A7I2V5Z2;A0A7I2V350;A0A7I2V3S0;A0A7I2V5C9;A0A7I2YQA6;A0A7I2V4M3;A0A7I2YQM0;A0A7I2YQ62;A0A7I2V4X4;A0A7I2V4L8;A0A7I2V3Y7;A0A7I2V2L1;A0A7I2V4Q7;A0A7I2YQB8;A0A7I2V5T8;A0A7I2V2Q1;A0A7I2V…	Golgi-specific brefeldin A-resistance guanine nucleotide exchange factor 1	17.57	19.33	18.28	17.9	NaN	NaN	NaN	NaN	2	4	4	1
GBP1	P32455;P32456	Interferon-induced guanylate-binding protein 1	18.77	19.83	17.78	16.09	NaN	NaN	16.65	16.98	1	2	1	1
GCA	H7C2Z6;H7BXD5;P28676;C9JIZ3;C9JWQ8	Grancalcin	19.89	20.6	18.55	18.44	NaN	NaN	NaN	NaN	2	3	2	1
GCC2	Q8IWJ2;H7BYJ9;B8ZZW2	GRIP and coiled-coil domain-containing protein 2	17.76	18.52	19.25	19.15	NaN	NaN	NaN	NaN	1	1	1	3
GCLM	P48507	Glutamate--cysteine ligase regulatory subunit	19.97	18.98	NaN	20.27	NaN	NaN	NaN	NaN	1	2	0	1
GCN1L1	Q92616	Translational activator GCN1	21.3	20.52	21.93	22.5	NaN	18	NaN	20.82	9	10	14	9
GDI2	P50395;Q5SX87;Q5SX91;V9GYF8;Q5SX90;Q5SX86;V9GYJ7	Rab GDP dissociation inhibitor beta	22	22.11	20.83	21.65	NaN	NaN	18.86	21.51	7	11	9	8
GEMIN5	Q8TEQ6	Gem-associated protein 5	19.12	19.48	20.15	20.17	NaN	NaN	NaN	NaN	3	5	4	3
GFM1	Q96RP9;C9IZ01;F8WAU4	Elongation factor G, mitochondrial	18.18	19.26	19.76	19.4	NaN	20.23	NaN	NaN	1	3	4	3
GFPT1	Q06210;A0A6I8PRN4;A0A6I8PTT9;A0A6I8PRT6	Glutamine--fructose-6-phosphate aminotransferase [isomerizing] 1	19.65	19.94	19.53	19.17	NaN	NaN	NaN	NaN	4	8	8	4
GFPT2	O94808;E5RJP4	Glutamine--fructose-6-phosphate aminotransferase [isomerizing] 2	19.53	19.61	19.89	19.77	NaN	NaN	NaN	NaN	4	4	3	2
GIGYF2	Q6Y7W6;I1E4Y6;A0A7I2V3H7;A0A7I2V361;A0A7I2V3H0;A0A7I2V516;E7ESB6;C9JHW1;C9JW88;F8WCD5;C9JPV7;C9JXQ0;C9J0V6;C9JHT0;C9JRZ2	PERQ amino acid-rich with GYF domain-containing protein 2	19.96	19.74	20.4	19.92	NaN	NaN	NaN	NaN	4	3	3	3
GJA1	P17302	Gap junction alpha-1 protein	20.17	20.16	NaN	18.6	NaN	NaN	NaN	NaN	5	6	1	1
GJC1	K7ERH3;Q5H9P2;P36383	Gap junction gamma-1 protein	19.03	19.12	20.01	NaN	NaN	NaN	NaN	NaN	1	2	1	1
GLB1	E7EQ29;P16278	Beta-galactosidase	18.87	18.72	18.48	NaN	NaN	NaN	NaN	NaN	1	1	1	0
GLMN	Q92990;M0QX84;M0QXG8	Glomulin	NaN	18.26	19.92	21.14	NaN	NaN	NaN	NaN	0	2	1	2
GLRX3	O76003	Glutaredoxin-3	NaN	19.56	20.8	21.79	NaN	NaN	NaN	NaN	0	2	2	2
GLUD1	P00367;P49448	Glutamate dehydrogenase 1, mitochondrial;Glutamate dehydrogenase 2, mitochondrial	22.22	22.28	22.8	22.71	22.57	22.58	21.44	19.33	12	12	16	12
GMPS	P49915	GMP synthase [glutamine-hydrolyzing]	21.64	21.7	22.05	21.62	NaN	19.31	16.39	20.4	7	7	9	10
GNAI2	P04899;P11488;P19087;A8MTJ3;A0A3B3ITG4;A0A3B3IRK0;A0A3B3IU77;A0A3B3IS42;A0A3B3ITX3;F8WE78	Guanine nucleotide-binding protein G(i) subunit alpha-2	22.44	22.01	23.33	22.77	NaN	NaN	NaN	NaN	11	10	10	8
GNAI3	P08754	Guanine nucleotide-binding protein G(k) subunit alpha	23.71	24.02	23.05	23.21	20.47	20.66	NaN	20.98	8	7	10	7
GNAS	Q5JWF2;P63092;A0A0A0MR13;A0A590UJ58;B0AZR9;A0A590UJF0;A0A590UJB0;A0A590UJY2;A0A590UJR6;A0A590UJI6;A0A590UJQ9;A0A590UKB4;A0A590UJQ2;A0A7I2V5R6;A0A590UJJ0;A0A590UJG5;S4R3E3;A0A590UJ22;A0A590UJS2;Q5JWE9;A0A590UKA4;A0A590UJY8;A0A590UK28;A0A590UJB7;S4R3V9;Q5JWD1;H0Y7E8;A0A590UKA9;A0A590UJC9;A0A590UKA1;A0A590UJA5;A0A590UJX3	Guanine nucleotide-binding protein G(s) subunit alpha isoforms XLas;Guanine nucleotide-binding protein G(s) subunit alpha isoforms short	21.67	22.21	20.87	20.38	NaN	NaN	NaN	NaN	5	7	6	5
GNB1	P62873;F6UT28;B1AKQ8;F6X3N5;B3KVK2;F5H8J8;F5H100;F5H0S8;E9PCP0;P16520	Guanine nucleotide-binding protein G(I)/G(S)/G(T) subunit beta-1	20.84	18.71	19.97	20.46	NaN	NaN	NaN	20.56	1	3	2	2
GNB2	P62879;C9JIS1;C9JXA5;C9JZN1;E7EP32;A0A7I2S2S9;Q9HAV0;H7C5J5;A0A6Q8PFW8;A0A6Q8PFE0;A0A6Q8PFV8;C9JD14;A0A6Q8PG88	Guanine nucleotide-binding protein G(I)/G(S)/G(T) subunit beta-2;Guanine nucleotide-binding protein subunit beta-4	20.25	21.17	21.83	22.52	NaN	18.67	NaN	NaN	2	5	2	3
GNB2L1	P63244;J3KPE3;D6RAC2;D6REE5;H0Y8W2;H0YAM7;D6RHH4;H0YAF8;D6R9L0;D6R9Z1;D6RFX4;D6RBD0;H0Y8R5;D6RFZ9;E9PD14;D6RAU2;D6RF23;D6RGK8;D6R909;D6RHJ5;H0Y9P0;D6RDI0	Guanine nucleotide-binding protein subunit beta-2-like 1;Guanine nucleotide-binding protein subunit beta-2-like 1, N-terminally processed	23.33	23.6	23.09	21.94	22.12	22.48	17.57	23.27	12	15	12	7
GNE	Q9Y223;A0A7I2SU25	Bifunctional UDP-N-acetylglucosamine 2-epimerase/N-acetylmannosamine kinase;UDP-N-acetylglucosamine 2-epimerase (hydrolyzing);N-acetylmannosamine kinase	NaN	16.97	18.55	18.96	NaN	NaN	NaN	NaN	0	1	1	1
GNL1	P36915;A0A140T8Y2;A2AB27	Guanine nucleotide-binding protein-like 1	20.35	20.39	20.97	21.19	NaN	NaN	19.89	19.95	3	6	2	2
GNL3	Q9BVP2;C9JZT7;B4DMU5;C9JYH9	Guanine nucleotide-binding protein-like 3	19.88	20.1	21.45	19.9	NaN	NaN	NaN	NaN	6	3	6	5
GNL3L	A0A6I8PS19;A0A6I8PL80;Q9NVN8	Guanine nucleotide-binding protein-like 3-like protein	NaN	18.97	20.46	20.57	NaN	NaN	NaN	NaN	0	2	5	3
GNPDA1	P46926;D6RAY7;D6R9P4;D6RFF8;D6RB13;D6R917;V9GYK3;V9GYW0	Glucosamine-6-phosphate isomerase 1;Glucosamine-6-phosphate isomerase	20.99	21.93	16.28	18.27	NaN	22.86	NaN	NaN	4	6	1	1
GOLGA2	A0A6Q8KRG2;Q08379;A0A1W2PQY5;A0A087WYC0;R4GND7	Golgin subfamily A member 2	18.66	17.26	20.83	21.18	NaN	NaN	NaN	NaN	4	3	6	8
GOLGA3	Q08378;A0A087WV43;A0A494C129	Golgin subfamily A member 3	16.72	19.21	20	17.86	NaN	NaN	NaN	NaN	6	11	12	7
GOLGA4	Q13439;H0Y6I0;C9JHJ5;Q86W71;E7EVX2;C9J0Y3	Golgin subfamily A member 4	17.29	NaN	17.96	17.6	NaN	NaN	NaN	NaN	1	0	3	1
GOLGA5	Q8TBA6;H0YK03	Golgin subfamily A member 5	22.75	23.1	24.49	25.03	NaN	NaN	NaN	NaN	20	24	28	23
GOLGB1	Q14789;E7EU81;H0Y867;H7C5I7;C9JGI8;REV__Q8N884	Golgin subfamily B member 1	21.5	21.35	24.16	23.86	16.37	NaN	NaN	14.18	23	23	31	28
GOLT1B	Q9Y3E0;F5GWD8;F5GXH6;G3V1U5;F5H6U7	Vesicle transport protein GOT1B	21	21.2	21.69	22.31	NaN	NaN	NaN	NaN	2	2	1	1
GOPC	Q9HD26;F5H1Y4;A0A0J9YVX5	Golgi-associated PDZ and coiled-coil motif-containing protein	23.01	23.01	21.49	19.96	NaN	NaN	NaN	NaN	11	14	5	3
GPD2	P43304;F5GYK7	Glycerol-3-phosphate dehydrogenase, mitochondrial	22.12	21.79	22.96	22.36	NaN	NaN	NaN	NaN	10	11	13	7
GPHN	F5H039;Q9NQX3;G3V582;H0YJ30;G3V4D2;G3V4R0;G3V355	Gephyrin;Molybdopterin adenylyltransferase;Molybdopterin molybdenumtransferase	19.54	19.08	20.36	21.48	NaN	NaN	NaN	NaN	1	1	3	4
GPRIN1	Q7Z2K8	G protein-regulated inducer of neurite outgrowth 1	NaN	17.81	18.57	18.73	NaN	NaN	NaN	NaN	1	2	2	2
GRB2	P62993;J3KT38;J3QRL5	Growth factor receptor-bound protein 2	19.64	20.65	18.2	18.96	NaN	NaN	NaN	NaN	4	4	1	1
GRHPR	U3KQ56;Q9UBQ7	Glyoxylate reductase/hydroxypyruvate reductase	20.46	20.11	21.57	20.86	NaN	NaN	20.38	20.77	1	2	2	2
GSN	A0A0A0MS51;A0A0A0MT01;P06396;Q5T0I0;A0A0U1RQL8;REV__H0YJM7;REV__A0A6Q8PG26;REV__Q6TDU7;REV__F8W8F9	Gelsolin	18.26	20.05	19.7	21.19	NaN	19.64	19.11	21.83	1	5	4	5
GSPT1	P15170;H3BR35;Q8IYD1;H3BSV8	Eukaryotic peptide chain release factor GTP-binding subunit ERF3A	21.26	20.81	21.15	19.18	NaN	NaN	20.12	20.97	4	7	4	2
GSTK1	Q9Y2Q3;E9PFN5;C9JNT3	Glutathione S-transferase kappa 1	17.48	18.54	20.75	NaN	NaN	NaN	NaN	NaN	1	1	1	0
GSTO1	P78417;Q5TA01;Q5TA02	Glutathione S-transferase omega-1	20.93	20.56	16.67	18.5	NaN	NaN	NaN	NaN	5	4	2	2
GSTP1	P09211;A8MX94;A0A2R8Y5E5;A0A087X2E9	Glutathione S-transferase P	20.79	22.09	20.95	20.48	NaN	NaN	NaN	NaN	4	6	3	2
GTF2E1	P29083;C9J329;E9PER7;C9IYL4	General transcription factor IIE subunit 1	18.74	18.93	19.27	NaN	NaN	NaN	NaN	NaN	1	1	1	0
GTF2F2	P13984	General transcription factor IIF subunit 2	21.13	20.82	19.83	19.79	NaN	18.61	NaN	NaN	1	1	1	1
GTF2I	P78347;A0A494C1K3;A0A494C0Q7;C9J6M0;A0A087WW90;A0A0D9SF80;A0A494C0I1;A0A494C1N8;Q86UP8;Q6EKJ0	General transcription factor II-I	20.41	21.62	21.79	21.22	NaN	18.27	NaN	17.4	10	12	9	5
GTPBP4	Q9BZE4;Q5T3R7	Nucleolar GTP-binding protein 1	18.79	19.33	20.53	20.42	NaN	18.5	17.9	NaN	1	4	4	7
GTPBP6	O43824	Putative GTP-binding protein 6	NaN	18.15	19.17	19.45	NaN	21.49	21.31	21.78	0	1	1	1
GTSF1	G3V1V4;Q8WW33	Gametocyte-specific factor 1	19.7	20.51	19.67	21.88	NaN	NaN	NaN	17.98	3	1	3	3
GYS1	P13807;M0QYU1	Glycogen [starch] synthase, muscle	NaN	17.43	18.52	18.24	NaN	NaN	NaN	NaN	0	1	1	1
H2AFY	O75367;B4DJC3;D6RCF2;A0A7I2V4D9;A0A7I2YQB9	Core histone macro-H2A.1;Histone H2A	21.04	21.57	21.67	20.95	NaN	19.52	NaN	NaN	3	7	7	6
H3F3B	K7EK07;Q71DI3;P84243;P68431;K7EMV3;A0A590UJJ6;B4DEB1;K7ES00;Q16695;Q6NXT2;K7EP01	Histone H3;Histone H3.2;Histone H3.3;Histone H3.1;Histone H3.1t;Histone H3.3C	26.57	26.75	26.7	25.82	26.44	26.42	23.18	NaN	3	3	7	7
HACD3	Q9P035;H3BS72;H3BPZ1;H3BRL8	Very-long-chain (3R)-3-hydroxyacyl-CoA dehydratase 3	20.16	19.76	20.93	20.48	NaN	NaN	NaN	NaN	1	2	2	1
HADHA	H0YFD6;P40939;A0A2R8Y4F5;A0A2R8YG21;A0A2R8Y688	Trifunctional enzyme subunit alpha, mitochondrial;Long-chain enoyl-CoA hydratase;Long chain 3-hydroxyacyl-CoA dehydrogenase	22.3	22.12	21.95	20.52	19.95	21.48	NaN	17.01	13	9	11	8
HADHB	P55084;F5GZQ3;B5MD38;C9JEY0;C9JE81;C9K0M0	Trifunctional enzyme subunit beta, mitochondrial;3-ketoacyl-CoA thiolase	22.58	22.68	21.83	23.02	24.27	24.3	NaN	21.32	5	6	6	7
HAT1	O14929;F8WEW1;F8W9G7	Histone acetyltransferase type B catalytic subunit	20.14	20.58	18.58	18.17	18.23	NaN	NaN	NaN	2	3	2	1
HBS1L	Q9Y450;B7Z524;H0YDX7;J3QT46;H0YES5;E9PHZ9;E9PN23;G5E991;E9PMN1;E9PLR4;E9PJ90;E9PS53	HBS1-like protein	20.98	21.4	21.75	21.35	NaN	NaN	NaN	NaN	5	10	5	3
HCCS	P53701	Cytochrome c-type heme lyase	19.77	NaN	20.32	19.8	NaN	NaN	NaN	NaN	2	0	2	2
HCFC1	P51610;A6NEM2;H7C1C4	Host cell factor 1;HCF N-terminal chain 1;HCF N-terminal chain 2;HCF N-terminal chain 3;HCF N-terminal chain 4;HCF N-terminal chain 5;HCF N-terminal chain 6;HCF C-terminal chain 1;HCF C-terminal chain 2;HCF C-terminal chain 3;HCF C-terminal chain 4;HCF C-terminal chain 5;HCF C-terminal chain 6	20.82	20.49	22.52	22.37	NaN	NaN	NaN	NaN	4	6	11	8
hCG_1984214	I3L0E3;Q9Y2R5;E9PE17;M0QXX9;M0R0P3;E5RH89;M0R297;A8MTT8;F2Z2N8;K7EIG2;M0QYE7;E5RHT5;B4E159;J3QKY7;E9PNM0;E7ENB8;M0QXU3;M0QXQ0;A0A0A0MS71;F8WDJ7;Q0P6G1;K7ERG6;P0DPD5;F8WAL3;F2Z3A3;E7EUL5;C9JG37;C9J487;E7EVQ0;A0A669KBJ2;J3KSW0;E9PMX5;M0R327;K7ELI5;E7EU70;E9PSE6;A0A087WT67;A0A075B7G4;A0A0G2JMG9;A0A087WTY0;M0R0C0;M0R287;J3KR51;E5RGH0;M0QY27;M0R085;A0A0M3HEQ9;A0A1W2PQL4;E9PIY8;A0A1W2PRC0;A0A087X0J9;E9…	28S ribosomal protein S17, mitochondrial	19.57	19.83	19.42	19.16	NaN	NaN	NaN	NaN	2	3	2	1
HDAC2	Q92769;H3BM24;E5RFI6;E5RJ04;E5RGV4;E5RHE7;E5RH52;E5RG37;E5RFP9;E5RK19;E7ESJ6	Histone deacetylase 2	21.52	21.49	21.09	21.18	16.36	NaN	NaN	18.62	5	6	3	2
HDGF	P51858	Hepatoma-derived growth factor	23.44	23.14	18.76	20.53	NaN	NaN	NaN	NaN	5	6	2	2
HDLBP	A0A024R4E5;Q00341;H0Y394;C9JIZ1;C9J5E5;H7C0A4;C9JZI8;H7BZC3;C9JHZ8;C9JHS7;C9JES8;H7C2D1;C9JK79;C9JT62;C9JHN6;C9JEJ8;C9JBS3;C9JQ82;C9JMQ6;C9J739;H7C3D0;C9JHS9	Vigilin	20.7	22.27	22.44	22.67	18.46	16.24	17.61	18.74	7	16	16	15
HELZ2	Q9BYK8	Helicase with zinc finger domain 2	17.23	18.49	16.7	15.33	NaN	14.98	NaN	14.61	6	13	6	5
HERC4	Q5GLZ8;H0Y6K7;D6RCL5	Probable E3 ubiquitin-protein ligase HERC4	19.69	19.94	19.14	18.52	NaN	NaN	NaN	NaN	1	1	1	2
HGH1	Q9BTY7;E9PIX0	Protein HGH1 homolog	NaN	18.33	19.63	19.08	NaN	NaN	17.95	18.3	0	2	2	2
HGS	A0A7I2V2K2;A0A7I2V3J3;O14964;A0A7I2V2R9;A0A7I2V5A2;A0A7I2V2D8;A0A7I2V5A3;A0A7I2V2W5;A0A7I2V3F9;A0A7I2V3I8;A0A7I2V637;A0A7I2V307;A0A7I2V6E0;A0A7I2V3Z1;A0A7I2YQD1;I3L1P5;I3L1E3;A0A7I2V4X6;A0A7I2V5D6;A0A7I2V5N3;A0A7I2V5W6;A0A7I2V628;I3L165;A0A7I2V4J7;A0A7I2YQU5;A0A7I2V5B7;A0A7I2V5X2;A0A7I2V5L9;A0A7I2V319;A0A7I2V331;A0A7I2V3C3;A0A7I2V4M9;A0A7I2YQS8;A0A7I2V605;A0A7I2V611;A0A7I2V674;A0A7I2V5E5;A0A7I2V3…	Hepatocyte growth factor-regulated tyrosine kinase substrate	23.24	23.4	22.8	22.04	16.43	NaN	NaN	NaN	14	15	13	8
HINT1	P49773;D6REP8;D6RE99;H0YC49;D6RD60;A0A6Q8PGQ8;D6RC06	Histidine triad nucleotide-binding protein 1	19.37	19.84	19.95	21.27	NaN	NaN	NaN	NaN	1	2	2	2
HINT2	Q9BX68	Histidine triad nucleotide-binding protein 2, mitochondrial	21.7	21.27	19.45	20.57	NaN	NaN	NaN	NaN	2	2	2	1
HIP1R	O75146;H0YH66	Huntingtin-interacting protein 1-related protein	NaN	17.3	18.3	17.51	NaN	NaN	NaN	NaN	0	3	3	5
HIST1H1B	P16401	Histone H1.5	22.17	21.87	22.23	22.5	24.54	24.19	25.14	24.46	4	5	6	6
HIST1H1C	P16403	Histone H1.2	20.35	20.08	21.52	21.05	23.3	22.37	NaN	22.5	4	5	5	5
HIST1H1D	P16402	Histone H1.3	23.24	22.46	23.18	24.17	27.17	26.85	25.31	26.36	3	4	3	3
HIST1H1E	P10412;P22492	Histone H1.4	20.98	20.5	22.11	21.33	21.76	NaN	NaN	23.61	5	5	6	5
HIST1H2AJ	Q99878;Q96KK5;Q16777;Q9BTM1;P0C0S8;P20671;A0A0U1RRH7;A0A0U1RR32;Q6FI13;H0YFX9;A0A3B3IS11;P16104;Q96QV6;Q8IUE6;REV__H0Y672;REV__Q8NB25;REV__E7EQ67;REV__H7BY63;REV__H0YBA5;REV__A0A087X2A7	Histone H2A type 1-J;Histone H2A type 1-H;Histone H2A type 2-C;Histone H2A.J;Histone H2A type 1;Histone H2A type 1-D;Histone H2A type 2-A;Histone H2A;Histone H2AX;Histone H2A type 1-A	23.86	20.76	17.81	21.81	26.58	26.84	NaN	23.33	3	4	3	2
HIST1H2BH	Q93079;Q5QNW6;Q99880;Q99879;P62807;P58876;P57053;O60814;Q96A08	Histone H2B type 1-H;Histone H2B type 2-F;Histone H2B type 1-L;Histone H2B type 1-M;Histone H2B type 1-C/E/F/G/I;Histone H2B type 1-D;Histone H2B type F-S;Histone H2B type 1-K;Histone H2B type 1-A	26.39	26.59	26.62	26.9	26.93	27.14	24.7	25.82	5	6	10	8
HIST1H4A	P62805	Histone H4	26.65	26.59	25.39	25.3	25.14	25.88	21.3	22.95	8	7	9	6
HIST2H3PS2	Q5TEC6;A0A590UJL8	Histone H3	22.81	23.29	23.43	22.43	NaN	NaN	NaN	NaN	2	2	3	3
HK1	P19367;B1AR62	Hexokinase-1	19.03	18.82	18.38	17.54	NaN	19.52	NaN	NaN	1	2	1	1
HLA-A.1	A0A140T955;A0A140T933;A0A1W2PPQ2;A0A1W2PRT9;Q53Z42;A0A140T9I0;A0A140T9X5;A0A140T913		20.87	21.57	18.6	14.92	18.39	NaN	NaN	NaN	6	7	1	1
HLA-A.2	P04439;Q5SRN5;Q5SRN7;A0A1W2PS24;A0A0G2JL56;A0A0G2JIF2;A0A1W2PSE7;Q5SUL5;A0A0G2JI36;A0A1W2PQD0;A0A140T939;A0A0G2JH66;D0EV57;A0A0G2JPA3;A0A140T9X6;A0A140T9V0;A0A140T9W3;A0A140T9W7;A0A140T9C2;A0A140T9D9;A0A140T9B7;A0A140T8X0;Q8MH48;Q5RJ85;A0A0G2JPQ3;A0A0G2JNX1;Q31611;P17693	HLA class I histocompatibility antigen, A-3 alpha chain	19.25	19.93	19.57	20.59	NaN	NaN	NaN	NaN	6	6	3	2
HLA-B.1	D9J307;Q2L6G2;D5H3J5;S6AU73;A0A140T9G0;A0A140T9H3;A0A140T9A9		21.5	22.07	19.62	19.84	NaN	NaN	NaN	NaN	6	9	2	3
HLA-C	O19617;A0A140T921;A0A140T9H5;A0A140T9U8;A0A140TA05;A0A140T9L3;A0A140TA12		19.85	20.94	20	20.13	NaN	NaN	NaN	NaN	5	7	2	2
HLA-C.1	A0A1W2PR11;Q5QT33;A0A140T962;A0A140T9J9;A0A140T9B3;A0A140T9E1;A0A140T942;F8W9Z8;A0A140T9Z7;P13747		20.07	20.09	20.89	NaN	NaN	NaN	NaN	NaN	6	6	3	1
HM13	A0A3B3IUB5;Q8TCT9;A0A0C4DGU3;A0A075B6F6;A0A0S2Z6F0;A0A3B3IT72	Minor histocompatibility antigen H13	19.36	19.59	19.6	NaN	NaN	NaN	NaN	NaN	1	2	2	0
HMGB1	P09429;Q5T7C4;B2RPK0	High mobility group protein B1	19.93	21.51	22.29	21.85	20.1	NaN	NaN	19.3	1	3	4	3
HMGB2	P26583;D6R9A6	High mobility group protein B2	NaN	17.54	17.82	19.03	NaN	NaN	NaN	NaN	1	1	2	1
HMMR	O75330;E5RIH2;E5RI30	Hyaluronan mediated motility receptor	17.99	18.83	21.46	20.68	NaN	NaN	NaN	NaN	2	4	7	5
HMOX2	P30519;I3L159;I3L1F5;A0A087WT44;I3L4P8;A0A1B0GXH0;I3L463;I3L1Y2;I3L276	Heme oxygenase 2	20.37	20.67	22.42	21.79	17.21	18.36	NaN	NaN	3	4	4	5
HN1	J3KT51;Q9UK76;J3KSH8;F2Z3M5	Hematological and neurological expressed 1 protein;Hematological and neurological expressed 1 protein, N-terminally processed	19.43	19.24	19.38	20.05	NaN	NaN	NaN	NaN	2	2	3	3
HN1L	Q9H910;A6NGP5;H3BU16;H3BMV3;H3BMT0;H3BTV5;H3BMM8;B4E1P3;H3BS08	Hematological and neurological expressed 1-like protein	22.57	22.75	21.32	21.98	NaN	NaN	17.37	NaN	6	6	3	6
HNRNPA0	Q13151	Heterogeneous nuclear ribonucleoprotein A0	22.81	23.76	24.08	24.8	NaN	NaN	22.11	21.73	6	8	11	6
HNRNPA1	P09651;F8W6I7;A0A7I2V3R8;A0A7I2V3W0;A0A7I2V2L6;A0A7I2YQX9;F8VZ49;Q32P51;F8VTQ5;F8W646;H0YH80;A0A7I2V5U9;A0A7I2YQ85;A0A7I2V4M0;A0A7I2V3C7;A0A7I2V2Z4;F8VYN5;A0A7I2YQY2;A0A7I2V453;A0A7I2V334;A0A7I2V2R4;A0A7I2V661;A0A7I2V3W4;A0A7I2V3K5;A0A7I2V497;A0A7I2V360;A0A7I2YQV3;A0A7I2V3U8;A0A7I2V2F1;A0A7I2V5N7;A0A7I2V4P7;A0A7I2V2X1;A0A7I2V4E2;A0A7I2V2M7;A0A7I2V4F8;A0A7I2V520;A0A7I2V459;A0A7I2V2Q7;A0A7I2V5P1;A0…	Heterogeneous nuclear ribonucleoprotein A1;Heterogeneous nuclear ribonucleoprotein A1, N-terminally processed;Heterogeneous nuclear ribonucleoprotein A1-like 2	25.47	25.64	24.85	24.44	20.82	18.79	21.33	20.98	16	19	14	11
HNRNPA2B1	P22626;A0A7I2V4I6;A0A087WUI2	Heterogeneous nuclear ribonucleoproteins A2/B1	27.66	27.51	27.2	27.06	22.36	21.9	19.76	21.8	24	25	23	21
HNRNPA3	A0A7I2V2R3;A0A7I2V5D8;P51991;A0A7I2V4J6;A0A7I2V402;A0A7I2V4G0;H7C1J8	Heterogeneous nuclear ribonucleoprotein A3	24.91	25.16	24.18	23.23	NaN	19.02	NaN	18.05	14	14	17	10
HNRNPAB	D6R9P3;D6RD18;D6RBZ0;Q99729	Heterogeneous nuclear ribonucleoprotein A/B	25.71	26.08	23.74	23.36	20.74	20.39	19.87	19.93	8	7	9	5
HNRNPC	P07910;G3V2Q1;G3V4C1;B2R5W2;B4DY08;G3V4W0;G3V576;G3V555;G3V575;B4DSU6;G3V251;G3V3K6;G3V5X6;A0A0G2JNQ3;B2RXH8;G3V5V7;G3V2D6;G3V4M8;G3V2H6;B3KT61;E5RG71;Q86SE5	Heterogeneous nuclear ribonucleoproteins C1/C2;Heterogeneous nuclear ribonucleoprotein C-like 2	24.3	24.62	25.05	25.01	20.31	20.68	21.42	22.48	11	13	15	9
HNRNPD.2	Q14103;H0Y8G5;H0YA96;D6RAF8;D6RD83	Heterogeneous nuclear ribonucleoprotein D0	25.6	25.64	23.62	22.97	19.78	20.36	18.21	18.41	15	14	8	7
HNRNPDL	A0A087WU03		21.75	21.81	19.29	20.3	NaN	NaN	NaN	NaN	2	2	1	1
HNRNPDL.1	A0A087WUK2;O14979	Heterogeneous nuclear ribonucleoprotein D-like	24.04	24.08	22.26	23.36	NaN	NaN	NaN	NaN	11	13	8	7
HNRNPF	P52597;A0A1B0GW42	Heterogeneous nuclear ribonucleoprotein F;Heterogeneous nuclear ribonucleoprotein F, N-terminally processed	24.99	25.17	24.28	23.75	21.36	20.16	NaN	19.62	15	12	16	10
HNRNPH1	P31943;G8JLB6;E9PCY7;D6RBM0;H0YB39;E5RGV0;D6RIU0;E7EN40;D6RIT2;D6R9T0;D6RFM3;D6RAM1;D6RDU3;D6RJ04;D6RIH9;H0YBD7;E7EQJ0;E5RGH4;H0YBG7;D6RDL0;H0YAQ2;D6RF17;D6R9D3;E5RJ94	Heterogeneous nuclear ribonucleoprotein H;Heterogeneous nuclear ribonucleoprotein H, N-terminally processed	27.18	26.94	26.19	25.79	24	25.11	22.77	23.46	18	18	25	20
HNRNPH2	P55795	Heterogeneous nuclear ribonucleoprotein H2	21.51	21.75	21.95	21.14	NaN	NaN	NaN	NaN	8	11	17	12
HNRNPH3	P31942	Heterogeneous nuclear ribonucleoprotein H3	26.62	26.47	25.47	25.61	20.2	21.01	NaN	21.85	9	10	15	13
HNRNPK	P61978;S4R359;S4R457	Heterogeneous nuclear ribonucleoprotein K	26.42	26.51	25.61	26.22	20.72	21.13	17.25	20.73	27	28	28	22
HNRNPL	P14866;M0QXS5	Heterogeneous nuclear ribonucleoprotein L	25.4	25.49	25.59	25.5	21.9	22.57	NaN	21.27	15	13	17	14
HNRNPLL	B7WPG3;C9IYN3;V9GYK2;Q8WVV9;H7C464;H7BXH8;C9JJZ7	Heterogeneous nuclear ribonucleoprotein L-like	18.36	NaN	18.44	18.1	NaN	NaN	NaN	NaN	2	1	1	1
HNRNPM	P52272;A0A087X0X3;M0QZM1;M0R2I7;M0R2T0;M0R019;M0R0N3;M0QYQ7;M0QY96;M0QYL3;M0R0Y6	Heterogeneous nuclear ribonucleoprotein M	23.03	23.11	25.15	26.12	19.95	20.82	22.7	23.66	16	15	28	28
HNRNPR	O43390;B4DT28;A0A6Q8PH31;A0A6Q8PH35;A0A6Q8PEX7;A0A286YEZ8	Heterogeneous nuclear ribonucleoprotein R	24.53	24.66	24.26	23.55	NaN	NaN	17.62	17.92	22	29	20	18
HNRNPU	A0A1W2PPS1;Q00839;A0A1X7SBS1;A0A1W2PP35;Q5RI18;A0A1W2PQL0;A0A1W2PP34;A0A1W2PPL4;A0A1W2PPH7;A0A1W2PRZ7;A0A1W2PQ74;A0A1W2PQD4;A0A1W2PPE9;A0A1W2PRI6;A0A1W2PP22	Heterogeneous nuclear ribonucleoprotein U	25.71	25.83	26.29	25.72	22.36	23.12	19.87	23.39	28	26	33	28
HNRNPUL1	Q9BUJ2;A0A0A0MRA5;B7Z4B8;M0R3F1;M0QYZ0;M0QYI8;M0QZV6;M0R0K8;M0R203;M0QYM5;M0R247;A0A087X1I2	Heterogeneous nuclear ribonucleoprotein U-like protein 1	25.74	24.61	25.28	24.72	19.94	16.53	18.08	20.03	25	27	28	25
HNRNPUL2	Q1KMD3;H3BQZ7	Heterogeneous nuclear ribonucleoprotein U-like protein 2	19.86	21.04	22.53	21.87	17.5	NaN	15.9	NaN	8	12	12	11
HOOK3	Q86VS8;H0YDM4;H0YDK4	Protein Hook homolog 3	17.89	18.02	17.76	NaN	NaN	NaN	NaN	NaN	1	3	1	0
HP1BP3	Q5SSJ5;B0QZK4;B0QZK9;B0QZK8;Q5SWC8	Heterochromatin protein 1-binding protein 3	20.69	20.1	21.8	22.84	20.37	NaN	20.95	21.31	1	1	1	1
HSD17B10	Q99714;Q5H928	3-hydroxyacyl-CoA dehydrogenase type-2	19.83	19.6	20.72	20.24	21.16	22.81	NaN	NaN	3	3	3	1
HSD17B4	A0A2R8YD50;P51659;E7ER27;A0A2R8YDT8;A0A2R8YF45;A0A2R8Y7L2;E7ET17;E7EPL9;A0A2R8YEG2	Peroxisomal multifunctional enzyme type 2;(3R)-hydroxyacyl-CoA dehydrogenase;Enoyl-CoA hydratase 2	18.43	19.42	NaN	17	NaN	NaN	NaN	NaN	1	6	0	2
HSDL2	Q6YN16	Hydroxysteroid dehydrogenase-like protein 2	19.8	20.12	NaN	NaN	21.1	21.79	NaN	NaN	1	2	0	0
HSP90AA1	P07900;Q14568;Q58FG0;Q58FG1	Heat shock protein HSP 90-alpha	24.68	24.87	24.35	23.2	24.38	24.24	23.77	25.46	29	29	31	30
HSP90AB1	P08238;Q58FF7	Heat shock protein HSP 90-beta	25.21	25.29	24.81	24.63	24.39	24.46	25.01	25.31	28	30	29	27
HSP90B1	P14625;Q96GW1;A0A1W2PRR1;H0YIV0;Q58FF3;F8W026	Endoplasmin	23.57	23.08	23.24	22.6	22.67	23.14	21.25	20.81	15	14	17	11
HSPA1B	A0A0G2JIW1;P0DMV9;P0DMV8;V9GZ37	Heat shock 70 kDa protein 1B;Heat shock 70 kDa protein 1A	24	24.38	25.01	24.05	20.97	21.64	19.98	21.75	21	22	28	25
HSPA4	P34932;A0A087WYC1;A0A087WTS8	Heat shock 70 kDa protein 4	20.78	21.08	21.15	20.96	NaN	NaN	NaN	NaN	7	7	8	8
HSPA5	P11021	78 kDa glucose-regulated protein	23.45	23.73	23.59	23.56	21.74	22.49	NaN	20.13	26	29	22	19
HSPA6	P17066;P48741	Heat shock 70 kDa protein 6;Putative heat shock 70 kDa protein 7	25.1	25.24	23.01	21.06	23.61	NaN	NaN	24.14	9	10	10	10
HSPA8.1	P11142;E9PKE3;E9PNE6;E9PN89;E9PLF4;E9PQQ4;E9PQK7;E9PPY6;E9PN25;E9PI65	Heat shock cognate 71 kDa protein	25.68	25.97	26.53	26.04	22.23	22.51	23.06	25.38	28	34	36	33
HSPA9	D6RCD7;P38646;A0A7I2V2G2;A0A7I2YQB2;A0A7I2V3F7;A0A7I2V2S7;H0Y8K0;A0A3B3ITI4;H0Y8S0	Stress-70 protein, mitochondrial	25.24	25.22	24.91	25.21	27.95	28.35	27.42	26.95	16	21	19	18
HSPB1	P04792;A0A6Q8PFK8;A0A6Q8PGK1;A0A6Q8PHJ6;A0A6Q8PFE7;A0A6Q8PF43;A0A6Q8PHA6;A0A6Q8PH65;A0A6Q8PGY2;C9J3N8	Heat shock protein beta-1	25.14	25.21	25.23	25.93	22.91	23.41	25.69	24.57	10	10	11	11
HSPD1	A0A7I2V599;P10809;A0A7I2V2X6;A0A7I2YQK6;A0A7I2V5M1;A0A7I2V5K3;A0A7I2YQ71;A0A7I2V369;E7ESH4;E7EXB4;C9JL25;C9JL19;C9JCQ4;C9J0S9	60 kDa heat shock protein, mitochondrial	24.18	24.34	24.96	24.74	23.79	24.29	23.88	24.37	11	17	18	17
HSPH1	Q92598;A0A0A0MSM0;Q5TBM3;R4GN69	Heat shock protein 105 kDa	21.73	22.08	22.49	23.42	NaN	NaN	NaN	18.19	10	18	17	14
HUWE1	Q7Z6Z7;H0Y659;A0A087X146;A0A087X1S3	E3 ubiquitin-protein ligase HUWE1	18	18.62	20.15	20.13	NaN	NaN	NaN	NaN	1	4	13	10
HYOU1	A0A087X054;Q9Y4L1;A0A494C039;E9PJ21;A0A087WWI4;K7EQK2;Q9BST8;J3QQH7;J3QLE9;J3QL06;J3KTF1;A0A087X214;A0A087WW13	Hypoxia up-regulated protein 1	NaN	16.67	19.57	19.58	18.86	19.79	20.39	20.79	0	2	2	1
IARS	P41252;A0A0A0MSX9;J3KR24;A0A0D9SFC1;Q5TCC9	Isoleucine--tRNA ligase, cytoplasmic	20.34	20.66	20.5	19.11	NaN	NaN	NaN	NaN	6	14	7	3
IARS2	Q9NSE4	Isoleucine--tRNA ligase, mitochondrial	20.15	18.87	19.53	19.93	21.2	21.68	20.52	20.6	4	3	3	2
IDH3A	H0YL72;P50213;H0YMU3;H0YKD0;H0YLI6;H0YM64;H0YM46;H0YNF5	Isocitrate dehydrogenase [NAD] subunit alpha, mitochondrial	NaN	19.65	NaN	20.15	20.73	22.36	NaN	NaN	0	2	0	1
IGBP1	P78318	Immunoglobulin-binding protein 1	21.29	20.88	21.01	20.84	NaN	NaN	NaN	NaN	5	7	3	2
IGF2BP1	Q9NZI8	Insulin-like growth factor 2 mRNA-binding protein 1	21.9	21.67	23.29	21.33	19.28	19.48	17.87	21.74	11	11	12	13
IGF2BP2	F8W930;Q9Y6M1	Insulin-like growth factor 2 mRNA-binding protein 2	21.53	22.19	23.39	21.89	20.03	NaN	20.36	21.05	8	8	12	8
IGF2BP3	O00425;F8WD15	Insulin-like growth factor 2 mRNA-binding protein 3	22.25	22.35	23.19	23.29	18.65	NaN	NaN	20.24	6	11	9	7
IGF2R	P11717;A0A7I2V381;A0A7I2YQS7;A0A7I2V657;S4R328	Cation-independent mannose-6-phosphate receptor	16.24	16.47	17.47	17.02	NaN	NaN	NaN	NaN	1	2	3	2
IK	Q13123;E7EQZ7;D6REL4;D6RAY9;D6RCQ4;A0A0C4DGW5	Protein Red	20.77	20.27	20.96	21.95	NaN	NaN	NaN	NaN	5	7	9	7
IKBKG	A0A087X1B1;Q9Y6K9;A0A087X0G7;A0A087WUW6;C9JN51;A0A087WV30;C9JH59;C9JCG6	NF-kappa-B essential modulator	18.89	18.78	20.32	20.73	NaN	NaN	NaN	NaN	1	2	2	2
IL6ST	P40189;A0A494BZU0;D6RH03	Interleukin-6 receptor subunit beta	20.88	21.22	22.12	22.75	NaN	NaN	NaN	NaN	4	5	3	4
ILF2	B4DY09;Q12905;X6R6Z1;A0A0A0MRL0	Interleukin enhancer-binding factor 2	21.51	21.96	21.44	21.62	NaN	NaN	NaN	NaN	6	6	6	5
ILF3	Q12906;K7EKJ9;K7EQR9;K7ER69;K7EJ09;K7EKY0;K7EM82;K7EPG3;K7ERM6;K7ENK6;K7ELV3;K7EQ75	Interleukin enhancer-binding factor 3	24.51	24.45	24.95	25.2	16.32	15.28	13.63	14.71	26	35	30	20
ILK	A0A0A0MTH3;Q13418;A0A087WWY6;E9PQ52;A0A087WW45	Integrin-linked protein kinase	18.01	19.26	19.8	16.97	NaN	NaN	NaN	NaN	1	2	3	2
IMMT	B9A067;Q16891;C9J406;H7C463;A0A087WYS0;D6RAW4	MICOS complex subunit MIC60	20.28	21.12	21.78	19.99	22.34	21.16	NaN	17.91	2	5	6	4
IMPA1	P29218;E5RG13;E5RIP7;H0YBL1;E5RG94;E5RIF4;E5RHE9;E5RI82;E5RGY4	Inositol monophosphatase 1	21.09	21.52	21.22	20.87	NaN	NaN	NaN	22.34	3	4	6	4
IMPDH2	A0A7I2V2T3;H0Y4R1;P12268;E7ETK5;A0A7I2YQK5	Inosine-5-monophosphate dehydrogenase 2	22.95	23.28	23.53	23.38	NaN	NaN	17.08	19.23	12	12	14	10
INA	Q16352	Alpha-internexin	21.94	22.15	24	23.91	16.44	16.28	NaN	NaN	11	14	22	20
INCENP	Q9NQS7;E9PM67	Inner centromere protein	NaN	19.44	19.34	20.08	NaN	NaN	NaN	NaN	0	1	3	1
IPO5	O00410;H0Y8C6;E7ETV3;E7EQT5;E7EV12;E7EWK4;E7EX05;H0Y3V4;E7ESZ1;E7ETV8;C9JZD8;C9JQT6;C9J875;C9JXE0;C9JZ53;F8WF30;C9J583	Importin-5	19.45	19.72	19.97	19.82	NaN	NaN	NaN	NaN	4	5	6	1
IPO7	O95373;E9PLJ0	Importin-7	20.14	20.64	NaN	18.9	NaN	NaN	NaN	NaN	2	6	0	1
IPO8	O15397	Importin-8	20.32	19.97	19	NaN	NaN	NaN	NaN	NaN	3	1	1	0
IPO9	Q96P70	Importin-9	19.04	19.63	16.32	18.84	NaN	NaN	NaN	NaN	2	4	2	1
IQGAP1	P46940;A0A0J9YXZ5;H0YLE8;A0A087X225;H0YKA5;A0A087WWP1;E9PDT6	Ras GTPase-activating-like protein IQGAP1	22.82	23.15	23.29	22.73	NaN	17.76	18.8	20.76	25	30	24	18
IRAK1	D3YTB5;P51617;H7C224;H7C2I6;F8WAB6;H7C3C1;F6U4U2;P51955	Interleukin-1 receptor-associated kinase 1	NaN	16.95	16.84	19	NaN	NaN	NaN	NaN	0	2	1	1
IRF2BPL	Q9H1B7	Interferon regulatory factor 2-binding protein-like	19.86	20.74	20.96	19.23	NaN	NaN	NaN	NaN	3	5	6	2
IRS1	P35568	Insulin receptor substrate 1	NaN	18.33	19.16	19.12	NaN	NaN	NaN	NaN	0	1	3	2
ISG15	P05161;A0A096LNZ9;A0A096LPJ4	Ubiquitin-like protein ISG15	22.69	19.42	18.83	NaN	21.65	NaN	NaN	21.61	1	3	1	0
IST1	H3BQF7;H3BMU1;H3BUI0;P53990;J3KR23;F5GXM3;H3BPP6;H3BRE2	IST1 homolog	22.68	22.89	21.6	20.44	NaN	NaN	NaN	NaN	4	4	4	4
ISY1	Q9ULR0;D6RC18;A8MVI5	Pre-mRNA-splicing factor ISY1 homolog	17.53	17.9	17.56	NaN	NaN	NaN	NaN	NaN	1	1	1	0
ISYNA1	Q9NPH2;J3QS51;J3KRH4;J3QRY0;J3QRH1	Inositol-3-phosphate synthase 1	18.09	20.39	23.3	23.34	NaN	NaN	NaN	20.41	1	5	8	6
ITGA2	E7ESP4;E7EMF1;E9PB77		21.58	21.29	20.18	18.9	NaN	NaN	NaN	NaN	6	4	3	2
ITGA3	P26006;H0YA49;H0YA32;K7EMU3;D6R9X8	Integrin alpha-3;Integrin alpha-3 heavy chain;Integrin alpha-3 light chain	24.18	24.34	23.86	24.39	NaN	NaN	NaN	20.31	13	13	10	8
ITGA6	P23229;H7BZ97;C9JXX7	Integrin alpha-6;Integrin alpha-6 heavy chain;Integrin alpha-6 light chain;Processed integrin alpha-6	19.94	21.22	19.57	18.28	NaN	NaN	NaN	NaN	7	6	2	1
ITGB1	H7C4K3;A0A7I2V2F9;E7EUI6;P05556;A0A7I2V348;C9JPK5;A0A7I2V5Z8;A0A7I2V5T3;Q5T3E6;E9PLR6;E7EQW5;Q5T3E5;E9PQJ2;H7C4N8;C9JNE0	Integrin beta;Integrin beta-1	25.31	24.9	23.74	23.59	NaN	NaN	18.02	16.77	20	20	12	11
IVD	A0A0A0MT83;P26440;A0A0S2Z4K7;H0YN10;H0YLC3;H0YKV0;A0A087WVD3;H7C4G6	Isovaleryl-CoA dehydrogenase, mitochondrial	19.97	18.83	20.38	19.27	20.22	21.19	NaN	NaN	2	1	3	2
JAK1	A0A5F9ZI39;P23458;A0A5F9ZH07;A0A5F9ZHN8;A0A5F9ZHW0;A0A5F9ZH32;A0A5F9ZI01;O60674	Tyrosine-protein kinase JAK1	18.93	18.82	19.87	19.69	NaN	18.49	NaN	NaN	2	2	5	2
JUND	P17535	Transcription factor jun-D	19.63	20.06	19.29	19.59	NaN	NaN	NaN	NaN	2	2	2	2
JUP	P14923;C9JK18;C9JKY1;C9JTX4;C9J826;C9JPI2;K7ERP3	Junction plakoglobin	21.53	20.65	20.45	21.11	20.35	18.72	17.96	19.88	11	11	12	9
KANK2	Q63ZY3;K7ERU2;K7ES05	KN motif and ankyrin repeat domain-containing protein 2	20.09	20.29	22.31	22.81	NaN	NaN	NaN	NaN	3	8	12	11
KARS	Q15046;H3BVA8;J3KRL2;H3BRC9;H3BPV7	Lysine--tRNA ligase	18.42	19.54	19.63	20.35	NaN	18.03	20.7	19.88	3	4	7	5
KCNQ5	A0A0A0MT07;A0A0A0MSC0;F8WEA4;A0A0A0MSD9;A0A0A0MRC8;Q9NR82	Potassium voltage-gated channel subfamily KQT member 5	NaN	16.83	19.33	18.22	NaN	NaN	NaN	NaN	0	1	2	1
KCTD5	Q9NXV2;H3BSS5	BTB/POZ domain-containing protein KCTD5	20.61	20.92	21.26	21.61	NaN	NaN	NaN	NaN	2	2	3	3
KDM1A	O60341;R4GMQ1;R4GMP9	Lysine-specific histone demethylase 1A	17.65	18.81	NaN	18.44	NaN	NaN	NaN	NaN	1	2	0	1
KDM3B	Q7LBC6	Lysine-specific demethylase 3B	18.31	18.42	19.94	21.26	NaN	NaN	NaN	NaN	1	2	2	5
KHDRBS1	Q07666;A0A6Q8PGH5;Q5VWX1;O75525;E5RG12;H0YAQ1;H0YAQ3;E5RJZ9	KH domain-containing, RNA-binding, signal transduction-associated protein 1	24.7	25.21	25.9	25.82	NaN	NaN	NaN	18.86	9	12	10	9
KHSRP	Q92945;A0A087WTP3;M0R0I5;M0QYH3;M0QXW7;M0R3J3;M0R0C6;M0QYG1;M0R251;M0R263	Far upstream element-binding protein 2	25.36	25.51	25.97	26.05	18.26	19.75	15.67	19.39	29	30	38	34
KIAA0355	O15063	Uncharacterized protein KIAA0355	19.28	19.61	19.93	19.63	NaN	NaN	NaN	NaN	2	1	1	1
KIAA0368	J3KN16;Q5VYK3;R4GMY1;R4GMY3;F6XAQ5	Proteasome-associated protein ECM29 homolog	18.8	NaN	19.36	18.78	NaN	NaN	NaN	NaN	1	0	2	1
KIAA1671	Q9BY89;A0A1B0GVJ7	Uncharacterized protein KIAA1671	15.66	16.14	23.08	24.41	NaN	NaN	NaN	NaN	1	1	18	18
KIF11	A0A7I2V3A9;P52732;A0A7I2YQY4;A0A7I2V3V3	Kinesin-like protein KIF11	18.7	19.86	20.94	20.61	NaN	NaN	19.81	19.68	1	1	3	2
KIF13B	Q9NQT8;E7ERX9;H0YBA8	Kinesin-like protein KIF13B;Kinesin-like protein	19.23	19.04	18.07	NaN	NaN	NaN	NaN	NaN	1	1	1	0
KIF1B	A0A087WWA3;Q4R9M9;O60333;H7C0K6;A0A3F2YNW9;A0A3B3IUA1;A0A3B3IU40;A0A3B3IT28;A0A3B3ITE5;A0A3B3ITF7;A0A3B3ITW6;Q12756;A0A3B3ITK3	Kinesin-like protein;Kinesin-like protein KIF1B;Kinesin-like protein KIF1A	19.14	16.98	20.12	20.03	NaN	NaN	NaN	NaN	2	1	5	3
KIF20A	O95235;D6R9E4;D6RBN1	Kinesin-like protein KIF20A	20.66	22	22.53	22.16	NaN	NaN	NaN	NaN	1	3	2	4
KIF21A	A0A1B0GV47;Q7Z4S6;H0YIM6;H0YHT2;H0YIM7;Q2M1P5;Q86VH2;O75037	Kinesin-like protein KIF21A	NaN	19.35	20.89	22.68	NaN	NaN	NaN	NaN	0	1	4	4
KIF23	A0A7I2V5Y5;Q02241;H7BYN4;A0A2U3TZL8;H0YME6;A0A2R8Y531	Kinesin-like protein KIF23;Kinesin-like protein	19.67	20.06	21.57	21.55	NaN	17.84	NaN	NaN	3	7	8	7
KIF2A	A0A6Q8PGH7;A0A6Q8PFA6;A0A6Q8PG37;A0A6Q8PH57;O00139;A0A6Q8PGG1;D6R9M0;H0Y8H2;A0A669KBE9	Kinesin-like protein KIF2A	21.19	20.72	20.68	20.99	NaN	NaN	NaN	NaN	3	4	4	3
KIF2C	Q99661;Q5JR91;Q5JR89;H0Y5Z9	Kinesin-like protein KIF2C	19.44	19.64	19.49	19.28	NaN	NaN	NaN	NaN	3	3	3	2
KIF4A	O95239;Q2VIQ3;Q5JRK0;H0Y718;Q6ZMV9	Chromosome-associated kinesin KIF4A	19.98	20.34	21.44	21.45	NaN	NaN	NaN	17.38	4	5	6	7
KIF5B	P33176;Q12840;O60282;A0A6Q8PGJ3;A0A6Q8PEZ8;A0A7I2V492;J3KNA1;A0A7I2V3N5;A0A7I2V581;A0A0G2JMZ6;A0A7I2V4K6;A0A7I2V3V4;A0A7I2V352;A0A7I2YQQ7;A0A6Q8PGN1;A0A6Q8PGT2;A0A7I2YQB4;A0A6Q8PGG7;A0A6Q8PFV6	Kinesin-1 heavy chain	20.86	20.93	21.65	20.83	15.39	NaN	NaN	18.18	7	9	14	10
KIFAP3	Q92845	Kinesin-associated protein 3	18.89	19.68	19.24	20.44	NaN	NaN	NaN	NaN	1	2	1	1
KIRREL	Q96J84;B4DN67;Q5W0G0;Q5W0F9	Kin of IRRE-like protein 1	18.34	20.77	21.35	22.33	NaN	NaN	NaN	NaN	1	5	3	3
KLC1	E7EVH7;Q07866;G5E9S8;G3V5R9;G3V3H3;F8W6L3;G3V2E7;H0YJU9;H0YJL0;H0YJT3;G3V2P7;H0YGB8;A0A6Q8JUI0;H0YJK3;A0A0U1RR29;Q96IL0;G3V4L6	Kinesin light chain 1	21.83	21.83	22.49	22.45	NaN	16.84	19.1	21.63	6	6	9	7
KLC4	Q9NSK0;C9J8T5;H7C4M1;C9JZE5;C9JXT5;C9JQU1;C9K0D5	Kinesin light chain 4	18.27	18.3	20.01	20.91	NaN	NaN	NaN	NaN	2	2	3	2
KMT2A	Q03164;A0A3B3ITZ1;E9PR05	Histone-lysine N-methyltransferase 2A;MLL cleavage product N320;MLL cleavage product C180	16.83	16.75	20.06	20.34	NaN	NaN	NaN	NaN	1	2	3	5
KPNA1	P52294;C9JYI4;C9J352;C9JWD9;F2Z3G4;C9J4U1	Importin subunit alpha-5;Importin subunit alpha-5, N-terminally processed	20.03	20.18	21.12	21.68	NaN	NaN	NaN	19.04	6	5	6	3
KPNA2	A0A7I2V351;A0A7I2V487;A0A7I2YQE1;P52292;A0A7I2V3Z3;J3QLL0;J3KS65;J3QL07	Importin subunit alpha-1	21.53	21.77	23.36	23.13	NaN	NaN	NaN	19.79	7	8	6	6
KPNA3	O00505;H0Y4S9	Importin subunit alpha-4	20.72	21.82	22.82	23.07	NaN	20.68	NaN	NaN	1	4	5	3
KPNA4	H7C4F6;O00629;A0A7I2YQ95;A0A7I2V340;A0A7I2V333;A0A7I2V5X0	Importin subunit alpha-3	21.52	20.8	21.38	22.57	NaN	NaN	19.45	NaN	1	4	4	4
KPNA6	O60684;Q5TFJ7;O15131;S4R3E5	Importin subunit alpha-7	19.78	19.63	21.04	21.89	NaN	NaN	NaN	NaN	4	4	6	4
KPNB1	Q14974;J3KTM9;J3QR48;J3QKQ5;J3KS06;J3QRG4	Importin subunit beta-1	21.76	21.3	24.29	23.82	NaN	16.92	17.06	24.17	6	5	11	11
KRT18	P05783;F8VZY9;CON__H-INV:HIT000015463	Keratin, type I cytoskeletal 18	25.15	25.64	25.57	24.19	21	19.51	16.72	21.68	26	29	44	36
KRT6B	P04259	Keratin, type II cytoskeletal 6B	22.43	19.93	NaN	17.64	23.94	20.23	18.84	20.23	15	11	7	7
KTN1.1	Q86UP2;G3V5P0;G3V5G2;H0YJZ8;H0YJV5	Kinectin	21.19	20.91	22.89	22.19	NaN	NaN	NaN	16.45	13	18	33	20
L1RE1	Q9UN81	LINE-1 retrotransposable element ORF1 protein	20.69	19.78	21.47	20.68	NaN	NaN	NaN	NaN	2	2	3	1
LAMP1	P11279	Lysosome-associated membrane glycoprotein 1	20.63	21.23	19.18	NaN	NaN	NaN	NaN	NaN	2	4	1	0
LAMTOR1	Q6IAA8;H0YFI1;F5H479;F5GX19;F5H3Y3	Ragulator complex protein LAMTOR1	20.33	20.41	19.29	19.77	NaN	NaN	NaN	NaN	1	1	2	1
LAP3	P28838;H0Y9Q1;H0Y983	Cytosol aminopeptidase	20.67	20.91	21.64	21.71	21.22	22.45	19.84	19.72	4	5	7	5
LARP1	Q6PKG0;A0A0B4J210;E5RH50;H0YBW1;H0YC33;H0YAN4;H0YC73;H0YAX9;H0YBJ5;E5RHK4;H0YBM7;H0YBR8	La-related protein 1	22.36	22.06	23.08	22.78	NaN	NaN	19.43	18.02	10	11	17	16
LARP4	Q71RC2;Q96J85;X6RLN4;Q8TBL5;A0A087WTL9;F8VY40;F8VNV1;F8W1I4;F8W1Z5	La-related protein 4	22.29	21.96	23.6	23.73	NaN	NaN	NaN	19.5	6	7	9	6
LARP4B	Q92615;H0Y4V9;H0Y641;X6RCG6;B5MCU2;A0A087X183;V9GYI5	La-related protein 4B	20.52	19.95	19.86	20.42	NaN	NaN	NaN	NaN	5	4	2	2
LARP7	Q4G0J3;D6R9Z6;D6RFF0;H0YA82	La-related protein 7	18.05	18.71	18.85	NaN	NaN	NaN	NaN	NaN	1	2	1	0
LARS	A0A6I8PL42;B4DER1;A0A6I8PIV1;Q9P2J5;A0A6I8PS05;A0A6I8PRS0;A0A6I8PLB8;A0A6I8PIT3;A0A6I8PLB3;A0A6I8PIP7;A0A6I8PTV8;A0A6I8PRU9;A0A6I8PRP1	Leucine--tRNA ligase, cytoplasmic	20.38	21.23	21.46	21.62	NaN	NaN	NaN	NaN	6	10	12	4
LAS1L	Q9Y4W2;A0A7I2V3Q3;A0A7I2V4E5;A0A7I2V4V0;A0A7I2V3R6;A0A7I2V653;A0A7I2YQI7;A0A7I2V5R7	Ribosomal biogenesis protein LAS1L	19.48	20.25	21.32	19.92	NaN	NaN	NaN	NaN	2	4	4	2
LASP1	Q14847;C9J9W2;F6S2S5;K7ESD6;J3KSN1	LIM and SH3 domain protein 1	24.12	24.66	24.55	24.2	NaN	12.35	14.47	14.29	9	13	14	12
LAT2	Q9GZY6;C9JXP0;C9JA24	Linker for activation of T-cells family member 2	19.42	19.27	18.86	NaN	NaN	NaN	NaN	NaN	2	2	2	2
LBR	Q14739;A0A494C1L1;C9JXK0;C9JES9	Lamin-B receptor	19.77	19.41	18.46	18.38	NaN	NaN	NaN	18.38	1	1	1	1
LDHA	P00338;F5GXY2;F5GYU2;F5GXH2;F5H5J4;F5H6W8;F5GZQ4;F5GWW2;F5GXU1;F5GXC7;F5H8H6;P07864;Q6ZMR3;F5H5G7;F5H155;A0A087WUM2;G3XAP5;F5H245	L-lactate dehydrogenase A chain	24.59	24.67	24.29	24.07	23.69	23.32	20.92	23.33	9	14	11	8
LDHB	P07195;A0A5F9ZHM4;A0A3B3IS95;A8MW50;C9J7H8;F5H793	L-lactate dehydrogenase B chain	23.61	23.4	23.5	23.93	22.67	22.98	22.18	23.31	11	10	10	10
LEMD3	Q9Y2U8	Inner nuclear membrane protein Man1	17.68	18.7	19.69	21.58	NaN	NaN	NaN	NaN	1	1	5	5
LENG8	C9JMY0;A0A087WUE4;Q96PV6;B0VJY8;A0A0G2JPW6;E7EWC7;A0A0G2JNN3;C9J1N5;A0A0G2JN70	Leukocyte receptor cluster member 8	NaN	17.95	19.24	19.16	NaN	NaN	NaN	NaN	0	1	2	1
LGALS1	P09382;F8WEI7	Galectin-1	26.45	26.54	24.59	24.18	22.6	24.01	NaN	22.03	10	10	9	6
LGALS3	P17931;G3V3R6	Galectin-3;Galectin	24.71	24.8	21.79	20.54	16.2	NaN	NaN	NaN	7	9	5	3
LIMA1	Q9UHB6;F8VQE1;F8VRN8;F8VS07;F8VTU2;F8VVQ7	LIM domain and actin-binding protein 1	21.88	21.93	22.85	22.38	NaN	16.28	NaN	18.2	12	11	13	12
LIMD1	C9JRJ5;Q9UGP4	LIM domain-containing protein 1	20.24	20	20.38	22.69	NaN	19.68	NaN	NaN	1	1	3	2
LIN28B	A0A1B0GVD3;Q6ZN17;A0A1B0GTK2	Protein lin-28 homolog B	20.69	20.17	20.46	20.63	18.21	NaN	18.69	19.05	5	4	5	5
LLGL1	A0A087WW77;Q15334	Lethal(2) giant larvae protein homolog 1	18.85	18.95	21.98	22.81	NaN	17.45	NaN	16.64	2	4	6	7
LMAN2	Q12907;D6RBV2;D6RIU4;D6RDX1;D6RBH1	Vesicular integral-membrane protein VIP36	22.28	22.81	18.11	17.29	NaN	16.85	NaN	NaN	7	10	3	1
LMNA	A0A6Q8PFJ0;P02545;A0A6Q8PHQ9;A0A6Q8PF80;A0A6Q8PGH0;A0A0C4DGC5;A0A6Q8PFM1;A0A6Q8PF59;A0A6Q8PFF5	Prelamin-A/C;Lamin-A/C	25.38	25.4	25.44	24.97	19.59	21.42	19.14	19.98	49	45	54	47
LMNA.1	Q3BDU5		20.44	20.81	20.08	20.79	NaN	NaN	NaN	NaN	44	38	45	41
LMNB1	P20700;E9PBF6;A0A0D9SFE5;A0A0D9SFY5	Lamin-B1	20.86	21.06	23	22.91	19.2	19.95	18	17.87	8	13	20	17
LMO7.1	F8WD26;J3KP06;Q8WWI1	LIM domain only protein 7	18.72	20.38	20.84	20.17	NaN	NaN	NaN	NaN	5	8	7	2
LONP1	K7EJE8;K7EKE6;P36776;K7ER27;K7ER56;K7ERR6	Lon protease homolog, mitochondrial	20.36	20.68	21.79	NaN	23.05	25.98	22.54	24.98	1	2	2	0
LOXL2	Q9Y4K0;H0YAR1;E5RI22;E5RJL2;E5RHH3;E5RFY0;H0YAP6	Lysyl oxidase homolog 2	18.71	19.05	19.75	NaN	NaN	NaN	NaN	NaN	2	3	1	0
LPCAT1	Q8NF37;A0A0G2JRI7;A0A0G2JQ62	Lysophosphatidylcholine acyltransferase 1	20.73	20.48	21.32	22.78	NaN	NaN	NaN	NaN	1	2	1	1
LPP	Q93052;A0A087WZF1;C9JUT4;C9JXK9;C9JE51;C9J2R5;C9JIY7;C9JT42;C9J3U9;C9J1K7;C9J5C8;C9J4E3	Lipoma-preferred partner	21.79	22.04	21.78	22.23	NaN	NaN	NaN	18.34	7	12	14	13
LRCH3	Q96II8;E9PD99;H7C0J8;H7C1G3;F8WFB5	Leucine-rich repeat and calponin homology domain-containing protein 3	19.52	19.11	17.84	18.96	NaN	NaN	NaN	NaN	1	3	3	5
LRPPRC	P42704;B8ZZ38;A0A0C4DG06;C9JCA9;H7C3W8;A0A0C4DG51;Q9NP80	Leucine-rich PPR motif-containing protein, mitochondrial	19.25	19.8	19.04	16.36	21.78	22.97	18.24	19.51	7	10	5	2
LRRC40	Q9H9A6	Leucine-rich repeat-containing protein 40	18.29	17.15	18.57	18.15	NaN	NaN	NaN	NaN	2	1	4	3
LRRC47	Q8N1G4	Leucine-rich repeat-containing protein 47	19.31	19.35	20.88	22.1	NaN	NaN	NaN	19.21	2	5	6	4
LRRC59	Q96AG4	Leucine-rich repeat-containing protein 59	20.6	20.16	21.36	20.84	21.59	NaN	NaN	NaN	4	4	3	3
LRRC7	A0A075B6E9;A0A494C1A4;Q96NW7	Leucine-rich repeat-containing protein 7	19.94	19.31	NaN	20.91	NaN	NaN	NaN	NaN	2	1	2	1
LRRFIP1	Q32MZ4;C9JTC6	Leucine-rich repeat flightless-interacting protein 1	21.06	20.83	21.09	21.16	NaN	NaN	NaN	NaN	5	6	8	7
LSG1	Q9H089;H7C2X7;F8WFC6	Large subunit GTPase 1 homolog	20.18	19.29	21.02	21.46	NaN	NaN	NaN	NaN	3	4	3	3
LSM12	Q3MHD2;K7ELG9	Protein LSM12 homolog	19.5	20.57	21	22.79	NaN	NaN	NaN	NaN	1	1	1	1
LSM14A	Q8ND56;A0A0G2JQ95;A0A096LP11;A0A140TA76;K7EMZ9;A0A140TA66;I3L4Q1	Protein LSM14 homolog A	19.8	19.63	19.78	21.3	NaN	NaN	NaN	NaN	1	3	2	1
LSM3	P62310	U6 snRNA-associated Sm-like protein LSm3	21.16	21.46	20.92	NaN	NaN	NaN	NaN	NaN	2	2	2	0
LSR	S4R3V8;Q86X29;M0R1W9;M0QZL9	Lipolysis-stimulated lipoprotein receptor	21.82	21.96	20.85	20.3	NaN	NaN	NaN	NaN	11	9	12	12
LSS	P48449;A0A0G2JQD0;C9J315;A0A0G2JS81	Lanosterol synthase	17.76	NaN	20.31	17.34	NaN	NaN	NaN	NaN	2	1	1	2
LTV1	Q96GA3;A0A075B6Q4	Protein LTV1 homolog	19.04	19.23	18.64	20.46	NaN	NaN	NaN	18.62	1	2	1	3
LUC7L2	Q9Y383;A0A0A6YYJ8;A8MYV2;Q9NQ29;B8ZZ10;B8ZZ09;B8ZZ12;V9GZ75;F8WEU3	Putative RNA-binding protein Luc7-like 2	20.24	20.45	19.93	20.05	NaN	19.52	NaN	NaN	3	6	5	3
LUZP1	Q86V48;E5RFK8;E5RHU7	Leucine zipper protein 1	21.31	21.08	23.6	24.79	NaN	NaN	NaN	NaN	18	19	34	30
MACF1.1	H3BQK9;H3BPE1;A0A590UJG2;Q9UPN3;H0Y390;E9PNZ4;A0A5F9ZGX0;E9PLY5;E9PLY0;A0A669KBB0;H0Y314;A0A669KB06;H0Y6T5;H0Y4F5;REV__I3L141;REV__O43149;H0Y7I1	Microtubule-actin cross-linking factor 1, isoforms 1/2/3/5	19.44	20.57	22.66	22.37	NaN	NaN	NaN	15.46	8	15	21	20
MAGEA4	P43358;C9JZJ5;C9J9C2;C9JK50;C9JIR1;P43361;P43362;Q3SYA6;A0A0A0MSA3;A2A368;A8MXT2;Q96M61;O15480;O60732	Melanoma-associated antigen 4	23.32	23.9	23.57	23.29	19.36	NaN	NaN	NaN	11	13	13	13
MAGED2	Q9UNF1;Q5H909;Q5H907;A0A087X070;G5E9N2;Q12816	Melanoma-associated antigen D2	19.1	20.88	23.15	22.67	NaN	17.19	NaN	NaN	2	5	11	9
MAGI1	A0A087WT53;Q96QZ7;A0A087WXD2;H7C5T8;H7C4U7;H7C535	Membrane-associated guanylate kinase, WW and PDZ domain-containing protein 1	17.87	18.86	19.97	20.31	NaN	NaN	NaN	NaN	2	2	2	1
MAGOHB	Q96A72;F5H6N1;F5H124	Protein mago nashi homolog 2	20.91	21.63	19.98	20.33	NaN	20.91	NaN	20.87	3	2	2	2
MAN1B1	Q9UKM7;H0YG20;H0YGV7;H0YIU0;H0YI64;REV__O60290	Endoplasmic reticulum mannosyl-oligosaccharide 1,2-alpha-mannosidase;alpha-1,2-Mannosidase	20.45	21.85	20.45	20.03	NaN	NaN	NaN	NaN	7	7	2	2
MAP1B	P46821;D6RA32;D6RA40;D6RGJ3;D6RCL2	Microtubule-associated protein 1B;MAP1B heavy chain;MAP1 light chain LC1	22.45	22.62	22.4	22.47	NaN	NaN	NaN	NaN	32	33	31	18
MAP2	P11137;A0A669KB77;E7EV03	Microtubule-associated protein 2	21.98	21.72	20.69	21.47	NaN	NaN	NaN	18.53	5	4	5	6
MAP2K3	P46734;P52564;X6RB39;J3QL77;E9PMA8;J3KRV4;E9PRZ0;J3QR49	Dual specificity mitogen-activated protein kinase kinase 3;Dual specificity mitogen-activated protein kinase kinase 6	19.57	19.47	NaN	19.55	NaN	NaN	19.33	21.09	1	2	0	1
MAP4	E7EVA0;P27816;B5MEG9;H7C456;H7C4C5;H0Y2V1;A0A0J9YVV8;A0A0J9YW37	Microtubule-associated protein;Microtubule-associated protein 4	22.92	23.62	24.23	23.94	NaN	17.25	20.07	17.4	22	27	25	21
MAP7D1	Q3KQU3;H0YF21;E9PLH3;C9JIR3	MAP7 domain-containing protein 1	20.25	19.35	20.35	19.74	NaN	NaN	18.84	NaN	1	1	3	2
MAPK1	P28482	Mitogen-activated protein kinase 1	20.61	20.41	20.54	21.12	NaN	NaN	20.56	20.45	3	3	4	1
MAPRE1	Q15691	Microtubule-associated protein RP/EB family member 1	23.82	23.73	22.11	22.24	17.03	NaN	NaN	17.85	9	11	8	9
MARCKSL1	P49006	MARCKS-related protein	NaN	NaN	20.64	21.02	20.94	21.55	NaN	NaN	0	0	1	2
MARK3	P27448;A0A7I2YQF7;A0A7I2V639;A0A7I2V5G3;A0A7I2V3B9;J3KNR0;A0A7I2V4K8;A0A7I2V4G7;H0YNV4;A0A7I2V2N8;H0YKP9;A0A7I2V2U9;A0A7I2V409;A0A7I2V2E3;A0A7I2V3I9;A0A7I2V4T2;A0A7I2V2I9;A0A7I2V3C6;H0YJI9;H0YIY6;A0A7I2V3K2;A0A7I2V602;A0A7I2YQF4;A0A7I2V549;A0A7I2V3P5	MAP/microtubule affinity-regulating kinase 3	19.26	19.13	20.06	21.4	NaN	NaN	NaN	20.08	3	2	6	5
MARS	P56192;H0YIP0;H0YHV5;F5H2V6;H0YIC2;F8VS26;H0YHL6;F8W0M7;F8W0S4;F8VZZ9;H0YI94;H0YI27;F8VPL7	Methionine--tRNA ligase, cytoplasmic	20.3	20.65	21.97	21.62	18.77	NaN	18.49	20.08	4	8	13	7
MAT2A	P31153	S-adenosylmethionine synthase isoform type-2	19.06	20.82	20.28	20.03	NaN	NaN	NaN	21.05	2	2	1	4
MATR3	A8MXP9;P43243;A0A0R4J2E8;D6REM6;D6R991;H0Y8T4;B3KM87;D6RBK5;D6RIA2;D6RE02;D6RBI2;A0A1B0GX04;D6R8Z5;D6REK4;D6RCM3;D6RBS2;D6RAY2;D6RAM9;D6R9F3;D6RB45	Matrin-3	22.2	23.22	23.83	23.91	NaN	17.02	NaN	20.46	8	10	17	17
MB21D1	Q8N884	Cyclic GMP-AMP synthase	18.87	19.1	20.59	NaN	NaN	NaN	NaN	NaN	1	1	2	0
MBOAT7	Q96N66	Lysophospholipid acyltransferase 7	19.94	20.37	20.11	NaN	NaN	NaN	NaN	NaN	1	3	2	0
MCCC1	Q96RQ3;E9PHF7;E9PG35;F5GYT8;G5E9X5;F8WDI3	Methylcrotonoyl-CoA carboxylase subunit alpha, mitochondrial	23.46	23.15	25.75	25.79	28.25	28.83	29.04	28.42	12	14	31	27
MCM2	P49736;H0Y8E6;F8WDM3	DNA replication licensing factor MCM2	20.3	20.21	20.88	21.08	19.11	NaN	NaN	19.54	4	7	5	5
MCM3	P25205;J3KQ69;A0A499FHX9;Q7Z6P5	DNA replication licensing factor MCM3	20.31	20.63	19.78	20.68	NaN	NaN	NaN	NaN	4	6	8	7
MCM4	A0A3B3IU45;A0A3B3IT92;P33991;A0A3B3IS57;E5RG31;A0A3B3ITP6;A0A3B3IRR8;A0A494C100;Q9UJA3	DNA replication licensing factor MCM4	20.62	21.27	22.22	22.69	20.96	NaN	NaN	21.45	2	5	9	4
MCM5	P33992;B1AHB1;B1AHB2;B1AHA9	DNA replication licensing factor MCM5;DNA helicase	21.76	21.53	21.7	21.18	NaN	NaN	NaN	NaN	4	4	7	7
MCM6	Q14566	DNA replication licensing factor MCM6	21.34	20.99	21.06	20.84	NaN	20.04	18.84	19.68	5	7	6	6
MCM7	P33993;C9J8M6	DNA replication licensing factor MCM7	21.52	21.64	22.9	22.49	21.49	NaN	NaN	21.43	7	11	17	10
MCRS1	Q96EZ8;F8W0I9;F8VVA6;F8VP44;F8W126	Microspherule protein 1	NaN	18.34	18.97	19.98	NaN	NaN	NaN	NaN	0	1	3	2
MCU	Q8NE86;S4R468	Calcium uniporter protein, mitochondrial	18.66	NaN	17.92	18.07	NaN	NaN	NaN	NaN	1	0	1	1
MDC1	Q14676;H0Y6Z8;A2AB05	Mediator of DNA damage checkpoint protein 1	16.93	18.14	23.39	24.11	NaN	NaN	NaN	NaN	2	4	18	22
MDN1	Q9NU22;Q5T795	Midasin	17.75	17.71	20.25	19.48	NaN	NaN	NaN	NaN	2	4	5	1
MEA1	A0A2R8Y7W8;A0A2R8Y6W5;Q16626	Male-enhanced antigen 1	19.66	19.82	19.66	18.63	NaN	NaN	NaN	NaN	1	1	1	1
MED12	Q93074;Q7Z3Z5;F8WAE6;Q86YW9	Mediator of RNA polymerase II transcription subunit 12	19.29	19.27	19.19	18.54	NaN	NaN	NaN	NaN	4	3	5	2
METAP1	P53582;H0Y955;H0Y9L0;D6RF24;H0Y903	Methionine aminopeptidase 1	19.88	18.54	NaN	21.07	NaN	NaN	NaN	NaN	1	1	0	1
MFN2	A0A6Q8PGA3;A0A6Q8PGV8;A0A6Q8PFJ4;O95140;A0A6Q8PGS9;Q5JXC5;A0A6Q8PGR2	Mitofusin-2	18.46	18.84	19.27	18.74	NaN	NaN	NaN	NaN	2	3	3	2
MGEA5	O60502;H7C3X0	Protein O-GlcNAcase	20.24	20.33	21.92	22.07	NaN	NaN	NaN	NaN	2	2	8	5
MIA2	G3V599;Q96PC5;Q96RT6;G3V5K6;A4FU28;G3V3C4;A0A5F9ZHA4;A0A2R8YE69;Q8IX94;Q86UF2;P0CG41;A4D2H0	Melanoma inhibitory activity protein 2;cTAGE family member 2	19.3	18.41	18.08	NaN	NaN	NaN	NaN	NaN	1	1	1	2
MIA3	Q5JRA6;A0A0A0MRH6	Melanoma inhibitory activity protein 3	17.31	18.56	20.97	20.93	NaN	NaN	NaN	NaN	1	1	7	6
MICU1	S4R3D7;S4R3V1;F6XEV2;A0A0U1RRK1;A0A286YF11;Q9BPX6;S4R3W3;E9PQV6	Calcium uptake protein 1, mitochondrial	NaN	18.78	19.56	19.29	NaN	NaN	NaN	NaN	0	1	2	2
MID1	A0A6Q8PF94;O15344;A0A6Q8PGA5;C9J453;A0A087X255;A0A6Q8PGE7;Q9UJV3	E3 ubiquitin-protein ligase Midline-1	NaN	16.26	16.8	18.85	NaN	NaN	NaN	NaN	0	1	1	1
MIF	P14174	Macrophage migration inhibitory factor	20.65	20.79	21.03	21.19	NaN	NaN	NaN	20.33	1	2	2	2
MIOS	Q9NXC5;C9JTV2;C9JAQ1	WD repeat-containing protein mio	17.91	18.3	19.17	19.7	NaN	NaN	NaN	NaN	2	2	1	1
MKI67	P46013	Antigen KI-67	18.75	18.72	23.12	22.59	NaN	NaN	NaN	NaN	4	8	32	28
MKRN2	A0A7I2YQI0;C9J494;A0A7I2V5D2;Q9H000;A0A7I2V422	Probable E3 ubiquitin-protein ligase makorin-2	NaN	18.8	18.46	19.75	NaN	NaN	NaN	NaN	0	2	2	1
MLLT4	A8MQ02;H0Y8L4;H0Y948;H0Y8U8;H0Y9I0;H0YA98		20.03	19.43	19.66	19.96	NaN	NaN	NaN	NaN	12	21	34	29
MLLT4.2	P55196;J3KN01;Q5TIG5	Afadin	21.5	22.13	24.03	22.73	15.52	NaN	NaN	NaN	12	21	34	29
MMADHC	F8WEC0;Q9H3L0	Methylmalonic aciduria and homocystinuria type D protein, mitochondrial	NaN	21.72	21.68	22.53	NaN	NaN	NaN	NaN	1	1	1	1
MON2	A0A286YFF8;Q7Z3U7;F8VZV1;F8VZV6;F8VQS2	Protein MON2 homolog	18.84	17.83	19.96	NaN	NaN	18.31	NaN	17.73	3	2	3	0
MOV10	Q5JR04;Q9HCE1	Putative helicase MOV-10	20.3	20.64	20.47	20	NaN	18.11	NaN	NaN	6	8	8	9
MPDU1	J3KSI4;I3L1D2;I3L4E0;J3QS48;I3L295;J3KT75;J3QW43;J3QRD5;O75352;I3L405;I3L261;J3KTK8;J3QQZ4	Mannose-P-dolichol utilization defect 1 protein	19.44	20.32	21.68	21.39	NaN	NaN	NaN	20.44	2	1	1	1
MPDZ	O75970;F5H1U9;H0YGQ3;A0A075B6R8;B7ZB24	Multiple PDZ domain protein	19.83	19.52	21.56	19.68	NaN	NaN	NaN	NaN	5	5	7	6
MPG	A2IDA3;P29372	DNA-3-methyladenine glycosylase	18.27	NaN	18.54	19.03	NaN	NaN	NaN	NaN	1	0	1	2
MPLKIP	Q8TAP9	M-phase-specific PLK1-interacting protein	20.55	20.65	20.39	21.12	NaN	NaN	NaN	NaN	1	1	2	1
MPP6	Q9NZW5;B8ZZG1;C9J4Q3	MAGUK p55 subfamily member 6	19.54	19.77	19.32	19.99	NaN	NaN	NaN	NaN	2	3	3	2
MPZL1	O95297;Q9UEL6	Myelin protein zero-like protein 1	20.59	20.68	18.44	19.76	NaN	NaN	NaN	NaN	2	2	1	1
MRPL13	Q9BYD1;H0YAX3;E5RJI7;E5RFI2	39S ribosomal protein L13, mitochondrial	19.44	NaN	20.15	20.25	NaN	NaN	NaN	NaN	1	0	2	2
MRPL19	P49406;S4R3W9;A0A0A0MRF4;S4R455	39S ribosomal protein L19, mitochondrial	19.03	18.99	19.67	20.71	NaN	NaN	NaN	NaN	1	1	1	1
MRPL2	Q5T653;A0A669KAX9;C9IY40	39S ribosomal protein L2, mitochondrial	19.4	19.53	19.49	20.67	NaN	NaN	NaN	NaN	1	1	2	2
MRPL39	C9JG87;Q9NYK5	39S ribosomal protein L39, mitochondrial	NaN	18.09	19.66	19.81	NaN	NaN	NaN	NaN	0	1	1	1
MRPL4	K7ES61;Q9BYD3;K7EKI4;K7ELF1;K7ELQ0;X6RAY8	39S ribosomal protein L4, mitochondrial	19.17	19.51	18.33	NaN	NaN	NaN	NaN	NaN	1	1	2	0
MRPS11	P82912;H0YL99	28S ribosomal protein S11, mitochondrial	NaN	19.1	20.29	19.76	NaN	NaN	NaN	NaN	0	1	2	3
MRPS22	G5E9W7;P82650;H7C5F2;H7C5H3;H7C5L9	28S ribosomal protein S22, mitochondrial	NaN	18.56	NaN	18.32	19.17	19.57	NaN	NaN	0	1	0	1
MRPS5	P82675	28S ribosomal protein S5, mitochondrial	NaN	18.49	17.29	16.48	NaN	NaN	NaN	NaN	0	2	2	1
MSH6	P52701;A0A494C0M1;A0A087WWJ1;A0A087WYT6;F8WAX8;C9JH55;C9J8Y8;C9J7Y7;F8W7G9	DNA mismatch repair protein Msh6	18.09	20.24	19.09	19.72	NaN	NaN	NaN	NaN	1	7	4	4
MSL1	J3QQY0;J3KSZ8;Q68DK7	Male-specific lethal 1 homolog	NaN	18.89	20.2	20.48	NaN	NaN	NaN	NaN	0	1	2	3
MSN	P26038;V9GZ54	Moesin	22.63	23.35	21.9	21.83	17.6	18.28	22.76	23.17	16	23	15	10
MT-CO2	P00403	Cytochrome c oxidase subunit 2	22.12	22.22	23.24	20.61	21.02	21.28	23.77	23.18	3	3	3	3
MT2A	P02795;P80297;P13640;H3BSF1;CON__P67983;H3BSP9;Q8N339;P04732;P80294;P04731	Metallothionein-2;Metallothionein-1X;Metallothionein-1G	23.51	23.09	21.88	23.28	NaN	NaN	NaN	NaN	3	3	2	1
MTA1	E7ESY4;Q13330;H0Y4T7;F8W9Y9	Metastasis-associated protein MTA1	19.48	19.5	19.83	19.76	NaN	NaN	NaN	NaN	1	4	2	2
MTA2	O94776	Metastasis-associated protein MTA2	18.96	19.31	20.29	19.83	NaN	NaN	NaN	NaN	2	5	6	3
MTCH2.1	Q9Y6C9	Mitochondrial carrier homolog 2	22.47	21.72	22.34	23.24	NaN	NaN	NaN	21.4	5	5	6	5
MTDH	Q86UE4;E5RJU9;H0YB56;H0YBJ8	Protein LYRIC	21.44	21.9	22.28	20.7	NaN	NaN	NaN	NaN	4	5	6	4
MTFR1L	E9PPF9;E9PLD2;Q9H019;E9PPQ0;C9JF50;E9PLU1;E9PRK5	Mitochondrial fission regulator 1-like	19.68	18.87	18.65	19.4	NaN	NaN	NaN	NaN	1	1	1	1
MTHFD1	V9GYY3;A0A384N5Y3;F5H2F4;P11586;V9GZ78;A0A494C1T2	C-1-tetrahydrofolate synthase, cytoplasmic;Methylenetetrahydrofolate dehydrogenase;Methenyltetrahydrofolate cyclohydrolase;Formyltetrahydrofolate synthetase;C-1-tetrahydrofolate synthase, cytoplasmic, N-terminally processed	21.77	21.5	21.06	20.81	NaN	18	NaN	NaN	8	14	11	9
MTHFD1L	A0A087WVM4;B7ZM99;Q6UB35;H0Y327;Q4VXM0;Q5JYA8;Q5JYA3;Q4VXM1	Monofunctional C1-tetrahydrofolate synthase, mitochondrial	22.52	22.51	21.38	21.23	22.33	22.95	NaN	19.82	4	4	3	4
MTMR6	Q9Y217	Myotubularin-related protein 6	17.42	17.96	18.26	17.92	NaN	NaN	NaN	NaN	1	2	1	2
MVB12A	E9PQA6;Q96EY5;E9PLL0;M0QZK6;E9PLZ8;E9PJW8	Multivesicular body subunit 12A	NaN	19.05	20.44	19.81	NaN	NaN	NaN	NaN	0	1	1	2
MVP	Q14764;H3BRL2;H3BQK6;H3BP76;H3BUK7;H3BNF6;H3BPZ2;H3BNF2;H3BUP3;H3BQE7	Major vault protein	21.36	21.19	20.95	21.79	NaN	18.15	19.58	20.47	10	11	6	6
MYCBP	Q99417;A0A087WV05;A0A0D9SEI7	C-Myc-binding protein	21.43	20.44	20.89	21.13	NaN	NaN	NaN	NaN	4	3	1	2
[truncated: 998 more rows]

## Sheet: RQ vs. EV
Gene Name	Protein IDs	Protein Name	LFQ RQ1	LFQ RQ2	LFQ RQ3	LFQ RQ4	LFQ EV1	LFQ EV2	LFQ EV3	LFQ EV4	Pep RQ1	Pep RQ2	Pep RQ3	Pep RQ4
[truncated: 1,930 more rows]

## Sheet: RQ vs.H2O2
Gene Name	Protein IDs	Protein Name	LFQ RQ1	LFQ RQ2	LFQ RQ3	LFQ RQ4	LFQ H2O2 1	LFQ H2O2 2	LFQ H2O2 3	LFQ H2O2 4	Pep RQ1	Pep RQ2	Pep RQ3	Pep RQ4
[truncated: 1,918 more rows]
