# Supplementary material for: TBC1D22B Regulates ER‐to‐Golgi Trafficking via RAB1B Inactivation and Promotes Oncogenic Programs in Breast Cancer
Source: Adv Sci (Weinh). 2025 Aug 29;12(43):e02269. doi: 10.1002/advs.202502269 (PMC12631847; doi:10.1002/advs.202502269)
Supplement: Supplementary file 6 — Supporting Information [file ADVS-12-e02269-s003.xlsx]

## Sheet: 1. Signifcant 22B vs. EV
Gene Name	Protein IDs	Protein Name	Fold Change (Log2)	p.adj	p.val	LFQ 22B1	LFQ 22B2	LFQ 22B3	LFQ 22B4	LFQ EV1	LFQ EV2	LFQ EV3	LFQ EV4	Pep 22B1	Pep 22B2	Pep 22B3	Pep 22B4	Peptide filter
ACACA	Q13085;Q59FY4;A0A0C4DGT1;A0A087WWN5;A0A087X2F8;A0A087X126	Acetyl-CoA carboxylase 1;Biotin carboxylase	2.85	8.4e-03	2.3e-03	19.59	20.15	21.65	21.77	18.83	17.79	16.58	18.56	4	8	18	12	+
ACO2	A0A7I2V5T4;A2A274;Q99798;A0A7I2V5A1;A0A7I2V3U0;A0A7I2V586;A0A7I2V3F1;A0A7I2V614;A0A7I2V538;A0A7I2V6A6;A0A7I2V4I8;A0A7I2V5W7;A0A7I2V3C8;A0A7I2V3U7;A0A7I2V5U4;A0A7I2V2Y4	Aconitate hydratase, mitochondrial	2.43	2.3e-02	8.5e-03	21.91	21.99	22.38	23.05	20.76	NaN	NaN	19.04	7	9	9	5	+
ACTN4	O43707	Alpha-actinin-4	11.28	5.5e-05	2.1e-06	27.78	27.81	26.42	25.12	15.14	15.86	NaN	NaN	72	72	70	62	+
AHCY	P23526	Adenosylhomocysteinase	2.14	4.5e-02	2.0e-02	23.08	23.68	22.91	23.63	21.46	22.64	NaN	19.44	8	10	9	7	+
AHNAK	Q09666;E9PQE3;E9PJZ0;E9PKR9;E9PJC6;E9PLK4;P48552	Neuroblast differentiation-associated protein AHNAK	9.37	1.1e-04	6.9e-06	22.86	23.4	25.13	25.46	NaN	14.77	14.91	NaN	73	108	132	99	+
AIMP1	Q12904;A0A5F9ZHC5;D6R937	Aminoacyl tRNA synthase complex-interacting multifunctional protein 1;Endothelial monocyte-activating polypeptide 2	2.91	4.7e-02	2.1e-02	20.1	21.08	22.66	23.62	NaN	18.64	NaN	19.27	3	6	6	5	+
AK2	F8W1A4;P54819;F8VZG5;A0A5F9ZHP2;F8VY04;A0A5K1VW67;G3V213;F8VPP1	Adenylate kinase 2, mitochondrial;Adenylate kinase 2, mitochondrial;Adenylate kinase 2, mitochondrial, N-terminally processed	2.1	3.2e-02	1.3e-02	21.51	22.14	20.52	22.12	19.51	19.43	NaN	NaN	5	7	5	8	+
ALDOA	P04075;J3KPS3;H3BQN4;H3BPS8;H3BUH7;H3BR04;H3BMQ8;H3BU78;H3BR68	Fructose-bisphosphate aldolase A;Fructose-bisphosphate aldolase	4.59	1.9e-03	3.9e-04	26.36	26.63	25.14	24.44	20.78	21.32	NaN	NaN	27	25	22	23	+
ANXA1	P04083;Q5T3N1;Q5T3N0	Annexin A1	5.81	2.1e-04	2.1e-05	23.54	23.68	23.69	23.35	NaN	16.93	NaN	18.56	13	15	19	15	+
ANXA11	P50995;H0Y6E1;E5RIN3;P27216	Annexin A11	7.7	2.8e-05	8.6e-07	24.19	24.31	24.26	24.09	16.89	16.13	NaN	NaN	21	20	16	15	+
ANXA2	P07355;H0YMW4;H0YN42;H0YMU9;H0YMD0;A6NMY6;H0YL33;H0YM50;H0YKS4;H0YNB8;H0YN28;H0YMM1;A0A7I2V4P4;H0YKX9;H0YMT9;H0YLV6;H0YKZ7;H0YKL9;H0YKV8;H0YMD9;H0YKN4;H0YLE2	Annexin A2;Annexin;Putative annexin A2-like protein	6.58	1.2e-02	3.6e-03	27.36	27.17	26.31	25.89	23.28	24.03	17.34	15.76	33	31	38	29	+
ATP2A2	P16615;H7C5W9;O14983;Q93084;H3BVB2;H3BTW4	Sarcoplasmic/endoplasmic reticulum calcium ATPase 2	2.39	3.8e-02	1.6e-02	21.95	20.87	21.52	20.01	NaN	17.84	19.55	NaN	7	7	10	6	+
ATP2B1	P20020;E7ERY9;A0A2R8Y4R4;Q01814;A0A2U3U055;A0A2U3TZI3;F8W1V5;A0A0U1RQU3;H0YHH6;A0A2R8Y535	Plasma membrane calcium-transporting ATPase 1;Calcium-transporting ATPase	4.36	5.4e-03	1.4e-03	21.69	22.27	21.44	21.93	15.9	19.05	NaN	NaN	8	11	9	9	+
ATP2B4	P23634	Plasma membrane calcium-transporting ATPase 4	2.27	1.4e-02	4.6e-03	18.71	18.83	19.23	19.16	16.17	17.26	NaN	NaN	11	12	6	6	+
ATP5F1B	P06576;H0YH81;F8W079;F8W0P7;H0YI37	ATP synthase subunit beta, mitochondrial;ATP synthase subunit beta	2.17	1.6e-02	5.1e-03	25.14	25.09	25.23	24.99	23.28	23.89	23.43	21.17	16	19	20	15	+
BUB3	O43684;J3QT28;J3QSX4	Mitotic checkpoint protein BUB3	1.93	2.2e-02	8.1e-03	22.47	22.74	21.88	22.03	20.34	20.36	NaN	NaN	6	9	7	8	+
CAPZA1	P52907	F-actin-capping protein subunit alpha-1	2.2	1.4e-02	4.3e-03	22.91	23.38	24.2	24.56	21.18	22.18	21.34	NaN	6	9	5	5	+
CAPZB	B1AK88;A0A6I8PRV6		5.85	2.8e-05	7.1e-07	22.79	23.08	23.01	23.63	17.08	17.13	17.61	NaN	8	9	5	7	+
CCT2	P78371;F5GWF6;F8VQ14	T-complex protein 1 subunit beta	6.61	7.5e-04	1.1e-04	24.17	24.16	23.59	22.45	19.28	16.8	14.86	NaN	14	17	22	14	+
CCT3	P49368;B4DUR8;Q5SZX6;E9PRC8;Q5SZX9;E9PQ35;Q5SZW8;E9PM09	T-complex protein 1 subunit gamma	4.59	2.0e-03	4.2e-04	23.27	23.03	24.04	23.57	18.39	17.33	NaN	20.93	13	15	21	15	+
CCT4	P50991	T-complex protein 1 subunit delta	2.53	1.0e-02	2.9e-03	24.4	23.9	23.27	23.45	20.93	21.52	NaN	NaN	11	11	13	8	+
CCT5	P48643;B7ZAR1;E9PCA1;E7ENZ3;H0Y914;D6RIZ7	T-complex protein 1 subunit epsilon	4.23	1.8e-04	1.5e-05	23.62	23.42	23.57	23.11	19.79	18.55	19.26	NaN	15	17	11	7	+
CCT6A	P40227;Q92526;J3KRI6	T-complex protein 1 subunit zeta	4.3	1.1e-03	2.0e-04	22.43	21.87	22.15	22.2	NaN	18.73	NaN	17	11	13	11	10	+
CCT7	Q99832;F8WAM2;F8WBP8;A0A0D9SG95	T-complex protein 1 subunit eta	4.02	9.4e-04	1.6e-04	23.34	22.98	23.43	23.36	17.41	20.44	18.96	20.23	16	16	18	12	+
CCT8	P50990;H7C4C8;H7C2U0	T-complex protein 1 subunit theta	7.33	5.5e-05	2.2e-06	24.48	24.54	24.98	24.97	NaN	NaN	17.95	16.87	15	23	23	16	+
CFL1	P23528;E9PP50;G3V1A4;E9PK25;E9PQB7;E9PLJ3;E9PS23	Cofilin-1	3.93	1.0e-02	3.0e-03	25.22	25.17	23.99	24.05	21.96	22.53	17.52	20.7	10	11	9	10	+
CLIC1	O00299	Chloride intracellular channel protein 1	3.53	1.1e-03	1.9e-04	24.18	24.05	23.82	23.85	NaN	20.73	NaN	20.15	6	11	12	9	+
COPA	P53621;A0A3B3IT15;A0A3B3IS84;A0A3B3ISC6;A0A3B3IU89;A0A3B3ITV3;A0A3B3ISK1;A0A3B3ITI7;A0A3B3IU78;A0A3B3IU84;A0A3B3IS23;A0A3B3ITX2	Coatomer subunit alpha;Xenin;Proxenin	3.41	2.5e-03	5.5e-04	21.58	21.26	21.42	21.77	17.41	18.78	NaN	NaN	12	16	12	14	+
DDX1	A0A7I2V430;A0A7I2V4F0;Q92499;A0A087WZ71;A0A7I2V2M5;A0A7I2YQ77;A0A087X2G1;A0A7I2V4J3;A0A7I2V421;A0A7I2V5X8;A0A7I2YQD0;A0A7I2V4Q0	ATP-dependent RNA helicase DDX1	3.23	2.9e-02	1.1e-02	21.73	21.75	21.8	19.13	18.81	16.94	NaN	NaN	4	10	7	4	+
DDX21	Q9NR30	Nucleolar RNA helicase 2	2.76	1.1e-03	1.8e-04	20.7	21.1	21.3	21.44	18.1	19.28	18.45	17.68	5	10	9	7	+
DDX39B	Q13838;Q5STU3;A0A0G2JJZ9;F6WLT2;A0A140T9X3;F6TRA5;A0A0A0MT12;F6S4E6;A0A140T996;A0A140T9X9;A0A140TA18;F6UJC5;A0A140T973;A0A140T9K1;A0A140T9L4;F6R6M7;H0Y400;A0A0G2JJL7;F6QYI9;A0A0G2JHN7;F6S2B7;F6U6E2;H0YCC6;A0A140T9N3;A0A140T9K2	Spliceosome RNA helicase DDX39B	2.56	2.9e-02	1.1e-02	23.46	22.92	21.65	21.19	19.57	19.92	NaN	NaN	7	9	9	8	+
DDX3X	A0A2R8Y4A4;O00571;A0A0D9SG12;A0A0D9SF53;A0A2R8YF78;A0A0D9SFB3;A0A2R8YFS5;A0A2R8YFR4;A0A2R8YCW1;A0A2U3TZJ9;A0A2R8Y645;F6S8Q4;A0A2R8Y5G6;A0A2R8YDH3;A0A2R8Y7T2;A0A2R8YDT5;O15523;A0A0J9YVQ7;A0A087WVZ1;A0A2R8Y650;A0A2R8YCU0;A0A087WX09;A0A2R8YF89;C9J081;C9J8G5;A0A2R8Y770;D6RCM4;Q9NQI0;A0A2R8Y4D2;H0Y960	ATP-dependent RNA helicase DDX3X;ATP-dependent RNA helicase DDX3Y	7.6	1.2e-04	9.2e-06	25.76	25.1	25.21	24.94	15.91	20.55	17.41	16.77	28	32	28	21	+
DDX5	P17844;J3KTA4;A0A7I2V2S0;A0A7I2V507;A0A0G2JLI4;A0A7I2V5F5;J3QRQ7;J3KRZ1;J3QSF1;J3KTQ4;J3QR02;X6RLV5;J3QKN9;J3QRN5;J3QR62;J3QLG9;J3QS79	Probable ATP-dependent RNA helicase DDX5	5.38	3.0e-04	3.4e-05	25.44	25.6	24.35	24.38	19.51	19.62	NaN	NaN	27	29	26	22	+
DHX15	O43143;F5H658;Q14562	Pre-mRNA-splicing factor ATP-dependent RNA helicase DHX15	6.06	9.3e-04	1.5e-04	23.91	23.86	23.57	22.79	18.48	18.99	NaN	14.98	23	21	24	21	+
DHX9	Q08211	ATP-dependent RNA helicase A	6.21	1.1e-03	2.0e-04	24.92	25.47	25.18	24.43	18.63	21.27	NaN	16.46	35	36	40	31	+
DSTN	P60981;F6RFD5	Destrin	3.62	1.1e-02	3.4e-03	22.24	22.34	21.56	21.48	19.76	16.81	NaN	NaN	4	5	4	3	+
DYNC1H1	Q14204;A0A2R8Y706;A0A2R8YFZ7;A0A2R8Y5T0;A0A2R8Y6H2;A0A2R8Y542;A0A2R8YGC7;H0YJ21;A0A2R8Y6I5	Cytoplasmic dynein 1 heavy chain 1	5.03	9.4e-04	1.5e-04	20.72	21.12	22.78	21.66	16.13	16.95	NaN	NaN	23	31	33	24	+
EEF1A1	P68104;A0A7I2V659;A0A087WVQ9;Q5VTE0;A0A7I2V5N4;A0A087WV01;A0A7I2V3H3;Q5JR01;A6PW80	Elongation factor 1-alpha 1;Putative elongation factor 1-alpha-like 3;Elongation factor 1-alpha	3.06	1.8e-02	6.3e-03	26.28	26.52	26.66	25.99	24.79	25.25	21.62	21.53	17	20	19	15	+
EEF2	P13639	Elongation factor 2	6.59	1.5e-03	2.9e-04	24.32	24.52	25.16	25.39	20.31	21.02	15.6	16.1	26	25	30	25	+
EGFR	P00533;E9PFD7;Q504U8;C9JYS6;J3QLU9;A0A0A0MSE1;Q15303;J3KTI5;H3BLT0	Epidermal growth factor receptor;Receptor protein-tyrosine kinase	4.46	2.8e-05	6.3e-07	20.79	20.85	20.99	21.55	16.59	16.6	16.57	16.58	12	15	13	12	+
EIF2S3	P41091;Q2VIR3;H7BZU1	Eukaryotic translation initiation factor 2 subunit 3;Putative eukaryotic translation initiation factor 2 subunit 3-like protein	1.84	3.8e-02	1.6e-02	21.99	22.38	22.21	21.77	20.7	21.15	18.88	NaN	7	8	9	6	+
EIF3E	P60228;A0A7I2V3S3;A0A7I2V3I0;A0A7I2V2H9;A0A7I2V2W0;A0A7I2V5Z6;A0A7I2V3I2;H0YBP5;A0A7I2V4B4;B3KW56;A0A7I2V4G3;E5RGA2;A0A7I2V5P9;E5RHS5;A0A7I2V570;A0A161SXE1;A0A7I2V3W9;A0A7I2V429;H0YBR5;A0A7I2V2Q9;A0A7I2V2S9;H0YAW4;A0A7I2V5K7;E5RII3;E5RJ25;E5RIP5	Eukaryotic translation initiation factor 3 subunit E	5.86	5.8e-04	7.9e-05	23.03	23.28	21.47	22.2	15.84	17.44	NaN	NaN	8	12	6	6	+
EIF3I	Q13347;A0A7I2YQF8;A0A7I2V3U3;A0A7I2YQT9;A0A7I2YQI2;A0A7I2V613;A0A7I2V607;A0A7I2V3N2;A0A7I2V2M3;A0A7I2V640;A0A7I2V685;A0A7I2YQC8;A0A7I2YQI6;A0A7I2YQU2;Q5TFK1;A0A7I2V4S8;A0A7I2V3K6;A0A7I2V5V8;A0A7I2V4C2;A0A7I2YQP9;A0A7I2V391;A0A7I2YQN1;A0A7I2YQX4;A0A7I2V5E4;A0A7I2V3T4;A0A7I2V415	Eukaryotic translation initiation factor 3 subunit I	2.62	5.4e-03	1.4e-03	22.07	22.16	21.27	22.54	18.55	20.14	NaN	19.49	3	5	5	5	+
EIF3L	B0QY89;Q9Y262;B0QY90;C9JHP4;C9K0Q7;H7C3A0;H0Y7E6	Eukaryotic translation initiation factor 3 subunit L	4.63	2.1e-03	4.5e-04	25.38	25.51	24.44	23.15	20.2	19.78	NaN	NaN	21	20	21	12	+
EIF4A1	P60842;J3KT12;J3QS69;J3KTB5;J3KSZ0;J3QL43;J3QR64;J3QLN6;J3KS25;J3QKZ9;J3QL52;J3KT04;J3KS93;E7EMV8;F8WE11;E9PBH4;J3QQP0	Eukaryotic initiation factor 4A-I	2.28	3.9e-02	1.7e-02	24.79	24.88	24.4	24.11	23.66	23.83	21.15	20.43	13	19	15	11	+
ERH	P84090;G3V279	Enhancer of rudimentary homolog	2.04	2.2e-02	7.9e-03	22.68	23.07	21.99	22.32	20.71	20.25	NaN	NaN	4	4	4	4	+
ESYT1	Q9BSJ8;F8VZB1	Extended synaptotagmin-1	7.96	3.2e-04	3.8e-05	21.32	22.06	23.66	23.97	13.98	15.6	NaN	NaN	11	12	25	22	+
FASN	P49327;A0A0U1RQF0;A0A0U1RRG3;A0A1B0GTR5;J3KTF0	Fatty acid synthase;[Acyl-carrier-protein] S-acetyltransferase;[Acyl-carrier-protein] S-malonyltransferase;3-oxoacyl-[acyl-carrier-protein] synthase;3-oxoacyl-[acyl-carrier-protein] reductase;3-hydroxyacyl-[acyl-carrier-protein] dehydratase;Enoyl-[acyl-carrier-protein] reductase;Oleoyl-[acyl-carrier-protein] hydrolase	5.27	5.8e-04	8.0e-05	21.4	22.43	22.97	22.75	17.78	19.17	15.84	15.68	24	34	35	25	+
FLNA	P21333;A0A087WWY3;A0A7I2V3E6;F8WE98;H0Y5C6;H0Y5F3;H7C2E7;A0A669KBC6	Filamin-A	5.39	1.1e-04	8.1e-06	25.2	25.57	24.71	24.94	19.54	20.75	NaN	18.84	66	77	65	41	+
GDI2	P50395;Q5SX87;Q5SX91;V9GYF8;Q5SX90;Q5SX86;V9GYJ7	Rab GDP dissociation inhibitor beta	5.76	2.6e-04	2.7e-05	22	22.11	20.83	21.65	NaN	NaN	16.45	15.34	7	11	9	8	+
GNAI3	P08754	Guanine nucleotide-binding protein G(k) subunit alpha	2.23	1.7e-02	5.8e-03	23.71	24.02	23.05	23.21	20.85	21.68	NaN	NaN	8	7	10	7	+
HDLBP	A0A024R4E5;Q00341;H0Y394;C9JIZ1;C9J5E5;H7C0A4;C9JZI8;H7BZC3;C9JHZ8;C9JHS7;C9JES8;H7C2D1;C9JK79;C9JT62;C9JHN6;C9JEJ8;C9JBS3;C9JQ82;C9JMQ6;C9J739;H7C3D0;C9JHS9	Vigilin	5.29	1.9e-04	1.7e-05	20.7	22.27	22.44	22.67	16.32	17.38	16.48	NaN	7	16	16	15	+
HNRNPA0	Q13151	Heterogeneous nuclear ribonucleoprotein A0	3.77	1.6e-02	5.5e-03	22.81	23.76	24.08	24.8	NaN	18.51	NaN	21.69	6	8	11	6	+
HNRNPA1	P09651;F8W6I7;A0A7I2V3R8;A0A7I2V3W0;A0A7I2V2L6;A0A7I2YQX9;F8VZ49;Q32P51;F8VTQ5;F8W646;H0YH80;A0A7I2V5U9;A0A7I2YQ85;A0A7I2V4M0;A0A7I2V3C7;A0A7I2V2Z4;F8VYN5;A0A7I2YQY2;A0A7I2V453;A0A7I2V334;A0A7I2V2R4;A0A7I2V661;A0A7I2V3W4;A0A7I2V3K5;A0A7I2V497;A0A7I2V360;A0A7I2YQV3;A0A7I2V3U8;A0A7I2V2F1;A0A7I2V5N7;A0A7I2V4P7;A0A7I2V2X1;A0A7I2V4E2;A0A7I2V2M7;A0A7I2V4F8;A0A7I2V520;A0A7I2V459;A0A7I2V2Q7;A0A7I2V5P1;A0…	Heterogeneous nuclear ribonucleoprotein A1;Heterogeneous nuclear ribonucleoprotein A1, N-terminally processed;Heterogeneous nuclear ribonucleoprotein A1-like 2	6.53	1.0e-04	5.3e-06	25.47	25.64	24.85	24.44	19.08	19.38	16.39	19.45	16	19	14	11	+
HNRNPA2B1	P22626;A0A7I2V4I6;A0A087WUI2	Heterogeneous nuclear ribonucleoproteins A2/B1	7.72	2.8e-05	3.4e-07	27.66	27.51	27.2	27.06	20.11	21.18	18.46	18.8	24	25	23	21	+
HNRNPA3	A0A7I2V2R3;A0A7I2V5D8;P51991;A0A7I2V4J6;A0A7I2V402;A0A7I2V4G0;H7C1J8	Heterogeneous nuclear ribonucleoprotein A3	6.61	5.0e-04	6.7e-05	24.91	25.16	24.18	23.23	NaN	18.83	NaN	16.69	14	14	17	10	+
HNRNPAB	D6R9P3;D6RD18;D6RBZ0;Q99729	Heterogeneous nuclear ribonucleoprotein A/B	3.34	2.0e-02	6.8e-03	25.71	26.08	23.74	23.36	21.18	21.59	NaN	NaN	8	7	9	5	+
HNRNPC	P07910;G3V2Q1;G3V4C1;B2R5W2;B4DY08;G3V4W0;G3V576;G3V555;G3V575;B4DSU6;G3V251;G3V3K6;G3V5X6;A0A0G2JNQ3;B2RXH8;G3V5V7;G3V2D6;G3V4M8;G3V2H6;B3KT61;E5RG71;Q86SE5	Heterogeneous nuclear ribonucleoproteins C1/C2;Heterogeneous nuclear ribonucleoprotein C-like 2	5.24	1.9e-03	4.0e-04	24.3	24.62	25.05	25.01	20.4	21.14	NaN	16.97	11	13	15	9	+
HNRNPD	Q14103;H0Y8G5;H0YA96;D6RAF8;D6RD83	Heterogeneous nuclear ribonucleoprotein D0	5.1	3.0e-03	6.9e-04	25.6	25.64	23.62	22.97	18.89	19.83	NaN	NaN	15	14	8	7	+
HNRNPH1	P31943;G8JLB6;E9PCY7;D6RBM0;H0YB39;E5RGV0;D6RIU0;E7EN40;D6RIT2;D6R9T0;D6RFM3;D6RAM1;D6RDU3;D6RJ04;D6RIH9;H0YBD7;E7EQJ0;E5RGH4;H0YBG7;D6RDL0;H0YAQ2;D6RF17;D6R9D3;E5RJ94	Heterogeneous nuclear ribonucleoprotein H;Heterogeneous nuclear ribonucleoprotein H, N-terminally processed	4.26	7.0e-03	1.8e-03	27.18	26.94	26.19	25.79	23.49	23.58	NaN	19.72	18	18	25	20	+
HNRNPH3	P31942	Heterogeneous nuclear ribonucleoprotein H3	6.11	4.5e-04	5.5e-05	26.62	26.47	25.47	25.61	18.77	22	NaN	19.02	9	10	15	13	+
HNRNPK	P61978;S4R359;S4R457	Heterogeneous nuclear ribonucleoprotein K	8.99	6.7e-05	2.9e-06	26.42	26.51	25.61	26.22	18.95	18.67	14.41	16.73	27	28	28	22	+
HNRNPM	P52272;A0A087X0X3;M0QZM1;M0R2I7;M0R2T0;M0R019;M0R0N3;M0QYQ7;M0QY96;M0QYL3;M0R0Y6	Heterogeneous nuclear ribonucleoprotein M	5.42	4.7e-03	1.1e-03	23.03	23.11	25.15	26.12	17.76	16.14	20.94	20.9	16	15	28	28	+
HNRNPU	A0A1W2PPS1;Q00839;A0A1X7SBS1;A0A1W2PP35;Q5RI18;A0A1W2PQL0;A0A1W2PP34;A0A1W2PPL4;A0A1W2PPH7;A0A1W2PRZ7;A0A1W2PQ74;A0A1W2PQD4;A0A1W2PPE9;A0A1W2PRI6;A0A1W2PP22	Heterogeneous nuclear ribonucleoprotein U	5.42	3.3e-03	7.8e-04	25.71	25.83	26.29	25.72	22.74	22.79	18.05	18.3	28	26	33	28	+
HNRNPUL1	Q9BUJ2;A0A0A0MRA5;B7Z4B8;M0R3F1;M0QYZ0;M0QYI8;M0QZV6;M0R0K8;M0R203;M0QYM5;M0R247;A0A087X1I2	Heterogeneous nuclear ribonucleoprotein U-like protein 1	10.37	2.8e-05	3.8e-07	25.74	24.61	25.28	24.72	NaN	14.1	15.33	NaN	25	27	28	25	+
HSP90AA1	P07900;Q14568;Q58FG0;Q58FG1	Heat shock protein HSP 90-alpha	2.99	4.7e-02	2.1e-02	24.68	24.87	24.35	23.2	23.28	23.49	19.74	18.64	29	29	31	30	+
HSPA1B	A0A0G2JIW1;P0DMV9;P0DMV8;V9GZ37	Heat shock 70 kDa protein 1B;Heat shock 70 kDa protein 1A	3.98	3.1e-02	1.2e-02	24	24.38	25.01	24.05	22.09	22.32	16.74	NaN	21	22	28	25	+
HSPA8	P11142;E9PKE3;E9PNE6;E9PN89;E9PLF4;E9PQQ4;E9PQK7;E9PPY6;E9PN25;E9PI65	Heat shock cognate 71 kDa protein	4.69	5.8e-04	8.6e-05	25.68	25.97	26.53	26.04	22.45	22.89	20.37	19.77	28	34	36	33	+
HSPB1	P04792;A0A6Q8PFK8;A0A6Q8PGK1;A0A6Q8PHJ6;A0A6Q8PFE7;A0A6Q8PF43;A0A6Q8PHA6;A0A6Q8PH65;A0A6Q8PGY2;C9J3N8	Heat shock protein beta-1	1.54	2.2e-02	7.9e-03	25.14	25.21	25.23	25.93	23.46	24.49	24.23	23.18	10	10	11	11	+
HSPD1	A0A7I2V599;P10809;A0A7I2V2X6;A0A7I2YQK6;A0A7I2V5M1;A0A7I2V5K3;A0A7I2YQ71;A0A7I2V369;E7ESH4;E7EXB4;C9JL25;C9JL19;C9JCQ4;C9J0S9	60 kDa heat shock protein, mitochondrial	2.13	5.9e-03	1.5e-03	24.18	24.34	24.96	24.74	22.65	22.75	21.35	22.96	11	17	18	17	+
HSPH1	Q92598;A0A0A0MSM0;Q5TBM3;R4GN69	Heat shock protein 105 kDa	3.71	5.8e-04	8.3e-05	21.73	22.08	22.49	23.42	18.66	18.89	NaN	18.6	10	18	17	14	+
IMPDH2	A0A7I2V2T3;H0Y4R1;P12268;E7ETK5;A0A7I2YQK5	Inosine-5-monophosphate dehydrogenase 2	7.03	5.5e-05	1.9e-06	22.95	23.28	23.53	23.38	16.58	17.27	NaN	14.92	12	12	14	10	+
ITGB1	H7C4K3;A0A7I2V2F9;E7EUI6;P05556;A0A7I2V348;C9JPK5;A0A7I2V5Z8;A0A7I2V5T3;Q5T3E6;E9PLR6;E7EQW5;Q5T3E5;E9PQJ2;H7C4N8;C9JNE0	Integrin beta;Integrin beta-1	6.59	2.8e-05	6.1e-07	25.31	24.9	23.74	23.59	17.81	17.73	16.95	18.68	20	20	12	11	+
KHDRBS1	Q07666;A0A6Q8PGH5;Q5VWX1;O75525;E5RG12;H0YAQ1;H0YAQ3;E5RJZ9	KH domain-containing, RNA-binding, signal transduction-associated protein 1	9.12	2.8e-05	5.3e-07	24.7	25.21	25.9	25.82	16.28	16.3	NaN	NaN	9	12	10	9	+
LGALS1	P09382;F8WEI7	Galectin-1	4.15	2.2e-02	8.1e-03	26.45	26.54	24.59	24.18	23.06	22.59	18.22	NaN	10	10	9	6	+
MSN	P26038;V9GZ54	Moesin	3.81	3.8e-03	9.2e-04	22.63	23.35	21.9	21.83	17.83	19.41	NaN	NaN	16	23	15	10	+
MTHFD1	V9GYY3;A0A384N5Y3;F5H2F4;P11586;V9GZ78;A0A494C1T2	C-1-tetrahydrofolate synthase, cytoplasmic;Methylenetetrahydrofolate dehydrogenase;Methenyltetrahydrofolate cyclohydrolase;Formyltetrahydrofolate synthetase;C-1-tetrahydrofolate synthase, cytoplasmic, N-terminally processed	3.61	5.8e-04	8.2e-05	21.77	21.5	21.06	20.81	NaN	18.11	16.93	17.99	8	14	11	9	+
MVP	Q14764;H3BRL2;H3BQK6;H3BP76;H3BUK7;H3BNF6;H3BPZ2;H3BNF2;H3BUP3;H3BQE7	Major vault protein	2.08	6.0e-03	1.5e-03	21.36	21.19	20.95	21.79	19.32	19.49	18.9	NaN	10	11	6	6	+
MYH9	P35579;Q5BKV1;B1AH99;A0A494C024;A0A2R8Y4C3;P13535;Q9Y623;P13533;Q9UKX3;P11055;Q9UKX2;P12882;A0A6E1W127;P12883;REV__Q9UKV3;REV__E7EQT4;REV__S4R3H4;A7E2Y1	Myosin-9	5.5	2.4e-04	2.5e-05	24.18	24.13	25.8	25.04	20.44	20.51	18.06	18.12	50	57	75	72	+
MYL6	F8W1R7;G3V1V0;P60660;J3KND3;G8JLA2;B7Z6Z4;F8VPF3;G3V1Y7;F8VZU9;F8W180;F8W1I5;P14649;H0YI43;F8VXL3	Myosin light polypeptide 6	5.87	1.2e-03	2.2e-04	24.99	24.66	23.82	23.52	19.8	NaN	NaN	16.96	8	7	6	9	+
MYO1C	O00159;F5H6E2;I3L501	Unconventional myosin-Ic	4.06	5.8e-04	8.5e-05	22.75	23.5	23.77	24.34	NaN	19.86	20.08	18.66	15	19	16	13	+
MYOF	Q9NZM1;H0YD14;O75923	Myoferlin	3.33	2.1e-04	2.0e-05	22.05	22.33	22.91	22.79	19.56	19.26	18.6	19.34	22	25	26	23	+
NONO	A0A7I2V5Y7;Q15233;A0A7I2V535;A0A7I2V4J2;A0A7I2V4K9;A0A7I2V4N2;A0A7I2V464;H7C367;C9JYS8;C9IZL7;C9J4X2;A0A7I2YQK8;A0A7I2V447;C9JJ13	Non-POU domain-containing octamer-binding protein	5.82	9.3e-04	1.5e-04	24.73	24.68	24.96	24.54	20.85	20.27	15.85	18.67	23	21	24	20	+
NOP58	Q9Y2X3;H7BZ72;F8WED0	Nucleolar protein 58	2.98	3.0e-03	6.6e-04	21.85	21.85	22.51	21.72	19.14	18.87	NaN	NaN	10	11	13	11	+
NPM1	A0A7I2YQC0;P06748;A0A7I2V5S2;A0A7I2V5J8;E5RI98;A0A7I2V4G8;A0A7I2V433;A0A7I2V2X9;A0A7I2V3U2;A0A7I2V3G5;A0A7I2V579;E5RGW4	Nucleophosmin	3.08	3.2e-03	7.5e-04	24.27	23.78	25.53	26.13	21.9	21.63	22.81	21.05	8	8	14	12	+
NUMA1	Q14980	Nuclear mitotic apparatus protein 1	4.63	3.5e-03	8.4e-04	21.37	21.54	24.13	24.57	18.96	18.52	17.33	NaN	17	27	57	40	+
PABPC1	H0YAR2;P11940;E7EQV3;A0A087WTT1;E7ERJ7;A0A7I2V4N4;A0A7I2YQE4;A0A7I2V649;A0A7I2YQ90;Q9H361;H0YAP2;H0YBN4	Polyadenylate-binding protein 1;Polyadenylate-binding protein;Polyadenylate-binding protein 3	9.03	8.7e-05	4.0e-06	25.34	25.4	24.37	23.67	14.85	16.48	NaN	NaN	30	33	28	19	+
PCBP1	Q15365	Poly(rC)-binding protein 1	6	2.6e-04	2.8e-05	25.2	25.22	24.99	24.5	18.07	19.9	NaN	NaN	11	12	16	17	+
PDCD6IP	Q8WUM4;A0A3B3IT07;C9IZF9;F8WEQ7;F8WBR8;F8WDK9	Programmed cell death 6-interacting protein	7.42	2.6e-04	2.9e-05	23.85	23.85	23.96	24.16	NaN	18.01	15.06	NaN	25	29	27	25	+
PDHB	P11177;C9J634;F8WF02	Pyruvate dehydrogenase E1 component subunit beta, mitochondrial	4.78	2.8e-05	4.9e-07	21.04	21.64	20.93	21.85	16.59	16.6	16.57	16.58	4	5	2	2	+
PDLIM5	Q96HC4;H0Y8Y3;H0YBI4;A0A0A0MSP3;A0A0D9SFR4;H0Y929	PDZ and LIM domain protein 5	6.75	9.4e-05	4.8e-06	22.46	22.58	22.58	22.3	16.41	NaN	NaN	15.05	8	11	6	8	+
PGD	P52209;K7EM49;K7EPF6;K7EMN2;K7ELN9	6-phosphogluconate dehydrogenase, decarboxylating	1.89	4.7e-02	2.1e-02	22.2	21.87	21.23	20.58	19.24	19.92	NaN	NaN	6	7	4	4	+
PHB	P35232;C9JW96;C9JZ20;E9PCW0;E7ESE2	Prohibitin	3.3	1.2e-03	2.1e-04	24.53	24.47	24.72	24	20.21	21.92	21.25	NaN	10	10	15	12	+
PLEC	Q15149;H0YDN1;E9PMV1;E9PKG0;REV__A0A0U1RR03;E9PQ28;E9PIA2	Plectin	8.39	1.1e-04	8.8e-06	24.4	24.41	26.53	26.41	18.22	19.07	16.11	14.78	149	162	315	268	+
PPIA	P62937;F8WE65;C9J5S7;A0A7I2V5J5;A0A7I2V4V1;E5RIZ5;P0DN26;A0A0H2UH34;A0A0B4J2A2;A0A075B767;A0A075B759;Q9Y536;F5H284;P0DN37	Peptidyl-prolyl cis-trans isomerase A;Peptidyl-prolyl cis-trans isomerase A, N-terminally processed;Peptidyl-prolyl cis-trans isomerase	5.97	1.1e-04	6.8e-06	24.55	24.64	24.35	24.82	19.47	16.55	19.66	18.8	10	8	10	9	+
PRDX1	Q06830;A0A0A0MSI0;A0A0A0MRQ5	Peroxiredoxin-1	4.64	4.7e-04	5.9e-05	26.94	26.93	26.44	25.35	22.22	22.39	20.7	NaN	18	18	19	16	+
PRKDC	P78527;F5GX40;H0YG84	DNA-dependent protein kinase catalytic subunit	4.32	1.1e-04	8.1e-06	23.68	23.93	24.98	24.64	20.2	20.75	19.31	19.67	45	57	71	59	+
PRPF8	Q6P2Q9;I3L0J9;I3L3Z8;I3L1T8	Pre-mRNA-processing-splicing factor 8	6.11	2.8e-05	8.3e-07	22.02	22.57	22.7	22.98	16.8	16.68	15.9	NaN	20	24	23	13	+
PSME2	A0A087X1Z3;Q9UL46;H0YM70;H0YKU2	Proteasome activator complex subunit 2	6.08	3.8e-04	4.5e-05	23.23	23.45	21.69	21.72	16.17	NaN	NaN	16.71	8	6	3	4	+
PTBP1	P26599;A0A0U1RRM4;A6NLN1;A0A7I2V621;A0A0D9SF20;A0A7I2V4H6;A0A6Q8PEX4;K7EK45;K7EKJ7;A0A087WUW5;A0A087WU68;K7ES59;K7ELW5	Polypyrimidine tract-binding protein 1	5.6	1.5e-03	2.7e-04	23.75	23.81	23.67	23.05	16.41	19.53	NaN	NaN	12	14	12	6	+
QARS1	P47897;A0A1B0GVU9;B4DDN1;H7C0R3;A0A0U1RQT0;A0A0U1RQX5;A0A0U1RRI9;A0A0U1RQQ5;A0A0U1RQE9;A0A0U1RQM8;A0A0U1RR66;A0A1B0GTT3;A0A0U1RQU2;A0A0U1RRC8;A0A0U1RQL2;A0A0U1RQX9;F2Z2V6;A0A0U1RRJ7;A0A0U1RQJ6;A0A0U1RR79;A0A0U1RQC3	Glutamine--tRNA ligase	3.22	6.7e-03	1.7e-03	20.25	20.5	20.57	20.86	NaN	16.33	18.32	NaN	8	7	8	7	+
RAB6A	P20340;J3KR73;C9JU14;F5H3K7;F5GX61;C9JB90;C9J0I2	Ras-related protein Rab-6A	3.55	1.4e-02	4.2e-03	23.58	23.58	22.62	20.79	18.99	19.19	NaN	NaN	8	7	7	5	+
RAB7A	A0A6Q8PG52;A0A6Q8PH84;P51149;A0A6Q8PGE6;C9J592;C9J8S3;C9IZZ0;C9J4V0;C9J7D1;C9J4S4;A0A6Q8PF79	Ras-related protein Rab-7a	2.78	1.7e-02	5.6e-03	22.72	24.16	23.25	22.75	19.58	21.3	NaN	NaN	5	8	5	3	+
RBM14	Q96PK6;A0A0A6YYI9;F8WDX3;A0A0A0MSL8;B8ZZ74	RNA-binding protein 14	7.11	2.8e-05	2.9e-07	24.54	23.89	25.83	25.25	17.38	18.54	18.11	17.05	20	19	20	16	+
RECQL	P46063;F5H2L2;F8WA66;F8WD97;F5GYB7;F5H4P4;F5H3W0	ATP-dependent DNA helicase Q1	4.83	1.5e-03	2.9e-04	22.57	22.95	22.29	20.61	17	17.55	NaN	NaN	9	8	7	3	+
RPL11	P62913;Q5VVC8	60S ribosomal protein L11	2.25	2.6e-02	9.9e-03	24.15	24.42	24.08	23.96	23.03	23.23	20.09	21.28	4	6	8	8	+
RPL12	P30050	60S ribosomal protein L12	2.06	1.1e-02	3.1e-03	23.22	23.23	23.61	24.31	21.4	NaN	22.06	21.14	6	6	5	4	+
RPL13	P26373;J3KS98;J3QSB4;H3BUK8	60S ribosomal protein L13	1.7	2.9e-02	1.1e-02	22.99	23.24	23.17	22.61	20.48	22.15	21.27	NaN	6	7	7	8	+
RPL3	P39023;G5E9G0;B5MCW2;H7C422;H7C3M2;F8WCR1;Q92901	60S ribosomal protein L3	1.99	3.5e-02	1.4e-02	23.6	23.66	24.04	23.65	22.87	22.1	NaN	20.28	13	15	15	11	+
RPL30	P62888;E5RI99;A0A0B4J213;A0A0C4DH44;E5RJH3	60S ribosomal protein L30	1.86	4.7e-02	2.1e-02	23.1	23.35	22.95	22.87	20.35	22.08	NaN	NaN	5	4	5	5	+
RPL6	Q02878;F8VZ45;U3KQR5;F8VR69;F8VZA3;F8VWR1;F8VU16	60S ribosomal protein L6	1.84	1.6e-02	5.4e-03	24.82	24.97	25.61	25.77	23.09	24.59	22.79	23.34	9	12	10	8	+
RPL7	P18124;A8MUD9;C9JIJ5;C9JZ88	60S ribosomal protein L7	2.48	2.5e-02	9.2e-03	24.78	24.7	24.64	24.34	23.63	23.55	20.7	20.66	7	9	10	7	+
RPL9	P32969;D6RAN4;A0A2R8Y5Y7;H0Y9V9;H0Y9R4	60S ribosomal protein L9	1.3	3.5e-02	1.4e-02	22.15	22.49	22.03	22.29	21.12	20.79	20.91	NaN	4	5	8	5	+
RPS14	P62263;A0A2R8Y811;E5RH77	40S ribosomal protein S14	2.63	1.8e-02	6.1e-03	22.01	21.77	23.3	22.65	20.5	19.11	NaN	NaN	6	7	7	7	+
RPS2	P15880;H0YEN5;E9PQD7;I3L404;E9PM36;E9PMM9;E9PPT0;H3BNG3;H0YE27	40S ribosomal protein S2	2.21	3.8e-02	1.6e-02	24.28	24.14	23.94	23.19	20.69	22.67	NaN	NaN	6	7	10	8	+
RPS27	P42677;C9J1C5	40S ribosomal protein S27	2.8	7.2e-03	1.9e-03	23.52	23.88	23.31	22.68	20.84	22.21	19.15	19.99	3	4	3	3	+
RPS3A	P61247;H0Y9Y4;D6RG13;D6RAT0;E9PFI5;H0Y8L7;D6RB09;D6R9B6;D6RAS7;D6RI02;D6RED7;D6RGE0	40S ribosomal protein S3a	3.04	2.4e-02	8.9e-03	24.23	23.83	22.14	21.57	19.64	20.15	NaN	NaN	12	15	12	9	+
RPS8	P62241;Q5JR95	40S ribosomal protein S8	2.26	4.9e-03	1.2e-03	23.66	23.7	23.69	24.05	22.78	21.09	21.1	21.09	9	11	11	8	+
RPS9	P46781;B5MCT8;C9JM19;F2Z3C0;A8MXK4	40S ribosomal protein S9	3.72	1.8e-02	6.3e-03	22.92	23.75	22.95	22.44	17.46	22.77	19.34	17.61	8	11	12	8	+
RPSA	C9J9K3;P08865;A0A0C4DG17;F8WD59	40S ribosomal protein SA	2.05	3.4e-02	1.4e-02	24	24.1	23.47	23.5	20.91	22.53	NaN	NaN	5	8	5	7	+
RRBP1	Q9P2E9;A0A087WVV2;F8W7S5;A0A087WU26;A2A2S5;V9GY78;H9KV85;E9PN67;C9J066;Q8N4C6	Ribosome-binding protein 1	5.19	1.1e-03	1.8e-04	21.43	21.07	20.9	21.43	18.14	NaN	14.43	15.49	15	14	17	17	+
RUVBL2	Q9Y230;M0R0Y3;X6R2L4;M0QXI6;M0R0Z0;A0A1W2PS48	RuvB-like 2	2.49	7.0e-03	1.8e-03	22.95	22.87	22.75	22.33	20.48	20	NaN	NaN	12	10	9	11	+
SARS1	Q5T5C7;P49591	Serine--tRNA ligase, cytoplasmic	2.15	3.8e-02	1.6e-02	20.23	20.87	19.02	19.53	18.21	17.31	NaN	NaN	3	5	4	4	+
SCAMP3	O14828	Secretory carrier-associated membrane protein 3	4.25	3.2e-03	7.3e-04	22.62	21.6	22.54	23.78	NaN	19.16	NaN	17.6	4	5	7	5	+
SEC24C	P53992;G5EA31;A0A0U1RR49	Protein transport protein Sec24C	5.32	2.2e-04	2.2e-05	23	24.09	23.3	23.29	18.38	NaN	NaN	17.82	12	21	18	11	+
SEC31A	O94979;D6REX3;H7BXG7;D6RHZ5;H0YAB3;H0Y8V7;H0Y9K1;H0Y9T9;H0Y8W8;H0YAF5;D6RCQ9;D6RE64;H0Y9V3;D6RHE8;E9PKR7;Q9NQW1;D6RBT0	Protein transport protein Sec31A	7.08	1.1e-04	6.2e-06	22.95	22.88	22.96	21.32	NaN	15.67	16.59	14.1	17	15	16	11	+
SF3B1	O75533;B4DGZ4;A0A494C1M2;H7C341;F8WC19	Splicing factor 3B subunit 1	5.46	1.8e-04	1.6e-05	22.91	22.7	23.48	22.42	17.2	17.64	NaN	NaN	21	21	21	12	+
SFPQ	P23246;H0Y9K7;H0Y9U2	Splicing factor, proline- and glutamine-rich	5.13	8.4e-03	2.3e-03	24.99	25.17	25.01	25.07	21.64	21.73	NaN	16.42	18	22	22	19	+
SFXN1	Q9H9B4;D6RFI0;D6RDG7;S4R2X2;D6RAE9	Sideroflexin-1	3.77	2.6e-03	5.7e-04	22.26	21.91	22.91	23.22	18.14	19.46	NaN	NaN	7	6	8	7	+
SHMT2	P34897;H0YIZ0;G3V2Y4;G3V5L0;G3V4W5;G3V540;G3V2W0;G3V241;G3V3Y8;G3V4T0;G3V4X0;G3V2E4;G3V2D2;G3V2Y1;G3V3C6	Serine hydroxymethyltransferase, mitochondrial;Serine hydroxymethyltransferase	3.58	5.0e-04	6.5e-05	22.02	21.7	22.38	22.21	18.81	17.74	NaN	18.94	5	6	8	9	+
SLC25A13	Q9UJS0;R4GN64	Calcium-binding mitochondrial carrier protein Aralar2	2.43	2.7e-02	1.0e-02	21.14	21.98	22.49	22.25	18.65	20.42	NaN	NaN	7	11	7	4	+
SND1	Q7KZF4;H7C597	Staphylococcal nuclease domain-containing protein 1	5.77	8.8e-05	4.3e-06	22.94	23.15	22.92	23.42	17.07	18.44	NaN	16.51	14	21	19	18	+
STRAP	Q9Y3F4;H0YH33	Serine-threonine kinase receptor-associated protein	2.48	1.6e-02	5.1e-03	23.27	23.43	22.83	21.86	20.16	20.58	NaN	NaN	9	10	10	8	+
TAGLN2	P37802;X6RJP6;C9J5W6;Q9UI15	Transgelin-2	5.21	7.4e-04	1.1e-04	24.57	24.9	22.57	21.97	19.28	19.22	17.87	16.79	10	10	6	4	+
TARS1	P26639;D6R9F8;D6RCA5;D6RDJ6;D6RBR8;D6RJ97;D6RHV7;D6RCS6;B7ZLP8;A2RTX5	Threonine--tRNA ligase, cytoplasmic	1.87	3.7e-02	1.5e-02	19.78	20.45	21.16	20.67	18.91	NaN	18.39	NaN	3	6	8	5	+
TBC1D22B	Q9NU19	TBC1 domain family member 22B	11.54	1.4e-07	3.5e-10	27.7	27.48	28.48	28.84	16.59	16.6	16.57	16.58	31	30	37	36	+
TBL2	E9PF19;Q9Y4P3;Q96E41;A0A087WXC6;F8WDI9	Transducin beta-like protein 2	3.72	5.2e-03	1.3e-03	20.69	21.51	21.54	21.61	16.48	18.74	NaN	NaN	4	5	4	6	+
TCP1	P17987;E7ERF2;E7EQR6;F5H282;F5GZ03;F5H136;F5GZI8;F5H676;F5H726;F5GYL4;F5H7Y1	T-complex protein 1 subunit alpha	2.85	8.1e-03	2.2e-03	24.11	24.09	24.2	23.96	22.02	22.87	19.65	20.42	19	20	20	16	+
TECR	Q9NZ01;M0R2N5;M0R3C3;M0R329	Very-long-chain enoyl-CoA reductase	2.19	4.7e-02	2.1e-02	20.3	21.06	21.98	22.62	19.13	NaN	19.47	NaN	3	5	5	4	+
TKT	P29401;A0A0B4J1R6;E9PFF2;F8W888;F8WAX4	Transketolase	5.3	1.1e-04	6.9e-06	21.84	22.61	21.04	21.12	17.79	15.73	15.84	16.06	6	9	9	10	+
TLN1	Q9Y490;A0A1B0GVU7;H0YMT1	Talin-1	6.77	5.5e-05	2.2e-06	22.76	22.39	22.94	22.89	16.25	15.7	NaN	NaN	31	41	49	48	+
TRIM28	Q13263;M0R0K9;M0R2I3;M0R3C0	Transcription intermediary factor 1-beta	5.04	1.1e-04	8.3e-06	22.6	22.4	23.21	23.83	18.48	17.85	NaN	17.58	15	17	16	16	+
TUBA1B	P68363;C9JDS9	Tubulin alpha-1B chain	2.03	9.7e-03	2.7e-03	28.14	28.46	27.75	27.51	26.26	26.79	24.93	25.76	24	26	25	24	+
UQCRC2	P22695;H3BRG4;H3BSJ9;H3BP04;H3BUE4;H3BUI9;A0A087WVZ4	Cytochrome b-c1 complex subunit 2, mitochondrial	1.99	8.7e-03	2.4e-03	22.79	23.02	23.41	23.04	21.47	21.27	20.5	NaN	8	10	10	7	+
VCP	P55072;A0A7I2V540;A0A7I2V5G8;A0A7I2V2Y2;A0A7I2YQJ0	Transitional endoplasmic reticulum ATPase	8.11	2.8e-05	5.4e-07	26.07	26.14	24.95	24.52	16.75	17.07	18.1	NaN	47	45	47	43	+
VDAC2	P45880;A0A0A0MR02;Q5JSD2;Q5JSD1;A2A3S1	Voltage-dependent anion-selective channel protein 2	5.68	2.7e-04	3.0e-05	23.55	23.4	24.76	24.92	19.75	NaN	17.3	18.38	5	8	9	8	+
VIM	P08670;B0YJC4;B0YJC5;A0A1B0GTT5;A0A1B0GVG8;H7C5W5;P41219;P17661;F8W835;P07196	Vimentin	4.4	1.4e-04	1.1e-05	29.88	29.98	30.47	30.19	26.15	26.86	24.9	25	67	65	89	84	+
XRCC6	P12956;B1AHC9	X-ray repair cross-complementing protein 6	4.62	4.9e-04	6.2e-05	24.25	24.35	23.83	24.05	NaN	20.14	20.34	18.03	17	16	17	16	+
YBX1	P67809;H0Y449;C9J5V9	Nuclease-sensitive element-binding protein 1	5.98	1.1e-04	7.4e-06	24.5	24.78	24.54	24.04	17.13	19.46	NaN	18.85	10	10	10	9	+
YWHAB	P31946;Q4VY19;A0A0J9YWE8;Q4VY20;A0A0J9YWZ2	14-3-3 protein beta/alpha;14-3-3 protein beta/alpha, N-terminally processed	2.92	2.3e-02	8.6e-03	22.61	23.65	23.84	23.83	22.07	22.41	19.11	18.66	9	10	10	8	+
YWHAE	P62258;B4DJF2;I3L3T1;K7EIT4;K7EM20;I3L0W5	14-3-3 protein epsilon	2.82	1.0e-02	2.8e-03	23.13	22.97	24.12	24.48	20.61	21.1	NaN	NaN	11	12	8	6	+
YWHAH	Q04917;A2IDB2;F8WEB6;A2IDB1	14-3-3 protein eta	3	1.4e-02	4.6e-03	20.64	20.4	22.02	21.93	16.97	17.9	19.88	NaN	6	7	4	4	+

## Sheet: 2. Significant 22B vs. H2O2
Gene Name	Protein IDs	Protein Name	Fold Change (Log2)	p.adj	p.val	LFQ 22B1	LFQ 22B2	LFQ 22B3	LFQ 22B4	LFQ H202 1	LFQ H202 2	LFQ H202 3	LFQ H202 4	Pep 22B1	Pep 22B2	Pep 22B3	Pep 22B4	Peptide filter
ACLY	P53396;K7ESG8;K7EIE7	ATP-citrate synthase	3.02	3.7e-03	9.6e-04	22.74	22.54	23.6	23.34	NaN	19.63	NaN	20.43	17	14	16	14	+
ACO2	A0A7I2V5T4;A2A274;Q99798;A0A7I2V5A1;A0A7I2V3U0;A0A7I2V586;A0A7I2V3F1;A0A7I2V614;A0A7I2V538;A0A7I2V6A6;A0A7I2V4I8;A0A7I2V5W7;A0A7I2V3C8;A0A7I2V3U7;A0A7I2V5U4;A0A7I2V2Y4	Aconitate hydratase, mitochondrial	2.59	7.5e-03	2.2e-03	21.91	21.99	22.38	23.05	19.95	20.71	18.58	NaN	7	9	9	5	+
ACOT7	O00154;K7EKP8;Q6ZUV0	Cytosolic acyl coenzyme A thioester hydrolase	3.48	1.1e-03	1.7e-04	21.87	22.21	23.46	23.6	19.68	20.43	18.44	18.68	5	7	7	9	+
ACTN4	O43707	Alpha-actinin-4	8.72	5.0e-05	6.0e-07	27.78	27.81	26.42	25.12	17.13	18.67	NaN	18.39	72	72	70	62	+
ADAR	P55265;A0A3B3IRQ9;A0A3B3ISX1;A0A3B3ITG9;A0A3B3ISU1	Double-stranded RNA-specific adenosine deaminase	5.83	6.3e-04	9.2e-05	21	20.56	22.96	23	16.36	15.74	NaN	NaN	11	11	17	12	+
AHCY	P23526	Adenosylhomocysteinase	2.72	3.1e-03	7.4e-04	23.08	23.68	22.91	23.63	21.56	19.99	NaN	20.27	8	10	9	7	+
AHNAK	Q09666;E9PQE3;E9PJZ0;E9PKR9;E9PJC6;E9PLK4;P48552	Neuroblast differentiation-associated protein AHNAK	6.88	2.3e-04	1.9e-05	22.86	23.4	25.13	25.46	18.46	15.55	NaN	18	73	108	132	99	+
AK2	F8W1A4;P54819;F8VZG5;A0A5F9ZHP2;F8VY04;A0A5K1VW67;G3V213;F8VPP1	Adenylate kinase 2, mitochondrial;Adenylate kinase 2, mitochondrial;Adenylate kinase 2, mitochondrial, N-terminally processed	2.64	1.2e-02	3.8e-03	21.51	22.14	20.52	22.12	NaN	19.22	NaN	18.64	5	7	5	8	+
ALDOA	P04075;J3KPS3;H3BQN4;H3BPS8;H3BUH7;H3BR04;H3BMQ8;H3BU78;H3BR68	Fructose-bisphosphate aldolase A;Fructose-bisphosphate aldolase	4.67	2.0e-03	4.3e-04	26.36	26.63	25.14	24.44	20.13	19.27	20.63	23.86	27	25	22	23	+
AMPD2	A0A5F9UK94;H0Y360;Q01433;A0A590UK85;A0A590UJY6;E9PIJ1;E9PJF6;A0A590UJX5;H0YF16	AMP deaminase 2	2.83	1.9e-02	6.6e-03	19.48	19.38	20.88	21.71	NaN	NaN	17.18	17.87	2	2	5	6	+
ANXA11	P50995;H0Y6E1;E5RIN3;P27216	Annexin A11	7.67	3.1e-05	2.6e-07	24.19	24.31	24.26	24.09	16.6	16.48	NaN	NaN	21	20	16	15	+
ANXA2	P07355;H0YMW4;H0YN42;H0YMU9;H0YMD0;A6NMY6;H0YL33;H0YM50;H0YKS4;H0YNB8;H0YN28;H0YMM1;A0A7I2V4P4;H0YKX9;H0YMT9;H0YLV6;H0YKZ7;H0YKL9;H0YKV8;H0YMD9;H0YKN4;H0YLE2	Annexin A2;Annexin;Putative annexin A2-like protein	2.75	1.8e-03	3.8e-04	27.36	27.17	26.31	25.89	23.59	23.94	23.32	24.89	33	31	38	29	+
APEX1	P27695;G3V3M6;G3V5Q1;G3V3C7;A0A0C4DGK8;G3V5D9;G3V5M0;G3V359;H7C4A8;G3V3Y6;G3V2D9	DNA-(apurinic or apyrimidinic site) lyase;DNA-(apurinic or apyrimidinic site) lyase, mitochondrial	1.89	3.5e-02	1.3e-02	20.57	20.44	19.2	20.8	18.32	19.28	17.48	NaN	3	6	2	5	+
ATP2B1	P20020;E7ERY9;A0A2R8Y4R4;Q01814;A0A2U3U055;A0A2U3TZI3;F8W1V5;A0A0U1RQU3;H0YHH6;A0A2R8Y535	Plasma membrane calcium-transporting ATPase 1;Calcium-transporting ATPase	4.09	7.7e-04	1.2e-04	21.69	22.27	21.44	21.93	16.22	18.64	NaN	18.38	8	11	9	9	+
ATP6V1A	P38606;C9JVW8;C9JA17;F8WDJ3	V-type proton ATPase catalytic subunit A	2.53	4.9e-02	2.0e-02	19.06	20.32	21.8	22.48	NaN	17.62	17.64	19.9	2	4	9	8	+
BAIAP2L1	Q9UHR4	Brain-specific angiogenesis inhibitor 1-associated protein 2-like protein 1	3.07	3.5e-03	8.7e-04	22.66	22.95	23.65	23.43	NaN	NaN	19.6	20.6	6	7	11	7	+
BCLAF1	Q9NYF8;H0YF14	Bcl-2-associated transcription factor 1	6.93	1.5e-03	2.9e-04	21.44	20.68	24.59	24.58	NaN	NaN	15.49	16.3	7	8	16	16	+
BUB3	O43684;J3QT28;J3QSX4	Mitotic checkpoint protein BUB3	3.42	1.5e-03	3.1e-04	22.47	22.74	21.88	22.03	19.49	19.57	NaN	17.51	6	9	7	8	+
CAD	F8VPD4;P27708;H7BZB3;H7C2E4;H7C3Z5;A0A669KBF2;P31327	CAD protein;Glutamine-dependent carbamoyl-phosphate synthase;Aspartate carbamoyltransferase;Dihydroorotase	3.58	2.9e-04	3.0e-05	22.23	22.17	22.36	22.85	18.59	17.79	19.74	19.19	11	14	18	16	+
CAND1	Q86VP6;A0A0C4DGH5;H0YH27;F5H6I6;A0A3B3ISC4;F8WBB8	Cullin-associated NEDD8-dissociated protein 1	3.19	6.0e-03	1.7e-03	20.67	20.44	21.32	21.14	NaN	15.92	18.08	19.1	5	6	10	9	+
CAP1	Q01518;Q5T0R1;Q5T0R7;Q5T0R6;Q5T0R5;Q5T0R4;Q5T0R3;Q5T0R2;Q5T0R9;Q5T0S3;Q5T0R8	Adenylyl cyclase-associated protein 1	4.83	3.7e-03	9.5e-04	22.08	22.66	22.16	22.26	16.16	15.59	16.73	21.36	11	11	9	10	+
CAPZA1	P52907	F-actin-capping protein subunit alpha-1	1.46	4.8e-02	2.0e-02	22.91	23.38	24.2	24.56	22.25	21.51	22.62	22.83	6	9	5	5	+
CAPZB	B1AK88;A0A6I8PRV6		2.67	6.5e-03	1.8e-03	22.79	23.08	23.01	23.63	19.96	NaN	NaN	20.95	8	9	5	7	+
CAV1	Q03135;E9PCT5;P56539	Caveolin-1;Caveolin	3.67	2.4e-02	8.5e-03	25.1	24.57	23.78	22.92	22.16	21.8	NaN	17.3	9	6	7	8	+
CCAR2	Q8N163;H0YB24;G3V119;E5RHJ4;H0YC69;E5RGU7;E5RFJ3;H0YC58;A0A087X2B6	Cell cycle and apoptosis regulator protein 2	2.89	4.1e-03	1.1e-03	20.41	20.86	22.11	22.57	18.74	18.62	NaN	18.44	5	7	10	11	+
CCT2	P78371;F5GWF6;F8VQ14	T-complex protein 1 subunit beta	4.18	8.0e-03	2.3e-03	24.17	24.16	23.59	22.45	16.99	18.95	18.82	22.88	14	17	22	14	+
CCT3	P49368;B4DUR8;Q5SZX6;E9PRC8;Q5SZX9;E9PQ35;Q5SZW8;E9PM09	T-complex protein 1 subunit gamma	2.82	1.6e-02	5.2e-03	23.27	23.03	24.04	23.57	19.45	19.24	20.74	23.2	13	15	21	15	+
CCT6A	P40227;Q92526;J3KRI6	T-complex protein 1 subunit zeta	1.25	4.8e-02	2.0e-02	22.43	21.87	22.15	22.2	20.92	21.68	20.68	20.37	11	13	11	10	+
CDC42	P60953;A0A590UJK8;Q5JYX0;A0A494C1M1;A0A494BZX6;A0A3B3IRV0;F8WET9;B1AH79;G3V4H1;G3V476;P17081;Q9H4E5	Cell division control protein 42 homolog	2.59	2.4e-02	8.7e-03	23.27	22.89	22.78	21	19.42	20.37	NaN	NaN	6	6	9	7	+
CLTC	A0A087WVQ6;Q00610;J3KS13;P53675;A0A087WX41;K7EJJ5;J3KSQ2;J3QL20;J3KRF5;A0A087WV74;A0A087WXH4;F5H5N6	Clathrin heavy chain;Clathrin heavy chain 1	7.43	6.0e-05	1.4e-06	26.35	26.45	26.32	25.65	16.45	19.06	18.84	20.69	60	67	62	58	+
CNN2	B4DDF4;B4DUT8;Q99439;H3BVI6;A0A087X271;A0A087X1X5;K7ES69;H3BQH0;U3KPS3;A0A087WV51	Calponin;Calponin-2	7.17	8.7e-05	3.6e-06	23.97	24.86	23.81	22.74	NaN	NaN	16.67	16.67	12	13	13	11	+
COPA	P53621;A0A3B3IT15;A0A3B3IS84;A0A3B3ISC6;A0A3B3IU89;A0A3B3ITV3;A0A3B3ISK1;A0A3B3ITI7;A0A3B3IU78;A0A3B3IU84;A0A3B3IS23;A0A3B3ITX2	Coatomer subunit alpha;Xenin;Proxenin	4.6	2.5e-04	2.3e-05	21.58	21.26	21.42	21.77	16.63	17.19	NaN	NaN	12	16	12	14	+
CORO1B	Q9BR76;A0A087WW53;F5H390;F5H0D2;A9Z1Z3	Coronin-1B	2.49	2.9e-02	1.1e-02	19.91	19.68	21.45	21.84	NaN	18.13	NaN	18.32	3	2	4	4	+
CPSF7	Q8N684;F5H669;F5H6M0;F5H047;J3QT54;C9J286;C9J323;C9JM38;F5H5B7;F5H1W4;F5H2K8;F5H6P5;F5H6A8;F5GXA3	Cleavage and polyadenylation specificity factor subunit 7	2.28	9.1e-03	2.7e-03	20.31	20.81	20.39	20.44	NaN	NaN	18.2	18.22	5	6	5	7	+
CRIP2	P52943;H0YFA4;H0YHD8	Cysteine-rich protein 2	3.76	2.3e-02	8.0e-03	23.64	23.61	25.36	25.98	17.9	NaN	22.28	22.5	6	4	6	6	+
CSDE1	O75534;E9PLT0;E9PLD4;E9PNG3;E9PKN4	Cold shock domain-containing protein E1	4.06	2.2e-03	5.1e-04	22.59	22.38	22.68	22.9	17.33	NaN	NaN	19.83	11	10	10	8	+
CTNND1	A0A669KB05;A0A669KB62;E9PKY0;H0YC95	catenin delta 1	8.24	1.1e-04	4.8e-06	23.1	23.16	22.75	22.78	13.22	NaN	NaN	16.2	18	22	30	25	+
CTTN	Q14247;H0YCD9;H0YEV2	Src substrate cortactin	9.47	1.3e-04	7.6e-06	25.52	25.31	25.64	25.12	NaN	13.89	NaN	17.96	39	39	34	24	+
DARS1	P14868;H7BZ35;C9J7S3;C9JLC1;H7C278;C9JQM9	Aspartate--tRNA ligase, cytoplasmic	1.57	4.2e-02	1.7e-02	22.81	22.73	22.91	22.22	20.36	20.95	NaN	21.96	12	14	13	5	+
DBN1	Q16643;D6R9W4;D6RFI1;D6R9Q9;D6RCR4	Drebrin	9.24	2.6e-06	1.0e-08	23.72	24.14	24.88	24.32	15.26	14.47	NaN	15.34	19	17	16	15	+
DDX17	A0A1X7SBZ2;Q92841;A0A5H1ZRQ2;A0A0U1RQJ0	Probable ATP-dependent RNA helicase DDX17	5.22	5.0e-05	7.7e-07	24.75	25.06	24.72	24.65	19.24	19.86	NaN	19.62	33	31	31	28	+
DDX3X	A0A2R8Y4A4;O00571;A0A0D9SG12;A0A0D9SF53;A0A2R8YF78;A0A0D9SFB3;A0A2R8YFS5;A0A2R8YFR4;A0A2R8YCW1;A0A2U3TZJ9;A0A2R8Y645;F6S8Q4;A0A2R8Y5G6;A0A2R8YDH3;A0A2R8Y7T2;A0A2R8YDT5;O15523;A0A0J9YVQ7;A0A087WVZ1;A0A2R8Y650;A0A2R8YCU0;A0A087WX09;A0A2R8YF89;C9J081;C9J8G5;A0A2R8Y770;D6RCM4;Q9NQI0;A0A2R8Y4D2;H0Y960	ATP-dependent RNA helicase DDX3X;ATP-dependent RNA helicase DDX3Y	4.75	7.2e-05	2.1e-06	25.76	25.1	25.21	24.94	20.71	19.85	19.91	21.57	28	32	28	21	+
DDX5	P17844;J3KTA4;A0A7I2V2S0;A0A7I2V507;A0A0G2JLI4;A0A7I2V5F5;J3QRQ7;J3KRZ1;J3QSF1;J3KTQ4;J3QR02;X6RLV5;J3QKN9;J3QRN5;J3QR62;J3QLG9;J3QS79	Probable ATP-dependent RNA helicase DDX5	4.57	2.6e-04	2.4e-05	25.44	25.6	24.35	24.38	18.96	21.83	20.15	20.56	27	29	26	22	+
DHX15	O43143;F5H658;Q14562	Pre-mRNA-splicing factor ATP-dependent RNA helicase DHX15	4.23	8.3e-05	3.2e-06	23.91	23.86	23.57	22.79	19.89	18.82	19.57	18.92	23	21	24	21	+
DHX9	Q08211	ATP-dependent RNA helicase A	4.13	2.8e-04	2.7e-05	24.92	25.47	25.18	24.43	21.34	22.19	19.92	20.02	35	36	40	31	+
DPYSL2	A0A1C7CYX9;E5RFU4	dihydropyrimidinase-related protein 2	1.48	3.9e-02	1.5e-02	24.97	24.99	23.88	24.3	22.34	22.6	23.61	23.68	20	23	14	17	+
DYNC1H1	Q14204;A0A2R8Y706;A0A2R8YFZ7;A0A2R8Y5T0;A0A2R8Y6H2;A0A2R8Y542;A0A2R8YGC7;H0YJ21;A0A2R8Y6I5	Cytoplasmic dynein 1 heavy chain 1	3.85	2.4e-02	8.4e-03	20.72	21.12	22.78	21.66	14.67	16.38	18.49	21.34	23	31	33	24	+
EEF1D	P29692;E9PK01;E9PRY8;A0A087X1X7;E9PI39;E9PPR1;E9PL12;E9PQ49;E9PMW7;E9PIZ1;H0YCK7;E9PQZ1;E9PK06;E9PK72;H0YE72;E9PQC9;H0YE58;E9PKK3;E9PJD0;E9PNW6	Elongation factor 1-delta	4.74	3.0e-04	3.1e-05	25.3	25.23	24.87	25.65	21.06	21.65	18.36	21.02	7	8	7	7	+
EFHD2	Q96C19;H0Y4Y4	EF-hand domain-containing protein D2	3.01	3.7e-03	9.5e-04	21.03	21.52	22.07	22.32	18.86	NaN	NaN	18.6	4	3	6	5	+
EFTUD2	Q15029;K7EP67;K7EJ74	116 kDa U5 small nuclear ribonucleoprotein component	6.14	1.1e-04	5.4e-06	22.12	22.45	22.41	21.85	16.76	15.38	NaN	NaN	9	13	15	12	+
EGFR	P00533;E9PFD7;Q504U8;C9JYS6;J3QLU9;A0A0A0MSE1;Q15303;J3KTI5;H3BLT0	Epidermal growth factor receptor;Receptor protein-tyrosine kinase	5.11	1.8e-04	1.2e-05	20.79	20.85	20.99	21.55	NaN	NaN	16.21	15.67	12	15	13	12	+
EIF2S3	P41091;Q2VIR3;H7BZU1	Eukaryotic translation initiation factor 2 subunit 3;Putative eukaryotic translation initiation factor 2 subunit 3-like protein	2.64	1.1e-03	1.7e-04	21.99	22.38	22.21	21.77	19.04	20.32	19.47	18.96	7	8	9	6	+
EIF3A	Q14152	Eukaryotic translation initiation factor 3 subunit A	4.52	1.9e-04	1.5e-05	20.92	20.81	22.28	21.94	NaN	16.47	17.18	17.25	9	11	21	17	+
EIF3C	Q99613;B5ME19;H3BPE4;H3BPE3;H3BTY8	Eukaryotic translation initiation factor 3 subunit C;Eukaryotic translation initiation factor 3 subunit C-like protein	6.39	7.7e-04	1.2e-04	23.86	24.2	22.96	22.77	NaN	15.3	NaN	18.81	22	23	22	18	+
EIF3E	P60228;A0A7I2V3S3;A0A7I2V3I0;A0A7I2V2H9;A0A7I2V2W0;A0A7I2V5Z6;A0A7I2V3I2;H0YBP5;A0A7I2V4B4;B3KW56;A0A7I2V4G3;E5RGA2;A0A7I2V5P9;E5RHS5;A0A7I2V570;A0A161SXE1;A0A7I2V3W9;A0A7I2V429;H0YBR5;A0A7I2V2Q9;A0A7I2V2S9;H0YAW4;A0A7I2V5K7;E5RII3;E5RJ25;E5RIP5	Eukaryotic translation initiation factor 3 subunit E	3.8	3.1e-03	7.7e-04	23.03	23.28	21.47	22.2	16.18	20.11	19.39	19.09	8	12	6	6	+
EIF3L	B0QY89;Q9Y262;B0QY90;C9JHP4;C9K0Q7;H7C3A0;H0Y7E6	Eukaryotic translation initiation factor 3 subunit L	5.09	1.5e-03	3.0e-04	25.38	25.51	24.44	23.15	20.31	20.94	NaN	17.32	21	20	21	12	+
EIF4G1	E7EUU4;E9PGM1;E7EX73;Q04637;A0A7I2Y1C3;C9JF13;C9J6B6;C9K073;C9J2Z7;H7C044;A0A6Q8PFB2;H7C0V6;F8WCF2;C9JHW9;C9JWH7;REV__C9JQZ6;REV__Q8NEG2;C9JWW9;C9JSU8;REV__F5H7J8;C9J556;REV__J3KQX6	Eukaryotic translation initiation factor 4 gamma 1	5.18	1.2e-03	2.0e-04	23.45	23.9	24.08	24.61	NaN	NaN	17.38	20.29	23	24	25	24	+
EIF5A	I3L397;I3L504;P63241;Q6IS14;F8WCJ1;C9J7B5;C9J4W5;Q9GZV4	Eukaryotic translation initiation factor 5A;Eukaryotic translation initiation factor 5A-1;Eukaryotic translation initiation factor 5A-1-like;Eukaryotic translation initiation factor 5A-2	2.8	6.6e-03	1.9e-03	24.4	24.69	22.95	24.5	19.57	21.89	21.44	22.46	8	10	6	5	+
ELAVL1	Q15717;M0QZR9;M0R055;A0A494C0Q5;A0A494C0M6;A0A494C011	ELAV-like protein 1	4.05	8.8e-03	2.6e-03	23.32	23.16	23.35	22.46	16.68	20.8	17.05	21.59	7	7	4	4	+
EMD	P50402;Q5HY57;F8WEQ1	Emerin	3.68	1.1e-03	1.8e-04	23.11	23.66	23.1	23.85	NaN	19.37	NaN	20.11	6	10	7	7	+
EPHA2	P29317	Ephrin type-A receptor 2	4.54	3.6e-04	4.2e-05	22.57	22.79	23.35	22.68	18.79	17.84	NaN	NaN	12	15	15	7	+
EPRS1	P07814;V9GYZ6;V9GZ76	Bifunctional glutamate/proline--tRNA ligase;Glutamate--tRNA ligase;Proline--tRNA ligase	2.88	1.5e-03	3.0e-04	21.31	22.2	22.82	22.5	19.31	20.38	18.52	19.12	14	21	31	17	+
ERH	P84090;G3V279	Enhancer of rudimentary homolog	2.39	1.0e-02	3.1e-03	22.68	23.07	21.99	22.32	20.23	20.01	NaN	NaN	4	4	4	4	+
EXOSC10	Q01780;K7EJ37	Exosome component 10	3.8	2.2e-02	7.8e-03	20.03	21.04	23.14	24.15	NaN	NaN	18.51	18.07	5	5	11	14	+
EZR	P15311;E7EQR4;E9PNP4	Ezrin	6.25	1.0e-03	1.7e-04	25.26	25.53	24.46	23.74	18.34	15.05	19.17	21.43	34	36	32	31	+
FASN	P49327;A0A0U1RQF0;A0A0U1RRG3;A0A1B0GTR5;J3KTF0	Fatty acid synthase;[Acyl-carrier-protein] S-acetyltransferase;[Acyl-carrier-protein] S-malonyltransferase;3-oxoacyl-[acyl-carrier-protein] synthase;3-oxoacyl-[acyl-carrier-protein] reductase;3-hydroxyacyl-[acyl-carrier-protein] dehydratase;Enoyl-[acyl-carrier-protein] reductase;Oleoyl-[acyl-carrier-protein] hydrolase	4.07	2.2e-03	5.1e-04	21.4	22.43	22.97	22.75	18.28	16.58	17.55	20.84	24	34	35	25	+
FLNA	P21333;A0A087WWY3;A0A7I2V3E6;F8WE98;H0Y5C6;H0Y5F3;H7C2E7;A0A669KBC6	Filamin-A	6.19	7.2e-05	2.3e-06	25.2	25.57	24.71	24.94	19.29	18.63	17.14	20.58	66	77	65	41	+
FLNB	O75369;E7EN95;A0A0A0MT44;H7C5L4;A0A0C4DGA1	Filamin-B	7.24	8.7e-05	3.7e-06	22.72	23.3	23.31	22.29	14.76	NaN	NaN	16.57	47	52	34	26	+
FLNC	Q14315	Filamin-C	6.67	3.3e-04	3.5e-05	22.6	24.35	23.16	23.99	14.69	15.74	17.06	19.94	30	42	30	24	+
FUBP1	Q96AE4;E9PEB5	Far upstream element-binding protein 1	7.95	3.7e-05	3.7e-07	25.12	24.9	24.52	24.4	NaN	16.44	15.66	18.25	19	19	32	28	+
FUBP3	Q96I24;A0A494C1K6	Far upstream element-binding protein 3	7.01	2.8e-05	1.9e-07	23.37	23.24	24.48	24.54	16.82	17.05	NaN	16.83	16	15	27	23	+
FXR1	P51114;B4DXZ6;E9PFF5;E7EU85;C9JAJ4;C9JZE0;C9JY20;H7C4S4;C9IZ22;C9JYQ6;C9J5B4	Fragile X mental retardation syndrome-related protein 1	7.39	5.0e-05	8.4e-07	24.3	24.07	24.42	24.51	NaN	17.53	NaN	16.35	17	21	17	16	+
G6PD	P11413;E7EUI8;E9PD92;E7EM57	Glucose-6-phosphate 1-dehydrogenase	2.71	4.2e-02	1.7e-02	21.17	22.15	21.06	20.73	NaN	NaN	20.19	16.94	3	10	6	3	+
GMPS	P49915	GMP synthase [glutamine-hydrolyzing]	3.05	1.6e-02	5.3e-03	21.64	21.7	22.05	21.62	NaN	19.31	16.39	20.4	7	7	9	10	+
GNAI3	P08754	Guanine nucleotide-binding protein G(k) subunit alpha	2.79	1.3e-03	2.5e-04	23.71	24.02	23.05	23.21	20.47	20.66	NaN	20.98	8	7	10	7	+
GOLGB1	Q14789;E7EU81;H0Y867;H7C5I7;C9JGI8;REV__Q8N884	Golgin subfamily B member 1	7.44	4.6e-04	6.3e-05	21.5	21.35	24.16	23.86	16.37	NaN	NaN	14.18	23	23	31	28	+
GTF2I	P78347;A0A494C1K3;A0A494C0Q7;C9J6M0;A0A087WW90;A0A0D9SF80;A0A494C0I1;A0A494C1N8;Q86UP8;Q6EKJ0	General transcription factor II-I	3.42	2.4e-03	5.7e-04	20.41	21.62	21.79	21.22	NaN	18.27	NaN	17.4	10	12	9	5	+
HDAC2	Q92769;H3BM24;E5RFI6;E5RJ04;E5RGV4;E5RHE7;E5RH52;E5RG37;E5RFP9;E5RK19;E7ESJ6	Histone deacetylase 2	3.83	2.4e-03	5.5e-04	21.52	21.49	21.09	21.18	16.36	NaN	NaN	18.62	5	6	3	2	+
HDLBP	A0A024R4E5;Q00341;H0Y394;C9JIZ1;C9J5E5;H7C0A4;C9JZI8;H7BZC3;C9JHZ8;C9JHS7;C9JES8;H7C2D1;C9JK79;C9JT62;C9JHN6;C9JEJ8;C9JBS3;C9JQ82;C9JMQ6;C9J739;H7C3D0;C9JHS9	Vigilin	4.26	4.5e-04	6.0e-05	20.7	22.27	22.44	22.67	18.46	16.24	17.61	18.74	7	16	16	15	+
HMOX2	P30519;I3L159;I3L1F5;A0A087WT44;I3L4P8;A0A1B0GXH0;I3L463;I3L1Y2;I3L276	Heme oxygenase 2	3.53	5.1e-03	1.4e-03	20.37	20.67	22.42	21.79	17.21	18.36	NaN	NaN	3	4	4	5	+
HNRNPA0	Q13151	Heterogeneous nuclear ribonucleoprotein A0	1.95	4.9e-02	2.0e-02	22.81	23.76	24.08	24.8	NaN	NaN	22.11	21.73	6	8	11	6	+
HNRNPA1	P09651;F8W6I7;A0A7I2V3R8;A0A7I2V3W0;A0A7I2V2L6;A0A7I2YQX9;F8VZ49;Q32P51;F8VTQ5;F8W646;H0YH80;A0A7I2V5U9;A0A7I2YQ85;A0A7I2V4M0;A0A7I2V3C7;A0A7I2V2Z4;F8VYN5;A0A7I2YQY2;A0A7I2V453;A0A7I2V334;A0A7I2V2R4;A0A7I2V661;A0A7I2V3W4;A0A7I2V3K5;A0A7I2V497;A0A7I2V360;A0A7I2YQV3;A0A7I2V3U8;A0A7I2V2F1;A0A7I2V5N7;A0A7I2V4P7;A0A7I2V2X1;A0A7I2V4E2;A0A7I2V2M7;A0A7I2V4F8;A0A7I2V520;A0A7I2V459;A0A7I2V2Q7;A0A7I2V5P1;A0…	Heterogeneous nuclear ribonucleoprotein A1;Heterogeneous nuclear ribonucleoprotein A1, N-terminally processed;Heterogeneous nuclear ribonucleoprotein A1-like 2	4.62	1.9e-04	1.5e-05	25.47	25.64	24.85	24.44	20.82	18.79	21.33	20.98	16	19	14	11	+
HNRNPA2B1	P22626;A0A7I2V4I6;A0A087WUI2	Heterogeneous nuclear ribonucleoproteins A2/B1	5.9	5.0e-05	1.0e-06	27.66	27.51	27.2	27.06	22.36	21.9	19.76	21.8	24	25	23	21	+
HNRNPA3	A0A7I2V2R3;A0A7I2V5D8;P51991;A0A7I2V4J6;A0A7I2V402;A0A7I2V4G0;H7C1J8	Heterogeneous nuclear ribonucleoprotein A3	5.83	2.6e-04	2.6e-05	24.91	25.16	24.18	23.23	NaN	19.02	NaN	18.05	14	14	17	10	+
HNRNPAB	D6R9P3;D6RD18;D6RBZ0;Q99729	Heterogeneous nuclear ribonucleoprotein A/B	4.49	3.4e-04	3.7e-05	25.71	26.08	23.74	23.36	20.74	20.39	19.87	19.93	8	7	9	5	+
HNRNPC	P07910;G3V2Q1;G3V4C1;B2R5W2;B4DY08;G3V4W0;G3V576;G3V555;G3V575;B4DSU6;G3V251;G3V3K6;G3V5X6;A0A0G2JNQ3;B2RXH8;G3V5V7;G3V2D6;G3V4M8;G3V2H6;B3KT61;E5RG71;Q86SE5	Heterogeneous nuclear ribonucleoproteins C1/C2;Heterogeneous nuclear ribonucleoprotein C-like 2	3.52	4.5e-04	5.9e-05	24.3	24.62	25.05	25.01	20.31	20.68	21.42	22.48	11	13	15	9	+
HNRNPD	Q14103;H0Y8G5;H0YA96;D6RAF8;D6RD83	Heterogeneous nuclear ribonucleoprotein D0	5.27	2.8e-04	2.8e-05	25.6	25.64	23.62	22.97	19.78	20.36	18.21	18.41	15	14	8	7	+
HNRNPF	P52597;A0A1B0GW42	Heterogeneous nuclear ribonucleoprotein F;Heterogeneous nuclear ribonucleoprotein F, N-terminally processed	4.17	4.4e-04	5.5e-05	24.99	25.17	24.28	23.75	21.36	20.16	NaN	19.62	15	12	16	10	+
HNRNPH1	P31943;G8JLB6;E9PCY7;D6RBM0;H0YB39;E5RGV0;D6RIU0;E7EN40;D6RIT2;D6R9T0;D6RFM3;D6RAM1;D6RDU3;D6RJ04;D6RIH9;H0YBD7;E7EQJ0;E5RGH4;H0YBG7;D6RDL0;H0YAQ2;D6RF17;D6R9D3;E5RJ94	Heterogeneous nuclear ribonucleoprotein H;Heterogeneous nuclear ribonucleoprotein H, N-terminally processed	2.69	3.6e-03	9.1e-04	27.18	26.94	26.19	25.79	24	25.11	22.77	23.46	18	18	25	20	+
HNRNPH3	P31942	Heterogeneous nuclear ribonucleoprotein H3	5.02	1.4e-04	8.2e-06	26.62	26.47	25.47	25.61	20.2	21.01	NaN	21.85	9	10	15	13	+
HNRNPK	P61978;S4R359;S4R457	Heterogeneous nuclear ribonucleoprotein K	6.23	1.6e-04	1.0e-05	26.42	26.51	25.61	26.22	20.72	21.13	17.25	20.73	27	28	28	22	+
HNRNPL	P14866;M0QXS5	Heterogeneous nuclear ribonucleoprotein L	3.58	3.5e-04	3.8e-05	25.4	25.49	25.59	25.5	21.9	22.57	NaN	21.27	15	13	17	14	+
HNRNPM	P52272;A0A087X0X3;M0QZM1;M0R2I7;M0R2T0;M0R019;M0R0N3;M0QYQ7;M0QY96;M0QYL3;M0R0Y6	Heterogeneous nuclear ribonucleoprotein M	2.57	4.9e-02	2.0e-02	23.03	23.11	25.15	26.12	19.95	20.82	22.7	23.66	16	15	28	28	+
HNRNPR	O43390;B4DT28;A0A6Q8PH31;A0A6Q8PH35;A0A6Q8PEX7;A0A286YEZ8	Heterogeneous nuclear ribonucleoprotein R	6.48	7.2e-05	2.4e-06	24.53	24.66	24.26	23.55	NaN	NaN	17.62	17.92	22	29	20	18	+
HNRNPU	A0A1W2PPS1;Q00839;A0A1X7SBS1;A0A1W2PP35;Q5RI18;A0A1W2PQL0;A0A1W2PP34;A0A1W2PPL4;A0A1W2PPH7;A0A1W2PRZ7;A0A1W2PQ74;A0A1W2PQD4;A0A1W2PPE9;A0A1W2PRI6;A0A1W2PP22	Heterogeneous nuclear ribonucleoprotein U	3.7	1.8e-03	3.8e-04	25.71	25.83	26.29	25.72	22.36	23.12	19.87	23.39	28	26	33	28	+
HNRNPUL1	Q9BUJ2;A0A0A0MRA5;B7Z4B8;M0R3F1;M0QYZ0;M0QYI8;M0QZV6;M0R0K8;M0R203;M0QYM5;M0R247;A0A087X1I2	Heterogeneous nuclear ribonucleoprotein U-like protein 1	6.44	1.1e-04	4.9e-06	25.74	24.61	25.28	24.72	19.94	16.53	18.08	20.03	25	27	28	25	+
HNRNPUL2	Q1KMD3;H3BQZ7	Heterogeneous nuclear ribonucleoprotein U-like protein 2	4.63	2.2e-03	5.1e-04	19.86	21.04	22.53	21.87	17.5	NaN	15.9	NaN	8	12	12	11	+
HSPA1B	A0A0G2JIW1;P0DMV9;P0DMV8;V9GZ37	Heat shock 70 kDa protein 1B;Heat shock 70 kDa protein 1A	3.28	5.4e-04	7.8e-05	24	24.38	25.01	24.05	20.97	21.64	19.98	21.75	21	22	28	25	+
HSPA5	P11021	78 kDa glucose-regulated protein	2.13	1.9e-02	6.5e-03	23.45	23.73	23.59	23.56	21.74	22.49	NaN	20.13	26	29	22	19	+
HSPA8	P11142;E9PKE3;E9PNE6;E9PN89;E9PLF4;E9PQQ4;E9PQK7;E9PPY6;E9PN25;E9PI65	Heat shock cognate 71 kDa protein	2.76	7.0e-03	2.0e-03	25.68	25.97	26.53	26.04	22.23	22.51	23.06	25.38	28	34	36	33	+
IGF2BP1	Q9NZI8	Insulin-like growth factor 2 mRNA-binding protein 1	2.46	2.8e-02	1.0e-02	21.9	21.67	23.29	21.33	19.28	19.48	17.87	21.74	11	11	12	13	+
IGF2BP2	F8W930;Q9Y6M1	Insulin-like growth factor 2 mRNA-binding protein 2	1.77	3.6e-02	1.4e-02	21.53	22.19	23.39	21.89	20.03	NaN	20.36	21.05	8	8	12	8	+
IGF2BP3	O00425;F8WD15	Insulin-like growth factor 2 mRNA-binding protein 3	3.33	4.0e-03	1.0e-03	22.25	22.35	23.19	23.29	18.65	NaN	NaN	20.24	6	11	9	7	+
ILF3	Q12906;K7EKJ9;K7EQR9;K7ER69;K7EJ09;K7EKY0;K7EM82;K7EPG3;K7ERM6;K7ENK6;K7ELV3;K7EQ75	Interleukin enhancer-binding factor 3	9.79	2.6e-06	6.0e-09	24.51	24.45	24.95	25.2	16.32	15.28	13.63	14.71	26	35	30	20	+
IMPDH2	A0A7I2V2T3;H0Y4R1;P12268;E7ETK5;A0A7I2YQK5	Inosine-5-monophosphate dehydrogenase 2	5.13	4.5e-04	6.0e-05	22.95	23.28	23.53	23.38	NaN	NaN	17.08	19.23	12	12	14	10	+
INA	Q16352	Alpha-internexin	6.64	2.0e-04	1.7e-05	21.94	22.15	24	23.91	16.44	16.28	NaN	NaN	11	14	22	20	+
IQGAP1	P46940;A0A0J9YXZ5;H0YLE8;A0A087X225;H0YKA5;A0A087WWP1;E9PDT6	Ras GTPase-activating-like protein IQGAP1	3.89	1.5e-03	2.8e-04	22.82	23.15	23.29	22.73	NaN	17.76	18.8	20.76	25	30	24	18	+
ITGB1	H7C4K3;A0A7I2V2F9;E7EUI6;P05556;A0A7I2V348;C9JPK5;A0A7I2V5Z8;A0A7I2V5T3;Q5T3E6;E9PLR6;E7EQW5;Q5T3E5;E9PQJ2;H7C4N8;C9JNE0	Integrin beta;Integrin beta-1	6.99	1.3e-04	7.1e-06	25.31	24.9	23.74	23.59	NaN	NaN	18.02	16.77	20	20	12	11	+
JUP	P14923;C9JK18;C9JKY1;C9JTX4;C9J826;C9JPI2;K7ERP3	Junction plakoglobin	1.71	4.0e-02	1.6e-02	21.53	20.65	20.45	21.11	20.35	18.72	17.96	19.88	11	11	12	9	+
KHSRP	Q92945;A0A087WTP3;M0R0I5;M0QYH3;M0QXW7;M0R3J3;M0R0C6;M0QYG1;M0R251;M0R263	Far upstream element-binding protein 2	7.46	7.2e-05	2.0e-06	25.36	25.51	25.97	26.05	18.26	19.75	15.67	19.39	29	30	38	34	+
KIF5B	P33176;Q12840;O60282;A0A6Q8PGJ3;A0A6Q8PEZ8;A0A7I2V492;J3KNA1;A0A7I2V3N5;A0A7I2V581;A0A0G2JMZ6;A0A7I2V4K6;A0A7I2V3V4;A0A7I2V352;A0A7I2YQQ7;A0A6Q8PGN1;A0A6Q8PGT2;A0A7I2YQB4;A0A6Q8PGG7;A0A6Q8PFV6	Kinesin-1 heavy chain	4.28	2.5e-03	5.9e-04	20.86	20.93	21.65	20.83	15.39	NaN	NaN	18.18	7	9	14	10	+
KLC1	E7EVH7;Q07866;G5E9S8;G3V5R9;G3V3H3;F8W6L3;G3V2E7;H0YJU9;H0YJL0;H0YJT3;G3V2P7;H0YGB8;A0A6Q8JUI0;H0YJK3;A0A0U1RR29;Q96IL0;G3V4L6	Kinesin light chain 1	2.96	3.2e-02	1.2e-02	21.83	21.83	22.49	22.45	NaN	16.84	19.1	21.63	6	6	9	7	+
KRT18	P05783;F8VZY9;CON__H-INV:HIT000015463	Keratin, type I cytoskeletal 18	5.41	9.6e-04	1.5e-04	25.15	25.64	25.57	24.19	21	19.51	16.72	21.68	26	29	44	36	+
LARP1	Q6PKG0;A0A0B4J210;E5RH50;H0YBW1;H0YC33;H0YAN4;H0YC73;H0YAX9;H0YBJ5;E5RHK4;H0YBM7;H0YBR8	La-related protein 1	3.85	1.4e-03	2.7e-04	22.36	22.06	23.08	22.78	NaN	NaN	19.43	18.02	10	11	17	16	+
LASP1	Q14847;C9J9W2;F6S2S5;K7ESD6;J3KSN1	LIM and SH3 domain protein 1	10.68	2.6e-06	1.3e-08	24.12	24.66	24.55	24.2	NaN	12.35	14.47	14.29	9	13	14	12	+
LGALS1	P09382;F8WEI7	Galectin-1	2.56	2.3e-02	8.3e-03	26.45	26.54	24.59	24.18	22.6	24.01	NaN	22.03	10	10	9	6	+
LIMA1	Q9UHB6;F8VQE1;F8VRN8;F8VS07;F8VTU2;F8VVQ7	LIM domain and actin-binding protein 1	5.02	5.0e-04	6.9e-05	21.88	21.93	22.85	22.38	NaN	16.28	NaN	18.2	12	11	13	12	+
LIN28B	A0A1B0GVD3;Q6ZN17;A0A1B0GTK2	Protein lin-28 homolog B	1.84	1.2e-02	3.6e-03	20.69	20.17	20.46	20.63	18.21	NaN	18.69	19.05	5	4	5	5	+
LLGL1	A0A087WW77;Q15334	Lethal(2) giant larvae protein homolog 1	3.6	3.7e-02	1.5e-02	18.85	18.95	21.98	22.81	NaN	17.45	NaN	16.64	2	4	6	7	+
LMNA	A0A6Q8PFJ0;P02545;A0A6Q8PHQ9;A0A6Q8PF80;A0A6Q8PGH0;A0A0C4DGC5;A0A6Q8PFM1;A0A6Q8PF59;A0A6Q8PFF5	Prelamin-A/C;Lamin-A/C	5.26	6.0e-05	1.4e-06	25.38	25.4	25.44	24.97	19.59	21.42	19.14	19.98	49	45	54	47	+
LMNB1	P20700;E9PBF6;A0A0D9SFE5;A0A0D9SFY5	Lamin-B1	3.2	3.3e-03	8.2e-04	20.86	21.06	23	22.91	19.2	19.95	18	17.87	8	13	20	17	+
MAP4	E7EVA0;P27816;B5MEG9;H7C456;H7C4C5;H0Y2V1;A0A0J9YVV8;A0A0J9YW37	Microtubule-associated protein;Microtubule-associated protein 4	5.44	3.1e-04	3.2e-05	22.92	23.62	24.23	23.94	NaN	17.25	20.07	17.4	22	27	25	21	+
MAPRE1	Q15691	Microtubule-associated protein RP/EB family member 1	5.53	3.6e-04	4.3e-05	23.82	23.73	22.11	22.24	17.03	NaN	NaN	17.85	9	11	8	9	+
MARS1	P56192;H0YIP0;H0YHV5;F5H2V6;H0YIC2;F8VS26;H0YHL6;F8W0M7;F8W0S4;F8VZZ9;H0YI94;H0YI27;F8VPL7	Methionine--tRNA ligase, cytoplasmic	2.02	2.8e-02	1.0e-02	20.3	20.65	21.97	21.62	18.77	NaN	18.49	20.08	4	8	13	7	+
MATR3	A8MXP9;P43243;A0A0R4J2E8;D6REM6;D6R991;H0Y8T4;B3KM87;D6RBK5;D6RIA2;D6RE02;D6RBI2;A0A1B0GX04;D6R8Z5;D6REK4;D6RCM3;D6RBS2;D6RAY2;D6RAM9;D6R9F3;D6RB45	Matrin-3	4.55	4.9e-03	1.3e-03	22.2	23.22	23.83	23.91	NaN	17.02	NaN	20.46	8	10	17	17	+
MCM6	Q14566	DNA replication licensing factor MCM6	1.54	3.4e-02	1.3e-02	21.34	20.99	21.06	20.84	NaN	20.04	18.84	19.68	5	7	6	6	+
MVP	Q14764;H3BRL2;H3BQK6;H3BP76;H3BUK7;H3BNF6;H3BPZ2;H3BNF2;H3BUP3;H3BQE7	Major vault protein	1.92	3.2e-02	1.2e-02	21.36	21.19	20.95	21.79	NaN	18.15	19.58	20.47	10	11	6	6	+
MYH9	P35579;Q5BKV1;B1AH99;A0A494C024;A0A2R8Y4C3;P13535;Q9Y623;P13533;Q9UKX3;P11055;Q9UKX2;P12882;A0A6E1W127;P12883;REV__Q9UKV3;REV__E7EQT4;REV__S4R3H4;A7E2Y1	Myosin-9	4.02	1.8e-02	5.9e-03	24.18	24.13	25.8	25.04	18.43	18.2	23.46	22.98	50	57	75	72	+
MYL6	F8W1R7;G3V1V0;P60660;J3KND3;G8JLA2;B7Z6Z4;F8VPF3;G3V1Y7;F8VZU9;F8W180;F8W1I5;P14649;H0YI43;F8VXL3	Myosin light polypeptide 6	6.37	4.5e-04	6.1e-05	24.99	24.66	23.82	23.52	NaN	19.35	NaN	16.41	8	7	6	9	+
MYO1C	O00159;F5H6E2;I3L501	Unconventional myosin-Ic	4.08	2.4e-03	5.7e-04	22.75	23.5	23.77	24.34	19.69	17.65	NaN	21.18	15	19	16	13	+
MYOF	Q9NZM1;H0YD14;O75923	Myoferlin	4.5	2.0e-04	1.7e-05	22.05	22.33	22.91	22.79	17.32	17.8	17.24	19.74	22	25	26	23	+
NAMPT	P43490;A0A0C4DFS8;C9JF35;C9JG65	Nicotinamide phosphoribosyltransferase	2.03	2.3e-02	8.1e-03	23.59	23.93	21.55	21.91	20.38	20.42	21.45	20.61	15	16	6	7	+
NONO	A0A7I2V5Y7;Q15233;A0A7I2V535;A0A7I2V4J2;A0A7I2V4K9;A0A7I2V4N2;A0A7I2V464;H7C367;C9JYS8;C9IZL7;C9J4X2;A0A7I2YQK8;A0A7I2V447;C9JJ13	Non-POU domain-containing octamer-binding protein	5.55	4.1e-03	1.1e-03	24.73	24.68	24.96	24.54	22.27	16.46	16.43	21.55	23	21	24	20	+
NOP58	Q9Y2X3;H7BZ72;F8WED0	Nucleolar protein 58	3.08	1.9e-02	6.5e-03	21.85	21.85	22.51	21.72	NaN	18.07	17.27	21.38	10	11	13	11	+
NPM1	A0A7I2YQC0;P06748;A0A7I2V5S2;A0A7I2V5J8;E5RI98;A0A7I2V4G8;A0A7I2V433;A0A7I2V2X9;A0A7I2V3U2;A0A7I2V3G5;A0A7I2V579;E5RGW4	Nucleophosmin	3.11	1.8e-02	6.0e-03	24.27	23.78	25.53	26.13	19.54	22.42	21.27	24.05	8	8	14	12	+
NUMA1	Q14980	Nuclear mitotic apparatus protein 1	4.5	7.0e-03	2.0e-03	21.37	21.54	24.13	24.57	19.78	19.83	18.8	15.19	17	27	57	40	+
NUP214	A0A494C1F2;P35658;A0A0A0MSW3;H0YF36;A0A494BZU9;H0Y837;E9PKD2;B7ZAV2;A0A494C104	Nuclear pore complex protein Nup214	4.22	1.9e-02	6.4e-03	18.22	19.44	22.62	21.89	NaN	16.59	NaN	16.05	2	4	12	9	+
PA2G4	Q9UQ80;F8VR77;F8W0A3;H0YIN7;F8VZ69	Proliferation-associated protein 2G4	2	2.2e-02	7.5e-03	21.78	21.52	20.7	22.3	NaN	18.68	19.99	20.05	3	7	5	7	+
PABPC1	H0YAR2;P11940;E7EQV3;A0A087WTT1;E7ERJ7;A0A7I2V4N4;A0A7I2YQE4;A0A7I2V649;A0A7I2YQ90;Q9H361;H0YAP2;H0YBN4	Polyadenylate-binding protein 1;Polyadenylate-binding protein;Polyadenylate-binding protein 3	8.19	7.2e-05	2.4e-06	25.34	25.4	24.37	23.67	14.98	16.09	NaN	18.43	30	33	28	19	+
PABPC4	A0A7I2V4L7;B1ANR0;Q13310;A0A7I2V598;A0A7I2V5W9;H0Y5F5;H0YEU6;A0A7I2V4V6;H0YCC8;H0YEQ8;B1ANR1;H0Y6X6;H0YER0;P0CB38	Polyadenylate-binding protein;Polyadenylate-binding protein 4	4.74	2.0e-04	1.5e-05	21.93	22.16	22.36	22.15	NaN	NaN	17.58	17.25	13	19	17	13	+
PAK2	Q13177;A0A087X294;O75914;H7C1X3	Serine/threonine-protein kinase PAK 2;PAK-2p27;PAK-2p34	3.67	1.5e-03	3.0e-04	20.42	20.86	21.04	21.99	NaN	17.41	NaN	17.39	7	11	5	6	+
PARK7	Q99497;K7ELW0;K7EN27	Protein deglycase DJ-1	8.36	5.0e-05	8.0e-07	25.79	25.73	24.88	24.74	15.32	18.54	NaN	16.92	12	11	11	8	+
PARP1	P09874;A0A7I2V3E1;A0A7I2V625;A0A7I2V5E9;A0A7I2V384	Poly [ADP-ribose] polymerase 1	2.39	9.8e-03	2.9e-03	21.76	21.58	20.92	21.15	20.73	18.74	18.43	17.95	10	13	7	5	+
PCBP1	Q15365	Poly(rC)-binding protein 1	4.22	3.8e-04	4.5e-05	25.2	25.22	24.99	24.5	19.69	20.61	20.12	22.63	11	12	16	17	+
PCNA	P12004	Proliferating cell nuclear antigen	2.71	3.8e-02	1.5e-02	22.73	22.32	20.11	20.18	20.56	18.41	16.29	19.23	9	10	4	6	+
PDCD5	O14737;K7ESJ4;Q3HM38;X6R2P6;K7EQA1	Programmed cell death protein 5	6.39	3.6e-04	4.2e-05	25.31	25.13	24.6	23.88	NaN	16.99	NaN	19.7	9	7	10	11	+
PDCD6IP	Q8WUM4;A0A3B3IT07;C9IZF9;F8WEQ7;F8WBR8;F8WDK9	Programmed cell death 6-interacting protein	7.14	1.3e-03	2.3e-04	23.85	23.85	23.96	24.16	NaN	13.96	15.93	20.55	25	29	27	25	+
PDIA3	P30101	Protein disulfide-isomerase A3	3.38	5.8e-03	1.6e-03	23.47	23.18	23.43	23.45	20.53	21.75	17.36	20.37	10	13	11	13	+
PFN1	P07737;K7EJ44;CON__P02584;I3L3D5	Profilin-1	4.31	2.5e-04	2.3e-05	24.81	25.02	23.52	23.52	20.87	20.4	19.59	18.78	12	13	11	6	+
PLEC	Q15149;H0YDN1;E9PMV1;E9PKG0;REV__A0A0U1RR03;E9PQ28;E9PIA2	Plectin	4.86	2.5e-04	2.3e-05	24.4	24.41	26.53	26.41	20.68	20.62	19.43	21.58	149	162	315	268	+
PLS3	P13797;A0A0A0MSQ0;U3KQI3;H7C4N2;P13796;Q5TBN3	Plastin-3	4.57	5.4e-04	7.6e-05	21.86	21.18	21.12	20.64	NaN	15.98	NaN	17.28	8	8	4	3	+
PRDX1	Q06830;A0A0A0MSI0;A0A0A0MRQ5	Peroxiredoxin-1	3.67	1.3e-03	2.5e-04	26.94	26.93	26.44	25.35	22.58	21.26	22.7	24.41	18	18	19	16	+
PRKDC	P78527;F5GX40;H0YG84	DNA-dependent protein kinase catalytic subunit	3.04	1.3e-03	2.3e-04	23.68	23.93	24.98	24.64	21.18	21.16	20.3	22.42	45	57	71	59	+
PRPF6	O94906	Pre-mRNA-processing factor 6	3.61	1.9e-04	1.4e-05	21.26	22.15	21.85	22.74	17.91	18.73	18.64	18.28	8	11	12	15	+
PRPF8	Q6P2Q9;I3L0J9;I3L3Z8;I3L1T8	Pre-mRNA-processing-splicing factor 8	4.77	1.6e-03	3.2e-04	22.02	22.57	22.7	22.98	NaN	20.08	17.41	15.9	20	24	23	13	+
PRRC2C	E7EPN9;Q9Y520;A0A2R8YET2;H7C5N8;A0A2R8Y7F4;A0A0A0MS30;A0A2R8Y424	Protein PRRC2C	8.44	1.4e-04	8.7e-06	22.52	23.15	23.16	25.74	NaN	14.9	NaN	15.51	22	32	34	35	+
PSMC2	P35998;C9JX88;C9JLS9	26S protease regulatory subunit 7	3.32	1.1e-03	1.9e-04	22.32	23.19	23.1	21.91	18.64	19.3	NaN	20	12	13	18	16	+
PSPC1	Q8WXF1;X6RDA4	Paraspeckle component 1	2.29	5.0e-02	2.1e-02	22.23	21.6	19.57	20.42	NaN	NaN	18.83	18.5	6	3	3	2	+
QARS1	P47897;A0A1B0GVU9;B4DDN1;H7C0R3;A0A0U1RQT0;A0A0U1RQX5;A0A0U1RRI9;A0A0U1RQQ5;A0A0U1RQE9;A0A0U1RQM8;A0A0U1RR66;A0A1B0GTT3;A0A0U1RQU2;A0A0U1RRC8;A0A0U1RQL2;A0A0U1RQX9;F2Z2V6;A0A0U1RRJ7;A0A0U1RQJ6;A0A0U1RR79;A0A0U1RQC3	Glutamine--tRNA ligase	3.2	2.4e-04	2.0e-05	20.25	20.5	20.57	20.86	17.03	16.9	17.92	17.53	8	7	8	7	+
QKI	Q96PU8;H0YG47;F5GXS8;F5GYM3;H0YGD6;F5H5U6;F5H8C8;F5GYT7	Protein quaking	2.48	1.6e-02	5.2e-03	21.15	20.92	20.03	21.62	NaN	NaN	18.94	17.97	2	3	3	3	+
RANBP2	P49792;F8VYC4;A0A286YES2;A0A1W2PNU4;P0DJD0;P0DJD1;F8WBP7	E3 SUMO-protein ligase RanBP2	6.1	2.2e-03	4.9e-04	22.51	22.16	24.24	23.59	14.95	NaN	NaN	19.11	17	27	44	38	+
RARS1	P54136;E5RJM9;E5RH09;E5RI24	Arginine--tRNA ligase, cytoplasmic	4.23	1.8e-04	1.3e-05	21.27	21.56	22.31	21.94	18.12	17.89	16.12	18.03	7	10	16	15	+
RBM14	Q96PK6;A0A0A6YYI9;F8WDX3;A0A0A0MSL8;B8ZZ74	RNA-binding protein 14	4.84	1.3e-04	7.5e-06	24.54	23.89	25.83	25.25	20.43	18.78	20.18	20.76	20	19	20	16	+
RBM25	P49756;E9PQU5;H0YE46	RNA-binding protein 25	3.35	5.1e-03	1.4e-03	20.84	21.29	21.86	19.63	17.65	NaN	NaN	17.47	2	5	8	5	+
RBM3	P98179	RNA-binding protein 3	4.33	4.4e-04	5.6e-05	24.28	24.05	23.3	24.27	19.41	19.87	NaN	NaN	5	5	6	6	+
RBMX	P38159;H3BT71;H3BUY5;H0Y6E7;H3BR27;H3BNC1;O75526;Q8N7X1	RNA-binding motif protein, X chromosome;RNA-binding motif protein, X chromosome, N-terminally processed	7.02	1.1e-03	1.7e-04	25.74	25.8	23.85	22.64	19.1	18.83	NaN	14.52	33	28	32	25	+
RECQL	P46063;F5H2L2;F8WA66;F8WD97;F5GYB7;F5H4P4;F5H3W0	ATP-dependent DNA helicase Q1	2.86	2.1e-02	7.2e-03	22.57	22.95	22.29	20.61	20.03	NaN	NaN	18.47	9	8	7	3	+
RNMT	O43148;K7EP06;K7EPP5;K7ERH6	mRNA cap guanine-N7 methyltransferase	5.77	1.1e-04	5.5e-06	22.05	21.89	22.07	21.41	15.66	16.52	NaN	NaN	6	9	10	8	+
RPA1	P27694;I3L4R8;I3L524;I3L2M5	Replication protein A 70 kDa DNA-binding subunit;Replication protein A 70 kDa DNA-binding subunit, N-terminally processed	2.9	1.6e-02	5.0e-03	22.13	22.07	21.29	21.83	NaN	17.67	NaN	20.19	6	8	9	6	+
RPL30	P62888;E5RI99;A0A0B4J213;A0A0C4DH44;E5RJH3	60S ribosomal protein L30	2.29	1.8e-03	3.8e-04	23.1	23.35	22.95	22.87	21.32	20.21	20.48	21.12	5	4	5	5	+
RPS12	P25398	40S ribosomal protein S12	3.65	1.7e-03	3.5e-04	24.04	24.27	23.95	24.64	20.37	NaN	19.28	22.09	7	6	6	4	+
RPS3A	P61247;H0Y9Y4;D6RG13;D6RAT0;E9PFI5;H0Y8L7;D6RB09;D6R9B6;D6RAS7;D6RI02;D6RED7;D6RGE0	40S ribosomal protein S3a	2.97	1.6e-02	5.1e-03	24.23	23.83	22.14	21.57	20.5	19.97	17.89	21.52	12	15	12	9	+
RPS9	P46781;B5MCT8;C9JM19;F2Z3C0;A8MXK4	40S ribosomal protein S9	2.96	2.4e-03	5.6e-04	22.92	23.75	22.95	22.44	20.67	19.6	18.71	21.23	8	11	12	8	+
RPSA	C9J9K3;P08865;A0A0C4DG17;F8WD59	40S ribosomal protein SA	2.93	8.4e-03	2.5e-03	24	24.1	23.47	23.5	19.86	21.82	NaN	NaN	5	8	5	7	+
RRBP1	Q9P2E9;A0A087WVV2;F8W7S5;A0A087WU26;A2A2S5;V9GY78;H9KV85;E9PN67;C9J066;Q8N4C6	Ribosome-binding protein 1	5.88	8.3e-05	3.0e-06	21.43	21.07	20.9	21.43	NaN	NaN	15.23	15.41	15	14	17	17	+
RUVBL1	Q9Y265;E7ETR0;H7C4G5;J3QLR1;H7C4I3	RuvB-like 1	5.27	1.6e-04	1.0e-05	22.92	23.85	23.07	23.24	16.18	19.06	17.56	19.18	12	13	16	13	+
RUVBL2	Q9Y230;M0R0Y3;X6R2L4;M0QXI6;M0R0Z0;A0A1W2PS48	RuvB-like 2	3	3.5e-04	3.9e-05	22.95	22.87	22.75	22.33	19.61	20.01	19.1	20.18	12	10	9	11	+
SEC23A	F5H365;Q15436;G3V4V1;G3V1W4;G3V3G5;G3V2R6;G3V5X8;G3V4Q2;G3V5K1	Protein transport protein Sec23A	3.53	2.8e-02	1.0e-02	22.32	22.79	20.24	20.83	16.28	NaN	NaN	19.74	9	9	5	4	+
SEC31A	O94979;D6REX3;H7BXG7;D6RHZ5;H0YAB3;H0Y8V7;H0Y9K1;H0Y9T9;H0Y8W8;H0YAF5;D6RCQ9;D6RE64;H0Y9V3;D6RHE8;E9PKR7;Q9NQW1;D6RBT0	Protein transport protein Sec31A	6.41	6.7e-05	1.7e-06	22.95	22.88	22.96	21.32	NaN	15.86	17.01	15.5	17	15	16	11	+
SERBP1	Q8NC51	Plasminogen activator inhibitor 1 RNA-binding protein	3.56	1.3e-03	2.3e-04	24.2	24.1	24.08	24.02	19.95	NaN	21.13	NaN	7	9	6	6	+
SF1	Q15637;F8WEV5;C9J792	Splicing factor 1	3.63	1.5e-03	2.8e-04	21.88	22.36	21.24	21.03	18.12	17.87	NaN	NaN	5	5	5	4	+
SFPQ	P23246;H0Y9K7;H0Y9U2	Splicing factor, proline- and glutamine-rich	3.3	4.1e-04	5.0e-05	24.99	25.17	25.01	25.07	22	22.07	NaN	21.23	18	22	22	19	+
SFXN1	Q9H9B4;D6RFI0;D6RDG7;S4R2X2;D6RAE9	Sideroflexin-1	2.33	1.2e-02	3.7e-03	22.26	21.91	22.91	23.22	21.29	NaN	19.42	20.03	7	6	8	7	+
SLC25A3	Q00325	Phosphate carrier protein, mitochondrial	1.37	4.0e-02	1.6e-02	24.55	24.5	25.23	24.17	23.17	23.82	22.48	23.48	7	7	8	6	+
SND1	Q7KZF4;H7C597	Staphylococcal nuclease domain-containing protein 1	4.52	1.1e-04	5.1e-06	22.94	23.15	22.92	23.42	18.38	18.18	17.82	19.97	14	21	19	18	+
SNRNP70	P08621;M0QYR1;M0QX04	U1 small nuclear ribonucleoprotein 70 kDa	2.75	7.4e-03	2.1e-03	23.69	23.82	22.84	22.42	20.52	20.36	NaN	NaN	12	14	8	6	+
SON	P18583;H7C1M2;J3QSZ5;H7C2G8;H7C1S4;H7C257	Protein SON	5.31	6.6e-03	1.9e-03	19.88	20.25	23.28	24.01	16.12	16.97	NaN	NaN	6	7	21	15	+
SPTLC1	O15269	Serine palmitoyltransferase 1	2.39	1.9e-02	6.3e-03	21.87	21.04	22.87	21.52	NaN	NaN	19.45	19.41	4	2	7	6	+
SRSF1	J3KTL2;Q07955;J3KSR8;J3QQV5;J3KSW7	Serine/arginine-rich splicing factor 1	6.06	1.1e-04	5.5e-06	23.3	23.81	23.19	22.36	17.16	NaN	NaN	17.05	10	10	7	4	+
SRSF6	A0A590UJK4;A0A590UK01;A0A590UJP7;A0A590UK80;Q13247;A0A0D9SEM4;Q08170;A0A0D9SGD2;B4DJK0;B4DUA4	Serine/arginine-rich splicing factor 6	2.59	3.2e-02	1.2e-02	23.18	23.19	23.96	24.43	20.4	NaN	19.63	23.25	8	7	7	5	+
STIP1	P31948;F5H783;F5GXD8;H0YGI8	Stress-induced-phosphoprotein 1	4.15	4.1e-03	1.1e-03	22.32	22.42	22.75	22.06	NaN	16.57	17.38	20.77	11	12	12	8	+
STRAP	Q9Y3F4;H0YH33	Serine-threonine kinase receptor-associated protein	1.76	2.7e-02	9.9e-03	23.27	23.43	22.83	21.86	20.94	20.87	NaN	21.44	9	10	10	8	+
SYNCRIP	O60506;A0A7I2V309;A0A7I2V2F2	Heterogeneous nuclear ribonucleoprotein Q	6.55	4.4e-04	5.4e-05	26.27	26.21	25.28	25.47	NaN	19.55	16.76	21.47	33	33	31	27	+
TAGLN2	P37802;X6RJP6;C9J5W6;Q9UI15	Transgelin-2	5.02	2.2e-03	5.2e-04	24.57	24.9	22.57	21.97	18.53	16.65	NaN	20.26	10	10	6	4	+
TARDBP	Q13148;A0A087WYY0;A0A087X260;G3V162;B1AKP7;A0A087WX29;A0A0A0N0M3;K7EJM5;K7EN94;A0A087WXQ5;A0A087WV68;A0A087WXV3;A0A087WX67;A0A087WW61;A0A1W2PNU8;A0A087WZC9;K7EL26;A0A087WYE7;A0A0A0MSV7;K7EJ99;A0A087WTZ4	TAR DNA-binding protein 43	2.03	4.9e-02	2.1e-02	23.6	21.73	22.59	22.24	19.71	22.09	NaN	19.72	5	6	5	6	+
TBC1D22B	Q9NU19	TBC1 domain family member 22B	6.76	6.8e-04	1.0e-04	27.7	27.48	28.48	28.84	19.25	19.14	22.11	24.94	31	30	37	36	+
TBL2	E9PF19;Q9Y4P3;Q96E41;A0A087WXC6;F8WDI9	Transducin beta-like protein 2	4.26	5.3e-04	7.5e-05	20.69	21.51	21.54	21.61	NaN	16.65	NaN	17.5	4	5	4	6	+
TCP1	P17987;E7ERF2;E7EQR6;F5H282;F5GZ03;F5H136;F5GZI8;F5H676;F5H726;F5GYL4;F5H7Y1	T-complex protein 1 subunit alpha	2.72	2.2e-03	5.2e-04	24.11	24.09	24.2	23.96	20.88	22.91	21	20.67	19	20	20	16	+
THRAP3	A0A3B3ITZ9;Q9Y2W1	Thyroid hormone receptor-associated protein 3	4.92	1.5e-03	2.8e-04	21.56	21.35	23.69	23.46	17.19	17.99	NaN	NaN	8	11	15	13	+
TKT	P29401;A0A0B4J1R6;E9PFF2;F8W888;F8WAX4	Transketolase	3.35	3.8e-03	9.9e-04	21.84	22.61	21.04	21.12	NaN	NaN	17.79	18.82	6	9	9	10	+
TLN1	Q9Y490;A0A1B0GVU7;H0YMT1	Talin-1	5.33	6.4e-04	9.6e-05	22.76	22.39	22.94	22.89	NaN	15.25	17.72	19.26	31	41	49	48	+
TPM3	A0A087WWU8;D6R904;A0A494C0G0;Q5VU61		6.63	2.6e-04	2.4e-05	24.22	24.02	25.04	25.12	NaN	15.58	19.02	19.33	18	19	20	22	+
TRIM28	Q13263;M0R0K9;M0R2I3;M0R3C0	Transcription intermediary factor 1-beta	4.35	1.9e-03	4.1e-04	22.6	22.4	23.21	23.83	NaN	17.5	17.72	20.78	15	17	16	16	+
UCHL1	D6RE83;P09936;D6R956;D6R974;D6RF53	Ubiquitin carboxyl-terminal hydrolase;Ubiquitin carboxyl-terminal hydrolase isozyme L1	3.47	6.5e-03	1.8e-03	23.23	23.17	24.03	23.26	17.73	20.44	19.32	22.35	7	9	10	9	+
UPF1	Q92900	Regulator of nonsense transcripts 1	7.2	8.3e-05	3.2e-06	22.71	23.35	22.14	22.5	NaN	14.65	NaN	16.29	29	36	23	19	+
UTRN	P46939;Q5T097;H0Y337;Q5T098;A0A0D9SG57;A0A0A0MSM3;Q5JT45;Q5JT44	Utrophin	6.41	1.8e-04	1.3e-05	20.68	21.26	22.59	22.54	15.47	15.25	NaN	NaN	16	21	28	22	+
VAPA	Q9P0L0;J3QKM9	Vesicle-associated membrane protein-associated protein A	3.43	2.2e-03	4.7e-04	21.66	22.11	21.94	20.71	NaN	17.98	NaN	18.38	6	7	9	5	+
VCL	P18206;A0A096LPE1	Vinculin	4.57	3.1e-03	7.7e-04	22.84	23.12	22.47	21.75	NaN	16.82	16.49	20.62	20	29	16	11	+
VCP	P55072;A0A7I2V540;A0A7I2V5G8;A0A7I2V2Y2;A0A7I2YQJ0	Transitional endoplasmic reticulum ATPase	7.71	3.6e-04	4.1e-05	26.07	26.14	24.95	24.52	NaN	19.54	NaN	15.89	47	45	47	43	+
VDAC2	P45880;A0A0A0MR02;Q5JSD2;Q5JSD1;A2A3S1	Voltage-dependent anion-selective channel protein 2	1.94	2.0e-02	6.8e-03	23.55	23.4	24.76	24.92	22.13	22.08	NaN	22.46	5	8	9	8	+
VIM	P08670;B0YJC4;B0YJC5;A0A1B0GTT5;A0A1B0GVG8;H7C5W5;P41219;P17661;F8W835;P07196	Vimentin	2.78	8.4e-04	1.3e-04	29.88	29.98	30.47	30.19	27.57	28.15	26.58	27.11	67	65	89	84	+
WDR1	O75083;D6RD66	WD repeat-containing protein 1	2.75	2.0e-03	4.4e-04	22.37	23.05	23.66	22.75	20.45	19.7	NaN	20.48	10	14	16	10	+
XRCC6	P12956;B1AHC9	X-ray repair cross-complementing protein 6	3.27	2.2e-03	4.7e-04	24.25	24.35	23.83	24.05	NaN	20.26	NaN	21.44	17	16	17	16	+
YBX3	P16989;A0A0D9SEI8	Y-box-binding protein 3	1.96	2.3e-02	8.1e-03	23.14	23.33	22.8	23.09	NaN	20.73	NaN	21.53	9	10	9	7	+
YTHDF3	Q7Z739;A0A087X0Q1;A0A024R7W5;A0A087WY31;S4R373;A0A087X0C3	YTH domain-containing family protein 3	7.06	5.0e-05	9.9e-07	24.21	24.42	22.95	22.92	NaN	17	15.49	17.22	15	16	15	10	+
YWHAB	P31946;Q4VY19;A0A0J9YWE8;Q4VY20;A0A0J9YWZ2	14-3-3 protein beta/alpha;14-3-3 protein beta/alpha, N-terminally processed	2.87	1.8e-02	6.1e-03	22.61	23.65	23.84	23.83	21	21.37	17.86	22.2	9	10	10	8	+
YWHAE	P62258;B4DJF2;I3L3T1;K7EIT4;K7EM20;I3L0W5	14-3-3 protein epsilon	3.61	3.4e-02	1.3e-02	23.13	22.97	24.12	24.48	16.73	20.82	NaN	22.65	11	12	8	6	+
YWHAH	Q04917;A2IDB2;F8WEB6;A2IDB1	14-3-3 protein eta	3.02	4.5e-02	1.8e-02	20.64	20.4	22.02	21.93	NaN	17.5	16.11	21.1	6	7	4	4	+
YWHAQ	P27348;E9PG15	14-3-3 protein theta	6.12	2.3e-04	2.0e-05	23.23	22.37	24.01	24.59	NaN	NaN	17.66	17.19	6	7	6	8	+
ZYX	Q15942;H0Y2Y8;H7C3D3;C9JJK5;C9IZ41;H7C3R3	Zyxin	3.69	1.7e-02	5.4e-03	22.86	22.28	24.63	24.54	NaN	NaN	18.46	21.32	8	6	11	9	+

## Sheet: 3. Significant 22B vs. EV-H2O2
	93 proteins significant 22B vs. EV vs. H2O2
	ACO2
	ACTN4
	AHCY
	AHNAK
	AK2
	ALDOA
	ANXA11
	ANXA2
	ATP2B1
	BUB3
	CAPZA1
	CAPZB
	CCT2
	CCT3
	CCT6A
	COPA
	DDX3X
	DDX5
	DHX15
	DHX9
	DYNC1H1
	EGFR
	EIF2S3
	EIF3E
	EIF3L
	ERH
	FASN
	FLNA
	GNAI3
	HDLBP
	HNRNPA0
	HNRNPA1
	HNRNPA2B1
	HNRNPA3
	HNRNPAB
	HNRNPC
	HNRNPD
	HNRNPH1
	HNRNPH3
	HNRNPK
	HNRNPM
	HNRNPU
	HNRNPUL1
	HSPA1B
	HSPA8
	IMPDH2
	ITGB1
	LGALS1
	LMNA
	MVP
	MYH9
	MYL6
	MYO1C
	MYOF
	NONO
	NOP58
	NPM1
	NUMA1
	PABPC1
	PCBP1
	PDCD6IP
	PLEC
	PRDX1
	PRKDC
	PRPF8
	QARS1
	RBM14
	RECQL
	RPL30
	RPS3A
	RPS9
	RPSA
	RRBP1
	RUVBL2
	SEC31A
	SFPQ
	SFXN1
	SND1
	STRAP
	TAGLN2
	TBC1D22B
	TBL2
	TCP1
	TKT
	TLN1
	TRIM28
	VCP
	VDAC2
	VIM
	XRCC6
	YWHAB
	YWHAE
	YWHAH

## Sheet: 4. Unique 22B vs. EV
Gene Name	Protein IDs	Protein Name	LFQ 22B1	LFQ 22B2	LFQ 22B3	LFQ 22B4	LFQ EV1	LFQ EV2	LFQ EV3	LFQ EV4	Pep 22B1	Pep 22B2	Pep 22B3	Pep 22B4	Peptide filter
AAK1	A0A096LP25;Q2M2I8;Q6ZSR9;E9PG46;A0A096LNZ0;A0A096LP60	AP2-associated protein kinase 1	19.73	19.48	21.43	22.14	NaN	NaN	NaN	NaN	5	6	9	6	+
ABCF2	Q9UG63;C9JHK9;C9JZV3	ATP-binding cassette sub-family F member 2	20.42	20.54	21.47	21.72	NaN	NaN	NaN	NaN	4	3	7	6	+
ABRAXAS2	Q15018	BRISC complex subunit Abro1	19.96	20.07	19.88	19.26	NaN	NaN	NaN	NaN	2	4	3	4	+
ACBD3	Q9H3P7	Golgi resident protein GCP60	23.21	23.21	22.58	20.5	NaN	NaN	NaN	NaN	9	10	7	5	+
ACLY	P53396;K7ESG8;K7EIE7	ATP-citrate synthase	22.74	22.54	23.6	23.34	NaN	NaN	NaN	NaN	17	14	16	14	+
ACOT7	O00154;K7EKP8;Q6ZUV0	Cytosolic acyl coenzyme A thioester hydrolase	21.87	22.21	23.46	23.6	NaN	NaN	NaN	NaN	5	7	7	9	+
ACTR3	P61158;B4DXW1;F8WDR7;F8WEW2;F8WE84;Q9P1U1	Actin-related protein 3	21.15	20.32	20.95	19.16	NaN	NaN	NaN	NaN	5	6	10	7	+
ADAR	P55265;A0A3B3IRQ9;A0A3B3ISX1;A0A3B3ITG9;A0A3B3ISU1	Double-stranded RNA-specific adenosine deaminase	21	20.56	22.96	23	NaN	NaN	NaN	NaN	11	11	17	12	+
ADSL	P30566;A0A1B0GTJ7;A0A1B0GWJ0;A0A0A6YY92;A0A096LNY6;A0A1B0GWF8;A0A1B0GTG9;A0A096LNY5;A0A096LNY4;A0A096LP72;B4DEP1;A0A1W2PRX2;A0A096LP76;A0A096LP92;A0A096LPA2;A0A096LNT0;V9GY96	Adenylosuccinate lyase	20.61	21.27	21.06	21.45	NaN	NaN	NaN	NaN	2	3	5	3	+
ADSS2	P30520	Adenylosuccinate synthetase isozyme 2	19.77	20.21	20.83	20.61	NaN	NaN	NaN	NaN	2	2	4	2	+
AFAP1	Q8N556	Actin filament-associated protein 1	21.26	21	22.18	21.24	NaN	NaN	NaN	NaN	6	6	6	4	+
AFDN	A8MQ02;H0Y8L4;H0Y948;H0Y8U8;H0Y9I0;H0YA98		20.03	19.43	19.66	19.96	NaN	NaN	NaN	NaN	12	21	34	29	+
AGO2	Q9UKV8;Q5TA58;A0A6I8PTZ8;Q9UL18;E5RJY2	Protein argonaute-2	20.16	20.03	19.92	19.37	NaN	NaN	NaN	NaN	6	6	4	2	+
AHNAK2	Q8IVF2	Protein AHNAK2	20.43	20.86	23.29	23.42	NaN	NaN	NaN	NaN	11	17	32	31	+
AIMP2	Q13155;A8MU58	Aminoacyl tRNA synthase complex-interacting multifunctional protein 2	20.89	21.54	22.04	21.62	NaN	NaN	NaN	NaN	2	3	2	4	+
AIP	O00170;E9PMH2;V9GYQ3	AH receptor-interacting protein	22.07	22.21	20.8	21.26	NaN	NaN	NaN	NaN	6	8	5	4	+
AKAP1	Q92667;I3L2A2;I3L2N7;I3L0W0;I3L0K6;I3L3K1;I3L364	A-kinase anchor protein 1, mitochondrial	18.73	19.16	20.18	20.37	NaN	NaN	NaN	NaN	2	3	5	3	+
AKAP12	Q02952	A-kinase anchor protein 12	18.78	19.28	22.64	23	NaN	NaN	NaN	NaN	6	6	12	8	+
AKAP2	Q9Y2D5	A-kinase anchor protein 2	19.86	20.19	22.27	23.03	NaN	NaN	NaN	NaN	3	8	14	7	+
AKAP8L	Q9ULX6;V9GZ50;M0R1Y5;M0R010;M0QYT7	A-kinase anchor protein 8-like	20.41	20.74	21.49	21.53	NaN	NaN	NaN	NaN	4	4	7	6	+
AKAP9	A0A0A0MRF6;Q99996;H7BYL6;H7BZV6;Q6PJH3;A0A6I8PUD8	A-kinase anchor protein 9	18.81	19.05	21.24	20.5	NaN	NaN	NaN	NaN	3	2	11	6	+
ALDOC	P09972;A8MVZ9;C9J8F3;J3KSV6;J3QKP5;K7EKH5;J3QKK1	Fructose-bisphosphate aldolase C;Fructose-bisphosphate aldolase	23.39	23.82	21.05	19.91	NaN	NaN	NaN	NaN	7	4	5	4	+
AMPD2	A0A5F9UK94;H0Y360;Q01433;A0A590UK85;A0A590UJY6;E9PIJ1;E9PJF6;A0A590UJX5;H0YF16	AMP deaminase 2	19.48	19.38	20.88	21.71	NaN	NaN	NaN	NaN	2	2	5	6	+
ANKHD1	Q8IWZ3;H0Y785;H0Y472;H0Y4P6;A0A0A0MQZ8;H0Y7Y3;H7C0V5	Ankyrin repeat and KH domain-containing protein 1	19.58	19.48	21.91	22.43	NaN	NaN	NaN	NaN	4	3	10	10	+
ANKRD17	H0YM23;O75179;A0A1W2PQ15;H0YLQ3	Ankyrin repeat domain-containing protein 17	18.74	19.06	19.42	17.64	NaN	NaN	NaN	NaN	3	4	6	4	+
ANLN	Q9NQW6;C9JJT6;H7C3S1;H7C1K5;H7C0Y6;H7C167;H7C1C2	Actin-binding protein anillin	20.07	21.12	23.3	22.34	NaN	NaN	NaN	NaN	5	6	17	14	+
ANXA4	P09525;Q6P452;B4E1S2	Annexin A4;Annexin	20.33	19.99	21.15	21.37	NaN	NaN	NaN	NaN	4	5	3	3	+
ANXA6	P08133;E5RFF0;E5RI05;E5RJF5;E5RK63;E5RIU8;E5RJR0	Annexin A6	20.66	20.75	20.44	20.5	NaN	NaN	NaN	NaN	6	8	9	7	+
AP1M1	Q9BXS5;K7EJL1;E7ENJ6;K7EQX3;K7ENA7;K7EQ90;K7ER75;K7EPJ8	AP-1 complex subunit mu-1	19.94	19.95	18.86	18.05	NaN	NaN	NaN	NaN	2	3	5	2	+
APBB2	Q92870;H0YAJ5;G5E9Y1;H0YA92;D6RGD4;D6RAJ4;D6RD19;H0Y9U9;H0Y943	Amyloid beta A4 precursor protein-binding family B member 2	19.02	19.4	21.4	20.81	NaN	NaN	NaN	NaN	3	5	6	5	+
API5	G3V1C3;Q9BZZ5;E9PQK6;H0YER7	Apoptosis inhibitor 5	20.05	20.22	18.48	18.44	NaN	NaN	NaN	NaN	3	4	2	2	+
APLP2	Q06481	Amyloid-like protein 2	22.09	21.37	22.66	22.12	NaN	NaN	NaN	NaN	5	5	5	2	+
ARFGAP3	Q9NP61;B0QYV8	ADP-ribosylation factor GTPase-activating protein 3	20.95	20.89	20.87	20.45	NaN	NaN	NaN	NaN	5	3	3	4	+
ARFGEF1	Q9Y6D6;E5RIF2;E5RHL7;E5RHZ1;E5RJN9	Brefeldin A-inhibited guanine nucleotide-exchange protein 1	20.52	20.17	22.63	22.54	NaN	NaN	NaN	NaN	8	5	6	7	+
ARID1A	O14497;H0Y488;A0A1B0GTU5;A0A087WUV6;H0YEW5;H0YCU6	AT-rich interactive domain-containing protein 1A	20.83	20.86	24.16	23.85	NaN	NaN	NaN	NaN	15	17	30	25	+
ARID1B	Q8NFD5;A0A6Q8NVI4;A0A3F2YNW7;H0Y7H8;A0A1B0GVK1;A0A1B0GTJ8;A0A1B0GWJ2;A0A1B0GV63;H0Y2R3;A0A1B0GTI6;A0A6I8PTU7;H0Y3S9;A0A1B0GU09;A0A1B0GV92;A0A1B0GU65;A0A1B0GUG2;A0A1B0GUC6	AT-rich interactive domain-containing protein 1B	18.99	19.22	21.48	21.74	NaN	NaN	NaN	NaN	2	2	6	5	+
ASNS	P08243;F8WEJ5;C9J057;C9JT45;C9JM09;C9JLN6	Asparagine synthetase [glutamine-hydrolyzing]	23.3	22.99	23.58	23.17	NaN	NaN	NaN	NaN	9	8	15	9	+
ATAD3B	Q5T9A4;A0A5K1VW56	ATPase family AAA domain-containing protein 3B	19.62	19.96	20.9	22.08	NaN	NaN	NaN	NaN	4	5	4	5	+
ATG3	Q9NT62;F8WDI0;C9JNW8	Ubiquitin-like-conjugating enzyme ATG3	19.66	20.22	21.55	21.05	NaN	NaN	NaN	NaN	3	3	5	4	+
ATL3	Q6DD88;F5H6I7;F5GWF8	Atlastin-3	19.92	19.49	20.5	19.32	NaN	NaN	NaN	NaN	2	3	4	2	+
ATP13A1	Q9HD20;H7C3H2	Manganese-transporting ATPase 13A1	19.37	19.78	19.76	21.1	NaN	NaN	NaN	NaN	3	6	4	3	+
ATP6V1A	P38606;C9JVW8;C9JA17;F8WDJ3	V-type proton ATPase catalytic subunit A	19.06	20.32	21.8	22.48	NaN	NaN	NaN	NaN	2	4	9	8	+
ATXN2	A0A2R8YDM9;A0A2R8Y5A6;H0YH87;A0A5F9ZI57;A0A2R8Y7E6;A0A5F9ZHX3;F8VRK6;A0A5F9ZH85;A0A2R8Y6W7;A0A2R8YGV1		22.85	22.58	23.44	24.03	NaN	NaN	NaN	NaN	8	7	10	10	+
AXL	P30530;M0R0W6	Tyrosine-protein kinase receptor UFO;Receptor protein-tyrosine kinase	20.89	20.6	22.65	23.05	NaN	NaN	NaN	NaN	4	5	9	10	+
BAG3	O95817;C9JFK9	BAG family molecular chaperone regulator 3	21.91	21.84	21.98	20.67	NaN	NaN	NaN	NaN	11	12	10	4	+
BAIAP2	Q9UQB8;I3L4C2;B4DWA1;I3L327;I3L2M4;I3L3J7;I3L1C8;I3L3C6;I3L3C5;I3L0M4;I3L125;I3L526;I3L2J6;I3L113;I3L4A3;I3L0Y9	Brain-specific angiogenesis inhibitor 1-associated protein 2	15.75	16.37	15.99	16.97	NaN	NaN	NaN	NaN	3	2	2	2	+
BAIAP2L1	Q9UHR4	Brain-specific angiogenesis inhibitor 1-associated protein 2-like protein 1	22.66	22.95	23.65	23.43	NaN	NaN	NaN	NaN	6	7	11	7	+
BAZ1B	Q9UIG0	Tyrosine-protein kinase BAZ1B	19.11	19.04	21.96	21.05	NaN	NaN	NaN	NaN	2	3	7	8	+
BCAR1	P56945;A0A2R8Y8C4;A0A2R8Y4C2	Breast cancer anti-estrogen resistance protein 1	22.04	22.04	22.03	21.68	NaN	NaN	NaN	NaN	8	9	11	6	+
BCLAF1	Q9NYF8;H0YF14	Bcl-2-associated transcription factor 1	21.44	20.68	24.59	24.58	NaN	NaN	NaN	NaN	7	8	16	16	+
BEGAIN	A0A1B0GTT1;A0A1B0GVM0;Q9BUH8;G3V600;G3V536;G3V3S3;G3V2K4;G3V3A2	Brain-enriched guanylate kinase-associated protein	19.45	20.12	19.67	19.79	NaN	NaN	NaN	NaN	2	2	2	3	+
BET1	H7C1N3;O15155;A0A3B3IU16;C9JTT8;Q68DU7	BET1 homolog	20.53	20.49	19.32	18.36	NaN	NaN	NaN	NaN	2	3	2	2	+
BOLA2	Q9H3K6;A0A087WZT3;H3BV85;H3BPT9;H3BTW0;A0A0B4J295;H3BVE0	BolA-like protein 2	22.42	22	22.35	22.79	NaN	NaN	NaN	NaN	2	3	4	4	+
BRAT1	Q6PJG6	BRCA1-associated ATM activator 1	20.1	20.43	21.67	19.6	NaN	NaN	NaN	NaN	2	3	5	4	+
C5orf24	Q7Z6I8;H0YAE0	UPF0461 protein C5orf24	21.27	21.1	21.57	22.21	NaN	NaN	NaN	NaN	3	3	2	2	+
CACYBP	Q9HB71;B2ZWH1	Calcyclin-binding protein	21.96	23.59	21.47	22.13	NaN	NaN	NaN	NaN	3	6	2	3	+
CALD1	E7EX44;Q05682;E9PGZ1;C9J813;A0A6Q8PGI1;C9JEK3;C9JE79;F8WE61;REV__H0YH95;REV__H0YEF9;REV__E9PJZ7;REV__H0YHK3;REV__Q13136;REV__A0A2R8Y7R9;REV__G3V200;REV__O75334	Caldesmon	21.68	21.29	20.64	18.46	NaN	NaN	NaN	NaN	8	7	6	3	+
CALM2	P0DP25;P0DP24;P0DP23;E7EMB3;F8WBR5;M0QZ52;G3V479;G3V361;A0A590UJI2;Q96HY3;A0A590UJC0;G3V226;C9J7T9;P27482;P02585		24.37	24.68	21.27	20.68	NaN	NaN	NaN	NaN	5	5	4	3	+
CAMK2D	D6R938;E9PBG7;E9PF82;Q13557;H0Y9J2;A0A5F9ZH90;A0A5F9ZHY2;A0A5K1VW76;A0A5F9ZHM9;A0A5F9ZH21;A0A5F9ZHR5;D6RFJ0;A0A5F9ZH50;Q9UQM7;H0Y9C2	Calcium/calmodulin-dependent protein kinase type II subunit delta	21.19	21.49	21.79	20.7	NaN	NaN	NaN	NaN	4	5	5	3	+
CAND1	Q86VP6;A0A0C4DGH5;H0YH27;F5H6I6;A0A3B3ISC4;F8WBB8	Cullin-associated NEDD8-dissociated protein 1	20.67	20.44	21.32	21.14	NaN	NaN	NaN	NaN	5	6	10	9	+
CAPRIN1	Q14444;G3V153;E9PLA9	Caprin-1	26.1	25.29	26.03	25.71	NaN	NaN	NaN	NaN	19	21	23	20	+
CARM1	Q86X55;K7EQA8;K7EK20;K7EPK1;K7EQB9	Histone-arginine methyltransferase CARM1	22.05	21.77	21.65	21.35	NaN	NaN	NaN	NaN	3	5	5	3	+
CAV1	C9JKI3	Caveolin	24.1	23.51	24.5	24.24	NaN	NaN	NaN	NaN	5	3	4	4	+
CBL	P22681;A0A0U1RR39;A0A1B0GW38;A0A0U1RQX8;A0A2R8YDW4;C9JU85;A0A2R8Y7I2;A0A2R8Y8D8;A0A2R8Y5E1;A0A2R8YFD4;Q13191	E3 ubiquitin-protein ligase CBL	19.12	20.06	20.85	20.43	NaN	NaN	NaN	NaN	2	4	5	3	+
CBR1	P16152;E9PQ63;A8MTM1	Carbonyl reductase [NADPH] 1	19.61	18.86	19.19	19.12	NaN	NaN	NaN	NaN	2	2	3	3	+
CBX3	Q13185;S4R2Y4;C9JMM0;B8ZZ43;K7ELA4;B5MD17;J3KS05;P83916	Chromobox protein homolog 3	21.32	21.27	20	19.72	NaN	NaN	NaN	NaN	2	3	4	3	+
CCAR1	Q8IX12;A0A0C4DGG8;F5H2E6;F5H3E1;F5H1H2;H0YFJ7	Cell division cycle and apoptosis regulator protein 1	19.33	21.12	21.76	21.36	NaN	NaN	NaN	NaN	5	6	10	4	+
CCDC50	Q8IVM0	Coiled-coil domain-containing protein 50	22.3	22.52	21.81	22.04	NaN	NaN	NaN	NaN	9	7	8	5	+
CD2AP	Q9Y5K6	CD2-associated protein	20.54	20.85	21.03	22.25	NaN	NaN	NaN	NaN	2	5	7	9	+
CDC37	Q16543;K7EQA9;K7EKQ2;K7EL68;K7EIU0	Hsp90 co-chaperone Cdc37;Hsp90 co-chaperone Cdc37, N-terminally processed	23.2	23.29	22.83	22.35	NaN	NaN	NaN	NaN	11	13	10	8	+
CDC40	O60508;Q5SRN1	Pre-mRNA-processing factor 17	19.38	18.94	20.17	20.32	NaN	NaN	NaN	NaN	4	3	4	3	+
CDC5L	Q99459	Cell division cycle 5-like protein	20.97	19.76	20.9	21.18	NaN	NaN	NaN	NaN	4	3	6	4	+
CDCP1	Q9H5V8	CUB domain-containing protein 1	21.22	22.04	19.89	19.33	NaN	NaN	NaN	NaN	6	8	6	2	+
CDH2	C9J126;P19022;C9JMH2;A0A6Q8PF58;A0A6Q8PHJ8;A0A6Q8PG20	Cadherin-2	19.43	19.88	19	21.09	NaN	NaN	NaN	NaN	2	2	2	2	+
CDKAL1	Q5VV42	Threonylcarbamoyladenosine tRNA methylthiotransferase	18.77	18.29	20.45	19.68	NaN	NaN	NaN	NaN	3	4	6	3	+
CDV3	Q9UKY7;D6R9V8;H0Y8K3;D6RFH2;D6RDN0;D6RAV0;D6R973	Protein CDV3 homolog	22.33	22.98	23.29	23.5	NaN	NaN	NaN	NaN	7	7	7	8	+
CEP170	Q5SW79;H0Y2V6;H0Y4T4;E7EWM2;E7EMW0;Q96L14;E5RG47;E5RGW7;E5RIH6;E5RJT5;E5RFU8	Centrosomal protein of 170 kDa	17.63	18.84	21.33	21.59	NaN	NaN	NaN	NaN	4	4	8	7	+
CHCHD3	C9JRZ6;Q9NX63;F8WAR4;A0A286YEX5	MICOS complex subunit MIC19	21.54	21.27	19.82	19.96	NaN	NaN	NaN	NaN	5	2	2	3	+
CIRBP	Q14011;K7EJV5;K7EJV1;K7EMY9;K7EPM4;K7ER40;K7EQR7;D6W5Y5;K7ENX8;K7ELV6;K7ELT6;K7EQX4;K7ENN6;K7EIF7;K7EQL0	Cold-inducible RNA-binding protein	21.02	21.6	19.58	19.67	NaN	NaN	NaN	NaN	4	3	3	2	+
CKB	P12277;G3V4N7;G3V461;H0YJG0;G3V2I1	Creatine kinase B-type	22.9	23.39	23.09	24.22	NaN	NaN	NaN	NaN	5	5	7	5	+
CLASP1	F8WA11;Q7Z460;H0Y5T1;C9JP76;C9J151	CLIP-associating protein 1	18.97	19.3	21.36	19.43	NaN	NaN	NaN	NaN	2	4	8	3	+
CLASP2	E3W994;J3KR49;O75122;A0A0U1RQI6;E7ERI8;E7EW49;H7C4I5;B3KR06;E7ENG2;C9J668;H7C4M5;H7C4X8;D6RBU8	CLIP-associating protein 2	18.54	18.43	19.71	19.36	NaN	NaN	NaN	NaN	2	3	4	4	+
CLINT1	Q14677;H0YDU9;H0YD52	Clathrin interactor 1	20.98	21.1	19.37	21.2	NaN	NaN	NaN	NaN	6	7	2	5	+
CLPP	M0R208;Q16740	ATP-dependent Clp protease proteolytic subunit;ATP-dependent Clp protease proteolytic subunit, mitochondrial	19.31	18.28	20.36	20.99	NaN	NaN	NaN	NaN	3	2	2	4	+
CLTA	P09496;C9J8P9;F8WF69	Clathrin light chain A	22.81	23.16	22.63	22.95	NaN	NaN	NaN	NaN	3	5	8	5	+
CNBP	P62633;D6RAT4	Cellular nucleic acid-binding protein	19.18	18.14	19.78	22.13	NaN	NaN	NaN	NaN	2	3	4	4	+
CNN2	B4DDF4;B4DUT8;Q99439;H3BVI6;A0A087X271;A0A087X1X5;K7ES69;H3BQH0;U3KPS3;A0A087WV51	Calponin;Calponin-2	23.97	24.86	23.81	22.74	NaN	NaN	NaN	NaN	12	13	13	11	+
CNN3	Q15417	Calponin-3	23.64	23.74	22.27	22.56	NaN	NaN	NaN	NaN	9	12	9	10	+
CNOT1	A5YKK6;H3BNB1;H3BMZ2;H3BTH2;H3BR89;H3BVC9;H3BMH0	CCR4-NOT transcription complex subunit 1	18.88	19.16	20.54	19.97	NaN	NaN	NaN	NaN	2	4	6	4	+
COIL	P38432	Coilin	18.97	17.71	21.41	21.19	NaN	NaN	NaN	NaN	3	2	3	3	+
COPB2	H0Y938;H0YAC7;P35606;A0A7I2V258;A0A7I2V3G0;A0A7I2YQF9;D6R997;D6RBZ7;D6RCL6;D6RBG7;D6RBT6	Coatomer subunit beta	20.69	21.54	22.47	19.89	NaN	NaN	NaN	NaN	3	6	7	6	+
COPG1	Q9Y678;H0Y8X7;D6RG17;H0Y8G2	Coatomer subunit gamma-1	19.49	20.63	21.33	21.73	NaN	NaN	NaN	NaN	2	7	4	5	+
COPS2	P61201;H0YKU5;B4DIH5;H0YM03	COP9 signalosome complex subunit 2	19.97	19.36	19.6	18.56	NaN	NaN	NaN	NaN	3	2	2	2	+
CORO1B	Q9BR76;A0A087WW53;F5H390;F5H0D2;A9Z1Z3	Coronin-1B	19.91	19.68	21.45	21.84	NaN	NaN	NaN	NaN	3	2	4	4	+
CORO1C	Q9ULV4;B4E3S0;H0YHL7;F8W1H8;F8VUX3;F8VSA4;F8VRE9;F8VTT6;F8VVB7;J3QLV6;J3KSS5;Q6QEF8;F8VV53	Coronin-1C;Coronin	20.88	20.75	21.85	21.96	NaN	NaN	NaN	NaN	3	4	8	6	+
CPNE8	Q86YQ8;E7ENV7;Q8IYJ1;Q9HCH3;A0A0J9YWU8;A0A0J9YWA1;A0A087WX62	Copine-8	20.07	20.04	22.2	21.39	NaN	NaN	NaN	NaN	4	7	5	5	+
CPSF6	F8WJN3;Q16630;F8W084;A0A3B3ISW1	Cleavage and polyadenylation specificity factor subunit 6	22.04	22.73	21.6	20.54	NaN	NaN	NaN	NaN	4	5	5	3	+
CPSF7	Q8N684;F5H669;F5H6M0;F5H047;J3QT54;C9J286;C9J323;C9JM38;F5H5B7;F5H1W4;F5H2K8;F5H6P5;F5H6A8;F5GXA3	Cleavage and polyadenylation specificity factor subunit 7	20.31	20.81	20.39	20.44	NaN	NaN	NaN	NaN	5	6	5	7	+
CRIP2	P52943;H0YFA4;H0YHD8	Cysteine-rich protein 2	23.64	23.61	25.36	25.98	NaN	NaN	NaN	NaN	6	4	6	6	+
CSDE1	O75534;E9PLT0;E9PLD4;E9PNG3;E9PKN4	Cold shock domain-containing protein E1	22.59	22.38	22.68	22.9	NaN	NaN	NaN	NaN	11	10	10	8	+
CSTB	P04080;A0A1W2PQG6;A0A1W2PS52	Cystatin-B	24.02	23.65	20.69	22.26	NaN	NaN	NaN	NaN	5	6	4	3	+
CSTF2	E9PID8;P33240;E7EWR4	Cleavage stimulation factor subunit 2	19.95	18.82	20.31	21.12	NaN	NaN	NaN	NaN	3	2	3	2	+
CTNNB1	A0A2R8Y804;A0A2R8Y543;A0A2R8YCH5;A0A2R8Y5A3;P35222;B4DGU4;A0A2R8Y7Z0;A0A2R8Y5Z1;A0A2R8Y750;A0A2R8Y5C3;A0A2R8Y6G0;A0A2R8Y815;A0A2R8YG06;C9IZ65	Catenin beta-1	23.67	23.28	23.29	23.48	NaN	NaN	NaN	NaN	16	18	15	16	+
CTNND1	A0A669KB05;A0A669KB62;E9PKY0;H0YC95	catenin delta 1	23.1	23.16	22.75	22.78	NaN	NaN	NaN	NaN	18	22	30	25	+
CTPS1	A0A3B3IRI2;P17812;B4E1E0;A0A3B3IRQ8;A0A3B3ITF6;A0A3B3ITB8;A0A3B3ISY3;A0A3B3ITH9;Q9NRF8	CTP synthase 1;CTP synthase	20.45	20.22	20.76	21.66	NaN	NaN	NaN	NaN	3	4	5	3	+
CYFIP1	Q7L576;A0A0G2JQT1;A0A0G2JR96;E7EVJ5;H7C229;Q96F07;E7EW33;H0YL50;A0A087WTQ3;A0A087WWZ1;A0A087WZL7;A0A0G2JRX2;A0A087WVZ5;A0A0G2JQH3;A0A087WWL1;A0A0G2JRV9;A0A087WU52;A0A087WVE1	Cytoplasmic FMR1-interacting protein 1	18.16	19.24	21.4	21.31	NaN	NaN	NaN	NaN	3	4	6	4	+
DBNL	Q9UJU6;H0Y5J4;F8WBG8;F8WC20;F8WBB2;F8WFE1;F2Z2V3;F8WB73;F8WCK3;F2Z3E3;H7C111	Drebrin-like protein	22.65	23.16	21.92	22.28	NaN	NaN	NaN	NaN	8	8	7	6	+
DCBLD2	Q96PD2;C9JIW6	Discoidin, CUB and LCCL domain-containing protein 2	22	22.19	22.46	22.11	NaN	NaN	NaN	NaN	9	7	7	5	+
DCTN2	Q13561;A0A7I2V4H4;A0A7I2V4Y9;F8W1I6;A8K8J9;F8VW18;A0A7I2V390;H0YI98;F8VRV7;H0YHL1;A0A7I2V2Z2;F8W0U6;A0A7I2V5R4	Dynactin subunit 2	22.03	22.27	21.32	21.69	NaN	NaN	NaN	NaN	10	12	14	9	+
DCTN4	Q9UJW0;E5RGG1;H9KVE0;E5RI97;E5RK21	Dynactin subunit 4	19.99	19.43	17.95	19	NaN	NaN	NaN	NaN	2	2	2	2	+
DCTPP1	Q9H773;H3BSA6;H3BPN2	dCTP pyrophosphatase 1	19.34	19.75	19.48	20.58	NaN	NaN	NaN	NaN	3	4	2	3	+
DDX39A	O00148;K7EQN7;K7EPJ3;K7EN69;K7ENP6;K7EL56;K7EIL8;F6SXL5	ATP-dependent RNA helicase DDX39A	20.65	20.87	21.53	20.7	NaN	NaN	NaN	NaN	5	7	8	5	+
DDX42	Q86XP3;A0A0A0MSJ0;J3QRI2;J3KTK9	ATP-dependent RNA helicase DDX42	20.07	20.44	20.78	21.15	NaN	NaN	NaN	NaN	3	3	7	6	+
DDX46	A0A0C4DG89;Q7L014;D6RJA6;H0Y9U3	Probable ATP-dependent RNA helicase DDX46	19.55	19.57	19.88	20.02	NaN	NaN	NaN	NaN	2	3	4	3	+
DDX47	Q9H0S4;F5H1N9	Probable ATP-dependent RNA helicase DDX47	19.7	19.99	19.48	20.86	NaN	NaN	NaN	NaN	2	2	2	2	+
DHX36	Q9H2U1;E7EWK3;A0A0G2JQU7;A0A0G2JRP3;H7C5F5;H7C514	ATP-dependent RNA helicase DHX36	22.04	22.12	21.36	20.87	NaN	NaN	NaN	NaN	12	15	11	6	+
DNAJC13	O75165;A0A3B3IRM0;H0YA63;H0Y8Q2	DnaJ homolog subfamily C member 13	19.29	19.66	20.2	20.3	NaN	NaN	NaN	NaN	4	6	8	3	+
DNMBP	Q6XZF7;A0A1C7CYY6;A0A1B0GTX1	Dynamin-binding protein	20.36	20.97	23.75	23.91	NaN	NaN	NaN	NaN	7	4	13	12	+
DOCK7	Q96N67;A0A1B0GWE0;A0A1B0GUE9;A0A1B0GVW2;A0A0U1RQT6;A0A0C4DGY6;A0A0U1RR97;A2A369;Q8NF50	Dedicator of cytokinesis protein 7	19.72	19.96	21.84	20.72	NaN	NaN	NaN	NaN	4	4	8	5	+
DPF2	Q92785;J3KMZ8;E9PN04;A0A3B3IT63;A0A3F2YNX6;A0A3B3IS53;A0A3B3ISI1;A0A3B3ITI0;A0A3B3IT19;A0A3B3IU93;A0A3B3IRI4;A5PLL3;A0A3B3IS73;A0A3B3ISF5;A0A3B3ISU5;A0A3B3ISD5;A0A3B3ISW3;A0A3B3ITA4;A0A3B3IUA4;E9PDV3;C8C3P2;J3KQY6;Q92794;Q92782;Q8WYB5	Zinc finger protein ubi-d4	19.31	19.92	20.87	21.11	NaN	NaN	NaN	NaN	2	2	3	3	+
DPYSL3	Q14195;H0YBT4;D6RF19;Q14117	Dihydropyrimidinase-related protein 3	22.04	22.05	20.62	22.75	NaN	NaN	NaN	NaN	15	16	14	14	+
DSG2	Q14126;J3KSI6	Desmoglein-2	20.96	21.41	22.22	22.47	NaN	NaN	NaN	NaN	7	10	11	9	+
DST	E9PHM6;F6QMI7;F8W9J4;Q03001;A0A494C1D7;A0A0U1RQJ2;E7ETB9;A0A494C1U5;Q5T0V7;Q6P0N6;A0A494C073;H0YC65;H0YC82	Dystonin	17.99	17.93	20.29	20.12	NaN	NaN	NaN	NaN	5	5	7	3	+
DVL2	I3L2N2;O14641;I3L2W9;I3L0M7;I3L0Z8	Segment polarity protein dishevelled homolog DVL-2	20.28	20.17	19.9	19.21	NaN	NaN	NaN	NaN	4	4	4	2	+
DYNC1I2	Q13409;E7EQL5;E7EQU2;E7ESD3;E7EMU4;E7EV09;E9PGG1;E7EUM4;E7ERR6;E7ERH4;E7ET01;E7ETL8;E7EU01	Cytoplasmic dynein 1 intermediate chain 2	19.31	19.43	21.1	21.66	NaN	NaN	NaN	NaN	3	2	2	2	+
ECE1	A0A3B3ISF9;P42892;B4DKB2;E9PN99;E9PHZ1	Endothelin-converting enzyme 1	22.26	21.74	21.41	21.11	NaN	NaN	NaN	NaN	6	6	6	3	+
ECH1	Q13011;M0R248;M0QZW4;M0QXS7;M0R1A2;M0R280	Delta(3,5)-Delta(2,4)-dienoyl-CoA isomerase, mitochondrial	18.11	21.02	20.67	21.65	NaN	NaN	NaN	NaN	2	4	4	4	+
EDC4	Q6P2E9;I3L2F4	Enhancer of mRNA-decapping protein 4	20.09	20.16	22.52	22.4	NaN	NaN	NaN	NaN	4	5	13	8	+
EEA1	Q15075	Early endosome antigen 1	18.77	18.43	19.41	19.7	NaN	NaN	NaN	NaN	4	3	4	3	+
EEF1B2	P24534;F2Z2G2;C9JZW3;F8WF65	Elongation factor 1-beta	22.85	19.35	19.42	21.85	NaN	NaN	NaN	NaN	2	2	2	4	+
EFHD2	Q96C19;H0Y4Y4	EF-hand domain-containing protein D2	21.03	21.52	22.07	22.32	NaN	NaN	NaN	NaN	4	3	6	5	+
EHD1	A0A024R571;Q9H4M9;C9J2Z4;C9JC03;C9JDQ8;C9JIJ3;C9IZH1	EH domain-containing protein 1	21.13	21.09	21.11	21.07	NaN	NaN	NaN	NaN	7	6	8	5	+
EIF2B3	Q9NR50;H0Y580;A0A0D9SEN0	Translation initiation factor eIF-2B subunit gamma	19.01	19.72	20.95	20.55	NaN	NaN	NaN	NaN	2	2	3	4	+
EIF3A	Q14152	Eukaryotic translation initiation factor 3 subunit A	20.92	20.81	22.28	21.94	NaN	NaN	NaN	NaN	9	11	21	17	+
EIF3G	O75821;K7EL20;K7ER90;K7ENA8;K7EL60;K7EP16;K7ENH0	Eukaryotic translation initiation factor 3 subunit G	19.96	21.34	18.87	19.84	NaN	NaN	NaN	NaN	4	5	5	3	+
EIF3J	O75822;H0YLP3;H0YGJ7	Eukaryotic translation initiation factor 3 subunit J	21.85	21.8	20.66	21.59	NaN	NaN	NaN	NaN	5	6	3	2	+
EIF4A2	Q14240;E7EQG2;J3KSN7	Eukaryotic initiation factor 4A-II;Eukaryotic initiation factor 4A-II, N-terminally processed	20.15	20.03	19.45	19.91	NaN	NaN	NaN	NaN	7	10	8	9	+
EIF4G1	E7EUU4;E9PGM1;E7EX73;Q04637;A0A7I2Y1C3;C9JF13;C9J6B6;C9K073;C9J2Z7;H7C044;A0A6Q8PFB2;H7C0V6;F8WCF2;C9JHW9;C9JWH7;REV__C9JQZ6;REV__Q8NEG2;C9JWW9;C9JSU8;REV__F5H7J8;C9J556;REV__J3KQX6	Eukaryotic translation initiation factor 4 gamma 1	23.45	23.9	24.08	24.61	NaN	NaN	NaN	NaN	23	24	25	24	+
EIF4G3	A0A0U1RQK7;A0A0A0MSA7;O43432	Eukaryotic translation initiation factor 4 gamma 3	19.85	20.5	20.98	21.45	NaN	NaN	NaN	NaN	9	10	13	11	+
EIF4H	Q15056;A0A7I2V4E4;A0A7I2V385;A0A7I2V3D5;A0A7I2V3E4;A0A7I2V4V9	Eukaryotic translation initiation factor 4H	22.8	22.86	20.84	21.59	NaN	NaN	NaN	NaN	5	4	3	2	+
EIF6	P56537;B7ZBH1;F8WD20;A0A0B4J1Y7;A0A0U1RQV5;F8WDS6	Eukaryotic translation initiation factor 6	22.3	22.32	23.12	23.41	NaN	NaN	NaN	NaN	3	3	4	3	+
ELAVL1	Q15717;M0QZR9;M0R055;A0A494C0Q5;A0A494C0M6;A0A494C011	ELAV-like protein 1	23.32	23.16	23.35	22.46	NaN	NaN	NaN	NaN	7	7	4	4	+
EML4	Q9HC35;B5MBZ0	Echinoderm microtubule-associated protein-like 4	20.92	21.28	21.05	21.21	NaN	NaN	NaN	NaN	4	3	4	3	+
ENTR1	Q96C92;H7C331;A0A0A0MRP9	Serologically defined colon cancer antigen 3	18.96	19.8	18.18	19.39	NaN	NaN	NaN	NaN	3	3	2	2	+
EPB41L2	E9PHY5;E9PK52;E9PII3;A0A2R8Y5B3;E9PQD2;A0A1B0GTF8;A8K968;A0A0A0MRA8;Q9Y2J2;E9PJP4;E9PQN0;E9PRG1;E9PIG0;A0A0A0MSA4;J3KT37;J3QS55		19.04	19.98	20.24	19.48	NaN	NaN	NaN	NaN	13	19	16	19	+
EPS8	A0A2R8YE63;Q12929;A0A2R8Y4W2;H0YFG1;F5GYM8;F5H3Q6;F5H0R8	Epidermal growth factor receptor kinase substrate 8	20.31	20.3	19.45	21.15	NaN	NaN	NaN	NaN	7	8	7	5	+
ERBIN	Q96RT1;B4DIP2;H0Y9E8;H0YA04	Protein LAP2	22.17	21.19	22.27	21.99	NaN	NaN	NaN	NaN	10	8	13	13	+
ERC1	X6RLX0;Q8IUD2;G8JLD3;X6RM00;K7EPP6;K7EPD6;K7EKH8;K7EP25;K7EIZ7	ELKS/Rab6-interacting/CAST family member 1	21.95	21.92	21.65	20.65	NaN	NaN	NaN	NaN	10	13	12	8	+
ERRFI1	Q9UJM3	ERBB receptor feedback inhibitor 1	21.74	21.28	22.67	23.55	NaN	NaN	NaN	NaN	3	3	4	5	+
EWSR1	B0QYK0;Q01844;A0A0D9SFL3;C9JGE3	RNA-binding protein EWS	24.93	25.19	23.04	23.28	NaN	NaN	NaN	NaN	5	6	4	4	+
FAM98B	Q52LJ0;H0YNA1	Protein FAM98B	21.76	21.41	17.78	17.46	NaN	NaN	NaN	NaN	5	6	2	2	+
FARSB	Q9NSD9	Phenylalanine--tRNA ligase beta subunit	19.77	20.45	19.09	20.68	NaN	NaN	NaN	NaN	2	2	7	5	+
FIP1L1	Q6UN15;A0A0B4J203;H0Y8P7	Pre-mRNA 3-end-processing factor FIP1	21.16	21.73	22.56	22.55	NaN	NaN	NaN	NaN	3	4	4	5	+
FKBP4	Q02790;F5H120;H0YFG2;F5H1U3	Peptidyl-prolyl cis-trans isomerase FKBP4;Peptidyl-prolyl cis-trans isomerase FKBP4, N-terminally processed	21.61	20.64	22.2	20.7	NaN	NaN	NaN	NaN	5	6	7	5	+
FLII	Q13045;J3KS54;J3KS39;J3QQU5;J3QQQ2;K7EP37;K7EP27;J3QLR6;K7EQZ7	Protein flightless-1 homolog	20.57	20.67	21.55	21.66	NaN	NaN	NaN	NaN	4	4	10	7	+
FLNA	Q60FE5		20.66	20.28	23.27	23.52	NaN	NaN	NaN	NaN	67	78	65	41	+
FLNC	Q14315	Filamin-C	22.6	24.35	23.16	23.99	NaN	NaN	NaN	NaN	30	42	30	24	+
FMR1	A8MQB8;G3V0J0;A0A087WXI3;R9WNI0;Q8IXW7;A0A087WY29;A0A087WWR6;A0A087X1M7;A0A087WWU4		20.18	19.08	21.09	21.73	NaN	NaN	NaN	NaN	5	2	4	3	+
FNDC3B	Q53EP0;C9JKH7	Fibronectin type III domain-containing protein 3B	19	19.98	21.6	20.56	NaN	NaN	NaN	NaN	4	4	6	4	+
FOXK1	P85037;U3KQ26;E9PM37;E9PPI7	Forkhead box protein K1	20.5	20.06	21.56	23.71	NaN	NaN	NaN	NaN	4	4	6	7	+
FRYL	O94915;A0A6E1XQM6;F2Z2S2;A0A286YEZ9;A0A2C9F2R7;A0A669KB90;H0Y9X0	Protein furry homolog-like	19.79	20.31	21.11	20.83	NaN	NaN	NaN	NaN	6	5	7	6	+
FTSJ3	Q8IY81	pre-rRNA processing protein FTSJ3	19.12	18.84	21.63	21.61	NaN	NaN	NaN	NaN	2	3	7	7	+
FUBP1	Q96AE4;E9PEB5	Far upstream element-binding protein 1	25.12	24.9	24.52	24.4	NaN	NaN	NaN	NaN	19	19	32	28	+
FUBP3	Q96I24;A0A494C1K6	Far upstream element-binding protein 3	23.37	23.24	24.48	24.54	NaN	NaN	NaN	NaN	16	15	27	23	+
FXR1	P51114;B4DXZ6;E9PFF5;E7EU85;C9JAJ4;C9JZE0;C9JY20;H7C4S4;C9IZ22;C9JYQ6;C9J5B4	Fragile X mental retardation syndrome-related protein 1	24.3	24.07	24.42	24.51	NaN	NaN	NaN	NaN	17	21	17	16	+
FXR2	P51116;I3L1Z2	Fragile X mental retardation syndrome-related protein 2	20.78	20.78	21.29	22.51	NaN	NaN	NaN	NaN	10	12	7	5	+
G3BP1	Q13283;A0A7I2YQN9;A0A7I2V5M7;A0A7I2YQU8;A0A7I2V651;E5RH42;A0A7I2V2S5;E5RJU8;E5RIF8;A0A7I2V548;A0A7I2YQH0;A0A7I2V4Y8;A0A7I2V565;A0A7I2YQF2;A0A7I2YQM1;E5RH00;A0A7I2V4D8;A0A7I2V5H1;A0A7I2V3C4;A0A7I2V2V1;A0A7I2V494;A0A7I2V2X7;A0A7I2YQQ8;A0A7I2V496;A0A7I2YQB1;A0A7I2V326;A0A7I2V533	Ras GTPase-activating protein-binding protein 1	21.44	21.77	21.61	20.85	NaN	NaN	NaN	NaN	7	7	8	5	+
G3BP2	Q9UN86;A0A7I2V3E2;A0A7I2YQD9;A0A7I2V3P9;A0A7I2V647;A0A7I2YQS2;D6RB17;D6RAC7;D6RBR0;A0A7I2V382;D6RBW8;A0A7I2V3Z6;D6R9A4;A0A7I2V2R0;A0A7I2V547;D6RGJ4;A0A7I2YQG8;A0A7I2V572;A0A7I2V3R7;A0A7I2V481;H0YAE3;E5RI46	Ras GTPase-activating protein-binding protein 2	21.79	21.65	22.4	21.81	NaN	NaN	NaN	NaN	4	5	5	3	+
GAGE2D	Q9UEU5;Q6NT46;Q13066;Q4V321	G antigen 2D;G antigen 2A;G antigen 2B/2C;G antigen 13	22.49	23.72	23.11	22.74	NaN	NaN	NaN	NaN	2	2	2	2	+
GAGE6	Q13070;Q13069	G antigen 6;G antigen 5	21.39	22.85	21.96	20.74	NaN	NaN	NaN	NaN	2	2	2	2	+
GAK	O14976;A0A087X1U9;D6RAW3;H0Y8H5;D6RC24;D6RF16;D6RAQ7;D6RE78	Cyclin-G-associated kinase	20.43	19.9	21.71	22.67	NaN	NaN	NaN	NaN	5	7	9	9	+
GAPVD1	F8W9S7;Q14C86;C9IZ08;H0Y4E7;H0Y7I9;B0QZ65;B4DGD8;A0A0A0MQV8;C9IZX9	GTPase-activating protein and VPS9 domain-containing protein 1	18.8	18.83	20.86	21.53	NaN	NaN	NaN	NaN	2	2	6	5	+
GARS1	P41250;A0A6Q8PGZ8;A0A6Q8PGA8;A0A6Q8PGI6;A0A6Q8PHH9;A0A6Q8PGW4;A0A6Q8PHI7;H7C443;A0A6Q8PFZ6;A0A6Q8PF45;A0A6Q8PH49;A0A6Q8PGN7;F8WCK4;A0A6Q8PGZ9;A0A6Q8PFV5;A0A6Q8PFU7;A0A6Q8PGT3;A0A6Q8PFN0	Glycine--tRNA ligase	20.45	20.62	22.34	21.82	NaN	NaN	NaN	NaN	5	11	10	12	+
GCN1	Q92616	Translational activator GCN1	21.3	20.52	21.93	22.5	NaN	NaN	NaN	NaN	9	10	14	9	+
GEMIN5	Q8TEQ6	Gem-associated protein 5	19.12	19.48	20.15	20.17	NaN	NaN	NaN	NaN	3	5	4	3	+
GFPT1	Q06210;A0A6I8PRN4;A0A6I8PTT9;A0A6I8PRT6	Glutamine--fructose-6-phosphate aminotransferase [isomerizing] 1	19.65	19.94	19.53	19.17	NaN	NaN	NaN	NaN	4	8	8	4	+
GFPT2	O94808;E5RJP4	Glutamine--fructose-6-phosphate aminotransferase [isomerizing] 2	19.53	19.61	19.89	19.77	NaN	NaN	NaN	NaN	4	4	3	2	+
GIGYF2	Q6Y7W6;I1E4Y6;A0A7I2V3H7;A0A7I2V361;A0A7I2V3H0;A0A7I2V516;E7ESB6;C9JHW1;C9JW88;F8WCD5;C9JPV7;C9JXQ0;C9J0V6;C9JHT0;C9JRZ2	PERQ amino acid-rich with GYF domain-containing protein 2	19.96	19.74	20.4	19.92	NaN	NaN	NaN	NaN	4	3	3	3	+
GMPS	P49915	GMP synthase [glutamine-hydrolyzing]	21.64	21.7	22.05	21.62	NaN	NaN	NaN	NaN	7	7	9	10	+
GNAI2	P04899;P11488;P19087;A8MTJ3;A0A3B3ITG4;A0A3B3IRK0;A0A3B3IU77;A0A3B3IS42;A0A3B3ITX3;F8WE78	Guanine nucleotide-binding protein G(i) subunit alpha-2	22.44	22.01	23.33	22.77	NaN	NaN	NaN	NaN	11	10	10	8	+
GNAS	Q5JWF2;P63092;A0A0A0MR13;A0A590UJ58;B0AZR9;A0A590UJF0;A0A590UJB0;A0A590UJY2;A0A590UJR6;A0A590UJI6;A0A590UJQ9;A0A590UKB4;A0A590UJQ2;A0A7I2V5R6;A0A590UJJ0;A0A590UJG5;S4R3E3;A0A590UJ22;A0A590UJS2;Q5JWE9;A0A590UKA4;A0A590UJY8;A0A590UK28;A0A590UJB7;S4R3V9;Q5JWD1;H0Y7E8;A0A590UKA9;A0A590UJC9;A0A590UKA1;A0A590UJA5;A0A590UJX3	Guanine nucleotide-binding protein G(s) subunit alpha isoforms XLas;Guanine nucleotide-binding protein G(s) subunit alpha isoforms short	21.67	22.21	20.87	20.38	NaN	NaN	NaN	NaN	5	7	6	5	+
GNL1	P36915;A0A140T8Y2;A2AB27	Guanine nucleotide-binding protein-like 1	20.35	20.39	20.97	21.19	NaN	NaN	NaN	NaN	3	6	2	2	+
GOLGA2	A0A6Q8KRG2;Q08379;A0A1W2PQY5;A0A087WYC0;R4GND7	Golgin subfamily A member 2	18.66	17.26	20.83	21.18	NaN	NaN	NaN	NaN	4	3	6	8	+
GOLGA3	Q08378;A0A087WV43;A0A494C129	Golgin subfamily A member 3	16.72	19.21	20	17.86	NaN	NaN	NaN	NaN	6	11	12	7	+
GOPC	Q9HD26;F5H1Y4;A0A0J9YVX5	Golgi-associated PDZ and coiled-coil motif-containing protein	23.01	23.01	21.49	19.96	NaN	NaN	NaN	NaN	11	14	5	3	+
GPD2	P43304;F5GYK7	Glycerol-3-phosphate dehydrogenase, mitochondrial	22.12	21.79	22.96	22.36	NaN	NaN	NaN	NaN	10	11	13	7	+
GSPT1	P15170;H3BR35;Q8IYD1;H3BSV8	Eukaryotic peptide chain release factor GTP-binding subunit ERF3A	21.26	20.81	21.15	19.18	NaN	NaN	NaN	NaN	4	7	4	2	+
GSTP1	P09211;A8MX94;A0A2R8Y5E5;A0A087X2E9	Glutathione S-transferase P	20.79	22.09	20.95	20.48	NaN	NaN	NaN	NaN	4	6	3	2	+
HBS1L	Q9Y450;B7Z524;H0YDX7;J3QT46;H0YES5;E9PHZ9;E9PN23;G5E991;E9PMN1;E9PLR4;E9PJ90;E9PS53	HBS1-like protein	20.98	21.4	21.75	21.35	NaN	NaN	NaN	NaN	5	10	5	3	+
HCFC1	P51610;A6NEM2;H7C1C4	Host cell factor 1;HCF N-terminal chain 1;HCF N-terminal chain 2;HCF N-terminal chain 3;HCF N-terminal chain 4;HCF N-terminal chain 5;HCF N-terminal chain 6;HCF C-terminal chain 1;HCF C-terminal chain 2;HCF C-terminal chain 3;HCF C-terminal chain 4;HCF C-terminal chain 5;HCF C-terminal chain 6	20.82	20.49	22.52	22.37	NaN	NaN	NaN	NaN	4	6	11	8	+
HDAC2	Q92769;H3BM24;E5RFI6;E5RJ04;E5RGV4;E5RHE7;E5RH52;E5RG37;E5RFP9;E5RK19;E7ESJ6	Histone deacetylase 2	21.52	21.49	21.09	21.18	NaN	NaN	NaN	NaN	5	6	3	2	+
HDGF	P51858	Hepatoma-derived growth factor	23.44	23.14	18.76	20.53	NaN	NaN	NaN	NaN	5	6	2	2	+
HELZ2	Q9BYK8	Helicase with zinc finger domain 2	17.23	18.49	16.7	15.33	NaN	NaN	NaN	NaN	6	13	6	5	+
HGS	A0A7I2V2K2;A0A7I2V3J3;O14964;A0A7I2V2R9;A0A7I2V5A2;A0A7I2V2D8;A0A7I2V5A3;A0A7I2V2W5;A0A7I2V3F9;A0A7I2V3I8;A0A7I2V637;A0A7I2V307;A0A7I2V6E0;A0A7I2V3Z1;A0A7I2YQD1;I3L1P5;I3L1E3;A0A7I2V4X6;A0A7I2V5D6;A0A7I2V5N3;A0A7I2V5W6;A0A7I2V628;I3L165;A0A7I2V4J7;A0A7I2YQU5;A0A7I2V5B7;A0A7I2V5X2;A0A7I2V5L9;A0A7I2V319;A0A7I2V331;A0A7I2V3C3;A0A7I2V4M9;A0A7I2YQS8;A0A7I2V605;A0A7I2V611;A0A7I2V674;A0A7I2V5E5;A0A7I2V3…	Hepatocyte growth factor-regulated tyrosine kinase substrate	23.24	23.4	22.8	22.04	NaN	NaN	NaN	NaN	14	15	13	8	+
HLA-A	P04439;Q5SRN5;Q5SRN7;A0A1W2PS24;A0A0G2JL56;A0A0G2JIF2;A0A1W2PSE7;Q5SUL5;A0A0G2JI36;A0A1W2PQD0;A0A140T939;A0A0G2JH66;D0EV57;A0A0G2JPA3;A0A140T9X6;A0A140T9V0;A0A140T9W3;A0A140T9W7;A0A140T9C2;A0A140T9D9;A0A140T9B7;A0A140T8X0;Q8MH48;Q5RJ85;A0A0G2JPQ3;A0A0G2JNX1;Q31611;P17693	HLA class I histocompatibility antigen, A-3 alpha chain	19.25	19.93	19.57	20.59	NaN	NaN	NaN	NaN	6	6	3	2	+
HMMR	O75330;E5RIH2;E5RI30	Hyaluronan mediated motility receptor	17.99	18.83	21.46	20.68	NaN	NaN	NaN	NaN	2	4	7	5	+
HMOX2	P30519;I3L159;I3L1F5;A0A087WT44;I3L4P8;A0A1B0GXH0;I3L463;I3L1Y2;I3L276	Heme oxygenase 2	20.37	20.67	22.42	21.79	NaN	NaN	NaN	NaN	3	4	4	5	+
HNRNPDL	A0A087WUK2;O14979	Heterogeneous nuclear ribonucleoprotein D-like	24.04	24.08	22.26	23.36	NaN	NaN	NaN	NaN	11	13	8	7	+
HNRNPR	O43390;B4DT28;A0A6Q8PH31;A0A6Q8PH35;A0A6Q8PEX7;A0A286YEZ8	Heterogeneous nuclear ribonucleoprotein R	24.53	24.66	24.26	23.55	NaN	NaN	NaN	NaN	22	29	20	18	+
HSPA4	P34932;A0A087WYC1;A0A087WTS8	Heat shock 70 kDa protein 4	20.78	21.08	21.15	20.96	NaN	NaN	NaN	NaN	7	7	8	8	+
IGBP1	P78318	Immunoglobulin-binding protein 1	21.29	20.88	21.01	20.84	NaN	NaN	NaN	NaN	5	7	3	2	+
IGF2BP1	Q9NZI8	Insulin-like growth factor 2 mRNA-binding protein 1	21.9	21.67	23.29	21.33	NaN	NaN	NaN	NaN	11	11	12	13	+
IGF2BP2	F8W930;Q9Y6M1	Insulin-like growth factor 2 mRNA-binding protein 2	21.53	22.19	23.39	21.89	NaN	NaN	NaN	NaN	8	8	12	8	+
IGF2BP3	O00425;F8WD15	Insulin-like growth factor 2 mRNA-binding protein 3	22.25	22.35	23.19	23.29	NaN	NaN	NaN	NaN	6	11	9	7	+
IK	Q13123;E7EQZ7;D6REL4;D6RAY9;D6RCQ4;A0A0C4DGW5	Protein Red	20.77	20.27	20.96	21.95	NaN	NaN	NaN	NaN	5	7	9	7	+
IL6ST	P40189;A0A494BZU0;D6RH03	Interleukin-6 receptor subunit beta	20.88	21.22	22.12	22.75	NaN	NaN	NaN	NaN	4	5	3	4	+
ILF2	B4DY09;Q12905;X6R6Z1;A0A0A0MRL0	Interleukin enhancer-binding factor 2	21.51	21.96	21.44	21.62	NaN	NaN	NaN	NaN	6	6	6	5	+
IMMT	B9A067;Q16891;C9J406;H7C463;A0A087WYS0;D6RAW4	MICOS complex subunit MIC60	20.28	21.12	21.78	19.99	NaN	NaN	NaN	NaN	2	5	6	4	+
IMPA1	P29218;E5RG13;E5RIP7;H0YBL1;E5RG94;E5RIF4;E5RHE9;E5RI82;E5RGY4	Inositol monophosphatase 1	21.09	21.52	21.22	20.87	NaN	NaN	NaN	NaN	3	4	6	4	+
INA	Q16352	Alpha-internexin	21.94	22.15	24	23.91	NaN	NaN	NaN	NaN	11	14	22	20	+
IRF2BPL	Q9H1B7	Interferon regulatory factor 2-binding protein-like	19.86	20.74	20.96	19.23	NaN	NaN	NaN	NaN	3	5	6	2	+
IST1	H3BQF7;H3BMU1;H3BUI0;P53990;J3KR23;F5GXM3;H3BPP6;H3BRE2	IST1 homolog	22.68	22.89	21.6	20.44	NaN	NaN	NaN	NaN	4	4	4	4	+
ITGA2	E7ESP4;E7EMF1;E9PB77		21.58	21.29	20.18	18.9	NaN	NaN	NaN	NaN	6	4	3	2	+
ITGA3	P26006;H0YA49;H0YA32;K7EMU3;D6R9X8	Integrin alpha-3;Integrin alpha-3 heavy chain;Integrin alpha-3 light chain	24.18	24.34	23.86	24.39	NaN	NaN	NaN	NaN	13	13	10	8	+
JAK1	A0A5F9ZI39;P23458;A0A5F9ZH07;A0A5F9ZHN8;A0A5F9ZHW0;A0A5F9ZH32;A0A5F9ZI01;O60674	Tyrosine-protein kinase JAK1	18.93	18.82	19.87	19.69	NaN	NaN	NaN	NaN	2	2	5	2	+
JPT1	J3KT51;Q9UK76;J3KSH8;F2Z3M5	Hematological and neurological expressed 1 protein;Hematological and neurological expressed 1 protein, N-terminally processed	19.43	19.24	19.38	20.05	NaN	NaN	NaN	NaN	2	2	3	3	+
JUND	P17535	Transcription factor jun-D	19.63	20.06	19.29	19.59	NaN	NaN	NaN	NaN	2	2	2	2	+
KANK2	Q63ZY3;K7ERU2;K7ES05	KN motif and ankyrin repeat domain-containing protein 2	20.09	20.29	22.31	22.81	NaN	NaN	NaN	NaN	3	8	12	11	+
KARS1	Q15046;H3BVA8;J3KRL2;H3BRC9;H3BPV7	Lysine--tRNA ligase	18.42	19.54	19.63	20.35	NaN	NaN	NaN	NaN	3	4	7	5	+
KCTD5	Q9NXV2;H3BSS5	BTB/POZ domain-containing protein KCTD5	20.61	20.92	21.26	21.61	NaN	NaN	NaN	NaN	2	2	3	3	+
KIF23	A0A7I2V5Y5;Q02241;H7BYN4;A0A2U3TZL8;H0YME6;A0A2R8Y531	Kinesin-like protein KIF23;Kinesin-like protein	19.67	20.06	21.57	21.55	NaN	NaN	NaN	NaN	3	7	8	7	+
KIF2C	Q99661;Q5JR91;Q5JR89;H0Y5Z9	Kinesin-like protein KIF2C	19.44	19.64	19.49	19.28	NaN	NaN	NaN	NaN	3	3	3	2	+
KIF4A	O95239;Q2VIQ3;Q5JRK0;H0Y718;Q6ZMV9	Chromosome-associated kinesin KIF4A	19.98	20.34	21.44	21.45	NaN	NaN	NaN	NaN	4	5	6	7	+
KIF5B	P33176;Q12840;O60282;A0A6Q8PGJ3;A0A6Q8PEZ8;A0A7I2V492;J3KNA1;A0A7I2V3N5;A0A7I2V581;A0A0G2JMZ6;A0A7I2V4K6;A0A7I2V3V4;A0A7I2V352;A0A7I2YQQ7;A0A6Q8PGN1;A0A6Q8PGT2;A0A7I2YQB4;A0A6Q8PGG7;A0A6Q8PFV6	Kinesin-1 heavy chain	20.86	20.93	21.65	20.83	NaN	NaN	NaN	NaN	7	9	14	10	+
KLC1	E7EVH7;Q07866;G5E9S8;G3V5R9;G3V3H3;F8W6L3;G3V2E7;H0YJU9;H0YJL0;H0YJT3;G3V2P7;H0YGB8;A0A6Q8JUI0;H0YJK3;A0A0U1RR29;Q96IL0;G3V4L6	Kinesin light chain 1	21.83	21.83	22.49	22.45	NaN	NaN	NaN	NaN	6	6	9	7	+
KLC4	Q9NSK0;C9J8T5;H7C4M1;C9JZE5;C9JXT5;C9JQU1;C9K0D5	Kinesin light chain 4	18.27	18.3	20.01	20.91	NaN	NaN	NaN	NaN	2	2	3	2	+
KPNA1	P52294;C9JYI4;C9J352;C9JWD9;F2Z3G4;C9J4U1	Importin subunit alpha-5;Importin subunit alpha-5, N-terminally processed	20.03	20.18	21.12	21.68	NaN	NaN	NaN	NaN	6	5	6	3	+
KPNA2	A0A7I2V351;A0A7I2V487;A0A7I2YQE1;P52292;A0A7I2V3Z3;J3QLL0;J3KS65;J3QL07	Importin subunit alpha-1	21.53	21.77	23.36	23.13	NaN	NaN	NaN	NaN	7	8	6	6	+
KPNA6	O60684;Q5TFJ7;O15131;S4R3E5	Importin subunit alpha-7	19.78	19.63	21.04	21.89	NaN	NaN	NaN	NaN	4	4	6	4	+
KPNB1	Q14974;J3KTM9;J3QR48;J3QKQ5;J3KS06;J3QRG4	Importin subunit beta-1	21.76	21.3	24.29	23.82	NaN	NaN	NaN	NaN	6	5	11	11	+
KRT18	P05783;F8VZY9;CON__H-INV:HIT000015463	Keratin, type I cytoskeletal 18	25.15	25.64	25.57	24.19	NaN	NaN	NaN	NaN	26	29	44	36	+
LAP3	P28838;H0Y9Q1;H0Y983	Cytosol aminopeptidase	20.67	20.91	21.64	21.71	NaN	NaN	NaN	NaN	4	5	7	5	+
LARP1	Q6PKG0;A0A0B4J210;E5RH50;H0YBW1;H0YC33;H0YAN4;H0YC73;H0YAX9;H0YBJ5;E5RHK4;H0YBM7;H0YBR8	La-related protein 1	22.36	22.06	23.08	22.78	NaN	NaN	NaN	NaN	10	11	17	16	+
LARP4	Q71RC2;Q96J85;X6RLN4;Q8TBL5;A0A087WTL9;F8VY40;F8VNV1;F8W1I4;F8W1Z5	La-related protein 4	22.29	21.96	23.6	23.73	NaN	NaN	NaN	NaN	6	7	9	6	+
LARP4B	Q92615;H0Y4V9;H0Y641;X6RCG6;B5MCU2;A0A087X183;V9GYI5	La-related protein 4B	20.52	19.95	19.86	20.42	NaN	NaN	NaN	NaN	5	4	2	2	+
LARS1	A0A6I8PL42;B4DER1;A0A6I8PIV1;Q9P2J5;A0A6I8PS05;A0A6I8PRS0;A0A6I8PLB8;A0A6I8PIT3;A0A6I8PLB3;A0A6I8PIP7;A0A6I8PTV8;A0A6I8PRU9;A0A6I8PRP1	Leucine--tRNA ligase, cytoplasmic	20.38	21.23	21.46	21.62	NaN	NaN	NaN	NaN	6	10	12	4	+
LAS1L	Q9Y4W2;A0A7I2V3Q3;A0A7I2V4E5;A0A7I2V4V0;A0A7I2V3R6;A0A7I2V653;A0A7I2YQI7;A0A7I2V5R7	Ribosomal biogenesis protein LAS1L	19.48	20.25	21.32	19.92	NaN	NaN	NaN	NaN	2	4	4	2	+
LASP1	Q14847;C9J9W2;F6S2S5;K7ESD6;J3KSN1	LIM and SH3 domain protein 1	24.12	24.66	24.55	24.2	NaN	NaN	NaN	NaN	9	13	14	12	+
LIMA1	Q9UHB6;F8VQE1;F8VRN8;F8VS07;F8VTU2;F8VVQ7	LIM domain and actin-binding protein 1	21.88	21.93	22.85	22.38	NaN	NaN	NaN	NaN	12	11	13	12	+
LIN28B	A0A1B0GVD3;Q6ZN17;A0A1B0GTK2	Protein lin-28 homolog B	20.69	20.17	20.46	20.63	NaN	NaN	NaN	NaN	5	4	5	5	+
LLGL1	A0A087WW77;Q15334	Lethal(2) giant larvae protein homolog 1	18.85	18.95	21.98	22.81	NaN	NaN	NaN	NaN	2	4	6	7	+
LMNA	Q3BDU5		20.44	20.81	20.08	20.79	NaN	NaN	NaN	NaN	44	38	45	41	+
LMO7	F8WD26;J3KP06;Q8WWI1	LIM domain only protein 7	18.72	20.38	20.84	20.17	NaN	NaN	NaN	NaN	5	8	7	2	+
LRRC47	Q8N1G4	Leucine-rich repeat-containing protein 47	19.31	19.35	20.88	22.1	NaN	NaN	NaN	NaN	2	5	6	4	+
LRRFIP1	Q32MZ4;C9JTC6	Leucine-rich repeat flightless-interacting protein 1	21.06	20.83	21.09	21.16	NaN	NaN	NaN	NaN	5	6	8	7	+
LSG1	Q9H089;H7C2X7;F8WFC6	Large subunit GTPase 1 homolog	20.18	19.29	21.02	21.46	NaN	NaN	NaN	NaN	3	4	3	3	+
LSR	S4R3V8;Q86X29;M0R1W9;M0QZL9	Lipolysis-stimulated lipoprotein receptor	21.82	21.96	20.85	20.3	NaN	NaN	NaN	NaN	11	9	12	12	+
LUC7L2	Q9Y383;A0A0A6YYJ8;A8MYV2;Q9NQ29;B8ZZ10;B8ZZ09;B8ZZ12;V9GZ75;F8WEU3	Putative RNA-binding protein Luc7-like 2	20.24	20.45	19.93	20.05	NaN	NaN	NaN	NaN	3	6	5	3	+
MACF1	H3BQK9;H3BPE1;A0A590UJG2;Q9UPN3;H0Y390;E9PNZ4;A0A5F9ZGX0;E9PLY5;E9PLY0;A0A669KBB0;H0Y314;A0A669KB06;H0Y6T5;H0Y4F5;REV__I3L141;REV__O43149;H0Y7I1	Microtubule-actin cross-linking factor 1, isoforms 1/2/3/5	19.44	20.57	22.66	22.37	NaN	NaN	NaN	NaN	8	15	21	20	+
MAGEA4	P43358;C9JZJ5;C9J9C2;C9JK50;C9JIR1;P43361;P43362;Q3SYA6;A0A0A0MSA3;A2A368;A8MXT2;Q96M61;O15480;O60732	Melanoma-associated antigen 4	23.32	23.9	23.57	23.29	NaN	NaN	NaN	NaN	11	13	13	13	+
MAGED2	Q9UNF1;Q5H909;Q5H907;A0A087X070;G5E9N2;Q12816	Melanoma-associated antigen D2	19.1	20.88	23.15	22.67	NaN	NaN	NaN	NaN	2	5	11	9	+
MAGOHB	Q96A72;F5H6N1;F5H124	Protein mago nashi homolog 2	20.91	21.63	19.98	20.33	NaN	NaN	NaN	NaN	3	2	2	2	+
MAN1B1	Q9UKM7;H0YG20;H0YGV7;H0YIU0;H0YI64;REV__O60290	Endoplasmic reticulum mannosyl-oligosaccharide 1,2-alpha-mannosidase;alpha-1,2-Mannosidase	20.45	21.85	20.45	20.03	NaN	NaN	NaN	NaN	7	7	2	2	+
MAP2	P11137;A0A669KB77;E7EV03	Microtubule-associated protein 2	21.98	21.72	20.69	21.47	NaN	NaN	NaN	NaN	5	4	5	6	+
MAPRE1	Q15691	Microtubule-associated protein RP/EB family member 1	23.82	23.73	22.11	22.24	NaN	NaN	NaN	NaN	9	11	8	9	+
MARS1	P56192;H0YIP0;H0YHV5;F5H2V6;H0YIC2;F8VS26;H0YHL6;F8W0M7;F8W0S4;F8VZZ9;H0YI94;H0YI27;F8VPL7	Methionine--tRNA ligase, cytoplasmic	20.3	20.65	21.97	21.62	NaN	NaN	NaN	NaN	4	8	13	7	+
MCM2	P49736;H0Y8E6;F8WDM3	DNA replication licensing factor MCM2	20.3	20.21	20.88	21.08	NaN	NaN	NaN	NaN	4	7	5	5	+
MCM3	P25205;J3KQ69;A0A499FHX9;Q7Z6P5	DNA replication licensing factor MCM3	20.31	20.63	19.78	20.68	NaN	NaN	NaN	NaN	4	6	8	7	+
MCM4	A0A3B3IU45;A0A3B3IT92;P33991;A0A3B3IS57;E5RG31;A0A3B3ITP6;A0A3B3IRR8;A0A494C100;Q9UJA3	DNA replication licensing factor MCM4	20.62	21.27	22.22	22.69	NaN	NaN	NaN	NaN	2	5	9	4	+
MCM7	P33993;C9J8M6	DNA replication licensing factor MCM7	21.52	21.64	22.9	22.49	NaN	NaN	NaN	NaN	7	11	17	10	+
MDC1	Q14676;H0Y6Z8;A2AB05	Mediator of DNA damage checkpoint protein 1	16.93	18.14	23.39	24.11	NaN	NaN	NaN	NaN	2	4	18	22	+
MED12	Q93074;Q7Z3Z5;F8WAE6;Q86YW9	Mediator of RNA polymerase II transcription subunit 12	19.29	19.27	19.19	18.54	NaN	NaN	NaN	NaN	4	3	5	2	+
MFN2	A0A6Q8PGA3;A0A6Q8PGV8;A0A6Q8PFJ4;O95140;A0A6Q8PGS9;Q5JXC5;A0A6Q8PGR2	Mitofusin-2	18.46	18.84	19.27	18.74	NaN	NaN	NaN	NaN	2	3	3	2	+
MKI67	P46013	Antigen KI-67	18.75	18.72	23.12	22.59	NaN	NaN	NaN	NaN	4	8	32	28	+
MOV10	Q5JR04;Q9HCE1	Putative helicase MOV-10	20.3	20.64	20.47	20	NaN	NaN	NaN	NaN	6	8	8	9	+
MPDZ	O75970;F5H1U9;H0YGQ3;A0A075B6R8;B7ZB24	Multiple PDZ domain protein	19.83	19.52	21.56	19.68	NaN	NaN	NaN	NaN	5	5	7	6	+
MYG1	Q9HB07;F8VR84;F8VQQ3;H3BPH3	UPF0160 protein MYG1, mitochondrial	21.22	21.94	20.89	21.49	NaN	NaN	NaN	NaN	3	3	4	3	+
MYH10	P35580;E7ERA5	Myosin-10	18.11	19	19.49	19.74	NaN	NaN	NaN	NaN	10	12	9	7	+
NAP1L1	F8VY35;F5H4R6;P55209;F8W020;F8W118;F8VV59;F8W0J6;H0YIV4;H0YH88;H0YHC3;F8VXI6;F8VUX1;B7Z9C2;F8VRJ2;F8VVB5	Nucleosome assembly protein 1-like 1	22.2	22.45	22.85	21.48	NaN	NaN	NaN	NaN	5	4	6	3	+
NAP1L4	C9J6D1;Q99733;E9PNW0;E9PJJ2;E9PS34;E9PNJ7;E9PKT8;C9JZI7;E9PKI2;E9PP22;A8MXH2;C9J1B1;H0YCI4	Nucleosome assembly protein 1-like 4	20.22	20.37	19.72	19.68	NaN	NaN	NaN	NaN	4	5	3	4	+
NARS1	O43776;K7EIU7;K7EJ19;K7EPK2;K7EQ35;K7EMQ6	Asparagine--tRNA ligase, cytoplasmic	21.08	20.84	20.99	20.98	NaN	NaN	NaN	NaN	6	9	6	7	+
NASP	P49321;Q5T624;H0YDS9;E9PRH9;H0YF33;E9PPR5;E9PI86;E9PNB5;E9PPQ8	Nuclear autoantigenic sperm protein	22.46	22.11	22.45	22.74	NaN	NaN	NaN	NaN	6	7	2	6	+
NBN	O60934;A0A0C4DG07;E2QRP0;E5RGU1;E5RGR7	Nibrin	19.54	19.26	21.03	19.12	NaN	NaN	NaN	NaN	2	2	5	2	+
NCBP2	P52298;C9JQX9;B3KSB0;F8WE41;A6PVI3	Nuclear cap-binding protein subunit 2	18.64	18.96	19.49	19.04	NaN	NaN	NaN	NaN	3	3	2	2	+
NCOA2	E7EWM1;Q15596	Nuclear receptor coactivator 2	18.63	18.46	21.41	20.63	NaN	NaN	NaN	NaN	2	2	4	4	+
NDC80	O14777;I3L4G3;V9GYM9	Kinetochore protein NDC80 homolog	19.48	19.28	19.76	20.44	NaN	NaN	NaN	NaN	2	2	3	3	+
NECTIN2	Q92692;K7EKE8	Nectin-2	22.73	22.71	20.16	20.45	NaN	NaN	NaN	NaN	5	9	2	5	+
NEK9	A0A7I2V5R1;Q8TD19;A0A7I2V454;G3V5V0;G3V459;G3V2Z5;A0A7I2V4E9;REV__Q5SQT3;REV__A0A7I2YQD6;REV__A0A7I2V423;REV__Q9P0M6	Serine/threonine-protein kinase Nek9	21.22	21.39	23.49	23.24	NaN	NaN	NaN	NaN	6	10	11	10	+
NELFA	A0A0C4DFX9;Q9H3P2;H0Y3X6;H7C2C7;C9JHL4;C9JEM7;H7C0W2	Negative elongation factor A	20.9	20.19	21.29	21.49	NaN	NaN	NaN	NaN	3	4	3	3	+
NELFE	A0A0A0MT02;P18615;A0A0A0MSN9;A0A0G2JI50;E9PD43;A2ABK4	Negative elongation factor E	19.48	19.94	19.71	20.6	NaN	NaN	NaN	NaN	5	3	2	4	+
NFKB2	Q00653	Nuclear factor NF-kappa-B p100 subunit;Nuclear factor NF-kappa-B p52 subunit	20.81	23	23.28	22.91	NaN	NaN	NaN	NaN	7	17	14	9	+
NIBAN1	Q9BZQ8;H0Y7M9;REV__Q9UHV5;REV__A0A087WVW6	Protein Niban	20.07	20.53	19.66	20.99	NaN	NaN	NaN	NaN	2	4	4	2	+
NIFK	Q9BYG3;C9J808;C9J6C5;H7BZL0	MKI67 FHA domain-interacting nucleolar phosphoprotein	17.36	18	18.77	19.08	NaN	NaN	NaN	NaN	2	2	3	3	+
NMT1	A0A7I2V539;P30419;A0A7I2V3X4;A0A7I2V3U5;A0A7I2V4Y5;B7Z8J4;K7EN82;K7EN42;A0A7I2V3M5	Glycylpeptide N-tetradecanoyltransferase 1	21.47	21.83	22.08	21.85	NaN	NaN	NaN	NaN	3	5	3	4	+
NPEPPS	E9PLK3;P55786;A0A7I2V389;A0A7I2V3W8;E9PPZ2;A6NEC2;A0A7I2V604;H0YDG0;E9PP11;H0YCQ5;E9PJF9;E9PJY4;E9PPD4;A0A7I2V5M8;A0A7I2YQS3	Puromycin-sensitive aminopeptidase	20.16	20.57	22.2	20.73	NaN	NaN	NaN	NaN	4	8	10	6	+
NPLOC4	Q8TAT6;I3L4U9	Nuclear protein localization protein 4 homolog	20.18	20.45	19.83	19.53	NaN	NaN	NaN	NaN	3	4	2	2	+
NR3C1	P04150;A0A494C0P1;D6RDA9;Q3MSN4;P08235	Glucocorticoid receptor	19.15	19.29	19.64	19.38	NaN	NaN	NaN	NaN	3	2	4	2	+
NRDC	O43847;G3V1R5;F5H7V1;H0Y5G9	Nardilysin	18.78	19.23	18.85	18.85	NaN	NaN	NaN	NaN	3	10	4	3	+
NSFL1C	Q9UNZ2;F2Z2K0;R4GNE6;G3V4V8;R4GMY2	NSFL1 cofactor p47	21.17	20.53	17.6	17.2	NaN	NaN	NaN	NaN	8	7	3	3	+
NSUN2	Q08J23;A0A140T9Y7	tRNA (cytosine(34)-C(5))-methyltransferase	20.81	21.06	21.65	19.77	NaN	NaN	NaN	NaN	7	10	9	7	+
NUDCD1	Q96RS6;A0A7I2V457;A0A7I2V4C4;E5RGX7	NudC domain-containing protein 1	21.01	20.57	20.53	21.01	NaN	NaN	NaN	NaN	5	6	3	2	+
NUFIP2	Q7Z417	Nuclear fragile X mental retardation-interacting protein 2	22.26	22.47	22.25	22.82	NaN	NaN	NaN	NaN	12	16	12	10	+
NUMB	P49757;G3V3Z8;G3V3R1;G3V3M5;G3V4S6;G3V433	Protein numb homolog	20.75	20.2	20.85	22.07	NaN	NaN	NaN	NaN	5	5	4	5	+
NUMBL	A0A0C4DGH3;Q9Y6R0;M0QXQ4;M0QYC2;M0R0Q4;M0QZV7	Numb-like protein	19.61	19.06	19.85	19.34	NaN	NaN	NaN	NaN	3	2	4	3	+
NUP107	P57740;G3V1T4;H0YG15	Nuclear pore complex protein Nup107	18.22	18.94	20.57	23.01	NaN	NaN	NaN	NaN	2	3	4	5	+
NUP205	Q92621;U3KPX2	Nuclear pore complex protein Nup205	19.87	20.23	21.07	20.81	NaN	NaN	NaN	NaN	2	2	3	2	+
NUP214	A0A494C1F2;P35658;A0A0A0MSW3;H0YF36;A0A494BZU9;H0Y837;E9PKD2;B7ZAV2;A0A494C104	Nuclear pore complex protein Nup214	18.22	19.44	22.62	21.89	NaN	NaN	NaN	NaN	2	4	12	9	+
NUP35	Q8NFH5;C9IYQ7;F8WCF5;F8WEL4;C9JWU7;C9JIY9	Nucleoporin NUP53	19.01	19.1	20.29	20.92	NaN	NaN	NaN	NaN	2	3	3	3	+
NUP98	P52948;A0A3B3ITD8;H7C3P6;H0YDA1;H0YCT1;H0YCR0;H0YDF4;H0YEN4	Nuclear pore complex protein Nup98-Nup96;Nuclear pore complex protein Nup98;Nuclear pore complex protein Nup96	19.71	21.11	20.47	20.55	NaN	NaN	NaN	NaN	2	5	3	3	+
OCIAD1	Q9NX40;D6RBN5;D6RDK6;D6RG39;D6RIT9;D6RIV2;D6R918;D6RBC5;D6RDI5;D6RI08;D6RA54;D6RC55;D6RDK1;D6R9T5;D6RF07	OCIA domain-containing protein 1	22.55	22.89	22.27	22.88	NaN	NaN	NaN	NaN	4	4	7	7	+
OCLN	A0A0G2JMZ8;Q16625	Occludin	22.08	22.33	22.51	22.85	NaN	NaN	NaN	NaN	6	7	4	3	+
OGA	O60502;H7C3X0	Protein O-GlcNAcase	20.24	20.33	21.92	22.07	NaN	NaN	NaN	NaN	2	2	8	5	+
OGT	O15294;C9JZL3	UDP-N-acetylglucosamine--peptide N-acetylglucosaminyltransferase 110 kDa subunit	18.91	19.49	22.7	22.63	NaN	NaN	NaN	NaN	5	5	5	4	+
PABPN1	Q86U42;A0A7I2V383;B4DEH8;G3V4T2;H0YJH9	Polyadenylate-binding protein 2	21.9	21.83	21.4	19.92	NaN	NaN	NaN	NaN	2	2	2	2	+
PACSIN2	Q9UNF0;A0A0U1RR22;B0QYG7;B0QYG8;H0Y923;Q9BY11	Protein kinase C and casein kinase substrate in neurons protein 2	21.56	21.95	20.25	20.09	NaN	NaN	NaN	NaN	4	8	5	4	+
PAICS	P22234;E9PBS1;D6RF62	Multifunctional protein ADE2;Phosphoribosylaminoimidazole-succinocarboxamide synthase;Phosphoribosylaminoimidazole carboxylase	21.83	21.16	21.92	22.76	NaN	NaN	NaN	NaN	8	6	9	8	+
PALS2	Q9NZW5;B8ZZG1;C9J4Q3	MAGUK p55 subfamily member 6	19.54	19.77	19.32	19.99	NaN	NaN	NaN	NaN	2	3	3	2	+
PANK4	Q9NVE7;E9PHT6;H0YA26;H0Y9E4;D6RJF3	Pantothenate kinase 4	18.64	17.83	19.52	18.41	NaN	NaN	NaN	NaN	2	2	5	3	+
PAPSS1	O43252	Bifunctional 3-phosphoadenosine 5-phosphosulfate synthase 1;Sulfate adenylyltransferase;Adenylyl-sulfate kinase	20.35	20.66	20.15	21.59	NaN	NaN	NaN	NaN	2	2	3	2	+
PAPSS2	O95340	Bifunctional 3-phosphoadenosine 5-phosphosulfate synthase 2;Sulfate adenylyltransferase;Adenylyl-sulfate kinase	20.85	21.66	17.16	20.55	NaN	NaN	NaN	NaN	5	7	2	2	+
PARD3	Q5VWV2;Q8TEW0;F5GZI3;Q5VWU8;B1AP52	Partitioning defective 3 homolog	18.99	19.01	20.69	20.32	NaN	NaN	NaN	NaN	3	3	5	3	+
PARK7	Q99497;K7ELW0;K7EN27	Protein deglycase DJ-1	25.79	25.73	24.88	24.74	NaN	NaN	NaN	NaN	12	11	11	8	+
PARP4	Q9UKK3	Poly [ADP-ribose] polymerase 4	19.85	20.02	20.19	18.8	NaN	NaN	NaN	NaN	6	6	8	4	+
PCBP2	Q15366;F8VZX2;H3BRU6;F8W0G4;F8VXH9;F8W1G6;H3BSS4;H3BND9	Poly(rC)-binding protein 2	23.62	23.84	22.76	21.98	NaN	NaN	NaN	NaN	9	8	12	11	+
PCMT1	A0A0A0MRJ6;P22061;F6S8N6;A0A3F2YNX8;F8WDT3;F8WAV5;F8WAX2;C9J0F2;H7C4X2	Protein-L-isoaspartate O-methyltransferase;Protein-L-isoaspartate(D-aspartate) O-methyltransferase	19.71	21.16	22.92	21.91	NaN	NaN	NaN	NaN	3	3	2	3	+
PCYT1A	C9J050;C9JEJ2;P49585;H7C1T3;C9J2E1;C9JVS0;C9JPY0;F8WAZ5;H7BZN1;Q9Y5K3;F8WBU2;F2Z2B1	Choline-phosphate cytidylyltransferase A	20.95	19.82	20.47	20.55	NaN	NaN	NaN	NaN	6	3	3	3	+
PDLIM1	O00151	PDZ and LIM domain protein 1	21.41	21.42	21.53	22.43	NaN	NaN	NaN	NaN	8	7	5	6	+
PDLIM7	Q9NR12;D6RH06;D6RF83;H7BYK4;D6RAN1;H0Y8W6	PDZ and LIM domain protein 7	22.05	22.32	22.91	23.59	NaN	NaN	NaN	NaN	5	8	11	5	+
PFKL	P17858;F8WEU2	ATP-dependent 6-phosphofructokinase, liver type	18.06	17.55	19.78	21.17	NaN	NaN	NaN	NaN	3	3	5	2	+
PFN2	C9J0J7;G5E9Q6;C9JQ45;C9J2N0	Profilin	22.77	22.6	22.93	23.64	NaN	NaN	NaN	NaN	3	4	2	3	+
PGLS	O95336;M0R1L2;M0R261;M0R0U3	6-phosphogluconolactonase	19.43	20.07	19.64	19.22	NaN	NaN	NaN	NaN	2	3	3	2	+
PGRMC1	O00264;U3KQM0	Membrane-associated progesterone receptor component 1	18.57	17.16	19.88	19.75	NaN	NaN	NaN	NaN	3	2	3	4	+
PGRMC2	O15173	Membrane-associated progesterone receptor component 2	19.44	19.17	19.45	18.73	NaN	NaN	NaN	NaN	2	2	2	2	+
PHACTR4	Q8IZ21;A0A0J9YVR0;A0A0J9YWV8	Phosphatase and actin regulator 4	19.21	17.63	19.77	20.89	NaN	NaN	NaN	NaN	2	3	3	3	+
PHGDH	A0A286YF22;O43175;A0A2C9F2M7;A0A286YFA2;A0A286YFL2;A0A286YFM8;A0A286YER3;A0A286YFC8;A0A286YFB2;A0A286YF78;A0A286YF34;A0A286YFF3;A0A286YFK5;A0A286YFE1	D-3-phosphoglycerate dehydrogenase	20.34	20.02	21.89	22.06	NaN	NaN	NaN	NaN	4	4	9	10	+
PHLDB2	E9PFQ4;Q86SQ0;A0A1W2PQ63;G5E9V3;E9PGF6;E9PDY7;A0A1W2PRT1	Pleckstrin homology-like domain family B member 2	18.97	19.57	19.88	20.28	NaN	NaN	NaN	NaN	3	4	4	3	+
PHPT1	Q9NRX4	14 kDa phosphohistidine phosphatase	22.97	22.42	20.99	20.57	NaN	NaN	NaN	NaN	3	4	3	2	+
PKN2	Q16513;B1AL79;H0Y429;K7EL10;H0Y5V5;Q6P5Z2	Serine/threonine-protein kinase N2	18.85	19.91	20.45	21.2	NaN	NaN	NaN	NaN	3	6	5	5	+
PKP4	Q99569;A0A0D9SF60;E7EST6;H0YFB1;E7EMY7;E9PHJ1;E7EP40;D6RBA8;D6RC65;D6RHE9;E9PHB5;Q9UQB3	Plakophilin-4	21.25	21.64	22.19	22.58	NaN	NaN	NaN	NaN	8	10	15	18	+
PLIN3	O60664;K7ERZ3;K7EL96;K7ER39;K7EJD0	Perilipin-3	22.98	23.01	22.44	21.87	NaN	NaN	NaN	NaN	9	11	13	7	+
PLS3	P13797;A0A0A0MSQ0;U3KQI3;H7C4N2;P13796;Q5TBN3	Plastin-3	21.86	21.18	21.12	20.64	NaN	NaN	NaN	NaN	8	8	4	3	+
PML	P29590;H3BT57;H3BT29;H3BUJ5;H3BVD2	Protein PML	19.77	19.86	21.48	21.5	NaN	NaN	NaN	NaN	2	2	7	6	+
POLDIP3	Q9BY77;F6VRR5;F8WCX5;Q8WUT1;Q6R954;F8WEE2	Polymerase delta-interacting protein 3	19.85	19.77	21.17	21.4	NaN	NaN	NaN	NaN	2	5	3	4	+
POLR1C	A0A2R8YEZ4;A0A2R8Y5D3;O15160;E7EQB9;A0A2R8YEY5;D6RDJ3;A0A2R8Y8D6;H0Y723	DNA-directed RNA polymerases I and III subunit RPAC1	20.28	19.94	20.52	20.23	NaN	NaN	NaN	NaN	4	3	3	3	+
POLR1E	Q9GZS1;E7EX70	DNA-directed RNA polymerase I subunit RPA49	20.14	19.71	22.04	22.63	NaN	NaN	NaN	NaN	3	4	4	4	+
POLR2A	A0A6Q8PGB0;P24928	DNA-directed RNA polymerase II subunit RPB1	23.11	22.91	23.06	23.13	NaN	NaN	NaN	NaN	25	30	29	26	+
POLR2B	P30876;C9J2Y9;C9J4M6	DNA-directed RNA polymerase II subunit RPB2;DNA-directed RNA polymerase	20.65	20.71	22.05	22.1	NaN	NaN	NaN	NaN	8	7	10	5	+
PPA1	Q15181;Q5SQT6	Inorganic pyrophosphatase	20.62	21.4	19.2	19.34	NaN	NaN	NaN	NaN	4	5	2	2	+
PPAT	Q06203;D6RCC8;D6RE15	Amidophosphoribosyltransferase	19.97	19.92	20.42	20.34	NaN	NaN	NaN	NaN	4	2	4	4	+
PPFIA1	Q13136;A0A2R8Y7R9;E9PJZ7;H0YDW2;O75334;G3V200;O75335;E9PPF6;B1APN9;H0YHK3;A0A1B0GVT3;H0YEF9;M0QZB5;E9PID5;R4GNF1;H0YD72;H0YHJ4;H0YIJ4;A0A3B3ITS2;F8VWR9;H0YH95	Liprin-alpha-1	18.96	18.85	20.69	20.79	NaN	NaN	NaN	NaN	2	2	5	4	+
PPFIBP1	Q86W92;F5GZP6;H0YFE4;A0A0A0MTP2;E9PP16;Q8ND30;F5H6Q7;F5H0E0;F5H495;H0YGH8	Liprin-beta-1	19.87	20.63	22.64	21.64	NaN	NaN	NaN	NaN	7	9	19	13	+
PPHLN1	F8W0Q9;Q8NEY8;F8WF16;B7Z8L1;F8W6A0;F8VXV7;F8VRK2;F8VPY7;F8VWU8	Periphilin-1	21.38	21.14	20.83	18.97	NaN	NaN	NaN	NaN	2	2	3	2	+
PPIL4	Q8WUA2	Peptidyl-prolyl cis-trans isomerase-like 4	21.71	22.02	21.65	19.8	NaN	NaN	NaN	NaN	4	4	3	3	+
PPM1G	O15355	Protein phosphatase 1G	20.47	20.6	21.32	21.61	NaN	NaN	NaN	NaN	4	4	6	4	+
PPP1CA	P62136;E9PMD7;A0A7I2V4F7	Serine/threonine-protein phosphatase PP1-alpha catalytic subunit;Serine/threonine-protein phosphatase	21.24	22.23	21.56	21.4	NaN	NaN	NaN	NaN	3	6	2	2	+
PPP1CB	P62140;E7ETD8;C9JP48;C9J9S3;F8W1A0;F8WE71;H0Y3Y6	Serine/threonine-protein phosphatase PP1-beta catalytic subunit;Serine/threonine-protein phosphatase	21.67	21.9	20.11	21.51	NaN	NaN	NaN	NaN	2	4	2	2	+
PPP1R13L	Q8WUF5;K7EN03;K7EPP1	RelA-associated inhibitor	20.74	21.41	21.49	21.89	NaN	NaN	NaN	NaN	12	14	8	8	+
PPP1R18	Q6NYC8;A0A0G2JHC2;A0A0G2JKF1	Phostensin	21.9	22.12	22.82	22.75	NaN	NaN	NaN	NaN	6	10	11	10	+
PPP2CA	P67775	Serine/threonine-protein phosphatase 2A catalytic subunit alpha isoform	22.99	23.36	21.02	20.97	NaN	NaN	NaN	NaN	6	9	4	2	+
PQBP1	O60828;A0A5H1ZRR1;H7C053	Polyglutamine-binding protein 1	19.99	20.49	19.74	21.08	NaN	NaN	NaN	NaN	3	2	2	2	+
PRDX6	P30041	Peroxiredoxin-6	23.1	23.3	23.22	22.63	NaN	NaN	NaN	NaN	8	9	4	5	+
PRKAA1	Q13131;Q96E92;A0A087WXX9;P54646	5-AMP-activated protein kinase catalytic subunit alpha-1	20.35	20.08	21.77	21.06	NaN	NaN	NaN	NaN	6	5	10	8	+
PRKAR2A	P13861;H7C1L0;H7C330;H7C4A9;C9J830;P31323	cAMP-dependent protein kinase type II-alpha regulatory subunit	19.64	20.03	22.66	22.86	NaN	NaN	NaN	NaN	5	4	16	13	+
PRPF40A	A0A7N4I394;O75400;F5H578;H0YG38	Pre-mRNA-processing factor 40 homolog A	20.63	20.3	21.59	20.91	NaN	NaN	NaN	NaN	7	4	6	3	+
PRPF6	O94906	Pre-mRNA-processing factor 6	21.26	22.15	21.85	22.74	NaN	NaN	NaN	NaN	8	11	12	15	+
PRRC2A	P48634	Protein PRRC2A	20.74	21.47	23.16	23.6	NaN	NaN	NaN	NaN	9	11	20	16	+
PRRC2B	Q5JSZ5;H0Y412;A0A494C065;H3BLU0;Q5JT00	Protein PRRC2B	17.76	18.12	22.13	21.92	NaN	NaN	NaN	NaN	5	7	13	13	+
PSMC3	R4GNH3;P17980;E9PM69;E9PKD5;E9PMD8;E9PN50;E9PLG2	26S protease regulatory subunit 6A	17.03	20.7	21.69	21.33	NaN	NaN	NaN	NaN	2	6	5	7	+
PSMC4	P43686	26S protease regulatory subunit 6B	20.98	20.95	22.02	22.18	NaN	NaN	NaN	NaN	2	4	6	6	+
PSMC5	P62195;J3QQM1;J3QSA9;J3KRP2;J3QLH6;J3QRW1;J3QSE0;J3QRR3;J3KTQ9	26S protease regulatory subunit 8	21.3	21.73	20.85	21.51	NaN	NaN	NaN	NaN	6	8	4	5	+
PSMC6	P62333;A0A087X2I1;H0YJC0;H0YJS8;H0YJE9;H0YJT1;H0YJX2;H0YJY8;H0YJD2	26S protease regulatory subunit 10B	21.07	21.47	21.33	20.4	NaN	NaN	NaN	NaN	5	6	10	6	+
PSMD11	O00231;J3QRY4;J3QS13	26S proteasome non-ATPase regulatory subunit 11	18.87	19.82	20.1	20.43	NaN	NaN	NaN	NaN	2	3	4	3	+
PSMD2	Q13200;H7C1H2;F8WBS8;H7C2Q3;C9JPC0	26S proteasome non-ATPase regulatory subunit 2	20.5	20.86	21.05	21.44	NaN	NaN	NaN	NaN	4	4	4	3	+
PSMD4	P55036;Q5VWC4;H0Y3Y9;A6PVX3;H0Y561	26S proteasome non-ATPase regulatory subunit 4	21.37	21.05	20.35	21	NaN	NaN	NaN	NaN	3	4	3	3	+
PSME3	P61289;K9J957;K7ENH2;K7ESG5;B3KQ25;A0A087WTV2;K7EMD0;K7EPX6;K7EKR3;B7Z8D3;K7EJF8	Proteasome activator complex subunit 3	20.56	21.18	19.74	20.32	NaN	NaN	NaN	NaN	5	5	4	4	+
PSPC1	Q8WXF1;X6RDA4	Paraspeckle component 1	22.23	21.6	19.57	20.42	NaN	NaN	NaN	NaN	6	3	3	2	+
PTBP3	O95758;X6R242	Polypyrimidine tract-binding protein 3	20.97	19.55	21.25	20.99	NaN	NaN	NaN	NaN	5	3	6	3	+
PTK2	Q05397;E7ESA6;H0YBP1;H0YBZ1;H0YB16;E9PEI4;B4DWJ1;E5RHD8;E5RJI4;E5RGA6;H0YB99;E5RI29;E5RJP0;E5RFW9;E5RI03;E5RI72;E5RG66;E5RH01;E5RH48;E5RIK4;E5RJQ2;E5RG80;E5RG54;E5RH08	Focal adhesion kinase 1	20.87	20.98	20.82	20.13	NaN	NaN	NaN	NaN	10	9	11	7	+
PTPN1	P18031;B4DSN5	Tyrosine-protein phosphatase non-receptor type 1;Tyrosine-protein phosphatase non-receptor type	20.34	21.18	21.53	21.81	NaN	NaN	NaN	NaN	5	6	6	4	+
PTPN11	Q06124;A0A0U1RRI0;A0A1W2PPU4;H0YF12	Tyrosine-protein phosphatase non-receptor type 11	20.25	21	20.99	21.24	NaN	NaN	NaN	NaN	6	7	8	7	+
PTPN23	Q9H3S7;R4GMM7;C9JD91;REV__B1AKD8;REV__Q5TZA2	Tyrosine-protein phosphatase non-receptor type 23	21.32	21.81	21.14	20.97	NaN	NaN	NaN	NaN	10	9	11	7	+
PURB	Q96QR8;Q9UJV8	Transcriptional activator protein Pur-beta	19.93	19.46	20.42	20.24	NaN	NaN	NaN	NaN	3	3	4	4	+
PXN	P49023;F5GZ78;A0A1B0GTU4;A0A1B0GU60;F5H836;A0A1B0GV30	Paxillin	22.34	22.01	22.34	22.84	NaN	NaN	NaN	NaN	9	8	5	7	+
PYM1	Q9BRP8	Partner of Y14 and mago	20.95	22.22	21.14	20.51	NaN	NaN	NaN	NaN	3	4	5	5	+
QKI	Q96PU8;H0YG47;F5GXS8;F5GYM3;H0YGD6;F5H5U6;F5H8C8;F5GYT7	Protein quaking	21.15	20.92	20.03	21.62	NaN	NaN	NaN	NaN	2	3	3	3	+
RAB13	P51153;A0A087WWB9	Ras-related protein Rab-13	21.5	22.38	21.79	20.73	NaN	NaN	NaN	NaN	3	4	5	6	+
RAB1B	Q9H0U4;E9PLD0;Q92928	Ras-related protein Rab-1B;Putative Ras-related protein Rab-1C	21.45	21.74	22.12	19.95	NaN	NaN	NaN	NaN	5	4	7	5	+
RAB5C	P51148;K7ENY4;K7ERI8;K7ERQ8;F8VVK3;F8VVZ0;F8VUA5;F8VWU4;K7EIP6;F8WCY6;F8WD79;F8VPW9;F8VSF8;F8VWZ7	Ras-related protein Rab-5C	22.41	22.56	21.91	20.74	NaN	NaN	NaN	NaN	4	4	5	4	+
RAB8A	P61006	Ras-related protein Rab-8A	19.65	19.73	19.93	17.6	NaN	NaN	NaN	NaN	3	2	2	2	+
RACGAP1	Q9H0H5;F8VRD2;H0YIK5;F8VWX0;F8VVE5;F8VWY4;F8VV47;F8VZ66;F8W0L1;F8VS54;F8VV39;F8VUW9;F8VVY0;F8VZ41;F8VXH1;F8VQZ5;F8VV37;F8W1E5;F8VYH6;F8VRL2	Rac GTPase-activating protein 1	21.08	20.81	21.77	22.66	NaN	NaN	NaN	NaN	3	4	7	8	+
RAD50	Q92878;A0A494C1B7;A0A1W2PQ90;A0A494BZX5;A0A494C122;E7EN38;E7ESD9;A0A494C0Y7;H7C0P8;E9PM98;C9JNH8	DNA repair protein RAD50	17.82	18.22	22.06	21.27	NaN	NaN	NaN	NaN	2	4	10	9	+
RAI1	Q7Z5J4;A0A1W2PQJ7;A8MXE8	Retinoic acid-induced protein 1	18.5	19.14	22.35	21.95	NaN	NaN	NaN	NaN	3	5	11	9	+
RAI14	Q9P0K7	Ankycorbin	20.79	21.57	21.18	21.82	NaN	NaN	NaN	NaN	2	4	4	2	+
RANGAP1	P46060;H0Y4Q3;B0QYT5;B0QYT4;B0QYT6	Ran GTPase-activating protein 1	20.42	20.2	22.6	21.19	NaN	NaN	NaN	NaN	2	2	7	4	+
RAP1B	P61224;F5H7Y6;E7ESV4;A6NIZ1;F5GX62;F5H823;F5H004;F5GZG1;B7ZB78;F5H6R7;F5H500;F5H4H0;F5H0B7;F5H491;F5GYB5;F5GWU8;F5H077;F5GYH7;F8WBC0	Ras-related protein Rap-1b;Ras-related protein Rap-1b-like protein	19.71	19.75	21.57	20.7	NaN	NaN	NaN	NaN	4	5	3	2	+
RBBP7	E9PC52;Q16576;Q5JP01;Q5JNZ6	Histone-binding protein RBBP7	20.23	21.14	22.03	21.17	NaN	NaN	NaN	NaN	3	6	3	2	+
RBM10	P98175	RNA-binding protein 10	20.91	21.43	22.29	22.66	NaN	NaN	NaN	NaN	5	8	13	9	+
RBM17	Q96I25;Q5W011;Q5W010;Q5W012;H0Y6J6	Splicing factor 45	19.17	18.93	20.32	20.96	NaN	NaN	NaN	NaN	3	3	5	4	+
RBM25	P49756;E9PQU5;H0YE46	RNA-binding protein 25	20.84	21.29	21.86	19.63	NaN	NaN	NaN	NaN	2	5	8	5	+
RBM27	Q9P2N5;U3KPZ7	RNA-binding protein 27	20.15	20.13	20.46	22.62	NaN	NaN	NaN	NaN	3	3	2	3	+
RBM3	P98179	RNA-binding protein 3	24.28	24.05	23.3	24.27	NaN	NaN	NaN	NaN	5	5	6	6	+
RBM39	Q14498;A0A0U1RQH7;H0Y4X3;G3XAC6;A0A0U1RQW2;Q5QP23;A0A087X122;Q5QP22	RNA-binding protein 39	20.55	20.91	19.52	19.37	NaN	NaN	NaN	NaN	3	3	2	3	+
RBM4	Q9BWF3;E9PB51;D6R9K7;J3QRR5	RNA-binding protein 4	23.5	23.61	24.07	24.2	NaN	NaN	NaN	NaN	11	13	7	8	+
RBM4B	Q9BQ04;E9PLB0;E9PM61;U3KQD5;H0YDG8	RNA-binding protein 4B	22.01	22.07	21.33	22.01	NaN	NaN	NaN	NaN	9	12	4	5	+
RBM8A	Q9Y5S9;A0A0J9YW13	RNA-binding protein 8A	20.06	20.09	21.09	21.67	NaN	NaN	NaN	NaN	2	2	2	2	+
RCC1	P18754;C9JW69;C9JRH2;C9J3R0;C9JMJ4;C9JQZ4	Regulator of chromosome condensation	21.02	21.83	22.08	22.07	NaN	NaN	NaN	NaN	2	3	2	3	+
RELA	Q2TAM5;A0A087X0W8;Q04206;E9PKH5;E9PI38;E9PQS6;E9PKV4;A0A087WVP0;E9PMD5;E9PJR1;E9PRX2;E9PNV4;E9PJZ9;E9PM47;E9PNK5;E9PN69	Transcription factor p65	21.16	20.94	21.99	21.88	NaN	NaN	NaN	NaN	5	6	2	3	+
RELB	Q01201;D6R992;D6RIV7	Transcription factor RelB	20.26	20.66	22.22	22.08	NaN	NaN	NaN	NaN	3	2	7	4	+
RER1	O15258;Q5T092;A0A0A0MR06;Q5T091;Q5T093	Protein RER1	20.91	21.85	21.4	20.62	NaN	NaN	NaN	NaN	2	3	2	2	+
RFC2	P35250;H7C5P1;H7C5Q7;F8WC37;H7C5A0;H7C5G4;H7C5P4;A0A087WVY3;H7C5S7	Replication factor C subunit 2	19.92	20.09	19.51	19.14	NaN	NaN	NaN	NaN	2	4	2	2	+
RGPD3	J3KNE0;A6NKT7;F8W705;C9J1W9;C9JF75;C9J6W1;H7BZ48;C9J1P2;H0YBN8	RanBP2-like and GRIP domain-containing protein 3	19.3	22.47	20.02	19.85	NaN	NaN	NaN	NaN	8	13	19	14	+
RHOG	P84095	Rho-related GTP-binding protein RhoG	20.45	20.61	20.87	21.91	NaN	NaN	NaN	NaN	2	3	2	2	+
RIPK1	Q13546;A0A7I2V404;A0A7I2V5Y1	Receptor-interacting serine/threonine-protein kinase 1	21.62	22	20.79	20.94	NaN	NaN	NaN	NaN	9	10	7	3	+
RNH1	P13489;E9PIM9;H0YCR7;E9PMJ3;E9PLZ3;E9PMN0;E9PIK5;E9PMA9;E9PR82;E9PMI1	Ribonuclease inhibitor	21.31	21.47	19.84	19.99	NaN	NaN	NaN	NaN	7	7	4	4	+
RNMT	O43148;K7EP06;K7EPP5;K7ERH6	mRNA cap guanine-N7 methyltransferase	22.05	21.89	22.07	21.41	NaN	NaN	NaN	NaN	6	9	10	8	+
RPA1	P27694;I3L4R8;I3L524;I3L2M5	Replication protein A 70 kDa DNA-binding subunit;Replication protein A 70 kDa DNA-binding subunit, N-terminally processed	22.13	22.07	21.29	21.83	NaN	NaN	NaN	NaN	6	8	9	6	+
RPA2	P15927;Q5TEJ0;Q5TEJ7	Replication protein A 32 kDa subunit	21.48	21.71	19.54	19.43	NaN	NaN	NaN	NaN	2	4	3	2	+
RPAP3	Q9H6T3	RNA polymerase II-associated protein 3	19.73	20.12	20.72	21.27	NaN	NaN	NaN	NaN	4	3	3	2	+
RPRD1B	Q9NQG5;A2A2M0;A0A087WUK3;A0A087X2D2;E9PQF3;E9PIQ9	Regulation of nuclear pre-mRNA domain-containing protein 1B	19.33	19.87	19.94	20.35	NaN	NaN	NaN	NaN	3	3	3	3	+
RPRD2	Q5VT52	Regulation of nuclear pre-mRNA domain-containing protein 2	17.47	17.93	19.89	20.25	NaN	NaN	NaN	NaN	2	2	5	6	+
RPS10	P46783;Q9NQ39	40S ribosomal protein S10;Putative 40S ribosomal protein S10-like	21.52	21.18	20.28	21.68	NaN	NaN	NaN	NaN	3	3	4	4	+
RPS17	H3BNC9;P08708;H0YN88;A0A075B716;H0YN73	40S ribosomal protein S17	20.27	20.42	20.39	20.28	NaN	NaN	NaN	NaN	2	3	3	3	+
RPS21	P63220;Q8WVC2;Q9BYK1;Q9BYK2	40S ribosomal protein S21	20.2	20.48	19.92	20.19	NaN	NaN	NaN	NaN	3	3	2	3	+
RRAS	P10301	Ras-related protein R-Ras	19.99	20.86	21.37	21.38	NaN	NaN	NaN	NaN	2	2	4	4	+
RTN1	Q16799;Q2NKQ5;A8MT72	Reticulon-1;Reticulon	21.11	20.97	21.82	22.28	NaN	NaN	NaN	NaN	3	4	4	3	+
RTN4	Q9NQC3;F8W914;H7C106;A0A0U1RQR6	Reticulon-4;Reticulon	22.42	22.67	23.07	22.56	NaN	NaN	NaN	NaN	4	5	4	4	+
RUVBL1	Q9Y265;E7ETR0;H7C4G5;J3QLR1;H7C4I3	RuvB-like 1	22.92	23.85	23.07	23.24	NaN	NaN	NaN	NaN	12	13	16	13	+
SAE1	Q9UBE0;B3KNJ4;A0A590UK93;A0A590UKC5;M0QX65;M0QZS6;M0R054;A0A590UKA0;M0QYM8;M0R375;M0R286	SUMO-activating enzyme subunit 1;SUMO-activating enzyme subunit 1, N-terminally processed	19.09	18.98	20.08	20.82	NaN	NaN	NaN	NaN	3	3	4	5	+
SAFB	Q15424;K7ES42;K7EII0	Scaffold attachment factor B1	19.5	19.92	22.3	23.42	NaN	NaN	NaN	NaN	2	2	9	9	+
SAFB2	Q14151;K7EQU4;K7ERX3	Scaffold attachment factor B2	20.38	18.78	21.44	22.9	NaN	NaN	NaN	NaN	3	4	10	10	+
SART1	O43290;E9PQI8	U4/U6.U5 tri-snRNP-associated protein 1	20.23	21.12	23.52	22.99	NaN	NaN	NaN	NaN	3	7	13	11	+
SART3	A0A499FI31;Q15020;A0A494C0L2;F8W667	Squamous cell carcinoma antigen recognized by T-cells 3	19	19.49	22.05	21.55	NaN	NaN	NaN	NaN	2	4	9	8	+
SCFD1	Q8WVM8;A0A7I2V3B4;A0A7I2V5I2;A0A7I2V3G4;A0A7I2V4B8;A0A7I2V4U2;A0A7I2V320;A0A7I2V4R0;A0A7I2V5Z4;A0A7I2V2U5;B7Z5N7;A0A7I2V448;A0A7I2V590;G3V2M8;A0A7I2V362;H0YIZ7;A0A7I2V5H5;G3V5E2;A0A7I2V3C9;A0A7I2YQR2;A0A7I2V534;A0A7I2V321;A0A7I2YQQ1;H0YJY1;J3KNG4;A0A7I2V5R9;A0A7I2V5L2;G3V4I1;G3V5F3;A0A7I2V3Y3;A0A7I2V414;H0YJS6;G3V363;A0A7I2V4B9;G3V3K9	Sec1 family domain-containing protein 1	19.83	19.62	21.4	20.61	NaN	NaN	NaN	NaN	5	3	9	3	+
SCRIB	A0A0G2JNZ2;A0A0G2JPP5;A0A669KB89;Q14160;A0A0G2JMS7;H0YCG0;A0A669KAX5;H0YDF9	Protein scribble homolog	23.35	23.66	25.48	26.73	NaN	NaN	NaN	NaN	8	12	15	17	+
SDHA	P31040;D6RFM5;A0A087X1I3;A0A494C1T6	Succinate dehydrogenase [ubiquinone] flavoprotein subunit, mitochondrial	21.8	21.52	20.51	20.87	NaN	NaN	NaN	NaN	5	3	4	4	+
SEC22B	O75396;A0A087X1A9	Vesicle-trafficking protein SEC22b	21.58	21.75	23.16	24.19	NaN	NaN	NaN	NaN	4	6	5	5	+
SEC23A	F5H365;Q15436;G3V4V1;G3V1W4;G3V3G5;G3V2R6;G3V5X8;G3V4Q2;G3V5K1	Protein transport protein Sec23A	22.32	22.79	20.24	20.83	NaN	NaN	NaN	NaN	9	9	5	4	+
SEC23B	A0A2R8YFH5;Q15437;Q5QPE2;Q5QPE1;A0A2R8Y633;A0A2R8Y7S7;A0A2R8YF30	Protein transport protein Sec23B	22.23	22.25	23.33	23.05	NaN	NaN	NaN	NaN	6	8	7	6	+
SEC23IP	Q9Y6Y8;A0A0C4DH82;H7C0V8;H7C4C4	SEC23-interacting protein	20.7	20.45	22.57	22.64	NaN	NaN	NaN	NaN	7	6	10	9	+
SEC24A	O95486;H0Y9J6	Protein transport protein Sec24A	21.42	21.05	21.24	20.77	NaN	NaN	NaN	NaN	10	12	7	3	+
SEC24B	O95487	Protein transport protein Sec24B	21.73	21.94	22.08	20.63	NaN	NaN	NaN	NaN	15	16	15	5	+
SEPTIN2	Q15019;B5MCX3;C9J2Q4;H7C2Y0;C9JB25;H7C310;C9J938;C9IY94;C9IZU3;C9JQJ4;C9JZI2;B5MD47;C9JT15;F8WB65;C9JFT1;A0A1B0GXJ2;C9JSE7;H7C1T1	Septin-2	21.85	22.52	20.21	21.91	NaN	NaN	NaN	NaN	6	5	3	3	+
SEPTIN9	Q9UHD8;A0A6Q8PHC2;K7EL40;K7EK18;K7ER52;K7EIE4;K7EQD7;K7ER14;K7EJZ2;K7EKN4;K7EN52;K7ENQ5;K7EJ51;K7ENL0;K7EPY1;K7EJV0;K7ER34;K7EQ08	Septin-9	20.94	21.29	20.2	20.02	NaN	NaN	NaN	NaN	6	9	5	6	+
SERBP1	Q8NC51	Plasminogen activator inhibitor 1 RNA-binding protein	24.2	24.1	24.08	24.02	NaN	NaN	NaN	NaN	7	9	6	6	+
SF1	Q15637;F8WEV5;C9J792	Splicing factor 1	21.88	22.36	21.24	21.03	NaN	NaN	NaN	NaN	5	5	5	4	+
SF3B2	Q13435;E9PPJ0;E9PJ04;E9PJT3;H0YCG1;H0YEX5;E9PIL8	Splicing factor 3B subunit 2	20.55	21.12	22.39	22.8	NaN	NaN	NaN	NaN	6	9	4	4	+
SF3B3	Q15393;J3QRB2;J3QL37	Splicing factor 3B subunit 3	19.4	19.76	19.43	19.17	NaN	NaN	NaN	NaN	2	6	2	2	+
SH3GL1	Q99961;M0QYE0;M0R0I3;Q99962;M0R2K6	Endophilin-A2	21.88	22.65	21.87	22.27	NaN	NaN	NaN	NaN	6	7	8	5	+
SHC1	P29353;Q5T181;Q5T182;X6R6D0;H0Y539;Q5T188;P98077	SHC-transforming protein 1	19.77	19.44	20.27	20.5	NaN	NaN	NaN	NaN	3	3	5	2	+
SIN3A	Q96ST3;H3BP90;H3BNZ3;H3BMA2;H3BT34;H3BQ76;H3BQ88;H3BNA0;H3BQL7	Paired amphipathic helix protein Sin3a	18.3	18.54	20.58	21.07	NaN	NaN	NaN	NaN	2	4	5	3	+
SIPA1L3	O60292;M0R2Q7	Signal-induced proliferation-associated 1-like protein 3	19.52	18.12	22.67	22.68	NaN	NaN	NaN	NaN	5	6	17	18	+
SLAIN2	Q9P270;D6RIF6;H0Y9L2;D6REM5	SLAIN motif-containing protein 2	20.95	20.12	20.71	21.44	NaN	NaN	NaN	NaN	7	3	7	6	+
SLC25A12	O75746;F8W9J0;H0YFB2;B4DGK6	Calcium-binding mitochondrial carrier protein Aralar1	18.56	18.58	19.3	18.58	NaN	NaN	NaN	NaN	2	5	5	2	+
SLC38A2	Q96QD8;F8VUY8	Sodium-coupled neutral amino acid transporter 2	22.35	21.39	21.95	21.43	NaN	NaN	NaN	NaN	4	3	4	3	+
SLC4A1AP	A0A087X0M4;Q9BWU0;A0A087WWF4;H7C256	Kanadaptin	20.49	20.46	19.75	18.56	NaN	NaN	NaN	NaN	6	5	6	5	+
SLU7	O95391;A0A0C4DGD2;E5RGM7;E5RK41	Pre-mRNA-splicing factor SLU7	19.12	19.04	19.9	20.18	NaN	NaN	NaN	NaN	2	2	2	2	+
SMAD3	P84022;H3BVD1;H0YNV1;H0YKE2	Mothers against decapentaplegic homolog 3;Mothers against decapentaplegic homolog	22.35	22.5	21.52	21.55	NaN	NaN	NaN	NaN	2	3	3	3	+
SMARCC1	Q92922;F8WE13	SWI/SNF complex subunit SMARCC1	20.03	19.35	21.96	21.51	NaN	NaN	NaN	NaN	4	2	5	5	+
SMC1A	Q14683;G8JLG1;A0A6Q8PHC3;V9GY57;V9GYN9	Structural maintenance of chromosomes protein 1A;Structural maintenance of chromosomes protein	18.74	19.03	19.74	20.86	NaN	NaN	NaN	NaN	3	2	6	7	+
SMC2	O95347;Q5T821;A0A0C4DGE5	Structural maintenance of chromosomes protein 2	19.53	18.02	20.75	19.13	NaN	NaN	NaN	NaN	3	3	4	3	+
SMC3	Q9UQE7	Structural maintenance of chromosomes protein 3	18.77	17.52	21	22.1	NaN	NaN	NaN	NaN	2	2	9	8	+
SMCHD1	A6NHR9;J3KTL8;A0A2R8YCU7;A0A2R8YE92	Structural maintenance of chromosomes flexible hinge domain-containing protein 1	17.89	20.11	22.38	22.69	NaN	NaN	NaN	NaN	3	10	17	13	+
SMG9	Q9H0W8;M0QZC7;M0QYR7;M0R2N0;M0QZH1;M0QX70;M0R0U0	Protein SMG9	20.65	20.49	20.81	21.64	NaN	NaN	NaN	NaN	4	4	3	4	+
SNAP23	H3BM38;O00161;H3BNE1;H3BR18;H3BPJ0;H3BNG6;H3BU94;H3BV99;H3BP15;H3BQY9;H3BR99	Synaptosomal-associated protein;Synaptosomal-associated protein 23	20.34	20.95	20.33	21.5	NaN	NaN	NaN	NaN	3	4	3	3	+
SNAP29	O95721;C9JAF7	Synaptosomal-associated protein 29;Synaptosomal-associated protein	21.05	20.86	20.18	20.97	NaN	NaN	NaN	NaN	3	4	4	3	+
SNRNP70	P08621;M0QYR1;M0QX04	U1 small nuclear ribonucleoprotein 70 kDa	23.69	23.82	22.84	22.42	NaN	NaN	NaN	NaN	12	14	8	6	+
SNRPE	P62304;A6NHK2	Small nuclear ribonucleoprotein E	20.03	20.31	20.44	21.23	NaN	NaN	NaN	NaN	2	2	2	2	+
SNX1	Q13596;H0YK42;H0YK43	Sorting nexin-1	20.11	20.93	21.45	20.06	NaN	NaN	NaN	NaN	4	7	5	3	+
SNX6	A0A0A0MRI2;Q9UNH7;H0YJF8;G3V4Z5;G3V2U1;G3V5U2;G3V5X9	Sorting nexin-6;Sorting nexin-6, N-terminally processed	18.26	18.64	19.09	20.41	NaN	NaN	NaN	NaN	2	3	2	3	+
SNX9	Q9Y5X1	Sorting nexin-9	19.3	19.84	21.23	22.41	NaN	NaN	NaN	NaN	2	2	4	3	+
SPAG9	A0A087X2D8;O60271;D6RHI8;H0YBE9;H0YBS5;E9PFH7;A0A087WYG2;A0A669KB35;Q9UPT6	C-Jun-amino-terminal kinase-interacting protein 4	20.81	21.41	21.64	21.49	NaN	NaN	NaN	NaN	4	6	8	5	+
SPATS2	Q86XZ4;F8VS10	Spermatogenesis-associated serine-rich protein 2	20.1	20.98	21.1	21.93	NaN	NaN	NaN	NaN	3	5	3	5	+
SPATS2L	Q9NUQ6;B8ZZZ7;C9JKE4;F8VT91;Q4ZFW0;F8WAV0;C9IZC3;C9J8M7;F2Z2S1	SPATS2-like protein	21.39	21.57	20.97	20.85	NaN	NaN	NaN	NaN	5	6	5	4	+
SPCS2	E9PL01;A0A087WUC6;E9PI68;Q15005;E9PRB9;H0YE04	Signal peptidase complex subunit 2	21.76	17.75	21.75	21.27	NaN	NaN	NaN	NaN	2	2	4	3	+
SPDL1	Q96EA4;D6RIF7;D6RIB8;D6RC83;H0YBG5;D6R936;D6RCL1;D6REZ1;D6RDK5	Protein Spindly	20.65	21.15	21.62	22.02	NaN	NaN	NaN	NaN	6	7	8	6	+
SPRY4	Q9C004;A0A0C4DFS6;D6RB56	Protein sprouty homolog 4	20.98	20.96	22.03	22.05	NaN	NaN	NaN	NaN	3	4	3	4	+
SPTAN1	Q13813;A0A0D9SGF6;A0A0D9SF54;A0A0D9SFF6;A0A1B0GTB7;A0A0D9SFH4;A0A1B0GUH3;A0A1B0GV13;A0A5F9ZHC3	Spectrin alpha chain, non-erythrocytic 1	20.34	20.7	21.83	21.57	NaN	NaN	NaN	NaN	6	12	16	14	+
SPTLC1	O15269	Serine palmitoyltransferase 1	21.87	21.04	22.87	21.52	NaN	NaN	NaN	NaN	4	2	7	6	+
SPTLC2	O15270;H0YJV2	Serine palmitoyltransferase 2	18.7	18.74	20.87	18.95	NaN	NaN	NaN	NaN	2	2	6	4	+
SQSTM1	Q13501;E7EMC7;E9PFW8;E3W990;C9JRJ8;D6RBF1;C9J6J8	Sequestosome-1	21.99	22.27	23.31	23.07	NaN	NaN	NaN	NaN	5	4	7	8	+
SRI	C9J0K6;P30626;B4DHQ6	Sorcin	23.35	24.37	22.7	22.47	NaN	NaN	NaN	NaN	8	10	7	5	+
SRM	P19623;K7EL89;K7EKM4;K7ESL0	Spermidine synthase	20.88	20.55	19.91	21.29	NaN	NaN	NaN	NaN	2	3	2	3	+
SRPK1	H3BLV9;Q96SB4;H7C521;A8MPP7;A8MPY5;E7ETV6;Q9UPE1;H0Y932;H7C2I2;D6RBF8;D6RBM8	SRSF protein kinase 1	19.98	19.95	20.93	20.94	NaN	NaN	NaN	NaN	2	3	3	4	+
SRPRA	P08240	Signal recognition particle receptor subunit alpha	20.09	20.86	22.85	22.67	NaN	NaN	NaN	NaN	5	9	7	4	+
SRSF2	J3QL05;J3KP15;Q01130;Q9BRL6	Serine/arginine-rich splicing factor 2	22.11	21.82	21.21	21.94	NaN	NaN	NaN	NaN	2	2	2	3	+
SRSF3	A0A087X2D0;P84103	Serine/arginine-rich splicing factor 3	22.01	21.51	22.14	22.3	NaN	NaN	NaN	NaN	4	4	4	4	+
SRSF7	A0A0B4J1Z1;C9JAB2;Q16629;F8WEA1	Serine/arginine-rich splicing factor 7	20.85	21.2	21.37	20.48	NaN	NaN	NaN	NaN	4	4	3	2	+
SS18	J3KRP6;J3QS72;X6R3J2;J3QQM2;J3KT74;J3QQW2;Q15532;J3QSB3;F5GWN1;J3QSG1;J3QQW6;J3QLJ7;J3QQX5;J3KT22;B4DLD3	Protein SSXT	20.69	20.69	21.14	21.67	NaN	NaN	NaN	NaN	3	3	2	3	+
SSRP1	Q08945;A0A0U1RRK2;E9PMD4	FACT complex subunit SSRP1	19.85	19.71	19.72	20.26	NaN	NaN	NaN	NaN	3	4	2	2	+
ST13	P50502;Q8NFI4;H7C3I1;Q3KNR6;F6VDH7;Q8IZP2;F8WAQ7	Hsc70-interacting protein;Putative protein FAM10A5;Putative protein FAM10A4	21.63	21.98	19.41	18.44	NaN	NaN	NaN	NaN	5	5	3	2	+
STAM	Q92783;A6NMU3;C9J1E5	Signal transducing adapter molecule 1	22.28	22.65	22.35	21.68	NaN	NaN	NaN	NaN	8	8	7	5	+
STAM2	O75886	Signal transducing adapter molecule 2	21.71	22.41	21.31	19.44	NaN	NaN	NaN	NaN	5	6	5	4	+
STAT3	A0A7I2V4C8;A0A7I2YQR5;A0A7I2V444;A0A7I2V3V0;P40763;A0A7I2V4R2;A0A7I2V5N9;G8JLH9	Signal transducer and activator of transcription 3;Signal transducer and activator of transcription	21.3	21.38	20.09	20.58	NaN	NaN	NaN	NaN	4	6	5	4	+
STAU2	E7EPX0;E7EVJ4;Q9NUL3;E5RJN7;E7EVI1;E5RJ67;H0YBY0;E5RFK1	Double-stranded RNA-binding protein Staufen homolog 2	19.4	20.61	21.9	21.33	NaN	NaN	NaN	NaN	4	5	9	5	+
STX5	Q13190;E9PNU4;H7C3X5;E9PP18;E9PRW9	Syntaxin-5	20.54	20.41	18.49	19.26	NaN	NaN	NaN	NaN	4	4	2	3	+
STX7	O15400	Syntaxin-7	21.61	20.29	21.13	21.66	NaN	NaN	NaN	NaN	6	6	6	4	+
STXBP3	O00186	Syntaxin-binding protein 3	20.35	20.67	21.53	21.77	NaN	NaN	NaN	NaN	2	4	2	3	+
SUGT1	Q9Y2Z0	Suppressor of G2 allele of SKP1 homolog	19.74	20.84	20.42	20.47	NaN	NaN	NaN	NaN	3	4	5	5	+
SUPT5H	O00267;M0QYL9	Transcription elongation factor SPT5	22.83	23.36	24.12	23.15	NaN	NaN	NaN	NaN	25	32	26	20	+
SVIL	O95425;A0A6I8PIX7;A0A0J9YWY6;A0A6I8PL75	Supervillin	23.09	23.29	26.42	25.73	NaN	NaN	NaN	NaN	12	18	32	28	+
SYNGR2	O43760;K7ELD9;K7ENG9;K7ELS8;K7EJ35	Synaptogyrin-2	22.61	22.28	21.81	22.65	NaN	NaN	NaN	NaN	4	4	2	2	+
SYNM	O15061;A0A075B7B1;H0YL34;C9JIE4	Synemin	19.7	20.4	22.44	23.47	NaN	NaN	NaN	NaN	7	10	20	20	+
SYNPO	Q8N3V7	Synaptopodin	21.32	21.61	19.45	20.57	NaN	NaN	NaN	NaN	4	5	2	2	+
TACC1	O75410;E7EVI4;E7ET87;H0YAY0;E5RFM9;R4GMT7;B4E3H6;H0YBT8;E5RJU4;E5RJG6	Transforming acidic coiled-coil-containing protein 1	17.03	19.08	21.34	21.94	NaN	NaN	NaN	NaN	3	3	6	5	+
TACC3	A0A494BZT8;Q9Y6A5;A0A087WUE2;H0Y8F2;A0A494C117;C9JA91;E7EMT0;F8WC55	Transforming acidic coiled-coil-containing protein 3	17.22	18.77	21.23	22.06	NaN	NaN	NaN	NaN	2	3	8	8	+
TAF15	Q92804;A0A075B7D9;A0A075B7F4;A0A075B7F2;A0A075B7E4	TATA-binding protein-associated factor 2N	23.27	22.14	24.41	24.31	NaN	NaN	NaN	NaN	8	7	9	8	+
TBC1D15	Q8TC07;C9JA93;F8WCB5;F8WDJ1;F8WF35;F8WAX5;F8VV61	TBC1 domain family member 15	20.02	20.19	20.44	18.35	NaN	NaN	NaN	NaN	5	6	4	2	+
TBCA	E5RIW3;E5RJD8;O75347;E5RHG6;E5RIX8	Tubulin-specific chaperone A	22.79	21.9	22.53	22.11	NaN	NaN	NaN	NaN	3	4	3	2	+
TBCB	A0A494C0X0;Q99426;K7EP07;K7EK42;K7EL99;K7EQH0;K7ER04	Tubulin-folding cofactor B	23.61	23.31	22.56	21.79	NaN	NaN	NaN	NaN	9	9	6	7	+
TCEA1	A0A1W2PPZ5;P23193;A0A1W2PRL9;E5RIS7;E5RJ93;B7Z4S1;E5RK46;A0A1W2PS15;E5RFI1;A0A1W2PPV7;Q5JRI7;A0A0A0MT58;Q15560	Transcription elongation factor A protein 1	21.37	20.8	21.03	21.64	NaN	NaN	NaN	NaN	8	6	7	5	+
TCF25	Q9BQ70;Q9H7D3;H3BSP8;H3BQ53;H3BS87;H3BMJ8;H3BTU3;H3BSS3;H3BRP4;Q9H384	Transcription factor 25	18.64	19.15	20.29	20.07	NaN	NaN	NaN	NaN	2	2	3	2	+
TDRD12	A0A2R8Y872;Q587J7;A0A1B0GU57;H3BU70;A0A1W2PRK2	Putative ATP-dependent RNA helicase TDRD12	20.74	19.89	23.03	21.94	NaN	NaN	NaN	NaN	7	9	11	7	+
THRAP3	A0A3B3ITZ9;Q9Y2W1	Thyroid hormone receptor-associated protein 3	21.56	21.35	23.69	23.46	NaN	NaN	NaN	NaN	8	11	15	13	+
TJAP1	Q5JTD0;A0A075B6G8;E2QRK7	Tight junction-associated protein 1	19.84	19.66	19.93	19.25	NaN	NaN	NaN	NaN	3	4	2	2	+
TJP1	A0A087X0K9;G3V1L9;Q07157;A0A7I2V5U5;G5E9E7;A0A0G2JNH2;H0YKB1	Tight junction protein ZO-1	25.24	25.09	25.65	26.24	NaN	NaN	NaN	NaN	34	41	45	38	+
TJP2	A0A3B3ITE1;A0A1B0GTW1;A0A2R8YDH4;Q9UDY2;A0A3B3IRI3;A0A3B3ISZ5;A0A3B3IU51;A0A3B3ISF1;A0A3B3IRV6;A0A3B3IS03;A0A3B3IT83;U3KQJ2;A0A3B3IU26;B1AN86	Tight junction protein ZO-2	21.3	20.28	20.91	20.86	NaN	NaN	NaN	NaN	11	13	10	12	+
TMOD3	Q9NYL9;H0YKU1;H0YNJ8;H0YNU8;G5EA42;Q9NZR1	Tropomodulin-3	22.38	22.16	21.72	22.54	NaN	NaN	NaN	NaN	6	6	4	3	+
TMPO	P42167;G5E972;H0YJH7	Lamina-associated polypeptide 2, isoforms beta/gamma;Thymopoietin;Thymopentin	22	22.35	22.63	22.09	NaN	NaN	NaN	NaN	7	8	11	7	+
TNIK	Q9UKE5	TRAF2 and NCK-interacting protein kinase	19.45	19.65	21.02	21.26	NaN	NaN	NaN	NaN	4	7	6	4	+
TNKS1BP1	Q9C0C2;E9PKK0;E9PKE7	182 kDa tankyrase-1-binding protein	22.91	22.33	22.9	23.26	NaN	NaN	NaN	NaN	28	29	39	33	+
TNPO1	Q92973;E7EW37;S4R398;O14787;A0A075B780;K7ENW1;K7ESC1	Transportin-1	21.45	21.52	21.4	20.49	NaN	NaN	NaN	NaN	5	7	3	3	+
TNRC6B	Q9UPQ9;H0Y720	Trinucleotide repeat-containing gene 6B protein	18.28	18.69	21.6	21.54	NaN	NaN	NaN	NaN	2	2	7	5	+
TOR1AIP1	A0A0A0MSK5;Q5JTV8;H0YD16;H0Y4R4;H0YDU3	Torsin-1A-interacting protein 1	20.32	20.03	20.59	21.1	NaN	NaN	NaN	NaN	2	6	4	2	+
TP53BP1	Q12888;A6NNK5;C9JXV0;H7C3N7;H7BZY0;M0R142	Tumor suppressor p53-binding protein 1	20.52	21.1	23.07	23.7	NaN	NaN	NaN	NaN	7	9	19	18	+
TP53BP2	Q13625;H7C5L8	Apoptosis-stimulating of p53 protein 2	19.47	20.88	20.52	22.02	NaN	NaN	NaN	NaN	2	3	6	5	+
TPM1	H7BYY1;F5H7S3;B7Z596;H0YKJ4;H0YK48;A0A494BZZ2;A0A494C0V8		19.07	19.81	19.69	19.68	NaN	NaN	NaN	NaN	10	9	8	8	+
TPM3	J3KN67;A0A2R2Y2Q3;A0A494C0P6;P06753;A0A494C034;A0A2R8Y6A3;A0A494C0I0;H0YLS7;D6RGJ6;A0A087WTJ7	Tropomyosin alpha-3 chain	20.68	20.41	21.03	20.5	NaN	NaN	NaN	NaN	16	13	14	14	+
TPM4	P67936;A0A2R8Y5V9;A0A2R8YGX3;A0A2R8YH90;A0A2R8YE05;K7ENT6;A0A2R8YHD2;A0A2R8YEU4;A0A5F9UN72;A0A590UJB9;A0A590UK79;K7EPB9;U3KQK2	Tropomyosin alpha-4 chain	21.14	21.27	21.67	21.17	NaN	NaN	NaN	NaN	11	11	9	8	+
TPX2	Q9ULW0	Targeting protein for Xklp2	21.11	21.02	24.03	24.72	NaN	NaN	NaN	NaN	12	13	32	32	+
TRA2B	P62995;H7BXF3;H7C2L4	Transformer-2 protein homolog beta	22.21	22.37	21.82	21.77	NaN	NaN	NaN	NaN	3	7	6	4	+
TRAF1	Q13077	TNF receptor-associated factor 1	17.79	21.18	23.25	21.68	NaN	NaN	NaN	NaN	2	3	9	6	+
TRIP11	Q15643;H0YJ97;G3V4R7;H0YJI2	Thyroid receptor-interacting protein 11	18.94	18.53	22.28	22.23	NaN	NaN	NaN	NaN	11	12	26	21	+
TRIP12	A0A6Q8PHK0;A0A6Q8PGG9;Q14669;G5E9G6;C9JLD7;F8W9P3;C9JLJ5;C9JSX9;H7C1L9;H7C2Y1	E3 ubiquitin-protein ligase TRIP12	17.91	17.98	22.26	22.68	NaN	NaN	NaN	NaN	2	4	16	13	+
TRIP13	Q15645;H0YAL2	Pachytene checkpoint protein 2 homolog	20.45	20.44	18.25	20.36	NaN	NaN	NaN	NaN	2	3	3	2	+
TRIP6	Q15654;H7BZE2	Thyroid receptor-interacting protein 6	20.81	20.6	22.78	22.95	NaN	NaN	NaN	NaN	6	4	5	5	+
TRPV2	Q9Y5S1;H7BZK2	Transient receptor potential cation channel subfamily V member 2	19.73	20.12	20.16	21.62	NaN	NaN	NaN	NaN	2	2	3	3	+
TSG101	Q99816;F5H442;J3QRU6;J3QKS4	Tumor susceptibility gene 101 protein	22.25	22.52	21.16	20.82	NaN	NaN	NaN	NaN	6	8	6	4	+
TSR1	Q2NL82;I3L1Q5;I3L4E8	Pre-rRNA-processing protein TSR1 homolog	20.54	21.39	20.75	21.5	NaN	NaN	NaN	NaN	4	4	4	3	+
TUBA1C	F5H5D3;Q9BQE3;A0A1W2PQM2;F8VVB9;F8VQQ4;F8VS66;F8VRZ4;F8VWV9;F8VX09;A6NHL2;F8VRK0;C9K0S6;F8W0F6;F8VXZ7;Q9H853	Tubulin alpha-1C chain	23	23.16	23.37	23.71	NaN	NaN	NaN	NaN	24	26	25	24	+
TUBB6	Q9BUF5;K7ESM5;K7EL29;K7ESQ3;K7EQT3;K7EJ64;K7ERA8;K7EJZ4;K7EN98;K7EPE5;K7ES63	Tubulin beta-6 chain	21.71	21.75	21.8	22.34	NaN	NaN	NaN	NaN	14	13	11	7	+
TUT7	Q5VYS8;X6R3Q3;Q5VYT0;Q5VYS9;A0A0C4DFW3	Terminal uridylyltransferase 7	19.32	19.61	19.84	20.4	NaN	NaN	NaN	NaN	2	5	3	3	+
TWF1	Q12792;F8VS81;F8VRG3;F8W645;F8W1Q9	Twinfilin-1	22.42	21.63	23.25	21.86	NaN	NaN	NaN	NaN	5	6	8	8	+
TWF2	Q6IBS0;D6RG15;A0A7I2V2U8;A0A7I2V5D3;A0A7I2V5B1;A0A7I2YQM6;A0A7I2V3T5	Twinfilin-2	19.95	19.17	20.33	20.3	NaN	NaN	NaN	NaN	2	4	3	2	+
TXLNA	P40222	Alpha-taxilin	21.07	21.44	21.8	20.46	NaN	NaN	NaN	NaN	9	7	11	8	+
TXLNG	Q9NUQ3	Gamma-taxilin	19.57	19.31	20.07	20.96	NaN	NaN	NaN	NaN	2	3	2	3	+
UBA1	P22314;Q5JRR6;Q5JRR9;Q5JRS0;Q5JRS1;Q5JRS3;Q5JRS2	Ubiquitin-like modifier-activating enzyme 1	21.97	22.15	23.53	23.13	NaN	NaN	NaN	NaN	8	10	12	11	+
UBA2	Q9UBT2;K7EPL2;K7ESK7;U3KQ55;K7ES38;U3KQ93	SUMO-activating enzyme subunit 2	20.05	20.24	20.15	20.39	NaN	NaN	NaN	NaN	3	5	7	4	+
UBXN4	Q92575;F8WB86;Q6PJ80;C9JLR4	UBX domain-containing protein 4	21.48	20.4	24.19	23.95	NaN	NaN	NaN	NaN	2	2	5	4	+
UFL1	O94874	E3 UFM1-protein ligase 1	19.42	20.31	20.86	20.54	NaN	NaN	NaN	NaN	2	4	3	3	+
UHRF1	A0A087WVR3;A0A087WTW0;Q96T88;A0A087WWG9	E3 ubiquitin-protein ligase UHRF1	19.29	19.34	21.39	22.37	NaN	NaN	NaN	NaN	3	3	4	5	+
USO1	O60763	General vesicular transport factor p115	20.07	19.88	21.54	20.08	NaN	NaN	NaN	NaN	4	5	9	9	+
USP10	Q14694;H3BQP1;H3BQC6;H3BNA1;J3KT19;H3BNS8	Ubiquitin carboxyl-terminal hydrolase 10	22.41	23.22	24.33	23.95	NaN	NaN	NaN	NaN	7	10	16	9	+
USP14	P54578;A6NJA2;J3QQT6;J3KS55	Ubiquitin carboxyl-terminal hydrolase 14;Ubiquitin carboxyl-terminal hydrolase	21.17	22.07	22.47	23.28	NaN	NaN	NaN	NaN	4	6	6	5	+
USP15	Q9Y4E8;F8W0H4;F8VVY7;F8VZG8;H0YI31;H0YHM4	Ubiquitin carboxyl-terminal hydrolase 15	17.98	19.34	20.59	20.21	NaN	NaN	NaN	NaN	3	4	7	4	+
USP19	O94966;E7ESU0;A0A0A0MR08;A0A590UK03	Ubiquitin carboxyl-terminal hydrolase 19;Ubiquitin carboxyl-terminal hydrolase	19.87	19.81	20.74	21.18	NaN	NaN	NaN	NaN	2	4	4	3	+
USP5	P45974;F5H571;H7C5J3;Q92995	Ubiquitin carboxyl-terminal hydrolase 5	20.39	20.81	21.8	22.69	NaN	NaN	NaN	NaN	7	7	11	9	+
USP7	Q93009;A0A669KBL1;H3BND8;F5H2X1;H3BMF6;H3BUV0;H3BTM1;H3BRA2;H3BQD1	Ubiquitin carboxyl-terminal hydrolase 7;Ubiquitin carboxyl-terminal hydrolase	20.63	20.88	22.33	21.74	NaN	NaN	NaN	NaN	2	3	4	3	+
USP9X	Q93008	Probable ubiquitin carboxyl-terminal hydrolase FAF-X	21.54	20.42	21.47	20.1	NaN	NaN	NaN	NaN	7	6	10	4	+
UTRN	P46939;Q5T097;H0Y337;Q5T098;A0A0D9SG57;A0A0A0MSM3;Q5JT45;Q5JT44	Utrophin	20.68	21.26	22.59	22.54	NaN	NaN	NaN	NaN	16	21	28	22	+
VAPA	Q9P0L0;J3QKM9	Vesicle-associated membrane protein-associated protein A	21.66	22.11	21.94	20.71	NaN	NaN	NaN	NaN	6	7	9	5	+
VASP	P50552;K7EM16;K7ENL7;K7ENR7;K7EIG8;K7EQD0	Vasodilator-stimulated phosphoprotein	19.48	20.24	23.26	22.51	NaN	NaN	NaN	NaN	3	7	9	8	+
VCPIP1	Q96JH7	Deubiquitinating protein VCIP135	19.57	19.59	21.57	20.41	NaN	NaN	NaN	NaN	3	5	6	6	+
VTA1	Q9NP79;A0A087WY55;Q5TGM0	Vacuolar protein sorting-associated protein VTA1 homolog	23.29	23.75	23.24	23.87	NaN	NaN	NaN	NaN	4	5	5	4	+
VTI1B	Q9UEU0;J3KMW2;G3V5I2	Vesicle transport through interaction with t-SNAREs homolog 1B	20.46	21.01	20.16	20.08	NaN	NaN	NaN	NaN	3	3	2	2	+
WASF2	Q9Y6W5	Wiskott-Aldrich syndrome protein family member 2	21.06	21.05	20.44	20.43	NaN	NaN	NaN	NaN	2	3	4	3	+
WDR36	A0A0A0MTB8;Q8NI36	WD repeat-containing protein 36	18.76	18.92	19.12	20.39	NaN	NaN	NaN	NaN	2	5	3	3	+
WDR62	O43379;H7C3R4	WD repeat-containing protein 62	20.87	20.12	21.36	21.61	NaN	NaN	NaN	NaN	4	6	5	5	+
WNK1	F5GWT4;Q9H4A3;F6UYG0;A0A6Q8PFM0;Q96J92;H0YH68;K7ENT7	Serine/threonine-protein kinase WNK1	19.62	19.4	20.63	22.43	NaN	NaN	NaN	NaN	6	7	8	10	+
XPO5	Q9HAV4;E2QRM3;H0Y3Q8;H0Y9I3;H0Y3W3	Exportin-5	20.4	19.62	20.87	21.19	NaN	NaN	NaN	NaN	3	4	2	3	+
XRN1	Q8IZH2;H7C5E4	5-3 exoribonuclease 1	19.92	20.56	20.26	18.57	NaN	NaN	NaN	NaN	3	5	4	3	+
XRN2	Q9H0D6	5-3 exoribonuclease 2	21.59	21.67	22.57	22.7	NaN	NaN	NaN	NaN	6	6	9	7	+
YAP1	P46937;H0YCI3;H7C4S7;A0A1B0GUV4;A0A1B0GUF0;A0A1B0GUI9;A0A0D9SGF2;A0A0D9SET0;A0A1B0GTH8;A0A0D9SGF8;A0A0D9SEY4;A0A1B0GTC0;E7EWI0;A0A0E3D6M1;A0A0D9SGI1;Q86UL8	Transcriptional coactivator YAP1	19.52	19.96	20.69	21.75	NaN	NaN	NaN	NaN	3	5	5	6	+
YBX3	P16989;A0A0D9SEI8	Y-box-binding protein 3	23.14	23.33	22.8	23.09	NaN	NaN	NaN	NaN	9	10	9	7	+
YIF1B	Q5BJH7;K7ERQ0;K7ERY2	Protein YIF1B	20.54	20.09	20.61	19.85	NaN	NaN	NaN	NaN	2	3	2	2	+
YLPM1	P49750;F8VU51;H0YIQ2;H0YI23;U3KQT9	YLP motif-containing protein 1	21.93	21.35	23.43	23.55	NaN	NaN	NaN	NaN	10	15	23	21	+
YTHDF1	Q9BYJ9;Q5JXC6	YTH domain-containing family protein 1	20.23	18.97	20.2	21.59	NaN	NaN	NaN	NaN	8	7	10	9	+
YTHDF2	Q9Y5A9;S4R3J8;S4R3V3	YTH domain-containing family protein 2	22.94	22.24	22.73	22.99	NaN	NaN	NaN	NaN	8	7	5	6	+
YWHAQ	P27348;E9PG15	14-3-3 protein theta	23.23	22.37	24.01	24.59	NaN	NaN	NaN	NaN	6	7	6	8	+
ZC3H14	Q6PJT7;G3V256;H0YJA2;G3V5I6;A0A3B3IT62;G3V3Y4;G3V572;G3V3R9;G3V411;A0A087WTC9;G3V473;G3V240;G3V4R5;G3V2X4;H0YJ87;H0YJ51	Zinc finger CCCH domain-containing protein 14	20.52	21.15	20.49	22.72	NaN	NaN	NaN	NaN	6	8	7	9	+
ZC3HAV1	Q7Z2W4	Zinc finger CCCH-type antiviral protein 1	22.41	22.69	22.81	23.64	NaN	NaN	NaN	NaN	15	20	17	20	+
ZC3HAV1L	Q96H79	Zinc finger CCCH-type antiviral protein 1-like	20.28	19.45	20.06	19.93	NaN	NaN	NaN	NaN	3	2	2	2	+
ZDHHC5	Q9C0B5;H0YEF4;E9PMA5;Q9ULC8	Palmitoyltransferase ZDHHC5;Palmitoyltransferase	19.97	20.55	21.43	21.88	NaN	NaN	NaN	NaN	2	3	7	6	+
ZFPL1	O95159;E9PQ47;E9PNY1;E9PMQ3;E9PQA5;H0YCU8;E9PJX1;E9PJ47	Zinc finger protein-like 1	21.49	21.1	22.52	22.26	NaN	NaN	NaN	NaN	4	4	4	5	+
ZFR	Q96KR1;H0Y8W1	Zinc finger RNA-binding protein	22.77	22.09	22.63	22.46	NaN	NaN	NaN	NaN	15	18	19	15	+
ZNF207	J3QRS9;X6R4W8;O43670;J3KS31;J3KTL1;J3KRB6;J3KRW6;H0Y3M2;J3QS27	BUB3-interacting and GLEBS motif-containing protein ZNF207	21.48	21.82	20.96	20.57	NaN	NaN	NaN	NaN	5	5	4	3	+
ZNF326	Q5BKZ1;A0A0A0MRN4;E2QRN4	DBIRD complex subunit ZNF326	20.69	22.37	22.17	22.29	NaN	NaN	NaN	NaN	6	8	9	7	+
ZYX	Q15942;H0Y2Y8;H7C3D3;C9JJK5;C9IZ41;H7C3R3	Zyxin	22.86	22.28	24.63	24.54	NaN	NaN	NaN	NaN	8	6	11	9	+

## Sheet: 5. Unique 22B vs. H2O2
Gene Name	Protein IDs	Protein Name	LFQ 22B1	LFQ 22B2	LFQ 22B3	LFQ 22B4	LFQ H2O2 1	LFQ H2O2 2	LFQ H2O2 3	LFQ H2O2 4	Pep 22B1	Pep 22B2	Pep 22B3	Pep 22B4	Peptide filter
AAK1	A0A096LP25;Q2M2I8;Q6ZSR9;E9PG46;A0A096LNZ0;A0A096LP60	AP2-associated protein kinase 1	19.73	19.48	21.43	22.14	NaN	NaN	NaN	NaN	5	6	9	6	+
ABRAXAS2	Q15018	BRISC complex subunit Abro1	19.96	20.07	19.88	19.26	NaN	NaN	NaN	NaN	2	4	3	4	+
ACBD3	Q9H3P7	Golgi resident protein GCP60	23.21	23.21	22.58	20.5	NaN	NaN	NaN	NaN	9	10	7	5	+
ACTR2	P61160;F5H6T1;A0A1B0GWD0;A0A1B0GWH0	Actin-related protein 2	21.61	21.42	20.63	20.42	NaN	NaN	NaN	NaN	8	6	4	2	+
ACTR3	P61158;B4DXW1;F8WDR7;F8WEW2;F8WE84;Q9P1U1	Actin-related protein 3	21.15	20.32	20.95	19.16	NaN	NaN	NaN	NaN	5	6	10	7	+
ADAM9	Q13443;A0A7I2V3W3;A0A7I2V4B3;A0A7I2YQ97;A0A7I2V2Z6;A0A7I2V5N8;A0AVL1;F8WC54;A0A7I2V3B5;A0A7I2V2E1;A0A7I2V3C1;A0A7I2V303;A0A7I2V5Q0;A0A0J9YY58;C9J6H5;A0A7I2V5C0;C9JPM3	Disintegrin and metalloproteinase domain-containing protein 9	21.25	21.05	18.28	20.49	NaN	NaN	NaN	NaN	6	8	2	3	+
ADSL	P30566;A0A1B0GTJ7;A0A1B0GWJ0;A0A0A6YY92;A0A096LNY6;A0A1B0GWF8;A0A1B0GTG9;A0A096LNY5;A0A096LNY4;A0A096LP72;B4DEP1;A0A1W2PRX2;A0A096LP76;A0A096LP92;A0A096LPA2;A0A096LNT0;V9GY96	Adenylosuccinate lyase	20.61	21.27	21.06	21.45	NaN	NaN	NaN	NaN	2	3	5	3	+
ADSS2	P30520	Adenylosuccinate synthetase isozyme 2	19.77	20.21	20.83	20.61	NaN	NaN	NaN	NaN	2	2	4	2	+
AFAP1	Q8N556	Actin filament-associated protein 1	21.26	21	22.18	21.24	NaN	NaN	NaN	NaN	6	6	6	4	+
AFDN	A8MQ02;H0Y8L4;H0Y948;H0Y8U8;H0Y9I0;H0YA98		20.03	19.43	19.66	19.96	NaN	NaN	NaN	NaN	12	21	34	29	+
AGO2	Q9UKV8;Q5TA58;A0A6I8PTZ8;Q9UL18;E5RJY2	Protein argonaute-2	20.16	20.03	19.92	19.37	NaN	NaN	NaN	NaN	6	6	4	2	+
AIP	O00170;E9PMH2;V9GYQ3	AH receptor-interacting protein	22.07	22.21	20.8	21.26	NaN	NaN	NaN	NaN	6	8	5	4	+
AKAP1	Q92667;I3L2A2;I3L2N7;I3L0W0;I3L0K6;I3L3K1;I3L364	A-kinase anchor protein 1, mitochondrial	18.73	19.16	20.18	20.37	NaN	NaN	NaN	NaN	2	3	5	3	+
AKAP2	Q9Y2D5	A-kinase anchor protein 2	19.86	20.19	22.27	23.03	NaN	NaN	NaN	NaN	3	8	14	7	+
AKAP8L	Q9ULX6;V9GZ50;M0R1Y5;M0R010;M0QYT7	A-kinase anchor protein 8-like	20.41	20.74	21.49	21.53	NaN	NaN	NaN	NaN	4	4	7	6	+
ALDOC	P09972;A8MVZ9;C9J8F3;J3KSV6;J3QKP5;K7EKH5;J3QKK1	Fructose-bisphosphate aldolase C;Fructose-bisphosphate aldolase	23.39	23.82	21.05	19.91	NaN	NaN	NaN	NaN	7	4	5	4	+
ANKHD1	Q8IWZ3;H0Y785;H0Y472;H0Y4P6;A0A0A0MQZ8;H0Y7Y3;H7C0V5	Ankyrin repeat and KH domain-containing protein 1	19.58	19.48	21.91	22.43	NaN	NaN	NaN	NaN	4	3	10	10	+
ANKRD17	H0YM23;O75179;A0A1W2PQ15;H0YLQ3	Ankyrin repeat domain-containing protein 17	18.74	19.06	19.42	17.64	NaN	NaN	NaN	NaN	3	4	6	4	+
ANLN	Q9NQW6;C9JJT6;H7C3S1;H7C1K5;H7C0Y6;H7C167;H7C1C2	Actin-binding protein anillin	20.07	21.12	23.3	22.34	NaN	NaN	NaN	NaN	5	6	17	14	+
AP1M1	Q9BXS5;K7EJL1;E7ENJ6;K7EQX3;K7ENA7;K7EQ90;K7ER75;K7EPJ8	AP-1 complex subunit mu-1	19.94	19.95	18.86	18.05	NaN	NaN	NaN	NaN	2	3	5	2	+
AP3B1	O00203;A0A590UJU7;A0A590UJU0;A0A590UJE5;A0A590UJ60;A0A590UK04;A0A5F9UJV3;A0A2R8Y2A8;A0A590UKC4;Q13367;A0A590UKD3;A0A590UK64;A0A590UK30;H0YBD0;A0A590UJW5	AP-3 complex subunit beta-1	21.54	21.88	21.12	21.06	NaN	NaN	NaN	NaN	3	5	2	2	+
APBB2	Q92870;H0YAJ5;G5E9Y1;H0YA92;D6RGD4;D6RAJ4;D6RD19;H0Y9U9;H0Y943	Amyloid beta A4 precursor protein-binding family B member 2	19.02	19.4	21.4	20.81	NaN	NaN	NaN	NaN	3	5	6	5	+
APLP2	Q06481	Amyloid-like protein 2	22.09	21.37	22.66	22.12	NaN	NaN	NaN	NaN	5	5	5	2	+
APP	E9PG40;P05067;A0A0A0MRG2;H7C0V9	Amyloid beta A4 protein;N-APP;Soluble APP-alpha;Soluble APP-beta;C99;Beta-amyloid protein 42;Beta-amyloid protein 40;C83;P3(42);P3(40);C80;Gamma-secretase C-terminal fragment 59;Gamma-secretase C-terminal fragment 57;Gamma-secretase C-terminal fragment 50;C31	19.88	21.02	20.74	20.97	NaN	NaN	NaN	NaN	2	5	5	3	+
ARFGAP3	Q9NP61;B0QYV8	ADP-ribosylation factor GTPase-activating protein 3	20.95	20.89	20.87	20.45	NaN	NaN	NaN	NaN	5	3	3	4	+
ARFGEF1	Q9Y6D6;E5RIF2;E5RHL7;E5RHZ1;E5RJN9	Brefeldin A-inhibited guanine nucleotide-exchange protein 1	20.52	20.17	22.63	22.54	NaN	NaN	NaN	NaN	8	5	6	7	+
ARID1A	O14497;H0Y488;A0A1B0GTU5;A0A087WUV6;H0YEW5;H0YCU6	AT-rich interactive domain-containing protein 1A	20.83	20.86	24.16	23.85	NaN	NaN	NaN	NaN	15	17	30	25	+
ARID1B	Q8NFD5;A0A6Q8NVI4;A0A3F2YNW7;H0Y7H8;A0A1B0GVK1;A0A1B0GTJ8;A0A1B0GWJ2;A0A1B0GV63;H0Y2R3;A0A1B0GTI6;A0A6I8PTU7;H0Y3S9;A0A1B0GU09;A0A1B0GV92;A0A1B0GU65;A0A1B0GUG2;A0A1B0GUC6	AT-rich interactive domain-containing protein 1B	18.99	19.22	21.48	21.74	NaN	NaN	NaN	NaN	2	2	6	5	+
ATG3	Q9NT62;F8WDI0;C9JNW8	Ubiquitin-like-conjugating enzyme ATG3	19.66	20.22	21.55	21.05	NaN	NaN	NaN	NaN	3	3	5	4	+
ATP13A1	Q9HD20;H7C3H2	Manganese-transporting ATPase 13A1	19.37	19.78	19.76	21.1	NaN	NaN	NaN	NaN	3	6	4	3	+
ATP2A2	P16615;H7C5W9;O14983;Q93084;H3BVB2;H3BTW4	Sarcoplasmic/endoplasmic reticulum calcium ATPase 2	21.95	20.87	21.52	20.01	NaN	NaN	NaN	NaN	7	7	10	6	+
ATP2B4	P23634	Plasma membrane calcium-transporting ATPase 4	18.71	18.83	19.23	19.16	NaN	NaN	NaN	NaN	11	12	6	6	+
ATXN2	A0A2R8YDM9;A0A2R8Y5A6;H0YH87;A0A5F9ZI57;A0A2R8Y7E6;A0A5F9ZHX3;F8VRK6;A0A5F9ZH85;A0A2R8Y6W7;A0A2R8YGV1		22.85	22.58	23.44	24.03	NaN	NaN	NaN	NaN	8	7	10	10	+
ATXN2L	Q8WWM7;H3BUF6;H3BSK9;H3BUE3;H3BSQ5;H3BRB0;A0A0C4DGL7;S4R3J6;F8WB05	Ataxin-2-like protein	23.14	23.25	24.06	24.44	NaN	NaN	NaN	NaN	14	16	22	19	+
BAG3	O95817;C9JFK9	BAG family molecular chaperone regulator 3	21.91	21.84	21.98	20.67	NaN	NaN	NaN	NaN	11	12	10	4	+
BAIAP2	Q9UQB8;I3L4C2;B4DWA1;I3L327;I3L2M4;I3L3J7;I3L1C8;I3L3C6;I3L3C5;I3L0M4;I3L125;I3L526;I3L2J6;I3L113;I3L4A3;I3L0Y9	Brain-specific angiogenesis inhibitor 1-associated protein 2	15.75	16.37	15.99	16.97	NaN	NaN	NaN	NaN	3	2	2	2	+
BCAR1	P56945;A0A2R8Y8C4;A0A2R8Y4C2	Breast cancer anti-estrogen resistance protein 1	22.04	22.04	22.03	21.68	NaN	NaN	NaN	NaN	8	9	11	6	+
BEGAIN	A0A1B0GTT1;A0A1B0GVM0;Q9BUH8;G3V600;G3V536;G3V3S3;G3V2K4;G3V3A2	Brain-enriched guanylate kinase-associated protein	19.45	20.12	19.67	19.79	NaN	NaN	NaN	NaN	2	2	2	3	+
BET1	H7C1N3;O15155;A0A3B3IU16;C9JTT8;Q68DU7	BET1 homolog	20.53	20.49	19.32	18.36	NaN	NaN	NaN	NaN	2	3	2	2	+
BOLA2	Q9H3K6;A0A087WZT3;H3BV85;H3BPT9;H3BTW0;A0A0B4J295;H3BVE0	BolA-like protein 2	22.42	22	22.35	22.79	NaN	NaN	NaN	NaN	2	3	4	4	+
BRAT1	Q6PJG6	BRCA1-associated ATM activator 1	20.1	20.43	21.67	19.6	NaN	NaN	NaN	NaN	2	3	5	4	+
C5orf24	Q7Z6I8;H0YAE0	UPF0461 protein C5orf24	21.27	21.1	21.57	22.21	NaN	NaN	NaN	NaN	3	3	2	2	+
CALD1	E7EX44;Q05682;E9PGZ1;C9J813;A0A6Q8PGI1;C9JEK3;C9JE79;F8WE61;REV__H0YH95;REV__H0YEF9;REV__E9PJZ7;REV__H0YHK3;REV__Q13136;REV__A0A2R8Y7R9;REV__G3V200;REV__O75334	Caldesmon	21.68	21.29	20.64	18.46	NaN	NaN	NaN	NaN	8	7	6	3	+
CARM1	Q86X55;K7EQA8;K7EK20;K7EPK1;K7EQB9	Histone-arginine methyltransferase CARM1	22.05	21.77	21.65	21.35	NaN	NaN	NaN	NaN	3	5	5	3	+
CAST	A0A6Q8PH20;A0A0C4DGB5;P20810;B7Z574;A0A6Q8PGN6;E7EVY3;A0A6Q8PG72;E9PCH5;E7ES10;E9PDE4;A0A6Q8PGG5;A0A6Q8PFE5;A0A6Q8PFF6;H0Y9H6;H0Y7F0;F8W7E0;E7EQ12;E7EQA0;H0YD33;H0YA91;A0A6Q8PFL0;H0Y944;E9PSG1;A0A0C4DGD1;A0A6Q8PFR3;E7EQK6;E7EN75;D6RBR1;D6RGF7;D6RAA8;D6RC54;D6RBZ8;A0A6Q8PG40	Calpastatin	20.09	21.65	22.62	22.95	NaN	NaN	NaN	NaN	5	8	5	6	+
CBL	P22681;A0A0U1RR39;A0A1B0GW38;A0A0U1RQX8;A0A2R8YDW4;C9JU85;A0A2R8Y7I2;A0A2R8Y8D8;A0A2R8Y5E1;A0A2R8YFD4;Q13191	E3 ubiquitin-protein ligase CBL	19.12	20.06	20.85	20.43	NaN	NaN	NaN	NaN	2	4	5	3	+
CBR1	P16152;E9PQ63;A8MTM1	Carbonyl reductase [NADPH] 1	19.61	18.86	19.19	19.12	NaN	NaN	NaN	NaN	2	2	3	3	+
CCAR1	Q8IX12;A0A0C4DGG8;F5H2E6;F5H3E1;F5H1H2;H0YFJ7	Cell division cycle and apoptosis regulator protein 1	19.33	21.12	21.76	21.36	NaN	NaN	NaN	NaN	5	6	10	4	+
CD2AP	Q9Y5K6	CD2-associated protein	20.54	20.85	21.03	22.25	NaN	NaN	NaN	NaN	2	5	7	9	+
CDC40	O60508;Q5SRN1	Pre-mRNA-processing factor 17	19.38	18.94	20.17	20.32	NaN	NaN	NaN	NaN	4	3	4	3	+
CDC5L	Q99459	Cell division cycle 5-like protein	20.97	19.76	20.9	21.18	NaN	NaN	NaN	NaN	4	3	6	4	+
CDCP1	Q9H5V8	CUB domain-containing protein 1	21.22	22.04	19.89	19.33	NaN	NaN	NaN	NaN	6	8	6	2	+
CDH2	C9J126;P19022;C9JMH2;A0A6Q8PF58;A0A6Q8PHJ8;A0A6Q8PG20	Cadherin-2	19.43	19.88	19	21.09	NaN	NaN	NaN	NaN	2	2	2	2	+
CDKAL1	Q5VV42	Threonylcarbamoyladenosine tRNA methylthiotransferase	18.77	18.29	20.45	19.68	NaN	NaN	NaN	NaN	3	4	6	3	+
CDV3	Q9UKY7;D6R9V8;H0Y8K3;D6RFH2;D6RDN0;D6RAV0;D6R973	Protein CDV3 homolog	22.33	22.98	23.29	23.5	NaN	NaN	NaN	NaN	7	7	7	8	+
CEP170	Q5SW79;H0Y2V6;H0Y4T4;E7EWM2;E7EMW0;Q96L14;E5RG47;E5RGW7;E5RIH6;E5RJT5;E5RFU8	Centrosomal protein of 170 kDa	17.63	18.84	21.33	21.59	NaN	NaN	NaN	NaN	4	4	8	7	+
CIRBP	Q14011;K7EJV5;K7EJV1;K7EMY9;K7EPM4;K7ER40;K7EQR7;D6W5Y5;K7ENX8;K7ELV6;K7ELT6;K7EQX4;K7ENN6;K7EIF7;K7EQL0	Cold-inducible RNA-binding protein	21.02	21.6	19.58	19.67	NaN	NaN	NaN	NaN	4	3	3	2	+
CLASP1	F8WA11;Q7Z460;H0Y5T1;C9JP76;C9J151	CLIP-associating protein 1	18.97	19.3	21.36	19.43	NaN	NaN	NaN	NaN	2	4	8	3	+
CLASP2	E3W994;J3KR49;O75122;A0A0U1RQI6;E7ERI8;E7EW49;H7C4I5;B3KR06;E7ENG2;C9J668;H7C4M5;H7C4X8;D6RBU8	CLIP-associating protein 2	18.54	18.43	19.71	19.36	NaN	NaN	NaN	NaN	2	3	4	4	+
CLPP	M0R208;Q16740	ATP-dependent Clp protease proteolytic subunit;ATP-dependent Clp protease proteolytic subunit, mitochondrial	19.31	18.28	20.36	20.99	NaN	NaN	NaN	NaN	3	2	2	4	+
CLTA	P09496;C9J8P9;F8WF69	Clathrin light chain A	22.81	23.16	22.63	22.95	NaN	NaN	NaN	NaN	3	5	8	5	+
CNBP	P62633;D6RAT4	Cellular nucleic acid-binding protein	19.18	18.14	19.78	22.13	NaN	NaN	NaN	NaN	2	3	4	4	+
CNN3	Q15417	Calponin-3	23.64	23.74	22.27	22.56	NaN	NaN	NaN	NaN	9	12	9	10	+
CNOT1	A5YKK6;H3BNB1;H3BMZ2;H3BTH2;H3BR89;H3BVC9;H3BMH0	CCR4-NOT transcription complex subunit 1	18.88	19.16	20.54	19.97	NaN	NaN	NaN	NaN	2	4	6	4	+
COLGALT1	Q8NBJ5;M0QYH0;M0QX72	Procollagen galactosyltransferase 1	19.49	19.82	19.68	20.58	NaN	NaN	NaN	NaN	4	4	2	5	+
COPB1	P53618;E9PP73;E9PP63;E9PKQ1	Coatomer subunit beta	21.12	21.8	20.98	20.76	NaN	NaN	NaN	NaN	5	5	5	3	+
COPS2	P61201;H0YKU5;B4DIH5;H0YM03	COP9 signalosome complex subunit 2	19.97	19.36	19.6	18.56	NaN	NaN	NaN	NaN	3	2	2	2	+
CPNE3	O75131;A0A087WYQ3;H0YB26;E5RHZ0;A0A087WXR6;E5RFT7;A0A087WUS8;Q96FN4;Q96A23;O95741	Copine-3	21.14	20.47	19.65	19.35	NaN	NaN	NaN	NaN	7	7	3	3	+
CPNE8	Q86YQ8;E7ENV7;Q8IYJ1;Q9HCH3;A0A0J9YWU8;A0A0J9YWA1;A0A087WX62	Copine-8	20.07	20.04	22.2	21.39	NaN	NaN	NaN	NaN	4	7	5	5	+
CPSF6	F8WJN3;Q16630;F8W084;A0A3B3ISW1	Cleavage and polyadenylation specificity factor subunit 6	22.04	22.73	21.6	20.54	NaN	NaN	NaN	NaN	4	5	5	3	+
CSTB	P04080;A0A1W2PQG6;A0A1W2PS52	Cystatin-B	24.02	23.65	20.69	22.26	NaN	NaN	NaN	NaN	5	6	4	3	+
CSTF2	E9PID8;P33240;E7EWR4	Cleavage stimulation factor subunit 2	19.95	18.82	20.31	21.12	NaN	NaN	NaN	NaN	3	2	3	2	+
CTNND1	O60716;C9JZR2;E9PKL1	Catenin delta-1	22.35	22.46	20.84	19.74	NaN	NaN	NaN	NaN	18	21	30	26	+
CTPS1	A0A3B3IRI2;P17812;B4E1E0;A0A3B3IRQ8;A0A3B3ITF6;A0A3B3ITB8;A0A3B3ISY3;A0A3B3ITH9;Q9NRF8	CTP synthase 1;CTP synthase	20.45	20.22	20.76	21.66	NaN	NaN	NaN	NaN	3	4	5	3	+
DCBLD2	Q96PD2;C9JIW6	Discoidin, CUB and LCCL domain-containing protein 2	22	22.19	22.46	22.11	NaN	NaN	NaN	NaN	9	7	7	5	+
DCTN2	Q13561;A0A7I2V4H4;A0A7I2V4Y9;F8W1I6;A8K8J9;F8VW18;A0A7I2V390;H0YI98;F8VRV7;H0YHL1;A0A7I2V2Z2;F8W0U6;A0A7I2V5R4	Dynactin subunit 2	22.03	22.27	21.32	21.69	NaN	NaN	NaN	NaN	10	12	14	9	+
DCTN4	Q9UJW0;E5RGG1;H9KVE0;E5RI97;E5RK21	Dynactin subunit 4	19.99	19.43	17.95	19	NaN	NaN	NaN	NaN	2	2	2	2	+
DCTPP1	Q9H773;H3BSA6;H3BPN2	dCTP pyrophosphatase 1	19.34	19.75	19.48	20.58	NaN	NaN	NaN	NaN	3	4	2	3	+
DDX21	Q9NR30	Nucleolar RNA helicase 2	20.7	21.1	21.3	21.44	NaN	NaN	NaN	NaN	5	10	9	7	+
DDX24	G3V529;Q9GZR7;A0A1W2PRR2;F5GYL3;A0A087WXU8	ATP-dependent RNA helicase DDX24	20.02	20.33	20.48	21.26	NaN	NaN	NaN	NaN	3	3	7	8	+
DDX27	Q96GQ7;B7Z6D5;A0A087X059	Probable ATP-dependent RNA helicase DDX27	20.28	20.36	19.94	19.59	NaN	NaN	NaN	NaN	2	2	5	2	+
DDX39A	O00148;K7EQN7;K7EPJ3;K7EN69;K7ENP6;K7EL56;K7EIL8;F6SXL5	ATP-dependent RNA helicase DDX39A	20.65	20.87	21.53	20.7	NaN	NaN	NaN	NaN	5	7	8	5	+
DDX42	Q86XP3;A0A0A0MSJ0;J3QRI2;J3KTK9	ATP-dependent RNA helicase DDX42	20.07	20.44	20.78	21.15	NaN	NaN	NaN	NaN	3	3	7	6	+
DHX36	Q9H2U1;E7EWK3;A0A0G2JQU7;A0A0G2JRP3;H7C5F5;H7C514	ATP-dependent RNA helicase DHX36	22.04	22.12	21.36	20.87	NaN	NaN	NaN	NaN	12	15	11	6	+
DNAJC13	O75165;A0A3B3IRM0;H0YA63;H0Y8Q2	DnaJ homolog subfamily C member 13	19.29	19.66	20.2	20.3	NaN	NaN	NaN	NaN	4	6	8	3	+
DNAJC2	Q99543;H7C3L7;F2Z3H0;F2Z3N9;C9IZ83	DnaJ homolog subfamily C member 2;DnaJ homolog subfamily C member 2, N-terminally processed	19.62	18.46	19.26	18.86	NaN	NaN	NaN	NaN	4	2	3	4	+
DNMBP	Q6XZF7;A0A1C7CYY6;A0A1B0GTX1	Dynamin-binding protein	20.36	20.97	23.75	23.91	NaN	NaN	NaN	NaN	7	4	13	12	+
DPF2	Q92785;J3KMZ8;E9PN04;A0A3B3IT63;A0A3F2YNX6;A0A3B3IS53;A0A3B3ISI1;A0A3B3ITI0;A0A3B3IT19;A0A3B3IU93;A0A3B3IRI4;A5PLL3;A0A3B3IS73;A0A3B3ISF5;A0A3B3ISU5;A0A3B3ISD5;A0A3B3ISW3;A0A3B3ITA4;A0A3B3IUA4;E9PDV3;C8C3P2;J3KQY6;Q92794;Q92782;Q8WYB5	Zinc finger protein ubi-d4	19.31	19.92	20.87	21.11	NaN	NaN	NaN	NaN	2	2	3	3	+
DSG2	Q14126;J3KSI6	Desmoglein-2	20.96	21.41	22.22	22.47	NaN	NaN	NaN	NaN	7	10	11	9	+
DST	E9PHM6;F6QMI7;F8W9J4;Q03001;A0A494C1D7;A0A0U1RQJ2;E7ETB9;A0A494C1U5;Q5T0V7;Q6P0N6;A0A494C073;H0YC65;H0YC82	Dystonin	17.99	17.93	20.29	20.12	NaN	NaN	NaN	NaN	5	5	7	3	+
DVL2	I3L2N2;O14641;I3L2W9;I3L0M7;I3L0Z8	Segment polarity protein dishevelled homolog DVL-2	20.28	20.17	19.9	19.21	NaN	NaN	NaN	NaN	4	4	4	2	+
ECE1	A0A3B3ISF9;P42892;B4DKB2;E9PN99;E9PHZ1	Endothelin-converting enzyme 1	22.26	21.74	21.41	21.11	NaN	NaN	NaN	NaN	6	6	6	3	+
EDC4	Q6P2E9;I3L2F4	Enhancer of mRNA-decapping protein 4	20.09	20.16	22.52	22.4	NaN	NaN	NaN	NaN	4	5	13	8	+
EEA1	Q15075	Early endosome antigen 1	18.77	18.43	19.41	19.7	NaN	NaN	NaN	NaN	4	3	4	3	+
EHD1	A0A024R571;Q9H4M9;C9J2Z4;C9JC03;C9JDQ8;C9JIJ3;C9IZH1	EH domain-containing protein 1	21.13	21.09	21.11	21.07	NaN	NaN	NaN	NaN	7	6	8	5	+
EIF2B3	Q9NR50;H0Y580;A0A0D9SEN0	Translation initiation factor eIF-2B subunit gamma	19.01	19.72	20.95	20.55	NaN	NaN	NaN	NaN	2	2	3	4	+
EIF3J	O75822;H0YLP3;H0YGJ7	Eukaryotic translation initiation factor 3 subunit J	21.85	21.8	20.66	21.59	NaN	NaN	NaN	NaN	5	6	3	2	+
EIF3K	K7ES31;K7ERF1;Q9UBQ5;K7EQM4;A0A087WVB9	Eukaryotic translation initiation factor 3 subunit K	19.77	19.76	22.45	22.37	NaN	NaN	NaN	NaN	3	2	4	4	+
EIF4A2	Q14240;E7EQG2;J3KSN7	Eukaryotic initiation factor 4A-II;Eukaryotic initiation factor 4A-II, N-terminally processed	20.15	20.03	19.45	19.91	NaN	NaN	NaN	NaN	7	10	8	9	+
EIF4G3	A0A0U1RQK7;A0A0A0MSA7;O43432	Eukaryotic translation initiation factor 4 gamma 3	19.85	20.5	20.98	21.45	NaN	NaN	NaN	NaN	9	10	13	11	+
EIF5	P55010;H0YLZ1;H0YN40;H0YMJ8;H0YM54;H0YK29;H0YK11	Eukaryotic translation initiation factor 5	21.24	20.92	20.95	21.22	NaN	NaN	NaN	NaN	4	6	3	5	+
EML4	Q9HC35;B5MBZ0	Echinoderm microtubule-associated protein-like 4	20.92	21.28	21.05	21.21	NaN	NaN	NaN	NaN	4	3	4	3	+
ENTR1	Q96C92;H7C331;A0A0A0MRP9	Serologically defined colon cancer antigen 3	18.96	19.8	18.18	19.39	NaN	NaN	NaN	NaN	3	3	2	2	+
EPB41L2	E9PHY5;E9PK52;E9PII3;A0A2R8Y5B3;E9PQD2;A0A1B0GTF8;A8K968;A0A0A0MRA8;Q9Y2J2;E9PJP4;E9PQN0;E9PRG1;E9PIG0;A0A0A0MSA4;J3KT37;J3QS55		19.04	19.98	20.24	19.48	NaN	NaN	NaN	NaN	13	19	16	19	+
ERBIN	Q96RT1;B4DIP2;H0Y9E8;H0YA04	Protein LAP2	22.17	21.19	22.27	21.99	NaN	NaN	NaN	NaN	10	8	13	13	+
ERC1	X6RLX0;Q8IUD2;G8JLD3;X6RM00;K7EPP6;K7EPD6;K7EKH8;K7EP25;K7EIZ7	ELKS/Rab6-interacting/CAST family member 1	21.95	21.92	21.65	20.65	NaN	NaN	NaN	NaN	10	13	12	8	+
ERRFI1	Q9UJM3	ERBB receptor feedback inhibitor 1	21.74	21.28	22.67	23.55	NaN	NaN	NaN	NaN	3	3	4	5	+
FAM120A	Q9NZB2;A0A0C4DG79;A0A0C4DH52;A0A494C0Y9;Q5T035	Constitutive coactivator of PPAR-gamma-like protein 1	22.58	22.48	22.68	22.92	NaN	NaN	NaN	NaN	16	16	14	13	+
FAM98B	Q52LJ0;H0YNA1	Protein FAM98B	21.76	21.41	17.78	17.46	NaN	NaN	NaN	NaN	5	6	2	2	+
FERMT2	Q96AC1;H0YJ34;A0A0U1RRM8;H0YJB6;G3V281;G3V5R2;G3V3J0;G3V379	Fermitin family homolog 2	21.35	21.23	20.56	20.55	NaN	NaN	NaN	NaN	4	3	4	5	+
FIP1L1	Q6UN15;A0A0B4J203;H0Y8P7	Pre-mRNA 3-end-processing factor FIP1	21.16	21.73	22.56	22.55	NaN	NaN	NaN	NaN	3	4	4	5	+
FLNA	Q60FE5		20.66	20.28	23.27	23.52	NaN	NaN	NaN	NaN	67	78	65	41	+
FNDC3B	Q53EP0;C9JKH7	Fibronectin type III domain-containing protein 3B	19	19.98	21.6	20.56	NaN	NaN	NaN	NaN	4	4	6	4	+
FRYL	O94915;A0A6E1XQM6;F2Z2S2;A0A286YEZ9;A0A2C9F2R7;A0A669KB90;H0Y9X0	Protein furry homolog-like	19.79	20.31	21.11	20.83	NaN	NaN	NaN	NaN	6	5	7	6	+
FTSJ3	Q8IY81	pre-rRNA processing protein FTSJ3	19.12	18.84	21.63	21.61	NaN	NaN	NaN	NaN	2	3	7	7	+
FUBP1	C9JSZ1		20.03	19.81	20.6	19.03	NaN	NaN	NaN	NaN	6	6	8	10	+
FXR2	P51116;I3L1Z2	Fragile X mental retardation syndrome-related protein 2	20.78	20.78	21.29	22.51	NaN	NaN	NaN	NaN	10	12	7	5	+
GAGE2D	Q9UEU5;Q6NT46;Q13066;Q4V321	G antigen 2D;G antigen 2A;G antigen 2B/2C;G antigen 13	22.49	23.72	23.11	22.74	NaN	NaN	NaN	NaN	2	2	2	2	+
GAGE6	Q13070;Q13069	G antigen 6;G antigen 5	21.39	22.85	21.96	20.74	NaN	NaN	NaN	NaN	2	2	2	2	+
GAK	O14976;A0A087X1U9;D6RAW3;H0Y8H5;D6RC24;D6RF16;D6RAQ7;D6RE78	Cyclin-G-associated kinase	20.43	19.9	21.71	22.67	NaN	NaN	NaN	NaN	5	7	9	9	+
GAPVD1	F8W9S7;Q14C86;C9IZ08;H0Y4E7;H0Y7I9;B0QZ65;B4DGD8;A0A0A0MQV8;C9IZX9	GTPase-activating protein and VPS9 domain-containing protein 1	18.8	18.83	20.86	21.53	NaN	NaN	NaN	NaN	2	2	6	5	+
GEMIN5	Q8TEQ6	Gem-associated protein 5	19.12	19.48	20.15	20.17	NaN	NaN	NaN	NaN	3	5	4	3	+
GFPT1	Q06210;A0A6I8PRN4;A0A6I8PTT9;A0A6I8PRT6	Glutamine--fructose-6-phosphate aminotransferase [isomerizing] 1	19.65	19.94	19.53	19.17	NaN	NaN	NaN	NaN	4	8	8	4	+
GFPT2	O94808;E5RJP4	Glutamine--fructose-6-phosphate aminotransferase [isomerizing] 2	19.53	19.61	19.89	19.77	NaN	NaN	NaN	NaN	4	4	3	2	+
GIGYF2	Q6Y7W6;I1E4Y6;A0A7I2V3H7;A0A7I2V361;A0A7I2V3H0;A0A7I2V516;E7ESB6;C9JHW1;C9JW88;F8WCD5;C9JPV7;C9JXQ0;C9J0V6;C9JHT0;C9JRZ2	PERQ amino acid-rich with GYF domain-containing protein 2	19.96	19.74	20.4	19.92	NaN	NaN	NaN	NaN	4	3	3	3	+
GNAI2	P04899;P11488;P19087;A8MTJ3;A0A3B3ITG4;A0A3B3IRK0;A0A3B3IU77;A0A3B3IS42;A0A3B3ITX3;F8WE78	Guanine nucleotide-binding protein G(i) subunit alpha-2	22.44	22.01	23.33	22.77	NaN	NaN	NaN	NaN	11	10	10	8	+
GNAS	Q5JWF2;P63092;A0A0A0MR13;A0A590UJ58;B0AZR9;A0A590UJF0;A0A590UJB0;A0A590UJY2;A0A590UJR6;A0A590UJI6;A0A590UJQ9;A0A590UKB4;A0A590UJQ2;A0A7I2V5R6;A0A590UJJ0;A0A590UJG5;S4R3E3;A0A590UJ22;A0A590UJS2;Q5JWE9;A0A590UKA4;A0A590UJY8;A0A590UK28;A0A590UJB7;S4R3V9;Q5JWD1;H0Y7E8;A0A590UKA9;A0A590UJC9;A0A590UKA1;A0A590UJA5;A0A590UJX3	Guanine nucleotide-binding protein G(s) subunit alpha isoforms XLas;Guanine nucleotide-binding protein G(s) subunit alpha isoforms short	21.67	22.21	20.87	20.38	NaN	NaN	NaN	NaN	5	7	6	5	+
GNL3	Q9BVP2;C9JZT7;B4DMU5;C9JYH9	Guanine nucleotide-binding protein-like 3	19.88	20.1	21.45	19.9	NaN	NaN	NaN	NaN	6	3	6	5	+
GOLGA2	A0A6Q8KRG2;Q08379;A0A1W2PQY5;A0A087WYC0;R4GND7	Golgin subfamily A member 2	18.66	17.26	20.83	21.18	NaN	NaN	NaN	NaN	4	3	6	8	+
GOLGA3	Q08378;A0A087WV43;A0A494C129	Golgin subfamily A member 3	16.72	19.21	20	17.86	NaN	NaN	NaN	NaN	6	11	12	7	+
GOLGA5	Q8TBA6;H0YK03	Golgin subfamily A member 5	22.75	23.1	24.49	25.03	NaN	NaN	NaN	NaN	20	24	28	23	+
GOPC	Q9HD26;F5H1Y4;A0A0J9YVX5	Golgi-associated PDZ and coiled-coil motif-containing protein	23.01	23.01	21.49	19.96	NaN	NaN	NaN	NaN	11	14	5	3	+
GPD2	P43304;F5GYK7	Glycerol-3-phosphate dehydrogenase, mitochondrial	22.12	21.79	22.96	22.36	NaN	NaN	NaN	NaN	10	11	13	7	+
GSTO1	P78417;Q5TA01;Q5TA02	Glutathione S-transferase omega-1	20.93	20.56	16.67	18.5	NaN	NaN	NaN	NaN	5	4	2	2	+
GSTP1	P09211;A8MX94;A0A2R8Y5E5;A0A087X2E9	Glutathione S-transferase P	20.79	22.09	20.95	20.48	NaN	NaN	NaN	NaN	4	6	3	2	+
H3-7	Q5TEC6;A0A590UJL8	Histone H3	22.81	23.29	23.43	22.43	NaN	NaN	NaN	NaN	2	2	3	3	+
HBS1L	Q9Y450;B7Z524;H0YDX7;J3QT46;H0YES5;E9PHZ9;E9PN23;G5E991;E9PMN1;E9PLR4;E9PJ90;E9PS53	HBS1-like protein	20.98	21.4	21.75	21.35	NaN	NaN	NaN	NaN	5	10	5	3	+
HCFC1	P51610;A6NEM2;H7C1C4	Host cell factor 1;HCF N-terminal chain 1;HCF N-terminal chain 2;HCF N-terminal chain 3;HCF N-terminal chain 4;HCF N-terminal chain 5;HCF N-terminal chain 6;HCF C-terminal chain 1;HCF C-terminal chain 2;HCF C-terminal chain 3;HCF C-terminal chain 4;HCF C-terminal chain 5;HCF C-terminal chain 6	20.82	20.49	22.52	22.37	NaN	NaN	NaN	NaN	4	6	11	8	+
HDGF	P51858	Hepatoma-derived growth factor	23.44	23.14	18.76	20.53	NaN	NaN	NaN	NaN	5	6	2	2	+
HLA-A	P04439;Q5SRN5;Q5SRN7;A0A1W2PS24;A0A0G2JL56;A0A0G2JIF2;A0A1W2PSE7;Q5SUL5;A0A0G2JI36;A0A1W2PQD0;A0A140T939;A0A0G2JH66;D0EV57;A0A0G2JPA3;A0A140T9X6;A0A140T9V0;A0A140T9W3;A0A140T9W7;A0A140T9C2;A0A140T9D9;A0A140T9B7;A0A140T8X0;Q8MH48;Q5RJ85;A0A0G2JPQ3;A0A0G2JNX1;Q31611;P17693	HLA class I histocompatibility antigen, A-3 alpha chain	19.25	19.93	19.57	20.59	NaN	NaN	NaN	NaN	6	6	3	2	+
HLA-B	D9J307;Q2L6G2;D5H3J5;S6AU73;A0A140T9G0;A0A140T9H3;A0A140T9A9		21.5	22.07	19.62	19.84	NaN	NaN	NaN	NaN	6	9	2	3	+
HLA-C	O19617;A0A140T921;A0A140T9H5;A0A140T9U8;A0A140TA05;A0A140T9L3;A0A140TA12		19.85	20.94	20	20.13	NaN	NaN	NaN	NaN	5	7	2	2	+
HMMR	O75330;E5RIH2;E5RI30	Hyaluronan mediated motility receptor	17.99	18.83	21.46	20.68	NaN	NaN	NaN	NaN	2	4	7	5	+
HNRNPDL	A0A087WUK2;O14979	Heterogeneous nuclear ribonucleoprotein D-like	24.04	24.08	22.26	23.36	NaN	NaN	NaN	NaN	11	13	8	7	+
HNRNPH2	P55795	Heterogeneous nuclear ribonucleoprotein H2	21.51	21.75	21.95	21.14	NaN	NaN	NaN	NaN	8	11	17	12	+
HSPA4	P34932;A0A087WYC1;A0A087WTS8	Heat shock 70 kDa protein 4	20.78	21.08	21.15	20.96	NaN	NaN	NaN	NaN	7	7	8	8	+
IARS1	P41252;A0A0A0MSX9;J3KR24;A0A0D9SFC1;Q5TCC9	Isoleucine--tRNA ligase, cytoplasmic	20.34	20.66	20.5	19.11	NaN	NaN	NaN	NaN	6	14	7	3	+
IGBP1	P78318	Immunoglobulin-binding protein 1	21.29	20.88	21.01	20.84	NaN	NaN	NaN	NaN	5	7	3	2	+
IK	Q13123;E7EQZ7;D6REL4;D6RAY9;D6RCQ4;A0A0C4DGW5	Protein Red	20.77	20.27	20.96	21.95	NaN	NaN	NaN	NaN	5	7	9	7	+
IL6ST	P40189;A0A494BZU0;D6RH03	Interleukin-6 receptor subunit beta	20.88	21.22	22.12	22.75	NaN	NaN	NaN	NaN	4	5	3	4	+
ILF2	B4DY09;Q12905;X6R6Z1;A0A0A0MRL0	Interleukin enhancer-binding factor 2	21.51	21.96	21.44	21.62	NaN	NaN	NaN	NaN	6	6	6	5	+
IRF2BPL	Q9H1B7	Interferon regulatory factor 2-binding protein-like	19.86	20.74	20.96	19.23	NaN	NaN	NaN	NaN	3	5	6	2	+
IST1	H3BQF7;H3BMU1;H3BUI0;P53990;J3KR23;F5GXM3;H3BPP6;H3BRE2	IST1 homolog	22.68	22.89	21.6	20.44	NaN	NaN	NaN	NaN	4	4	4	4	+
ITGA2	E7ESP4;E7EMF1;E9PB77		21.58	21.29	20.18	18.9	NaN	NaN	NaN	NaN	6	4	3	2	+
JPT1	J3KT51;Q9UK76;J3KSH8;F2Z3M5	Hematological and neurological expressed 1 protein;Hematological and neurological expressed 1 protein, N-terminally processed	19.43	19.24	19.38	20.05	NaN	NaN	NaN	NaN	2	2	3	3	+
JUND	P17535	Transcription factor jun-D	19.63	20.06	19.29	19.59	NaN	NaN	NaN	NaN	2	2	2	2	+
KANK2	Q63ZY3;K7ERU2;K7ES05	KN motif and ankyrin repeat domain-containing protein 2	20.09	20.29	22.31	22.81	NaN	NaN	NaN	NaN	3	8	12	11	+
KCTD5	Q9NXV2;H3BSS5	BTB/POZ domain-containing protein KCTD5	20.61	20.92	21.26	21.61	NaN	NaN	NaN	NaN	2	2	3	3	+
KIF2A	A0A6Q8PGH7;A0A6Q8PFA6;A0A6Q8PG37;A0A6Q8PH57;O00139;A0A6Q8PGG1;D6R9M0;H0Y8H2;A0A669KBE9	Kinesin-like protein KIF2A	21.19	20.72	20.68	20.99	NaN	NaN	NaN	NaN	3	4	4	3	+
KIF2C	Q99661;Q5JR91;Q5JR89;H0Y5Z9	Kinesin-like protein KIF2C	19.44	19.64	19.49	19.28	NaN	NaN	NaN	NaN	3	3	3	2	+
KLC4	Q9NSK0;C9J8T5;H7C4M1;C9JZE5;C9JXT5;C9JQU1;C9K0D5	Kinesin light chain 4	18.27	18.3	20.01	20.91	NaN	NaN	NaN	NaN	2	2	3	2	+
KPNA6	O60684;Q5TFJ7;O15131;S4R3E5	Importin subunit alpha-7	19.78	19.63	21.04	21.89	NaN	NaN	NaN	NaN	4	4	6	4	+
LARP4B	Q92615;H0Y4V9;H0Y641;X6RCG6;B5MCU2;A0A087X183;V9GYI5	La-related protein 4B	20.52	19.95	19.86	20.42	NaN	NaN	NaN	NaN	5	4	2	2	+
LARS1	A0A6I8PL42;B4DER1;A0A6I8PIV1;Q9P2J5;A0A6I8PS05;A0A6I8PRS0;A0A6I8PLB8;A0A6I8PIT3;A0A6I8PLB3;A0A6I8PIP7;A0A6I8PTV8;A0A6I8PRU9;A0A6I8PRP1	Leucine--tRNA ligase, cytoplasmic	20.38	21.23	21.46	21.62	NaN	NaN	NaN	NaN	6	10	12	4	+
LAS1L	Q9Y4W2;A0A7I2V3Q3;A0A7I2V4E5;A0A7I2V4V0;A0A7I2V3R6;A0A7I2V653;A0A7I2YQI7;A0A7I2V5R7	Ribosomal biogenesis protein LAS1L	19.48	20.25	21.32	19.92	NaN	NaN	NaN	NaN	2	4	4	2	+
LMNA	Q3BDU5		20.44	20.81	20.08	20.79	NaN	NaN	NaN	NaN	44	38	45	41	+
LMO7	F8WD26;J3KP06;Q8WWI1	LIM domain only protein 7	18.72	20.38	20.84	20.17	NaN	NaN	NaN	NaN	5	8	7	2	+
LRRFIP1	Q32MZ4;C9JTC6	Leucine-rich repeat flightless-interacting protein 1	21.06	20.83	21.09	21.16	NaN	NaN	NaN	NaN	5	6	8	7	+
LSG1	Q9H089;H7C2X7;F8WFC6	Large subunit GTPase 1 homolog	20.18	19.29	21.02	21.46	NaN	NaN	NaN	NaN	3	4	3	3	+
LSR	S4R3V8;Q86X29;M0R1W9;M0QZL9	Lipolysis-stimulated lipoprotein receptor	21.82	21.96	20.85	20.3	NaN	NaN	NaN	NaN	11	9	12	12	+
LUZP1	Q86V48;E5RFK8;E5RHU7	Leucine zipper protein 1	21.31	21.08	23.6	24.79	NaN	NaN	NaN	NaN	18	19	34	30	+
MAN1B1	Q9UKM7;H0YG20;H0YGV7;H0YIU0;H0YI64;REV__O60290	Endoplasmic reticulum mannosyl-oligosaccharide 1,2-alpha-mannosidase;alpha-1,2-Mannosidase	20.45	21.85	20.45	20.03	NaN	NaN	NaN	NaN	7	7	2	2	+
MAP1B	P46821;D6RA32;D6RA40;D6RGJ3;D6RCL2	Microtubule-associated protein 1B;MAP1B heavy chain;MAP1 light chain LC1	22.45	22.62	22.4	22.47	NaN	NaN	NaN	NaN	32	33	31	18	+
MCM3	P25205;J3KQ69;A0A499FHX9;Q7Z6P5	DNA replication licensing factor MCM3	20.31	20.63	19.78	20.68	NaN	NaN	NaN	NaN	4	6	8	7	+
MCM5	P33992;B1AHB1;B1AHB2;B1AHA9	DNA replication licensing factor MCM5;DNA helicase	21.76	21.53	21.7	21.18	NaN	NaN	NaN	NaN	4	4	7	7	+
MDC1	Q14676;H0Y6Z8;A2AB05	Mediator of DNA damage checkpoint protein 1	16.93	18.14	23.39	24.11	NaN	NaN	NaN	NaN	2	4	18	22	+
MED12	Q93074;Q7Z3Z5;F8WAE6;Q86YW9	Mediator of RNA polymerase II transcription subunit 12	19.29	19.27	19.19	18.54	NaN	NaN	NaN	NaN	4	3	5	2	+
MFN2	A0A6Q8PGA3;A0A6Q8PGV8;A0A6Q8PFJ4;O95140;A0A6Q8PGS9;Q5JXC5;A0A6Q8PGR2	Mitofusin-2	18.46	18.84	19.27	18.74	NaN	NaN	NaN	NaN	2	3	3	2	+
MKI67	P46013	Antigen KI-67	18.75	18.72	23.12	22.59	NaN	NaN	NaN	NaN	4	8	32	28	+
MPDZ	O75970;F5H1U9;H0YGQ3;A0A075B6R8;B7ZB24	Multiple PDZ domain protein	19.83	19.52	21.56	19.68	NaN	NaN	NaN	NaN	5	5	7	6	+
MTA2	O94776	Metastasis-associated protein MTA2	18.96	19.31	20.29	19.83	NaN	NaN	NaN	NaN	2	5	6	3	+
MTDH	Q86UE4;E5RJU9;H0YB56;H0YBJ8	Protein LYRIC	21.44	21.9	22.28	20.7	NaN	NaN	NaN	NaN	4	5	6	4	+
MYG1	Q9HB07;F8VR84;F8VQQ3;H3BPH3	UPF0160 protein MYG1, mitochondrial	21.22	21.94	20.89	21.49	NaN	NaN	NaN	NaN	3	3	4	3	+
NAP1L4	C9J6D1;Q99733;E9PNW0;E9PJJ2;E9PS34;E9PNJ7;E9PKT8;C9JZI7;E9PKI2;E9PP22;A8MXH2;C9J1B1;H0YCI4	Nucleosome assembly protein 1-like 4	20.22	20.37	19.72	19.68	NaN	NaN	NaN	NaN	4	5	3	4	+
NARS1	O43776;K7EIU7;K7EJ19;K7EPK2;K7EQ35;K7EMQ6	Asparagine--tRNA ligase, cytoplasmic	21.08	20.84	20.99	20.98	NaN	NaN	NaN	NaN	6	9	6	7	+
NBN	O60934;A0A0C4DG07;E2QRP0;E5RGU1;E5RGR7	Nibrin	19.54	19.26	21.03	19.12	NaN	NaN	NaN	NaN	2	2	5	2	+
NCBP2	P52298;C9JQX9;B3KSB0;F8WE41;A6PVI3	Nuclear cap-binding protein subunit 2	18.64	18.96	19.49	19.04	NaN	NaN	NaN	NaN	3	3	2	2	+
NDC80	O14777;I3L4G3;V9GYM9	Kinetochore protein NDC80 homolog	19.48	19.28	19.76	20.44	NaN	NaN	NaN	NaN	2	2	3	3	+
NECTIN2	Q92692;K7EKE8	Nectin-2	22.73	22.71	20.16	20.45	NaN	NaN	NaN	NaN	5	9	2	5	+
NEK9	A0A7I2V5R1;Q8TD19;A0A7I2V454;G3V5V0;G3V459;G3V2Z5;A0A7I2V4E9;REV__Q5SQT3;REV__A0A7I2YQD6;REV__A0A7I2V423;REV__Q9P0M6	Serine/threonine-protein kinase Nek9	21.22	21.39	23.49	23.24	NaN	NaN	NaN	NaN	6	10	11	10	+
NELFA	A0A0C4DFX9;Q9H3P2;H0Y3X6;H7C2C7;C9JHL4;C9JEM7;H7C0W2	Negative elongation factor A	20.9	20.19	21.29	21.49	NaN	NaN	NaN	NaN	3	4	3	3	+
NELFE	A0A0A0MT02;P18615;A0A0A0MSN9;A0A0G2JI50;E9PD43;A2ABK4	Negative elongation factor E	19.48	19.94	19.71	20.6	NaN	NaN	NaN	NaN	5	3	2	4	+
NFKB2	Q00653	Nuclear factor NF-kappa-B p100 subunit;Nuclear factor NF-kappa-B p52 subunit	20.81	23	23.28	22.91	NaN	NaN	NaN	NaN	7	17	14	9	+
NIBAN1	Q9BZQ8;H0Y7M9;REV__Q9UHV5;REV__A0A087WVW6	Protein Niban	20.07	20.53	19.66	20.99	NaN	NaN	NaN	NaN	2	4	4	2	+
NIFK	Q9BYG3;C9J808;C9J6C5;H7BZL0	MKI67 FHA domain-interacting nucleolar phosphoprotein	17.36	18	18.77	19.08	NaN	NaN	NaN	NaN	2	2	3	3	+
NMT1	A0A7I2V539;P30419;A0A7I2V3X4;A0A7I2V3U5;A0A7I2V4Y5;B7Z8J4;K7EN82;K7EN42;A0A7I2V3M5	Glycylpeptide N-tetradecanoyltransferase 1	21.47	21.83	22.08	21.85	NaN	NaN	NaN	NaN	3	5	3	4	+
NPEPPS	E9PLK3;P55786;A0A7I2V389;A0A7I2V3W8;E9PPZ2;A6NEC2;A0A7I2V604;H0YDG0;E9PP11;H0YCQ5;E9PJF9;E9PJY4;E9PPD4;A0A7I2V5M8;A0A7I2YQS3	Puromycin-sensitive aminopeptidase	20.16	20.57	22.2	20.73	NaN	NaN	NaN	NaN	4	8	10	6	+
NR3C1	P04150;A0A494C0P1;D6RDA9;Q3MSN4;P08235	Glucocorticoid receptor	19.15	19.29	19.64	19.38	NaN	NaN	NaN	NaN	3	2	4	2	+
NRDC	O43847;G3V1R5;F5H7V1;H0Y5G9	Nardilysin	18.78	19.23	18.85	18.85	NaN	NaN	NaN	NaN	3	10	4	3	+
NSFL1C	Q9UNZ2;F2Z2K0;R4GNE6;G3V4V8;R4GMY2	NSFL1 cofactor p47	21.17	20.53	17.6	17.2	NaN	NaN	NaN	NaN	8	7	3	3	+
NUFIP2	Q7Z417	Nuclear fragile X mental retardation-interacting protein 2	22.26	22.47	22.25	22.82	NaN	NaN	NaN	NaN	12	16	12	10	+
NUMB	P49757;G3V3Z8;G3V3R1;G3V3M5;G3V4S6;G3V433	Protein numb homolog	20.75	20.2	20.85	22.07	NaN	NaN	NaN	NaN	5	5	4	5	+
NUMBL	A0A0C4DGH3;Q9Y6R0;M0QXQ4;M0QYC2;M0R0Q4;M0QZV7	Numb-like protein	19.61	19.06	19.85	19.34	NaN	NaN	NaN	NaN	3	2	4	3	+
NUP107	P57740;G3V1T4;H0YG15	Nuclear pore complex protein Nup107	18.22	18.94	20.57	23.01	NaN	NaN	NaN	NaN	2	3	4	5	+
NUP205	Q92621;U3KPX2	Nuclear pore complex protein Nup205	19.87	20.23	21.07	20.81	NaN	NaN	NaN	NaN	2	2	3	2	+
NUP35	Q8NFH5;C9IYQ7;F8WCF5;F8WEL4;C9JWU7;C9JIY9	Nucleoporin NUP53	19.01	19.1	20.29	20.92	NaN	NaN	NaN	NaN	2	3	3	3	+
NUP98	P52948;A0A3B3ITD8;H7C3P6;H0YDA1;H0YCT1;H0YCR0;H0YDF4;H0YEN4	Nuclear pore complex protein Nup98-Nup96;Nuclear pore complex protein Nup98;Nuclear pore complex protein Nup96	19.71	21.11	20.47	20.55	NaN	NaN	NaN	NaN	2	5	3	3	+
OAS3	Q9Y6K5;F8VWK9;F8VS35	2-5-oligoadenylate synthase 3	19.55	19.95	18.67	18.83	NaN	NaN	NaN	NaN	3	6	2	3	+
OCIAD1	Q9NX40;D6RBN5;D6RDK6;D6RG39;D6RIT9;D6RIV2;D6R918;D6RBC5;D6RDI5;D6RI08;D6RA54;D6RC55;D6RDK1;D6R9T5;D6RF07	OCIA domain-containing protein 1	22.55	22.89	22.27	22.88	NaN	NaN	NaN	NaN	4	4	7	7	+
OCLN	A0A0G2JMZ8;Q16625	Occludin	22.08	22.33	22.51	22.85	NaN	NaN	NaN	NaN	6	7	4	3	+
OGA	O60502;H7C3X0	Protein O-GlcNAcase	20.24	20.33	21.92	22.07	NaN	NaN	NaN	NaN	2	2	8	5	+
PABPN1	Q86U42;A0A7I2V383;B4DEH8;G3V4T2;H0YJH9	Polyadenylate-binding protein 2	21.9	21.83	21.4	19.92	NaN	NaN	NaN	NaN	2	2	2	2	+
PACSIN2	Q9UNF0;A0A0U1RR22;B0QYG7;B0QYG8;H0Y923;Q9BY11	Protein kinase C and casein kinase substrate in neurons protein 2	21.56	21.95	20.25	20.09	NaN	NaN	NaN	NaN	4	8	5	4	+
PALS2	Q9NZW5;B8ZZG1;C9J4Q3	MAGUK p55 subfamily member 6	19.54	19.77	19.32	19.99	NaN	NaN	NaN	NaN	2	3	3	2	+
PANK4	Q9NVE7;E9PHT6;H0YA26;H0Y9E4;D6RJF3	Pantothenate kinase 4	18.64	17.83	19.52	18.41	NaN	NaN	NaN	NaN	2	2	5	3	+
PAPSS1	O43252	Bifunctional 3-phosphoadenosine 5-phosphosulfate synthase 1;Sulfate adenylyltransferase;Adenylyl-sulfate kinase	20.35	20.66	20.15	21.59	NaN	NaN	NaN	NaN	2	2	3	2	+
PARD3	Q5VWV2;Q8TEW0;F5GZI3;Q5VWU8;B1AP52	Partitioning defective 3 homolog	18.99	19.01	20.69	20.32	NaN	NaN	NaN	NaN	3	3	5	3	+
PARP4	Q9UKK3	Poly [ADP-ribose] polymerase 4	19.85	20.02	20.19	18.8	NaN	NaN	NaN	NaN	6	6	8	4	+
PCYT1A	C9J050;C9JEJ2;P49585;H7C1T3;C9J2E1;C9JVS0;C9JPY0;F8WAZ5;H7BZN1;Q9Y5K3;F8WBU2;F2Z2B1	Choline-phosphate cytidylyltransferase A	20.95	19.82	20.47	20.55	NaN	NaN	NaN	NaN	6	3	3	3	+
PDCD6	O75340;A0A024QZ42;H0Y9X3;A0A6Q8PH81;A0A087WZ38	Programmed cell death protein 6	22.25	22.3	21.5	20.63	NaN	NaN	NaN	NaN	4	5	4	4	+
PDLIM1	O00151	PDZ and LIM domain protein 1	21.41	21.42	21.53	22.43	NaN	NaN	NaN	NaN	8	7	5	6	+
PDLIM5	Q96HC4;H0Y8Y3;H0YBI4;A0A0A0MSP3;A0A0D9SFR4;H0Y929	PDZ and LIM domain protein 5	22.46	22.58	22.58	22.3	NaN	NaN	NaN	NaN	8	11	6	8	+
PFKL	P17858;F8WEU2	ATP-dependent 6-phosphofructokinase, liver type	18.06	17.55	19.78	21.17	NaN	NaN	NaN	NaN	3	3	5	2	+
PFKP	Q01813;A0A7I2V3Z0;B1APP6;H0Y757;Q5VSR5;H0Y3Y3;V9GYV7;A0A7I2V5S1;V9GY25	ATP-dependent 6-phosphofructokinase, platelet type	19.86	20.49	20.47	20.67	NaN	NaN	NaN	NaN	5	5	8	7	+
PFN2	C9J0J7;G5E9Q6;C9JQ45;C9J2N0	Profilin	22.77	22.6	22.93	23.64	NaN	NaN	NaN	NaN	3	4	2	3	+
PGLS	O95336;M0R1L2;M0R261;M0R0U3	6-phosphogluconolactonase	19.43	20.07	19.64	19.22	NaN	NaN	NaN	NaN	2	3	3	2	+
PGRMC1	O00264;U3KQM0	Membrane-associated progesterone receptor component 1	18.57	17.16	19.88	19.75	NaN	NaN	NaN	NaN	3	2	3	4	+
PGRMC2	O15173	Membrane-associated progesterone receptor component 2	19.44	19.17	19.45	18.73	NaN	NaN	NaN	NaN	2	2	2	2	+
PHACTR4	Q8IZ21;A0A0J9YVR0;A0A0J9YWV8	Phosphatase and actin regulator 4	19.21	17.63	19.77	20.89	NaN	NaN	NaN	NaN	2	3	3	3	+
PHLDB2	E9PFQ4;Q86SQ0;A0A1W2PQ63;G5E9V3;E9PGF6;E9PDY7;A0A1W2PRT1	Pleckstrin homology-like domain family B member 2	18.97	19.57	19.88	20.28	NaN	NaN	NaN	NaN	3	4	4	3	+
PHPT1	Q9NRX4	14 kDa phosphohistidine phosphatase	22.97	22.42	20.99	20.57	NaN	NaN	NaN	NaN	3	4	3	2	+
PKN2	Q16513;B1AL79;H0Y429;K7EL10;H0Y5V5;Q6P5Z2	Serine/threonine-protein kinase N2	18.85	19.91	20.45	21.2	NaN	NaN	NaN	NaN	3	6	5	5	+
PKP4	Q99569;A0A0D9SF60;E7EST6;H0YFB1;E7EMY7;E9PHJ1;E7EP40;D6RBA8;D6RC65;D6RHE9;E9PHB5;Q9UQB3	Plakophilin-4	21.25	21.64	22.19	22.58	NaN	NaN	NaN	NaN	8	10	15	18	+
PLIN3	O60664;K7ERZ3;K7EL96;K7ER39;K7EJD0	Perilipin-3	22.98	23.01	22.44	21.87	NaN	NaN	NaN	NaN	9	11	13	7	+
PML	P29590;H3BT57;H3BT29;H3BUJ5;H3BVD2	Protein PML	19.77	19.86	21.48	21.5	NaN	NaN	NaN	NaN	2	2	7	6	+
POLR1C	A0A2R8YEZ4;A0A2R8Y5D3;O15160;E7EQB9;A0A2R8YEY5;D6RDJ3;A0A2R8Y8D6;H0Y723	DNA-directed RNA polymerases I and III subunit RPAC1	20.28	19.94	20.52	20.23	NaN	NaN	NaN	NaN	4	3	3	3	+
POLR2B	P30876;C9J2Y9;C9J4M6	DNA-directed RNA polymerase II subunit RPB2;DNA-directed RNA polymerase	20.65	20.71	22.05	22.1	NaN	NaN	NaN	NaN	8	7	10	5	+
PPA1	Q15181;Q5SQT6	Inorganic pyrophosphatase	20.62	21.4	19.2	19.34	NaN	NaN	NaN	NaN	4	5	2	2	+
PPAT	Q06203;D6RCC8;D6RE15	Amidophosphoribosyltransferase	19.97	19.92	20.42	20.34	NaN	NaN	NaN	NaN	4	2	4	4	+
PPFIA1	Q13136;A0A2R8Y7R9;E9PJZ7;H0YDW2;O75334;G3V200;O75335;E9PPF6;B1APN9;H0YHK3;A0A1B0GVT3;H0YEF9;M0QZB5;E9PID5;R4GNF1;H0YD72;H0YHJ4;H0YIJ4;A0A3B3ITS2;F8VWR9;H0YH95	Liprin-alpha-1	18.96	18.85	20.69	20.79	NaN	NaN	NaN	NaN	2	2	5	4	+
PPFIBP1	Q86W92;F5GZP6;H0YFE4;A0A0A0MTP2;E9PP16;Q8ND30;F5H6Q7;F5H0E0;F5H495;H0YGH8	Liprin-beta-1	19.87	20.63	22.64	21.64	NaN	NaN	NaN	NaN	7	9	19	13	+
PPHLN1	F8W0Q9;Q8NEY8;F8WF16;B7Z8L1;F8W6A0;F8VXV7;F8VRK2;F8VPY7;F8VWU8	Periphilin-1	21.38	21.14	20.83	18.97	NaN	NaN	NaN	NaN	2	2	3	2	+
PPM1G	O15355	Protein phosphatase 1G	20.47	20.6	21.32	21.61	NaN	NaN	NaN	NaN	4	4	6	4	+
PPP1R12A	O14974;F8VZN8;H0YHI8;A0A3B3ISH4;H0YIS4;H0YIM2;H0YIS3;H0YHL8;F8VW28;A0A0U1RQZ1;H0YIL7;E1CKY7;O60237	Protein phosphatase 1 regulatory subunit 12A	22.55	22.66	25.6	24.98	NaN	NaN	NaN	NaN	13	16	21	19	+
PPP1R13L	Q8WUF5;K7EN03;K7EPP1	RelA-associated inhibitor	20.74	21.41	21.49	21.89	NaN	NaN	NaN	NaN	12	14	8	8	+
PPP2R5D	E9PFR3;Q14738;H0Y8C4;H0YJ35;H7C5Q9	Serine/threonine-protein phosphatase 2A 56 kDa regulatory subunit delta isoform	20.49	20.7	19.92	19.33	NaN	NaN	NaN	NaN	3	5	4	5	+
PQBP1	O60828;A0A5H1ZRR1;H7C053	Polyglutamine-binding protein 1	19.99	20.49	19.74	21.08	NaN	NaN	NaN	NaN	3	2	2	2	+
PRDX4	Q13162;H7C3T4;A6NG45	Peroxiredoxin-4	21.78	21.07	19.4	18.99	NaN	NaN	NaN	NaN	4	5	3	4	+
PRKAA1	Q13131;Q96E92;A0A087WXX9;P54646	5-AMP-activated protein kinase catalytic subunit alpha-1	20.35	20.08	21.77	21.06	NaN	NaN	NaN	NaN	6	5	10	8	+
PRPF40A	A0A7N4I394;O75400;F5H578;H0YG38	Pre-mRNA-processing factor 40 homolog A	20.63	20.3	21.59	20.91	NaN	NaN	NaN	NaN	7	4	6	3	+
PRRC2A	P48634	Protein PRRC2A	20.74	21.47	23.16	23.6	NaN	NaN	NaN	NaN	9	11	20	16	+
PRRC2B	Q5JSZ5;H0Y412;A0A494C065;H3BLU0;Q5JT00	Protein PRRC2B	17.76	18.12	22.13	21.92	NaN	NaN	NaN	NaN	5	7	13	13	+
PSIP1	O75475	PC4 and SFRS1-interacting protein	19.27	19.64	19.6	19.75	NaN	NaN	NaN	NaN	2	3	2	2	+
PSMC3	R4GNH3;P17980;E9PM69;E9PKD5;E9PMD8;E9PN50;E9PLG2	26S protease regulatory subunit 6A	17.03	20.7	21.69	21.33	NaN	NaN	NaN	NaN	2	6	5	7	+
PSMC6	P62333;A0A087X2I1;H0YJC0;H0YJS8;H0YJE9;H0YJT1;H0YJX2;H0YJY8;H0YJD2	26S protease regulatory subunit 10B	21.07	21.47	21.33	20.4	NaN	NaN	NaN	NaN	5	6	10	6	+
PSMD4	P55036;Q5VWC4;H0Y3Y9;A6PVX3;H0Y561	26S proteasome non-ATPase regulatory subunit 4	21.37	21.05	20.35	21	NaN	NaN	NaN	NaN	3	4	3	3	+
PSMD6	Q15008;C9J7B7;C9J0E9;H7C531	26S proteasome non-ATPase regulatory subunit 6	20.89	20.7	21.22	22.44	NaN	NaN	NaN	NaN	2	6	3	3	+
PSME2	A0A087X1Z3;Q9UL46;H0YM70;H0YKU2	Proteasome activator complex subunit 2	23.23	23.45	21.69	21.72	NaN	NaN	NaN	NaN	8	6	3	4	+
PSME3	P61289;K9J957;K7ENH2;K7ESG5;B3KQ25;A0A087WTV2;K7EMD0;K7EPX6;K7EKR3;B7Z8D3;K7EJF8	Proteasome activator complex subunit 3	20.56	21.18	19.74	20.32	NaN	NaN	NaN	NaN	5	5	4	4	+
PTK2	Q05397;E7ESA6;H0YBP1;H0YBZ1;H0YB16;E9PEI4;B4DWJ1;E5RHD8;E5RJI4;E5RGA6;H0YB99;E5RI29;E5RJP0;E5RFW9;E5RI03;E5RI72;E5RG66;E5RH01;E5RH48;E5RIK4;E5RJQ2;E5RG80;E5RG54;E5RH08	Focal adhesion kinase 1	20.87	20.98	20.82	20.13	NaN	NaN	NaN	NaN	10	9	11	7	+
PTPN1	P18031;B4DSN5	Tyrosine-protein phosphatase non-receptor type 1;Tyrosine-protein phosphatase non-receptor type	20.34	21.18	21.53	21.81	NaN	NaN	NaN	NaN	5	6	6	4	+
PUM1	Q14671;H0YEH2;E9PR38;E9PM68;E9PL65;E9PMX1;H0YDC5	Pumilio homolog 1	22.69	22.23	23.18	23.37	NaN	NaN	NaN	NaN	12	11	14	11	+
PURB	Q96QR8;Q9UJV8	Transcriptional activator protein Pur-beta	19.93	19.46	20.42	20.24	NaN	NaN	NaN	NaN	3	3	4	4	+
PXN	P49023;F5GZ78;A0A1B0GTU4;A0A1B0GU60;F5H836;A0A1B0GV30	Paxillin	22.34	22.01	22.34	22.84	NaN	NaN	NaN	NaN	9	8	5	7	+
PYGB	P11216;H0Y4Z6;P11217	Glycogen phosphorylase, brain form	19.52	20.7	21.11	20.22	NaN	NaN	NaN	NaN	3	8	8	5	+
RAB5C	P51148;K7ENY4;K7ERI8;K7ERQ8;F8VVK3;F8VVZ0;F8VUA5;F8VWU4;K7EIP6;F8WCY6;F8WD79;F8VPW9;F8VSF8;F8VWZ7	Ras-related protein Rab-5C	22.41	22.56	21.91	20.74	NaN	NaN	NaN	NaN	4	4	5	4	+
RAB6A	P20340;J3KR73;C9JU14;F5H3K7;F5GX61;C9JB90;C9J0I2	Ras-related protein Rab-6A	23.58	23.58	22.62	20.79	NaN	NaN	NaN	NaN	8	7	7	5	+
RAC1	P63000;P60763	Ras-related C3 botulinum toxin substrate 1;Ras-related C3 botulinum toxin substrate 3	23	23.06	22.39	21.28	NaN	NaN	NaN	NaN	7	8	7	4	+
RAI1	Q7Z5J4;A0A1W2PQJ7;A8MXE8	Retinoic acid-induced protein 1	18.5	19.14	22.35	21.95	NaN	NaN	NaN	NaN	3	5	11	9	+
RAI14	Q9P0K7	Ankycorbin	20.79	21.57	21.18	21.82	NaN	NaN	NaN	NaN	2	4	4	2	+
RANGAP1	P46060;H0Y4Q3;B0QYT5;B0QYT4;B0QYT6	Ran GTPase-activating protein 1	20.42	20.2	22.6	21.19	NaN	NaN	NaN	NaN	2	2	7	4	+
RAP1B	P61224;F5H7Y6;E7ESV4;A6NIZ1;F5GX62;F5H823;F5H004;F5GZG1;B7ZB78;F5H6R7;F5H500;F5H4H0;F5H0B7;F5H491;F5GYB5;F5GWU8;F5H077;F5GYH7;F8WBC0	Ras-related protein Rap-1b;Ras-related protein Rap-1b-like protein	19.71	19.75	21.57	20.7	NaN	NaN	NaN	NaN	4	5	3	2	+
RBBP7	E9PC52;Q16576;Q5JP01;Q5JNZ6	Histone-binding protein RBBP7	20.23	21.14	22.03	21.17	NaN	NaN	NaN	NaN	3	6	3	2	+
RBM10	P98175	RNA-binding protein 10	20.91	21.43	22.29	22.66	NaN	NaN	NaN	NaN	5	8	13	9	+
RBM15	A0A494C001;A0A499FJY3;A0A087WWP4;Q96T37	Putative RNA-binding protein 15	20.33	19.63	22.3	21.58	NaN	NaN	NaN	NaN	3	2	6	4	+
RBM17	Q96I25;Q5W011;Q5W010;Q5W012;H0Y6J6	Splicing factor 45	19.17	18.93	20.32	20.96	NaN	NaN	NaN	NaN	3	3	5	4	+
RBM27	Q9P2N5;U3KPZ7	RNA-binding protein 27	20.15	20.13	20.46	22.62	NaN	NaN	NaN	NaN	3	3	2	3	+
RBM39	Q14498;A0A0U1RQH7;H0Y4X3;G3XAC6;A0A0U1RQW2;Q5QP23;A0A087X122;Q5QP22	RNA-binding protein 39	20.55	20.91	19.52	19.37	NaN	NaN	NaN	NaN	3	3	2	3	+
RBM4	Q9BWF3;E9PB51;D6R9K7;J3QRR5	RNA-binding protein 4	23.5	23.61	24.07	24.2	NaN	NaN	NaN	NaN	11	13	7	8	+
RBM4B	Q9BQ04;E9PLB0;E9PM61;U3KQD5;H0YDG8	RNA-binding protein 4B	22.01	22.07	21.33	22.01	NaN	NaN	NaN	NaN	9	12	4	5	+
RBM8A	Q9Y5S9;A0A0J9YW13	RNA-binding protein 8A	20.06	20.09	21.09	21.67	NaN	NaN	NaN	NaN	2	2	2	2	+
RFC2	P35250;H7C5P1;H7C5Q7;F8WC37;H7C5A0;H7C5G4;H7C5P4;A0A087WVY3;H7C5S7	Replication factor C subunit 2	19.92	20.09	19.51	19.14	NaN	NaN	NaN	NaN	2	4	2	2	+
RGPD3	J3KNE0;A6NKT7;F8W705;C9J1W9;C9JF75;C9J6W1;H7BZ48;C9J1P2;H0YBN8	RanBP2-like and GRIP domain-containing protein 3	19.3	22.47	20.02	19.85	NaN	NaN	NaN	NaN	8	13	19	14	+
RHOG	P84095	Rho-related GTP-binding protein RhoG	20.45	20.61	20.87	21.91	NaN	NaN	NaN	NaN	2	3	2	2	+
RPA2	P15927;Q5TEJ0;Q5TEJ7	Replication protein A 32 kDa subunit	21.48	21.71	19.54	19.43	NaN	NaN	NaN	NaN	2	4	3	2	+
RPAP3	Q9H6T3	RNA polymerase II-associated protein 3	19.73	20.12	20.72	21.27	NaN	NaN	NaN	NaN	4	3	3	2	+
RPRD1B	Q9NQG5;A2A2M0;A0A087WUK3;A0A087X2D2;E9PQF3;E9PIQ9	Regulation of nuclear pre-mRNA domain-containing protein 1B	19.33	19.87	19.94	20.35	NaN	NaN	NaN	NaN	3	3	3	3	+
RPRD2	Q5VT52	Regulation of nuclear pre-mRNA domain-containing protein 2	17.47	17.93	19.89	20.25	NaN	NaN	NaN	NaN	2	2	5	6	+
RRAS	P10301	Ras-related protein R-Ras	19.99	20.86	21.37	21.38	NaN	NaN	NaN	NaN	2	2	4	4	+
RTN1	Q16799;Q2NKQ5;A8MT72	Reticulon-1;Reticulon	21.11	20.97	21.82	22.28	NaN	NaN	NaN	NaN	3	4	4	3	+
RTN4	Q9NQC3;F8W914;H7C106;A0A0U1RQR6	Reticulon-4;Reticulon	22.42	22.67	23.07	22.56	NaN	NaN	NaN	NaN	4	5	4	4	+
RUFY1	Q96T51;J3KPP6;H0Y9Y8;H0YAC8	RUN and FYVE domain-containing protein 1	20.6	20.27	22.23	21.54	NaN	NaN	NaN	NaN	5	6	4	4	+
SAE1	Q9UBE0;B3KNJ4;A0A590UK93;A0A590UKC5;M0QX65;M0QZS6;M0R054;A0A590UKA0;M0QYM8;M0R375;M0R286	SUMO-activating enzyme subunit 1;SUMO-activating enzyme subunit 1, N-terminally processed	19.09	18.98	20.08	20.82	NaN	NaN	NaN	NaN	3	3	4	5	+
SAFB	Q15424;K7ES42;K7EII0	Scaffold attachment factor B1	19.5	19.92	22.3	23.42	NaN	NaN	NaN	NaN	2	2	9	9	+
SAFB2	Q14151;K7EQU4;K7ERX3	Scaffold attachment factor B2	20.38	18.78	21.44	22.9	NaN	NaN	NaN	NaN	3	4	10	10	+
SART3	A0A499FI31;Q15020;A0A494C0L2;F8W667	Squamous cell carcinoma antigen recognized by T-cells 3	19	19.49	22.05	21.55	NaN	NaN	NaN	NaN	2	4	9	8	+
SCFD1	Q8WVM8;A0A7I2V3B4;A0A7I2V5I2;A0A7I2V3G4;A0A7I2V4B8;A0A7I2V4U2;A0A7I2V320;A0A7I2V4R0;A0A7I2V5Z4;A0A7I2V2U5;B7Z5N7;A0A7I2V448;A0A7I2V590;G3V2M8;A0A7I2V362;H0YIZ7;A0A7I2V5H5;G3V5E2;A0A7I2V3C9;A0A7I2YQR2;A0A7I2V534;A0A7I2V321;A0A7I2YQQ1;H0YJY1;J3KNG4;A0A7I2V5R9;A0A7I2V5L2;G3V4I1;G3V5F3;A0A7I2V3Y3;A0A7I2V414;H0YJS6;G3V363;A0A7I2V4B9;G3V3K9	Sec1 family domain-containing protein 1	19.83	19.62	21.4	20.61	NaN	NaN	NaN	NaN	5	3	9	3	+
SCRIB	A0A0G2JNZ2;A0A0G2JPP5;A0A669KB89;Q14160;A0A0G2JMS7;H0YCG0;A0A669KAX5;H0YDF9	Protein scribble homolog	23.35	23.66	25.48	26.73	NaN	NaN	NaN	NaN	8	12	15	17	+
SEC23B	A0A2R8YFH5;Q15437;Q5QPE2;Q5QPE1;A0A2R8Y633;A0A2R8Y7S7;A0A2R8YF30	Protein transport protein Sec23B	22.23	22.25	23.33	23.05	NaN	NaN	NaN	NaN	6	8	7	6	+
SEC23IP	Q9Y6Y8;A0A0C4DH82;H7C0V8;H7C4C4	SEC23-interacting protein	20.7	20.45	22.57	22.64	NaN	NaN	NaN	NaN	7	6	10	9	+
SEC24A	O95486;H0Y9J6	Protein transport protein Sec24A	21.42	21.05	21.24	20.77	NaN	NaN	NaN	NaN	10	12	7	3	+
SEC24B	O95487	Protein transport protein Sec24B	21.73	21.94	22.08	20.63	NaN	NaN	NaN	NaN	15	16	15	5	+
SEC24C	P53992;G5EA31;A0A0U1RR49	Protein transport protein Sec24C	23	24.09	23.3	23.29	NaN	NaN	NaN	NaN	12	21	18	11	+
SF3B3	Q15393;J3QRB2;J3QL37	Splicing factor 3B subunit 3	19.4	19.76	19.43	19.17	NaN	NaN	NaN	NaN	2	6	2	2	+
SFXN3	Q9BWM7;A0A1P0AYU5;S4R3N9	Sideroflexin-3	20.36	20.48	18.51	21.92	NaN	NaN	NaN	NaN	3	2	2	2	+
SHC1	P29353;Q5T181;Q5T182;X6R6D0;H0Y539;Q5T188;P98077	SHC-transforming protein 1	19.77	19.44	20.27	20.5	NaN	NaN	NaN	NaN	3	3	5	2	+
SIN3A	Q96ST3;H3BP90;H3BNZ3;H3BMA2;H3BT34;H3BQ76;H3BQ88;H3BNA0;H3BQL7	Paired amphipathic helix protein Sin3a	18.3	18.54	20.58	21.07	NaN	NaN	NaN	NaN	2	4	5	3	+
SIPA1L3	O60292;M0R2Q7	Signal-induced proliferation-associated 1-like protein 3	19.52	18.12	22.67	22.68	NaN	NaN	NaN	NaN	5	6	17	18	+
SLAIN2	Q9P270;D6RIF6;H0Y9L2;D6REM5	SLAIN motif-containing protein 2	20.95	20.12	20.71	21.44	NaN	NaN	NaN	NaN	7	3	7	6	+
SLC25A12	O75746;F8W9J0;H0YFB2;B4DGK6	Calcium-binding mitochondrial carrier protein Aralar1	18.56	18.58	19.3	18.58	NaN	NaN	NaN	NaN	2	5	5	2	+
SLC38A2	Q96QD8;F8VUY8	Sodium-coupled neutral amino acid transporter 2	22.35	21.39	21.95	21.43	NaN	NaN	NaN	NaN	4	3	4	3	+
SLC4A1AP	A0A087X0M4;Q9BWU0;A0A087WWF4;H7C256	Kanadaptin	20.49	20.46	19.75	18.56	NaN	NaN	NaN	NaN	6	5	6	5	+
SLU7	O95391;A0A0C4DGD2;E5RGM7;E5RK41	Pre-mRNA-splicing factor SLU7	19.12	19.04	19.9	20.18	NaN	NaN	NaN	NaN	2	2	2	2	+
SMAD3	P84022;H3BVD1;H0YNV1;H0YKE2	Mothers against decapentaplegic homolog 3;Mothers against decapentaplegic homolog	22.35	22.5	21.52	21.55	NaN	NaN	NaN	NaN	2	3	3	3	+
SMARCC1	Q92922;F8WE13	SWI/SNF complex subunit SMARCC1	20.03	19.35	21.96	21.51	NaN	NaN	NaN	NaN	4	2	5	5	+
SNAP29	O95721;C9JAF7	Synaptosomal-associated protein 29;Synaptosomal-associated protein	21.05	20.86	20.18	20.97	NaN	NaN	NaN	NaN	3	4	4	3	+
SNRPE	P62304;A6NHK2	Small nuclear ribonucleoprotein E	20.03	20.31	20.44	21.23	NaN	NaN	NaN	NaN	2	2	2	2	+
SNW1	Q13573;G3V3A4;G3V4X8;G3V5R3	SNW domain-containing protein 1	22.14	21.76	23.78	23.18	NaN	NaN	NaN	NaN	13	11	12	13	+
SNX1	Q13596;H0YK42;H0YK43	Sorting nexin-1	20.11	20.93	21.45	20.06	NaN	NaN	NaN	NaN	4	7	5	3	+
SNX9	Q9Y5X1	Sorting nexin-9	19.3	19.84	21.23	22.41	NaN	NaN	NaN	NaN	2	2	4	3	+
SPCS2	E9PL01;A0A087WUC6;E9PI68;Q15005;E9PRB9;H0YE04	Signal peptidase complex subunit 2	21.76	17.75	21.75	21.27	NaN	NaN	NaN	NaN	2	2	4	3	+
SPDL1	Q96EA4;D6RIF7;D6RIB8;D6RC83;H0YBG5;D6R936;D6RCL1;D6REZ1;D6RDK5	Protein Spindly	20.65	21.15	21.62	22.02	NaN	NaN	NaN	NaN	6	7	8	6	+
SPRY4	Q9C004;A0A0C4DFS6;D6RB56	Protein sprouty homolog 4	20.98	20.96	22.03	22.05	NaN	NaN	NaN	NaN	3	4	3	4	+
SPTLC2	O15270;H0YJV2	Serine palmitoyltransferase 2	18.7	18.74	20.87	18.95	NaN	NaN	NaN	NaN	2	2	6	4	+
SRI	C9J0K6;P30626;B4DHQ6	Sorcin	23.35	24.37	22.7	22.47	NaN	NaN	NaN	NaN	8	10	7	5	+
SRPK1	H3BLV9;Q96SB4;H7C521;A8MPP7;A8MPY5;E7ETV6;Q9UPE1;H0Y932;H7C2I2;D6RBF8;D6RBM8	SRSF protein kinase 1	19.98	19.95	20.93	20.94	NaN	NaN	NaN	NaN	2	3	3	4	+
SRPRA	P08240	Signal recognition particle receptor subunit alpha	20.09	20.86	22.85	22.67	NaN	NaN	NaN	NaN	5	9	7	4	+
SRPRB	Q9Y5M8;H7C4H2;C9J5Z8	Signal recognition particle receptor subunit beta	20.06	20.54	21.27	21.54	NaN	NaN	NaN	NaN	3	3	3	3	+
SRRT	Q9BXP5;H7C3A1;H7C1K0;H7C0U8;A0A286YEP7;A0A0A0MSP6	Serrate RNA effector molecule homolog	22.41	22.06	21.57	22.13	NaN	NaN	NaN	NaN	12	14	13	12	+
SRSF3	A0A087X2D0;P84103	Serine/arginine-rich splicing factor 3	22.01	21.51	22.14	22.3	NaN	NaN	NaN	NaN	4	4	4	4	+
SRSF7	A0A0B4J1Z1;C9JAB2;Q16629;F8WEA1	Serine/arginine-rich splicing factor 7	20.85	21.2	21.37	20.48	NaN	NaN	NaN	NaN	4	4	3	2	+
SS18	J3KRP6;J3QS72;X6R3J2;J3QQM2;J3KT74;J3QQW2;Q15532;J3QSB3;F5GWN1;J3QSG1;J3QQW6;J3QLJ7;J3QQX5;J3KT22;B4DLD3	Protein SSXT	20.69	20.69	21.14	21.67	NaN	NaN	NaN	NaN	3	3	2	3	+
SSRP1	Q08945;A0A0U1RRK2;E9PMD4	FACT complex subunit SSRP1	19.85	19.71	19.72	20.26	NaN	NaN	NaN	NaN	3	4	2	2	+
STAM	Q92783;A6NMU3;C9J1E5	Signal transducing adapter molecule 1	22.28	22.65	22.35	21.68	NaN	NaN	NaN	NaN	8	8	7	5	+
STAM2	O75886	Signal transducing adapter molecule 2	21.71	22.41	21.31	19.44	NaN	NaN	NaN	NaN	5	6	5	4	+
STAU1	Q5JW30;O95793;A0A087X1A5;F6UDC6	Double-stranded RNA-binding protein Staufen homolog 1	22.71	23.02	21.03	18.56	NaN	NaN	NaN	NaN	10	15	10	4	+
STAU2	E7EPX0;E7EVJ4;Q9NUL3;E5RJN7;E7EVI1;E5RJ67;H0YBY0;E5RFK1	Double-stranded RNA-binding protein Staufen homolog 2	19.4	20.61	21.9	21.33	NaN	NaN	NaN	NaN	4	5	9	5	+
STOML2	Q9UJZ1;A0A087WYB4;F2Z2I8	Stomatin-like protein 2, mitochondrial	22.43	21.9	22.32	22.39	NaN	NaN	NaN	NaN	4	4	5	6	+
STX5	Q13190;E9PNU4;H7C3X5;E9PP18;E9PRW9	Syntaxin-5	20.54	20.41	18.49	19.26	NaN	NaN	NaN	NaN	4	4	2	3	+
STXBP3	O00186	Syntaxin-binding protein 3	20.35	20.67	21.53	21.77	NaN	NaN	NaN	NaN	2	4	2	3	+
SUGT1	Q9Y2Z0	Suppressor of G2 allele of SKP1 homolog	19.74	20.84	20.42	20.47	NaN	NaN	NaN	NaN	3	4	5	5	+
SVIL	O95425;A0A6I8PIX7;A0A0J9YWY6;A0A6I8PL75	Supervillin	23.09	23.29	26.42	25.73	NaN	NaN	NaN	NaN	12	18	32	28	+
SYNGR2	O43760;K7ELD9;K7ENG9;K7ELS8;K7EJ35	Synaptogyrin-2	22.61	22.28	21.81	22.65	NaN	NaN	NaN	NaN	4	4	2	2	+
SYNM	O15061;A0A075B7B1;H0YL34;C9JIE4	Synemin	19.7	20.4	22.44	23.47	NaN	NaN	NaN	NaN	7	10	20	20	+
SYNPO	Q8N3V7	Synaptopodin	21.32	21.61	19.45	20.57	NaN	NaN	NaN	NaN	4	5	2	2	+
TACC1	O75410;E7EVI4;E7ET87;H0YAY0;E5RFM9;R4GMT7;B4E3H6;H0YBT8;E5RJU4;E5RJG6	Transforming acidic coiled-coil-containing protein 1	17.03	19.08	21.34	21.94	NaN	NaN	NaN	NaN	3	3	6	5	+
TACC3	A0A494BZT8;Q9Y6A5;A0A087WUE2;H0Y8F2;A0A494C117;C9JA91;E7EMT0;F8WC55	Transforming acidic coiled-coil-containing protein 3	17.22	18.77	21.23	22.06	NaN	NaN	NaN	NaN	2	3	8	8	+
TAF15	Q92804;A0A075B7D9;A0A075B7F4;A0A075B7F2;A0A075B7E4	TATA-binding protein-associated factor 2N	23.27	22.14	24.41	24.31	NaN	NaN	NaN	NaN	8	7	9	8	+
TBC1D15	Q8TC07;C9JA93;F8WCB5;F8WDJ1;F8WF35;F8WAX5;F8VV61	TBC1 domain family member 15	20.02	20.19	20.44	18.35	NaN	NaN	NaN	NaN	5	6	4	2	+
TBCA	E5RIW3;E5RJD8;O75347;E5RHG6;E5RIX8	Tubulin-specific chaperone A	22.79	21.9	22.53	22.11	NaN	NaN	NaN	NaN	3	4	3	2	+
TCF25	Q9BQ70;Q9H7D3;H3BSP8;H3BQ53;H3BS87;H3BMJ8;H3BTU3;H3BSS3;H3BRP4;Q9H384	Transcription factor 25	18.64	19.15	20.29	20.07	NaN	NaN	NaN	NaN	2	2	3	2	+
TDRD12	A0A2R8Y872;Q587J7;A0A1B0GU57;H3BU70;A0A1W2PRK2	Putative ATP-dependent RNA helicase TDRD12	20.74	19.89	23.03	21.94	NaN	NaN	NaN	NaN	7	9	11	7	+
TJAP1	Q5JTD0;A0A075B6G8;E2QRK7	Tight junction-associated protein 1	19.84	19.66	19.93	19.25	NaN	NaN	NaN	NaN	3	4	2	2	+
TMOD3	Q9NYL9;H0YKU1;H0YNJ8;H0YNU8;G5EA42;Q9NZR1	Tropomodulin-3	22.38	22.16	21.72	22.54	NaN	NaN	NaN	NaN	6	6	4	3	+
TNIK	Q9UKE5	TRAF2 and NCK-interacting protein kinase	19.45	19.65	21.02	21.26	NaN	NaN	NaN	NaN	4	7	6	4	+
TNPO1	Q92973;E7EW37;S4R398;O14787;A0A075B780;K7ENW1;K7ESC1	Transportin-1	21.45	21.52	21.4	20.49	NaN	NaN	NaN	NaN	5	7	3	3	+
TNRC6B	Q9UPQ9;H0Y720	Trinucleotide repeat-containing gene 6B protein	18.28	18.69	21.6	21.54	NaN	NaN	NaN	NaN	2	2	7	5	+
TOR1AIP1	A0A0A0MSK5;Q5JTV8;H0YD16;H0Y4R4;H0YDU3	Torsin-1A-interacting protein 1	20.32	20.03	20.59	21.1	NaN	NaN	NaN	NaN	2	6	4	2	+
TP53BP1	Q12888;A6NNK5;C9JXV0;H7C3N7;H7BZY0;M0R142	Tumor suppressor p53-binding protein 1	20.52	21.1	23.07	23.7	NaN	NaN	NaN	NaN	7	9	19	18	+
TP53BP2	Q13625;H7C5L8	Apoptosis-stimulating of p53 protein 2	19.47	20.88	20.52	22.02	NaN	NaN	NaN	NaN	2	3	6	5	+
TPM1	H7BYY1;F5H7S3;B7Z596;H0YKJ4;H0YK48;A0A494BZZ2;A0A494C0V8		19.07	19.81	19.69	19.68	NaN	NaN	NaN	NaN	10	9	8	8	+
TPM3	J3KN67;A0A2R2Y2Q3;A0A494C0P6;P06753;A0A494C034;A0A2R8Y6A3;A0A494C0I0;H0YLS7;D6RGJ6;A0A087WTJ7	Tropomyosin alpha-3 chain	20.68	20.41	21.03	20.5	NaN	NaN	NaN	NaN	16	13	14	14	+
TRIP11	Q15643;H0YJ97;G3V4R7;H0YJI2	Thyroid receptor-interacting protein 11	18.94	18.53	22.28	22.23	NaN	NaN	NaN	NaN	11	12	26	21	+
TRIP13	Q15645;H0YAL2	Pachytene checkpoint protein 2 homolog	20.45	20.44	18.25	20.36	NaN	NaN	NaN	NaN	2	3	3	2	+
TRPV2	Q9Y5S1;H7BZK2	Transient receptor potential cation channel subfamily V member 2	19.73	20.12	20.16	21.62	NaN	NaN	NaN	NaN	2	2	3	3	+
TSR1	Q2NL82;I3L1Q5;I3L4E8	Pre-rRNA-processing protein TSR1 homolog	20.54	21.39	20.75	21.5	NaN	NaN	NaN	NaN	4	4	4	3	+
TUT7	Q5VYS8;X6R3Q3;Q5VYT0;Q5VYS9;A0A0C4DFW3	Terminal uridylyltransferase 7	19.32	19.61	19.84	20.4	NaN	NaN	NaN	NaN	2	5	3	3	+
TXLNG	Q9NUQ3	Gamma-taxilin	19.57	19.31	20.07	20.96	NaN	NaN	NaN	NaN	2	3	2	3	+
UBA1	P22314;Q5JRR6;Q5JRR9;Q5JRS0;Q5JRS1;Q5JRS3;Q5JRS2	Ubiquitin-like modifier-activating enzyme 1	21.97	22.15	23.53	23.13	NaN	NaN	NaN	NaN	8	10	12	11	+
UBAP2	Q5T6F2;A2A305;Q5JV08;H0YDN2;A0A0D9SFI5	Ubiquitin-associated protein 2	22.65	22.32	21.84	22.81	NaN	NaN	NaN	NaN	10	13	10	6	+
UBAP2L	Q14157;F8W726;Q5VU77;Q5VU78;Q5VU81;Q5VU80;Q5VU79;H0Y5H6;H7C2T8	Ubiquitin-associated protein 2-like	23.98	24.44	22.86	22.74	NaN	NaN	NaN	NaN	16	19	15	11	+
UHRF1	A0A087WVR3;A0A087WTW0;Q96T88;A0A087WWG9	E3 ubiquitin-protein ligase UHRF1	19.29	19.34	21.39	22.37	NaN	NaN	NaN	NaN	3	3	4	5	+
USP15	Q9Y4E8;F8W0H4;F8VVY7;F8VZG8;H0YI31;H0YHM4	Ubiquitin carboxyl-terminal hydrolase 15	17.98	19.34	20.59	20.21	NaN	NaN	NaN	NaN	3	4	7	4	+
USP19	O94966;E7ESU0;A0A0A0MR08;A0A590UK03	Ubiquitin carboxyl-terminal hydrolase 19;Ubiquitin carboxyl-terminal hydrolase	19.87	19.81	20.74	21.18	NaN	NaN	NaN	NaN	2	4	4	3	+
USP7	Q93009;A0A669KBL1;H3BND8;F5H2X1;H3BMF6;H3BUV0;H3BTM1;H3BRA2;H3BQD1	Ubiquitin carboxyl-terminal hydrolase 7;Ubiquitin carboxyl-terminal hydrolase	20.63	20.88	22.33	21.74	NaN	NaN	NaN	NaN	2	3	4	3	+
USP9X	Q93008	Probable ubiquitin carboxyl-terminal hydrolase FAF-X	21.54	20.42	21.47	20.1	NaN	NaN	NaN	NaN	7	6	10	4	+
VTI1B	Q9UEU0;J3KMW2;G3V5I2	Vesicle transport through interaction with t-SNAREs homolog 1B	20.46	21.01	20.16	20.08	NaN	NaN	NaN	NaN	3	3	2	2	+
WASF2	Q9Y6W5	Wiskott-Aldrich syndrome protein family member 2	21.06	21.05	20.44	20.43	NaN	NaN	NaN	NaN	2	3	4	3	+
WDR62	O43379;H7C3R4	WD repeat-containing protein 62	20.87	20.12	21.36	21.61	NaN	NaN	NaN	NaN	4	6	5	5	+
WNK1	F5GWT4;Q9H4A3;F6UYG0;A0A6Q8PFM0;Q96J92;H0YH68;K7ENT7	Serine/threonine-protein kinase WNK1	19.62	19.4	20.63	22.43	NaN	NaN	NaN	NaN	6	7	8	10	+
XRN1	Q8IZH2;H7C5E4	5-3 exoribonuclease 1	19.92	20.56	20.26	18.57	NaN	NaN	NaN	NaN	3	5	4	3	+
YAP1	P46937;H0YCI3;H7C4S7;A0A1B0GUV4;A0A1B0GUF0;A0A1B0GUI9;A0A0D9SGF2;A0A0D9SET0;A0A1B0GTH8;A0A0D9SGF8;A0A0D9SEY4;A0A1B0GTC0;E7EWI0;A0A0E3D6M1;A0A0D9SGI1;Q86UL8	Transcriptional coactivator YAP1	19.52	19.96	20.69	21.75	NaN	NaN	NaN	NaN	3	5	5	6	+
YIF1B	Q5BJH7;K7ERQ0;K7ERY2	Protein YIF1B	20.54	20.09	20.61	19.85	NaN	NaN	NaN	NaN	2	3	2	2	+
YTHDF1	Q9BYJ9;Q5JXC6	YTH domain-containing family protein 1	20.23	18.97	20.2	21.59	NaN	NaN	NaN	NaN	8	7	10	9	+
YTHDF2	Q9Y5A9;S4R3J8;S4R3V3	YTH domain-containing family protein 2	22.94	22.24	22.73	22.99	NaN	NaN	NaN	NaN	8	7	5	6	+
ZC3H14	Q6PJT7;G3V256;H0YJA2;G3V5I6;A0A3B3IT62;G3V3Y4;G3V572;G3V3R9;G3V411;A0A087WTC9;G3V473;G3V240;G3V4R5;G3V2X4;H0YJ87;H0YJ51	Zinc finger CCCH domain-containing protein 14	20.52	21.15	20.49	22.72	NaN	NaN	NaN	NaN	6	8	7	9	+
ZC3HAV1L	Q96H79	Zinc finger CCCH-type antiviral protein 1-like	20.28	19.45	20.06	19.93	NaN	NaN	NaN	NaN	3	2	2	2	+
ZDHHC5	Q9C0B5;H0YEF4;E9PMA5;Q9ULC8	Palmitoyltransferase ZDHHC5;Palmitoyltransferase	19.97	20.55	21.43	21.88	NaN	NaN	NaN	NaN	2	3	7	6	+
ZFPL1	O95159;E9PQ47;E9PNY1;E9PMQ3;E9PQA5;H0YCU8;E9PJX1;E9PJ47	Zinc finger protein-like 1	21.49	21.1	22.52	22.26	NaN	NaN	NaN	NaN	4	4	4	5	+
ZFR	Q96KR1;H0Y8W1	Zinc finger RNA-binding protein	22.77	22.09	22.63	22.46	NaN	NaN	NaN	NaN	15	18	19	15	+
ZNF207	J3QRS9;X6R4W8;O43670;J3KS31;J3KTL1;J3KRB6;J3KRW6;H0Y3M2;J3QS27	BUB3-interacting and GLEBS motif-containing protein ZNF207	21.48	21.82	20.96	20.57	NaN	NaN	NaN	NaN	5	5	4	3	+

## Sheet: 6. Unique 22B vs. EV-H2O2
	333 proteins unique 22B vs. EV vs. H2O2
	AAK1
	ABRAXAS2
	ACBD3
	ACTR3
	ADSL
	ADSS2
	AFAP1
	AFDN
	AGO2
	AIP
	AKAP1
	AKAP2
	AKAP8L
	ALDOC
	ANKHD1
	ANKRD17
	ANLN
	AP1M1
	APBB2
	APLP2
	ARFGAP3
	ARFGEF1
	ARID1A
	ARID1B
	ATG3
	ATP13A1
	ATXN2
	BAG3
	BAIAP2
	BCAR1
	BEGAIN
	BET1
	BOLA2
	BRAT1
	C5orf24
	CALD1
	CARM1
	CBL
	CBR1
	CCAR1
	CD2AP
	CDC40
	CDC5L
	CDCP1
	CDH2
	CDKAL1
	CDV3
	CEP170
	CIRBP
	CLASP1
	CLASP2
	CLPP
	CLTA
	CNBP
	CNN3
	CNOT1
	COPS2
	CPNE8
	CPSF6
	CSTB
	CSTF2
	CTNND1
	CTPS1
	DCBLD2
	DCTN2
	DCTN4
	DCTPP1
	DDX39A
	DDX42
	DHX36
	DNAJC13
	DNMBP
	DPF2
	DSG2
	DST
	DVL2
	ECE1
	EDC4
	EEA1
	EHD1
	EIF2B3
	EIF3J
	EIF4A2
	EIF4G3
	EML4
	ENTR1
	EPB41L2
	ERBIN
	ERC1
	ERRFI1
	FAM98B
	FIP1L1
	FLNA
	FNDC3B
	FRYL
	FTSJ3
	FUBP1
	FXR2
	GAGE2D
	GAGE6
	GAK
	GAPVD1
	GEMIN5
	GFPT1
	GFPT2
	GIGYF2
	GNAI2
	GNAS
	GOLGA2
	GOLGA3
	GOPC
	GPD2
	GSTP1
	HBS1L
	HCFC1
	HDGF
	HLA-A
	HMMR
	HNRNPDL
	HSPA4
	IGBP1
	IK
	IL6ST
	ILF2
	IRF2BPL
	IST1
	ITGA2
	JPT1
	JUND
	KANK2
	KCTD5
	KIF2C
	KLC4
	KPNA6
	LARP4B
	LARS1
	LAS1L
	LMNA
	LMO7
	LRRFIP1
	LSG1
	LSR
	MAN1B1
	MCM3
	MDC1
	MED12
	MFN2
	MKI67
	MPDZ
	MYG1
	NAP1L4
	NARS1
	NBN
	NCBP2
	NDC80
	NECTIN2
	NEK9
	NELFA
	NELFE
	NFKB2
	NIBAN1
	NIFK
	NMT1
	NPEPPS
	NR3C1
	NRDC
	NSFL1C
	NUFIP2
	NUMB
	NUMBL
	NUP107
	NUP205
	NUP35
	NUP98
	OCIAD1
	OCLN
	OGA
	PABPN1
	PACSIN2
	PALS2
	PANK4
	PAPSS1
	PARD3
	PARP4
	PCYT1A
	PDLIM1
	PFKL
	PFN2
	PGLS
	PGRMC1
	PGRMC2
	PHACTR4
	PHLDB2
	PHPT1
	PKN2
	PKP4
	PLIN3
	PML
	POLR1C
	POLR2B
	PPA1
	PPAT
	PPFIA1
	PPFIBP1
	PPHLN1
	PPM1G
	PPP1R13L
	PQBP1
	PRKAA1
	PRPF40A
	PRRC2A
	PRRC2B
	PSMC3
	PSMC6
	PSMD4
	PSME3
	PTK2
	PTPN1
	PURB
	PXN
	RAB5C
	RAI1
	RAI14
	RANGAP1
	RAP1B
	RBBP7
	RBM10
	RBM17
	RBM27
	RBM39
	RBM4
	RBM4B
	RBM8A
	RFC2
	RGPD3
	RHOG
	RPA2
	RPAP3
	RPRD1B
	RPRD2
	RRAS
	RTN1
	RTN4
	SAE1
	SAFB
	SAFB2
	SART3
	SCFD1
	SCRIB
	SEC23B
	SEC23IP
	SEC24A
	SEC24B
	SF3B3
	SHC1
	SIN3A
	SIPA1L3
	SLAIN2
	SLC25A12
	SLC38A2
	SLC4A1AP
	SLU7
	SMAD3
	SMARCC1
	SNAP29
	SNRPE
	SNX1
	SNX9
	SPCS2
	SPDL1
	SPRY4
	SPTLC2
	SRI
	SRPK1
	SRPRA
	SRSF3
	SRSF7
	SS18
	SSRP1
	STAM
	STAM2
	STAU2
	STX5
	STXBP3
	SUGT1
	SVIL
	SYNGR2
	SYNM
	SYNPO
	TACC1
	TACC3
	TAF15
	TBC1D15
	TBCA
	TCF25
	TDRD12
	TJAP1
	TMOD3
	TNIK
	TNPO1
	TNRC6B
	TOR1AIP1
	TP53BP1
	TP53BP2
	TPM1
	TPM3
	TRIP11
	TRIP13
	TRPV2
	TSR1
	TUT7
	TXLNG
	UBA1
	UHRF1
	USP15
	USP19
	USP7
	USP9X
	VTI1B
	WASF2
	WDR62
	WNK1
	XRN1
	YAP1
	YIF1B
	YTHDF1
	YTHDF2
	ZC3H14
	ZC3HAV1L
	ZDHHC5
	ZFPL1
	ZFR
	ZNF207

## Sheet: 7. Significant RQ vs. EV
Gene Name	Protein IDs	Protein Name	Fold Change (Log2)	p.adj	p.val	LFQ RQ1	LFQ RQ2	LFQ RQ3	LFQ RQ4	LFQ EV1	LFQ EV2	LFQ EV3	LFQ EV4	Pep RQ1	Pep RQ2	Pep RQ3	Pep RQ4	Peptide filter
ACTG1	P63261;I3L3I0;I3L1U9;I3L4N8;I3L3R2;J3KT65	Actin, cytoplasmic 2;Actin, cytoplasmic 2, N-terminally processed	1.58	4.4e-02	1.9e-02	29.83	29.63	29.45	29.96	28.87	29.12	27.09	27.47	29	27	33	40	+
ACTN4	O43707	Alpha-actinin-4	10.13	2.5e-05	8.7e-07	26.19	26.9	24.37	25.05	15.14	15.86	NaN	NaN	60	58	69	52	+
AHCY	P23526	Adenosylhomocysteinase	2.31	3.3e-02	1.3e-02	23.33	23.65	22.95	24.04	21.46	22.64	NaN	19.44	10	10	11	9	+
AHNAK	Q09666;E9PQE3;E9PJZ0;E9PKR9;E9PJC6;E9PLK4;P48552	Neuroblast differentiation-associated protein AHNAK	6.19	1.6e-04	1.8e-05	20.65	20.64	20.47	22.38	NaN	14.77	14.91	NaN	30	34	38	31	+
AK2	F8W1A4;P54819;F8VZG5;A0A5F9ZHP2;F8VY04;A0A5K1VW67;G3V213;F8VPP1	Adenylate kinase 2, mitochondrial;Adenylate kinase 2, mitochondrial;Adenylate kinase 2, mitochondrial, N-terminally processed	2.52	9.5e-03	2.7e-03	21.49	22.26	21.89	22.33	19.51	19.43	NaN	NaN	5	4	6	8	+
ALDOA	P04075;J3KPS3;H3BQN4;H3BPS8;H3BUH7;H3BR04;H3BMQ8;H3BU78;H3BR68	Fructose-bisphosphate aldolase A;Fructose-bisphosphate aldolase	5.31	1.6e-04	1.7e-05	26.37	26.89	25.86	26.31	20.78	21.32	NaN	NaN	23	25	29	27	+
ANXA1	P04083;Q5T3N1;Q5T3N0	Annexin A1	6.27	1.1e-04	9.8e-06	24.04	24.34	23.54	24.14	NaN	16.93	NaN	18.56	17	19	17	12	+
ANXA11	P50995;H0Y6E1;E5RIN3;P27216	Annexin A11	8.04	2.5e-05	4.8e-07	24.21	24.49	24.69	24.79	16.89	16.13	NaN	NaN	16	16	20	16	+
ANXA2	P07355;H0YMW4;H0YN42;H0YMU9;H0YMD0;A6NMY6;H0YL33;H0YM50;H0YKS4;H0YNB8;H0YN28;H0YMM1;A0A7I2V4P4;H0YKX9;H0YMT9;H0YLV6;H0YKZ7;H0YKL9;H0YKV8;H0YMD9;H0YKN4;H0YLE2	Annexin A2;Annexin;Putative annexin A2-like protein	6.55	8.2e-03	2.2e-03	27.22	27.4	26.01	26	23.28	24.03	17.34	15.76	30	31	31	32	+
ANXA5	P08758;E9PHT9;D6RBL5;D6RBE9;D6RCN3	Annexin A5;Annexin	2.81	1.2e-02	3.5e-03	23.3	23.25	21.92	23.82	20.09	20.42	NaN	NaN	9	8	11	8	+
ATP2B1	P20020;E7ERY9;A0A2R8Y4R4;Q01814;A0A2U3U055;A0A2U3TZI3;F8W1V5;A0A0U1RQU3;H0YHH6;A0A2R8Y535	Plasma membrane calcium-transporting ATPase 1;Calcium-transporting ATPase	6.29	5.6e-04	8.6e-05	23.16	23.44	24.31	24.15	15.9	19.05	NaN	NaN	13	13	13	11	+
ATP2B4	P23634	Plasma membrane calcium-transporting ATPase 4	5.49	1.5e-04	1.5e-05	21.8	22.15	22.52	22.33	16.17	17.26	NaN	NaN	13	13	14	12	+
CAPZA1	P52907	F-actin-capping protein subunit alpha-1	2.49	4.5e-03	1.1e-03	23.87	23.65	24.12	24.57	21.18	22.18	21.34	NaN	7	8	8	3	+
CAPZB	B1AK88;A0A6I8PRV6		6.22	2.5e-05	6.7e-07	22.88	23.14	23.79	24.14	17.08	17.13	17.61	NaN	10	10	9	8	+
CCAR2	Q8N163;H0YB24;G3V119;E5RHJ4;H0YC69;E5RGU7;E5RFJ3;H0YC58;A0A087X2B6	Cell cycle and apoptosis regulator protein 2	2.26	4.8e-02	2.1e-02	20.82	21.17	23.11	22.66	20.5	20.45	18.08	NaN	8	8	9	12	+
CCT2	P78371;F5GWF6;F8VQ14	T-complex protein 1 subunit beta	6.06	9.0e-04	1.6e-04	23.16	24.51	22.02	22.46	19.28	16.8	14.86	NaN	16	12	17	8	+
CCT3	P49368;B4DUR8;Q5SZX6;E9PRC8;Q5SZX9;E9PQ35;Q5SZW8;E9PM09	T-complex protein 1 subunit gamma	4.35	1.9e-03	3.8e-04	22.72	23.33	23.23	23.65	18.39	17.33	NaN	20.93	13	10	14	12	+
CCT4	P50991	T-complex protein 1 subunit delta	2.59	8.1e-03	2.1e-03	23.65	23.96	23.56	24.09	20.93	21.52	NaN	NaN	10	13	15	9	+
CCT5	P48643;B7ZAR1;E9PCA1;E7ENZ3;H0Y914;D6RIZ7	T-complex protein 1 subunit epsilon	4.19	1.6e-04	1.8e-05	23.11	23.71	23.41	23.33	19.79	18.55	19.26	NaN	14	13	11	12	+
CCT6A	P40227;Q92526;J3KRI6	T-complex protein 1 subunit zeta	4.57	9.0e-04	1.6e-04	21.96	22.08	22.99	22.72	NaN	18.73	NaN	17	10	10	9	8	+
CCT7	Q99832;F8WAM2;F8WBP8;A0A0D9SG95	T-complex protein 1 subunit eta	3.66	1.6e-03	3.1e-04	22.44	23.18	22.56	23.53	17.41	20.44	18.96	20.23	10	10	14	17	+
CCT8	P50990;H7C4C8;H7C2U0	T-complex protein 1 subunit theta	6.98	5.1e-05	3.2e-06	23.7	24.35	24.68	24.81	NaN	NaN	17.95	16.87	16	14	21	18	+
CFL1	P23528;E9PP50;G3V1A4;E9PK25;E9PQB7;E9PLJ3;E9PS23	Cofilin-1	5.18	1.2e-03	2.2e-04	26.34	26.01	25.44	25.63	21.96	22.53	17.52	20.7	9	10	12	14	+
CLIC1	O00299	Chloride intracellular channel protein 1	4.19	6.8e-04	1.1e-04	24.69	24.34	24.25	25.24	NaN	20.73	NaN	20.15	9	9	11	10	+
COPA	P53621;A0A3B3IT15;A0A3B3IS84;A0A3B3ISC6;A0A3B3IU89;A0A3B3ITV3;A0A3B3ISK1;A0A3B3ITI7;A0A3B3IU78;A0A3B3IU84;A0A3B3IS23;A0A3B3ITX2	Coatomer subunit alpha;Xenin;Proxenin	4.73	5.0e-04	7.1e-05	23.27	22.78	22.34	22.9	17.41	18.78	NaN	NaN	23	25	23	17	+
DDX1	A0A7I2V430;A0A7I2V4F0;Q92499;A0A087WZ71;A0A7I2V2M5;A0A7I2YQ77;A0A087X2G1;A0A7I2V4J3;A0A7I2V421;A0A7I2V5X8;A0A7I2YQD0;A0A7I2V4Q0	ATP-dependent RNA helicase DDX1	4.23	1.1e-03	2.1e-04	22.02	22.14	22.16	22.11	18.81	16.94	NaN	NaN	7	11	7	6	+
DDX21	Q9NR30	Nucleolar RNA helicase 2	2.66	1.7e-03	3.4e-04	21.38	21.33	20.5	20.95	18.1	19.28	18.45	17.68	9	8	7	5	+
DDX39B	Q13838;Q5STU3;A0A0G2JJZ9;F6WLT2;A0A140T9X3;F6TRA5;A0A0A0MT12;F6S4E6;A0A140T996;A0A140T9X9;A0A140TA18;F6UJC5;A0A140T973;A0A140T9K1;A0A140T9L4;F6R6M7;H0Y400;A0A0G2JJL7;F6QYI9;A0A0G2JHN7;F6S2B7;F6U6E2;H0YCC6;A0A140T9N3;A0A140T9K2	Spliceosome RNA helicase DDX39B	2.04	4.3e-02	1.9e-02	22.45	22.51	21.04	21.16	19.57	19.92	NaN	NaN	2	4	6	6	+
DDX3X	A0A2R8Y4A4;O00571;A0A0D9SG12;A0A0D9SF53;A0A2R8YF78;A0A0D9SFB3;A0A2R8YFS5;A0A2R8YFR4;A0A2R8YCW1;A0A2U3TZJ9;A0A2R8Y645;F6S8Q4;A0A2R8Y5G6;A0A2R8YDH3;A0A2R8Y7T2;A0A2R8YDT5;O15523;A0A0J9YVQ7;A0A087WVZ1;A0A2R8Y650;A0A2R8YCU0;A0A087WX09;A0A2R8YF89;C9J081;C9J8G5;A0A2R8Y770;D6RCM4;Q9NQI0;A0A2R8Y4D2;H0Y960	ATP-dependent RNA helicase DDX3X;ATP-dependent RNA helicase DDX3Y	7.22	9.5e-05	7.5e-06	25.24	25.45	24	24.83	15.91	20.55	17.41	16.77	23	21	27	21	+
DDX5	P17844;J3KTA4;A0A7I2V2S0;A0A7I2V507;A0A0G2JLI4;A0A7I2V5F5;J3QRQ7;J3KRZ1;J3QSF1;J3KTQ4;J3QR02;X6RLV5;J3QKN9;J3QRN5;J3QR62;J3QLG9;J3QS79	Probable ATP-dependent RNA helicase DDX5	3.92	7.1e-03	1.8e-03	24.49	24.75	22.6	22.09	19.51	19.62	NaN	NaN	22	18	25	15	+
DHX15	O43143;F5H658;Q14562	Pre-mRNA-splicing factor ATP-dependent RNA helicase DHX15	5.11	2.6e-03	5.6e-04	22.95	23.67	21.02	22.73	18.48	18.99	NaN	14.98	22	17	20	12	+
DHX9	Q08211	ATP-dependent RNA helicase A	5.94	7.8e-04	1.3e-04	24.58	25.18	24.85	24.3	18.63	21.27	NaN	16.46	30	31	32	21	+
DPYSL2	A0A1C7CYX9;E5RFU4		3.19	2.0e-04	2.5e-05	27.15	27.34	27.52	27.94	24.24	24.68	24.19	24.06	28	26	28	27	+
DSTN	P60981;F6RFD5	Destrin	4.4	4.4e-03	1.0e-03	21.69	23.3	23.04	22.7	19.76	16.81	NaN	NaN	6	4	8	7	+
DYNC1H1	Q14204;A0A2R8Y706;A0A2R8YFZ7;A0A2R8Y5T0;A0A2R8Y6H2;A0A2R8Y542;A0A2R8YGC7;H0YJ21;A0A2R8Y6I5	Cytoplasmic dynein 1 heavy chain 1	5.75	3.1e-04	4.1e-05	21.38	21.69	22.76	23.34	16.13	16.95	NaN	NaN	33	34	34	28	+
EEF1A1	P68104;A0A7I2V659;A0A087WVQ9;Q5VTE0;A0A7I2V5N4;A0A087WV01;A0A7I2V3H3;Q5JR01;A6PW80	Elongation factor 1-alpha 1;Putative elongation factor 1-alpha-like 3;Elongation factor 1-alpha	3	1.7e-02	5.6e-03	26.46	26.46	25.76	26.53	24.79	25.25	21.62	21.53	17	15	18	15	+
EEF1G	P26641	Elongation factor 1-gamma	3.19	2.5e-02	9.2e-03	23.46	23.51	24.5	24.24	NaN	23.18	18.38	20.64	11	11	16	10	+
EEF2	P13639	Elongation factor 2	7.14	5.0e-04	7.1e-05	25.87	25.06	24.98	25.66	20.31	21.02	15.6	16.1	32	32	30	26	+
EIF2S3	P41091;Q2VIR3;H7BZU1	Eukaryotic translation initiation factor 2 subunit 3;Putative eukaryotic translation initiation factor 2 subunit 3-like protein	2.26	1.9e-02	6.2e-03	22.06	22.71	22.57	22.65	20.7	21.15	18.88	NaN	9	7	9	7	+
EIF3E	P60228;A0A7I2V3S3;A0A7I2V3I0;A0A7I2V2H9;A0A7I2V2W0;A0A7I2V5Z6;A0A7I2V3I2;H0YBP5;A0A7I2V4B4;B3KW56;A0A7I2V4G3;E5RGA2;A0A7I2V5P9;E5RHS5;A0A7I2V570;A0A161SXE1;A0A7I2V3W9;A0A7I2V429;H0YBR5;A0A7I2V2Q9;A0A7I2V2S9;H0YAW4;A0A7I2V5K7;E5RII3;E5RJ25;E5RIP5	Eukaryotic translation initiation factor 3 subunit E	5.91	1.7e-04	1.9e-05	22.95	22.98	22.2	22.07	15.84	17.44	NaN	NaN	10	11	12	6	+
EIF3I	Q13347;A0A7I2YQF8;A0A7I2V3U3;A0A7I2YQT9;A0A7I2YQI2;A0A7I2V613;A0A7I2V607;A0A7I2V3N2;A0A7I2V2M3;A0A7I2V640;A0A7I2V685;A0A7I2YQC8;A0A7I2YQI6;A0A7I2YQU2;Q5TFK1;A0A7I2V4S8;A0A7I2V3K6;A0A7I2V5V8;A0A7I2V4C2;A0A7I2YQP9;A0A7I2V391;A0A7I2YQN1;A0A7I2YQX4;A0A7I2V5E4;A0A7I2V3T4;A0A7I2V415	Eukaryotic translation initiation factor 3 subunit I	1.96	2.7e-02	1.0e-02	20.56	22.03	21.15	21.68	18.55	20.14	NaN	19.49	6	3	5	6	+
EIF3L	B0QY89;Q9Y262;B0QY90;C9JHP4;C9K0Q7;H7C3A0;H0Y7E6	Eukaryotic translation initiation factor 3 subunit L	3.68	1.2e-02	3.8e-03	24.92	24.63	21.71	23.42	20.2	19.78	NaN	NaN	18	20	21	10	+
EIF4A1	P60842;J3KT12;J3QS69;J3KTB5;J3KSZ0;J3QL43;J3QR64;J3QLN6;J3KS25;J3QKZ9;J3QL52;J3KT04;J3KS93;E7EMV8;F8WE11;E9PBH4;J3QQP0	Eukaryotic initiation factor 4A-I	2.4	2.9e-02	1.1e-02	24.8	24.95	24.51	24.42	23.66	23.83	21.15	20.43	17	16	14	8	+
ESYT1	Q9BSJ8;F8VZB1	Extended synaptotagmin-1	7.7	9.0e-05	6.9e-06	21.55	22.24	22.43	23.72	13.98	15.6	NaN	NaN	11	11	10	14	+
FASN	P49327;A0A0U1RQF0;A0A0U1RRG3;A0A1B0GTR5;J3KTF0	Fatty acid synthase;[Acyl-carrier-protein] S-acetyltransferase;[Acyl-carrier-protein] S-malonyltransferase;3-oxoacyl-[acyl-carrier-protein] synthase;3-oxoacyl-[acyl-carrier-protein] reductase;3-hydroxyacyl-[acyl-carrier-protein] dehydratase;Enoyl-[acyl-carrier-protein] reductase;Oleoyl-[acyl-carrier-protein] hydrolase	6.18	9.7e-05	7.8e-06	22.73	23.28	23.35	23.83	17.78	19.17	15.84	15.68	38	42	43	34	+
FLNA	P21333;A0A087WWY3;A0A7I2V3E6;F8WE98;H0Y5C6;H0Y5F3;H7C2E7;A0A669KBC6	Filamin-A	6.53	2.5e-05	9.7e-07	26.55	26.48	25.81	26.14	19.54	20.75	NaN	18.84	101	98	100	67	+
GBP1	P32455;P32456	Interferon-induced guanylate-binding protein 1	5.42	2.5e-03	5.2e-04	20.95	21.73	24.08	23.8	17.94	NaN	16.5	NaN	4	2	3	4	+
GDI2	P50395;Q5SX87;Q5SX91;V9GYF8;Q5SX90;Q5SX86;V9GYJ7	Rab GDP dissociation inhibitor beta	7.6	2.5e-05	1.0e-06	23.27	23.4	23.87	23.41	NaN	NaN	16.45	15.34	17	14	16	11	+
GNAI3	P08754	Guanine nucleotide-binding protein G(k) subunit alpha	2.41	1.9e-02	6.2e-03	23.78	24.43	23.07	23.42	20.85	21.68	NaN	NaN	9	8	7	9	+
HDLBP	A0A024R4E5;Q00341;H0Y394;C9JIZ1;C9J5E5;H7C0A4;C9JZI8;H7BZC3;C9JHZ8;C9JHS7;C9JES8;H7C2D1;C9JK79;C9JT62;C9JHN6;C9JEJ8;C9JBS3;C9JQ82;C9JMQ6;C9J739;H7C3D0;C9JHS9	Vigilin	5.59	1.0e-04	8.4e-06	21.58	21.48	22.77	23.44	16.32	17.38	16.48	NaN	14	13	9	12	+
HNRNPA0	Q13151	Heterogeneous nuclear ribonucleoprotein A0	3.4	3.1e-02	1.2e-02	21.97	23.12	24.8	24.09	NaN	18.51	NaN	21.69	8	4	6	4	+
HNRNPA1	P09651;F8W6I7;A0A7I2V3R8;A0A7I2V3W0;A0A7I2V2L6;A0A7I2YQX9;F8VZ49;Q32P51;F8VTQ5;F8W646;H0YH80;A0A7I2V5U9;A0A7I2YQ85;A0A7I2V4M0;A0A7I2V3C7;A0A7I2V2Z4;F8VYN5;A0A7I2YQY2;A0A7I2V453;A0A7I2V334;A0A7I2V2R4;A0A7I2V661;A0A7I2V3W4;A0A7I2V3K5;A0A7I2V497;A0A7I2V360;A0A7I2YQV3;A0A7I2V3U8;A0A7I2V2F1;A0A7I2V5N7;A0A7I2V4P7;A0A7I2V2X1;A0A7I2V4E2;A0A7I2V2M7;A0A7I2V4F8;A0A7I2V520;A0A7I2V459;A0A7I2V2Q7;A0A7I2V5P1;A0…	Heterogeneous nuclear ribonucleoprotein A1;Heterogeneous nuclear ribonucleoprotein A1, N-terminally processed;Heterogeneous nuclear ribonucleoprotein A1-like 2	5.52	1.0e-04	8.7e-06	24.38	23.92	23.85	24.22	19.08	19.38	16.39	19.45	14	11	11	7	+
HNRNPA2B1	P22626;A0A7I2V4I6;A0A087WUI2	Heterogeneous nuclear ribonucleoproteins A2/B1	6.9	2.5e-05	4.0e-07	26.76	26.4	26.56	26.43	20.11	21.18	18.46	18.8	20	17	26	18	+
HNRNPA3	A0A7I2V2R3;A0A7I2V5D8;P51991;A0A7I2V4J6;A0A7I2V402;A0A7I2V4G0;H7C1J8	Heterogeneous nuclear ribonucleoprotein A3	4.59	2.1e-03	4.3e-04	22.83	23.25	21.62	21.72	NaN	18.83	NaN	16.69	10	8	11	7	+
HNRNPAB	D6R9P3;D6RD18;D6RBZ0;Q99729	Heterogeneous nuclear ribonucleoprotein A/B	2.73	2.5e-02	9.0e-03	24.97	24.81	22.51	24.15	21.18	21.59	NaN	NaN	7	6	11	9	+
HNRNPC	P07910;G3V2Q1;G3V4C1;B2R5W2;B4DY08;G3V4W0;G3V576;G3V555;G3V575;B4DSU6;G3V251;G3V3K6;G3V5X6;A0A0G2JNQ3;B2RXH8;G3V5V7;G3V2D6;G3V4M8;G3V2H6;B3KT61;E5RG71;Q86SE5	Heterogeneous nuclear ribonucleoproteins C1/C2;Heterogeneous nuclear ribonucleoprotein C-like 2	4.34	6.4e-03	1.6e-03	24.2	23.73	22.5	24.94	20.4	21.14	NaN	16.97	9	11	14	9	+
HNRNPD	Q14103;H0Y8G5;H0YA96;D6RAF8;D6RD83	Heterogeneous nuclear ribonucleoprotein D0	4.53	5.9e-03	1.5e-03	25.18	25.25	22.3	22.84	18.89	19.83	NaN	NaN	10	10	14	8	+
HNRNPH1	P31943;G8JLB6;E9PCY7;D6RBM0;H0YB39;E5RGV0;D6RIU0;E7EN40;D6RIT2;D6R9T0;D6RFM3;D6RAM1;D6RDU3;D6RJ04;D6RIH9;H0YBD7;E7EQJ0;E5RGH4;H0YBG7;D6RDL0;H0YAQ2;D6RF17;D6R9D3;E5RJ94	Heterogeneous nuclear ribonucleoprotein H;Heterogeneous nuclear ribonucleoprotein H, N-terminally processed	2.61	4.9e-02	2.2e-02	25.61	25.49	24.21	24.2	23.49	23.58	NaN	19.72	15	15	13	13	+
HNRNPH3	P31942	Heterogeneous nuclear ribonucleoprotein H3	5.16	7.7e-04	1.3e-04	25.38	25.93	24.29	24.76	18.77	22	NaN	19.02	7	7	7	8	+
HNRNPK	P61978;S4R359;S4R457	Heterogeneous nuclear ribonucleoprotein K	8.4	3.2e-05	1.8e-06	25.52	25.16	25.95	25.75	18.95	18.67	14.41	16.73	23	23	25	16	+
HNRNPM	P52272;A0A087X0X3;M0QZM1;M0R2I7;M0R2T0;M0R019;M0R0N3;M0QYQ7;M0QY96;M0QYL3;M0R0Y6	Heterogeneous nuclear ribonucleoprotein M	4.98	4.3e-03	1.0e-03	22.7	22.75	25.08	25.13	17.76	16.14	20.94	20.9	12	8	14	23	+
HNRNPU	A0A1W2PPS1;Q00839;A0A1X7SBS1;A0A1W2PP35;Q5RI18;A0A1W2PQL0;A0A1W2PP34;A0A1W2PPL4;A0A1W2PPH7;A0A1W2PRZ7;A0A1W2PQ74;A0A1W2PQD4;A0A1W2PPE9;A0A1W2PRI6;A0A1W2PP22	Heterogeneous nuclear ribonucleoprotein U	4.21	9.7e-03	2.8e-03	24.33	24.68	24.38	25.32	22.74	22.79	18.05	18.3	21	18	25	23	+
HNRNPUL1	Q9BUJ2;A0A0A0MRA5;B7Z4B8;M0R3F1;M0QYZ0;M0QYI8;M0QZV6;M0R0K8;M0R203;M0QYM5;M0R247;A0A087X1I2	Heterogeneous nuclear ribonucleoprotein U-like protein 1	7.51	5.5e-05	3.6e-06	23.04	22.57	21.39	21.89	NaN	14.1	15.33	NaN	10	13	11	15	+
HSP90AA1	P07900;Q14568;Q58FG0;Q58FG1	Heat shock protein HSP 90-alpha	3.15	2.9e-02	1.1e-02	24.79	24.76	23.84	24.37	23.28	23.49	19.74	18.64	29	27	31	27	+
HSP90AB1	P08238;Q58FF7	Heat shock protein HSP 90-beta	2.54	2.9e-02	1.1e-02	25.42	25.48	24.84	25.26	24.14	24.52	21.3	20.9	27	29	29	28	+
HSPA1B	A0A0G2JIW1;P0DMV9;P0DMV8;V9GZ37	Heat shock 70 kDa protein 1B;Heat shock 70 kDa protein 1A	4.71	1.1e-02	3.4e-03	25.28	25.08	24.27	25.73	22.09	22.32	16.74	NaN	25	25	24	29	+
HSPA8	P11142;E9PKE3;E9PNE6;E9PN89;E9PLF4;E9PQQ4;E9PQK7;E9PPY6;E9PN25;E9PI65	Heat shock cognate 71 kDa protein	4.79	3.1e-04	4.0e-05	26.12	26.27	25.84	26.4	22.45	22.89	20.37	19.77	29	30	31	31	+
HSPB1	P04792;A0A6Q8PFK8;A0A6Q8PGK1;A0A6Q8PHJ6;A0A6Q8PFE7;A0A6Q8PF43;A0A6Q8PHA6;A0A6Q8PH65;A0A6Q8PGY2;C9J3N8	Heat shock protein beta-1	2.46	4.3e-03	9.8e-04	25.8	25.78	26.36	27.25	23.46	24.49	24.23	23.18	10	9	9	10	+
HSPD1	A0A7I2V599;P10809;A0A7I2V2X6;A0A7I2YQK6;A0A7I2V5M1;A0A7I2V5K3;A0A7I2YQ71;A0A7I2V369;E7ESH4;E7EXB4;C9JL25;C9JL19;C9JCQ4;C9J0S9	60 kDa heat shock protein, mitochondrial	1.37	5.0e-02	2.3e-02	23.53	23.56	24.11	23.96	22.65	22.75	21.35	22.96	9	12	14	14	+
HSPH1	Q92598;A0A0A0MSM0;Q5TBM3;R4GN69	Heat shock protein 105 kDa	5.32	3.2e-05	1.7e-06	23.7	23.57	24.49	24.38	18.66	18.89	NaN	18.6	18	20	21	16	+
IMPDH2	A0A7I2V2T3;H0Y4R1;P12268;E7ETK5;A0A7I2YQK5	Inosine-5-monophosphate dehydrogenase 2	7.06	2.5e-05	9.9e-07	23.08	23.1	23.8	23.27	16.58	17.27	NaN	14.92	9	12	10	10	+
ITGB1	H7C4K3;A0A7I2V2F9;E7EUI6;P05556;A0A7I2V348;C9JPK5;A0A7I2V5Z8;A0A7I2V5T3;Q5T3E6;E9PLR6;E7EQW5;Q5T3E5;E9PQJ2;H7C4N8;C9JNE0	Integrin beta;Integrin beta-1	5.65	1.1e-04	1.0e-05	24.91	24.2	21.71	22.93	17.81	17.73	16.95	18.68	16	16	16	6	+
KHDRBS1	Q07666;A0A6Q8PGH5;Q5VWX1;O75525;E5RG12;H0YAQ1;H0YAQ3;E5RJZ9	KH domain-containing, RNA-binding, signal transduction-associated protein 1	8.27	2.5e-05	1.1e-06	23.61	24.29	25.28	25.06	16.28	16.3	NaN	NaN	6	8	9	9	+
LDHA	P00338;F5GXY2;F5GYU2;F5GXH2;F5H5J4;F5H6W8;F5GZQ4;F5GWW2;F5GXU1;F5GXC7;F5H8H6;P07864;Q6ZMR3;F5H5G7;F5H155;A0A087WUM2;G3XAP5;F5H245	L-lactate dehydrogenase A chain	2.88	3.0e-02	1.2e-02	25.53	25.42	25.07	25.48	23.67	24.72	19.53	22.07	14	13	14	12	+
LDHB	P07195;A0A5F9ZHM4;A0A3B3IS95;A8MW50;C9J7H8;F5H793	L-lactate dehydrogenase B chain	3.05	3.3e-02	1.4e-02	23.32	23.75	24.24	24.71	22.14	22.54	17.29	21.83	9	8	11	11	+
LGALS1	P09382;F8WEI7	Galectin-1	5.48	3.3e-03	7.4e-04	27.71	27.62	25.94	25.81	23.06	22.59	18.22	NaN	12	12	12	11	+
LMNA	A0A6Q8PFJ0;P02545;A0A6Q8PHQ9;A0A6Q8PF80;A0A6Q8PGH0;A0A0C4DGC5;A0A6Q8PFM1;A0A6Q8PF59;A0A6Q8PFF5	Prelamin-A/C;Lamin-A/C	7.34	4.4e-04	6.1e-05	25.11	25.77	25.41	25.57	18.95	20.43	14.98	NaN	38	38	52	47	+
MSN	P26038;V9GZ54	Moesin	4.56	5.6e-04	8.7e-05	23.06	23.26	23.12	23.28	17.83	19.41	NaN	NaN	16	15	19	11	+
MTHFD1	V9GYY3;A0A384N5Y3;F5H2F4;P11586;V9GZ78;A0A494C1T2	C-1-tetrahydrofolate synthase, cytoplasmic;Methylenetetrahydrofolate dehydrogenase;Methenyltetrahydrofolate cyclohydrolase;Formyltetrahydrofolate synthetase;C-1-tetrahydrofolate synthase, cytoplasmic, N-terminally processed	4.58	1.4e-04	1.4e-05	22.09	22.06	21.89	22.97	NaN	18.11	16.93	17.99	10	12	15	12	+
MVP	Q14764;H3BRL2;H3BQK6;H3BP76;H3BUK7;H3BNF6;H3BPZ2;H3BNF2;H3BUP3;H3BQE7	Major vault protein	2.7	2.9e-03	6.3e-04	21.44	22.01	21.62	22.68	19.32	19.49	18.9	NaN	11	9	9	4	+
MX1	P20591;F8W8T1;H9KVC9;H9KVC7;H9KVD0;H9KVC4;P20592;H9KVC3;H9KVD3;C9JEL4;REV__Q15075	Interferon-induced GTP-binding protein Mx1;Interferon-induced GTP-binding protein Mx1, N-terminally processed	3.66	9.1e-03	2.5e-03	26.14	24.59	23.88	23.12	20.62	20.94	NaN	NaN	19	21	21	8	+
MYH9	P35579;Q5BKV1;B1AH99;A0A494C024;A0A2R8Y4C3;P13535;Q9Y623;P13533;Q9UKX3;P11055;Q9UKX2;P12882;A0A6E1W127;P12883;REV__Q9UKV3;REV__E7EQT4;REV__S4R3H4;A7E2Y1	Myosin-9	6.92	2.5e-05	9.9e-07	25.77	25.7	26.6	26.74	20.44	20.51	18.06	18.12	86	84	89	86	+
MYL6	F8W1R7;G3V1V0;P60660;J3KND3;G8JLA2;B7Z6Z4;F8VPF3;G3V1Y7;F8VZU9;F8W180;F8W1I5;P14649;H0YI43;F8VXL3	Myosin light polypeptide 6	6.79	2.0e-04	2.5e-05	25.22	25.64	24.84	24.98	19.8	NaN	NaN	16.96	8	6	8	9	+
MYO1C	O00159;F5H6E2;I3L501	Unconventional myosin-Ic	3.96	6.2e-04	9.7e-05	23.49	23.34	22.71	24.41	NaN	19.86	20.08	18.66	18	18	16	12	+
MYOF	Q9NZM1;H0YD14;O75923	Myoferlin	4.87	2.7e-05	1.3e-06	23.75	23.51	24.13	24.87	19.56	19.26	18.6	19.34	40	40	38	25	+
NAMPT	P43490;A0A0C4DFS8;C9JF35;C9JG65	Nicotinamide phosphoribosyltransferase	3.79	4.3e-03	1.0e-03	25.18	24.96	25.04	25.06	22.71	23.08	18.97	20.32	20	20	22	12	+
NONO	A0A7I2V5Y7;Q15233;A0A7I2V535;A0A7I2V4J2;A0A7I2V4K9;A0A7I2V4N2;A0A7I2V464;H7C367;C9JYS8;C9IZL7;C9J4X2;A0A7I2YQK8;A0A7I2V447;C9JJ13	Non-POU domain-containing octamer-binding protein	3.18	2.4e-02	8.3e-03	21.47	22.61	21.34	22.93	20.85	20.27	15.85	18.67	9	8	13	15	+
NOP58	Q9Y2X3;H7BZ72;F8WED0	Nucleolar protein 58	2.03	3.2e-02	1.3e-02	21.42	21.66	20.38	20.69	19.14	18.87	NaN	NaN	9	5	11	8	+
NPM1	A0A7I2YQC0;P06748;A0A7I2V5S2;A0A7I2V5J8;E5RI98;A0A7I2V4G8;A0A7I2V433;A0A7I2V2X9;A0A7I2V3U2;A0A7I2V3G5;A0A7I2V579;E5RGW4	Nucleophosmin	2.33	1.5e-02	4.6e-03	22.77	23.84	25.2	24.89	21.9	21.63	22.81	21.05	5	6	7	10	+
NQO1	B4DLR8;P15559;H3BNV2;H3BRK3	NAD(P)H dehydrogenase [quinone] 1	1.53	4.3e-02	1.9e-02	23.55	23.8	25.27	24.98	22.86	23.43	22.5	22.71	5	6	7	5	+
NUMA1	Q14980	Nuclear mitotic apparatus protein 1	2.72	3.7e-02	1.5e-02	19.1	19.94	22.44	22.49	18.96	18.52	17.33	NaN	8	11	15	23	+
PABPC1	H0YAR2;P11940;E7EQV3;A0A087WTT1;E7ERJ7;A0A7I2V4N4;A0A7I2YQE4;A0A7I2V649;A0A7I2YQ90;Q9H361;H0YAP2;H0YBN4	Polyadenylate-binding protein 1;Polyadenylate-binding protein;Polyadenylate-binding protein 3	8.64	2.5e-05	8.6e-07	24.64	24.75	24.02	23.84	14.85	16.48	NaN	NaN	28	25	31	17	+
PCBP1	Q15365	Poly(rC)-binding protein 1	5.8	1.9e-04	2.3e-05	24.59	25.32	24.65	24.59	18.07	19.9	NaN	NaN	11	10	12	15	+
PDCD6IP	Q8WUM4;A0A3B3IT07;C9IZF9;F8WEQ7;F8WBR8;F8WDK9	Programmed cell death 6-interacting protein	7.89	1.0e-04	8.8e-06	24.06	24.25	24.71	24.7	NaN	18.01	15.06	NaN	27	26	29	23	+
PDLIM5	Q96HC4;H0Y8Y3;H0YBI4;A0A0A0MSP3;A0A0D9SFR4;H0Y929	PDZ and LIM domain protein 5	8.95	2.5e-05	3.9e-07	24.28	24.55	25.05	24.87	16.41	NaN	NaN	15.05	21	16	23	19	+
PFKP	Q01813;A0A7I2V3Z0;B1APP6;H0Y757;Q5VSR5;H0Y3Y3;V9GYV7;A0A7I2V5S1;V9GY25	ATP-dependent 6-phosphofructokinase, platelet type	3.59	5.7e-03	1.4e-03	21.15	21.91	22.69	22.8	19.4	NaN	17.69	NaN	16	13	12	9	+
PFN1	P07737;K7EJ44;CON__P02584;I3L3D5	Profilin-1	2.22	2.5e-02	9.2e-03	25.73	25.93	24.87	24.57	23.11	23	NaN	NaN	12	13	15	13	+
PGD	P52209;K7EM49;K7EPF6;K7EMN2;K7ELN9	6-phosphogluconate dehydrogenase, decarboxylating	4.24	7.7e-04	1.3e-04	24.13	24.31	23.76	23.1	19.24	19.92	NaN	NaN	8	12	7	7	+
PHB1	P35232;C9JW96;C9JZ20;E9PCW0;E7ESE2	Prohibitin	1.7	4.6e-02	2.0e-02	23.15	23.38	22.64	22.13	20.21	21.92	21.25	NaN	9	9	8	7	+
PLEC	Q15149;H0YDN1;E9PMV1;E9PKG0;REV__A0A0U1RR03;E9PQ28;E9PIA2	Plectin	7.17	8.5e-05	6.3e-06	23.57	23.8	24.7	24.77	18.22	19.07	16.11	14.78	104	103	111	152	+
PPIA	P62937;F8WE65;C9J5S7;A0A7I2V5J5;A0A7I2V4V1;E5RIZ5;P0DN26;A0A0H2UH34;A0A0B4J2A2;A0A075B767;A0A075B759;Q9Y536;F5H284;P0DN37	Peptidyl-prolyl cis-trans isomerase A;Peptidyl-prolyl cis-trans isomerase A, N-terminally processed;Peptidyl-prolyl cis-trans isomerase	6.2	4.6e-05	2.7e-06	24.55	24.66	24.76	25.33	19.47	16.55	19.66	18.8	11	7	10	10	+
PRDX1	Q06830;A0A0A0MSI0;A0A0A0MRQ5	Peroxiredoxin-1	4.99	1.7e-04	1.9e-05	26.8	27.51	25.85	26.89	22.22	22.39	20.7	NaN	18	17	18	18	+
PRDX2	P32119;A6NIW5	Peroxiredoxin-2	5.18	5.7e-03	1.4e-03	23.58	24.52	22.55	22.86	NaN	20.27	NaN	16.13	8	9	12	8	+
PRKDC	P78527;F5GX40;H0YG84	DNA-dependent protein kinase catalytic subunit	3.5	1.7e-04	2.0e-05	23.58	23.36	23.39	23.62	20.2	20.75	19.31	19.67	53	48	51	33	+
PRPF8	Q6P2Q9;I3L0J9;I3L3Z8;I3L1T8	Pre-mRNA-processing-splicing factor 8	4.31	1.7e-04	2.0e-05	20.41	21.2	20.2	21.27	16.8	16.68	15.9	NaN	17	11	14	8	+
PSME2	A0A087X1Z3;Q9UL46;H0YM70;H0YKU2	Proteasome activator complex subunit 2	7.74	3.0e-05	1.5e-06	23.43	24.86	23.86	24.58	16.17	NaN	NaN	16.71	9	8	12	6	+
PTBP1	P26599;A0A0U1RRM4;A6NLN1;A0A7I2V621;A0A0D9SF20;A0A7I2V4H6;A0A6Q8PEX4;K7EK45;K7EKJ7;A0A087WUW5;A0A087WU68;K7ES59;K7ELW5	Polypyrimidine tract-binding protein 1	4.86	3.1e-03	6.7e-04	22.79	23.74	21.94	22.86	16.41	19.53	NaN	NaN	9	11	11	5	+
QARS1	P47897;A0A1B0GVU9;B4DDN1;H7C0R3;A0A0U1RQT0;A0A0U1RQX5;A0A0U1RRI9;A0A0U1RQQ5;A0A0U1RQE9;A0A0U1RQM8;A0A0U1RR66;A0A1B0GTT3;A0A0U1RQU2;A0A0U1RRC8;A0A0U1RQL2;A0A0U1RQX9;F2Z2V6;A0A0U1RRJ7;A0A0U1RQJ6;A0A0U1RR79;A0A0U1RQC3	Glutamine--tRNA ligase	4.07	3.1e-03	6.7e-04	20.72	20.91	21.77	22.18	NaN	16.33	18.32	NaN	7	8	12	8	+
RAB11B	Q15907;H3BMH2;H3BSC1;P62491;B4DQU5;M0R377;M0R2D0;H3BN38	Ras-related protein Rab-11B;Ras-related protein Rab-11A	2.97	8.7e-03	2.4e-03	23.06	23.21	23.08	22.84	19.13	21.03	NaN	NaN	7	8	8	4	+
RAB14	P61106;X6RFL8	Ras-related protein Rab-14	3.25	1.5e-02	4.6e-03	22.91	23.2	21.78	22.82	NaN	20.77	18.09	NaN	10	9	11	6	+
RAB32	Q13637	Ras-related protein Rab-32	3.19	1.8e-02	5.9e-03	21.3	22.16	19.27	21.91	17.78	18.15	NaN	NaN	6	4	5	3	+
RAB6A	P20340;J3KR73;C9JU14;F5H3K7;F5GX61;C9JB90;C9J0I2	Ras-related protein Rab-6A	5.79	8.5e-05	6.2e-06	24.7	25.35	24.58	24.91	18.99	19.19	NaN	NaN	13	13	11	13	+
RAB7A	A0A6Q8PG52;A0A6Q8PH84;P51149;A0A6Q8PGE6;C9J592;C9J8S3;C9IZZ0;C9J4V0;C9J7D1;C9J4S4;A0A6Q8PF79	Ras-related protein Rab-7a	2.7	3.6e-02	1.5e-02	24.61	23.32	21.89	22.76	19.58	21.3	NaN	NaN	6	9	8	3	+
RBM14	Q96PK6;A0A0A6YYI9;F8WDX3;A0A0A0MSL8;B8ZZ74	RNA-binding protein 14	5.66	2.5e-05	8.0e-07	22.62	23.09	24.11	23.87	17.38	18.54	18.11	17.05	12	11	15	15	+
RECQL	P46063;F5H2L2;F8WA66;F8WD97;F5GYB7;F5H4P4;F5H3W0	ATP-dependent DNA helicase Q1	3.19	2.5e-02	9.2e-03	21.23	22.15	18.91	19.56	17	17.55	NaN	NaN	7	6	7	3	+
RPL11	P62913;Q5VVC8	60S ribosomal protein L11	2.04	3.7e-02	1.5e-02	23.95	24.05	24.17	23.62	23.03	23.23	20.09	21.28	4	3	3	7	+
RPL12	P30050	60S ribosomal protein L12	2.18	1.2e-02	3.7e-03	24.06	23.24	23.14	24.42	21.4	NaN	22.06	21.14	6	6	6	5	+
RPL3	P39023;G5E9G0;B5MCW2;H7C422;H7C3M2;F8WCR1;Q92901	60S ribosomal protein L3	1.89	4.4e-02	1.9e-02	23.96	23.57	23.36	23.65	22.87	22.1	NaN	20.28	11	11	14	10	+
RPN1	P04843;B7Z4L4;F8WF32	Dolichyl-diphosphooligosaccharide--protein glycosyltransferase subunit 1	2.31	1.0e-02	3.0e-03	24.12	24.52	24.41	24.53	23.36	22.49	20.66	21.86	18	17	21	12	+
RPS27	P42677;C9J1C5	40S ribosomal protein S27	3	3.7e-03	8.3e-04	23.33	23.68	23.33	23.85	20.84	22.21	19.15	19.99	4	3	4	4	+
RPS8	P62241;Q5JR95	40S ribosomal protein S8	2.26	6.4e-03	1.6e-03	23.91	23.55	23.49	24.15	22.78	21.09	21.1	21.09	10	9	11	7	+
RPS9	P46781;B5MCT8;C9JM19;F2Z3C0;A8MXK4	40S ribosomal protein S9	3.52	2.0e-02	6.7e-03	22.83	23.46	21.8	23.2	17.46	22.77	19.34	17.61	9	7	6	8	+
RRBP1	Q9P2E9;A0A087WVV2;F8W7S5;A0A087WU26;A2A2S5;V9GY78;H9KV85;E9PN67;C9J066;Q8N4C6	Ribosome-binding protein 1	7.39	1.2e-04	1.2e-05	22.44	23.08	23.57	24.56	18.14	NaN	14.43	15.49	27	25	32	28	+
RUVBL2	Q9Y230;M0R0Y3;X6R2L4;M0QXI6;M0R0Z0;A0A1W2PS48	RuvB-like 2	2.74	9.4e-03	2.6e-03	22.25	23.2	22.8	23.68	20.48	20	NaN	NaN	13	8	13	10	+
S100A11	P31949	Protein S100-A11;Protein S100-A11, N-terminally processed	3.24	9.7e-03	2.8e-03	25.39	25.12	27.05	24.89	21.88	22.86	NaN	NaN	7	7	7	4	+
SAMHD1	Q9Y3Z3;A0A2R8YCS7;A0A2R8YD90;A0A2R8YDI8;A0A2R8Y586;A0A2R8Y6J9;A0A2R8YF51;A0A2R8Y5D2;A0A2R8YG48;A0A2R8YF18;A0A2R8Y7R5;A0A2R8Y755;A0A2R8YFV6	Deoxynucleoside triphosphate triphosphohydrolase SAMHD1	2.42	2.9e-02	1.1e-02	20.72	22.14	20.19	20.09	18.22	18.51	NaN	NaN	5	5	7	4	+
SARS1	Q5T5C7;P49591	Serine--tRNA ligase, cytoplasmic	3.03	1.9e-02	6.4e-03	21.86	21.32	19.13	20.86	18.21	17.31	NaN	NaN	8	8	8	3	+
SCAMP3	O14828	Secretory carrier-associated membrane protein 3	5.76	8.8e-04	1.5e-04	22.53	23.86	25.01	25.16	NaN	19.16	NaN	17.6	6	8	7	6	+
SDCBP	O00560;B4DHN5;E9PBU7;G5EA09	Syntenin-1	3.78	1.3e-03	2.4e-04	24.07	24.48	24.07	23.95	19.79	20.93	NaN	NaN	9	9	9	3	+
SEC24C	P53992;G5EA31;A0A0U1RR49	Protein transport protein Sec24C	5.81	8.5e-05	6.2e-06	23.69	24.25	24	23.7	18.38	NaN	NaN	17.82	20	15	22	11	+
SEC31A	O94979;D6REX3;H7BXG7;D6RHZ5;H0YAB3;H0Y8V7;H0Y9K1;H0Y9T9;H0Y8W8;H0YAF5;D6RCQ9;D6RE64;H0Y9V3;D6RHE8;E9PKR7;Q9NQW1;D6RBT0	Protein transport protein Sec31A	8.25	2.5e-05	2.6e-07	23.67	24.03	23.4	23.71	NaN	15.67	16.59	14.1	18	17	21	18	+
SF3B1	O75533;B4DGZ4;A0A494C1M2;H7C341;F8WC19	Splicing factor 3B subunit 1	4.14	5.3e-04	7.7e-05	21.42	21.48	21.42	21.91	17.2	17.64	NaN	NaN	12	14	11	8	+
SFPQ	P23246;H0Y9K7;H0Y9U2	Splicing factor, proline- and glutamine-rich	4.85	8.2e-03	2.2e-03	24.56	24.29	25.36	24.91	21.64	21.73	NaN	16.42	19	18	22	17	+
SFXN1	Q9H9B4;D6RFI0;D6RDG7;S4R2X2;D6RAE9	Sideroflexin-1	3.14	6.4e-03	1.7e-03	21.21	21.77	22.45	22.35	18.14	19.46	NaN	NaN	3	6	6	4	+
SHMT2	P34897;H0YIZ0;G3V2Y4;G3V5L0;G3V4W5;G3V540;G3V2W0;G3V241;G3V3Y8;G3V4T0;G3V4X0;G3V2E4;G3V2D2;G3V2Y1;G3V3C6	Serine hydroxymethyltransferase, mitochondrial;Serine hydroxymethyltransferase	3.58	5.6e-04	8.2e-05	21.57	22.07	22.32	22.34	18.81	17.74	NaN	18.94	7	6	8	8	+
SND1	Q7KZF4;H7C597	Staphylococcal nuclease domain-containing protein 1	6.56	2.5e-05	1.1e-06	23.4	23.89	23.98	24.34	17.07	18.44	NaN	16.51	17	25	19	24	+
SPART	Q8N0X7	Spartin	3.95	6.4e-03	1.6e-03	21.46	21.12	23.75	23.31	18.39	18.53	NaN	NaN	3	3	5	5	+
STRAP	Q9Y3F4;H0YH33	Serine-threonine kinase receptor-associated protein	1.96	5.0e-02	2.3e-02	23.03	22.94	22.05	21.33	20.16	20.58	NaN	NaN	8	9	11	6	+
TAGLN2	P37802;X6RJP6;C9J5W6;Q9UI15	Transgelin-2	6.74	2.5e-05	8.3e-07	25.65	25.56	24.22	24.7	19.28	19.22	17.87	16.79	9	9	12	6	+
TARS1	P26639;D6R9F8;D6RCA5;D6RDJ6;D6RBR8;D6RJ97;D6RHV7;D6RCS6;B7ZLP8;A2RTX5	Threonine--tRNA ligase, cytoplasmic	2.75	2.5e-02	9.1e-03	20.39	20.48	22.65	22.1	18.91	NaN	18.39	NaN	5	4	5	6	+
TBL2	E9PF19;Q9Y4P3;Q96E41;A0A087WXC6;F8WDI9	Transducin beta-like protein 2	3.41	1.0e-02	3.0e-03	20.54	22.05	20.32	21.2	16.48	18.74	NaN	NaN	5	6	9	5	+
TCP1	P17987;E7ERF2;E7EQR6;F5H282;F5GZ03;F5H136;F5GZI8;F5H676;F5H726;F5GYL4;F5H7Y1	T-complex protein 1 subunit alpha	2.46	1.8e-02	6.1e-03	24.16	24.05	23	23.59	22.02	22.87	19.65	20.42	16	23	20	12	+
TKT	P29401;A0A0B4J1R6;E9PFF2;F8W888;F8WAX4	Transketolase	7.83	6.8e-06	4.0e-08	23.68	24.41	24.21	24.42	17.79	15.73	15.84	16.06	14	14	12	14	+
TLN1	Q9Y490;A0A1B0GVU7;H0YMT1	Talin-1	7.94	3.2e-05	1.8e-06	22.86	23.79	24.56	24.46	16.25	15.7	NaN	NaN	51	44	52	58	+
TRIM28	Q13263;M0R0K9;M0R2I3;M0R3C0	Transcription intermediary factor 1-beta	5.13	5.1e-05	3.3e-06	23.26	22.42	23.28	23.43	18.48	17.85	NaN	17.58	14	12	13	13	+
TUBA1B	P68363;C9JDS9	Tubulin alpha-1B chain	2.23	9.6e-03	2.8e-03	29	28.39	27.43	27.84	26.26	26.79	24.93	25.76	25	23	24	24	+
TUBB	Q5JP53;P07437;Q5ST81;A6NNZ2	Tubulin beta chain	2.97	3.1e-02	1.2e-02	26.69	26.38	27.02	28.22	25.41	26.56	21.9	22.56	18	19	22	21	+
TUBB4B	P68371;M0R2D3;M0R0X0;M0QY85;M0QY37;M0QX14;M0QYM7;M0R042;M0QZL7;M0R2T4;A0A075B724	Tubulin beta-4B chain	3.03	2.7e-02	1.0e-02	25.93	25.95	25.91	26.09	24.75	25.07	21.57	20.36	19	20	23	23	+
UAP1	Q16222;A0A087X226;Q3KQV9	UDP-N-acetylhexosamine pyrophosphorylase;UDP-N-acetylgalactosamine pyrophosphorylase;UDP-N-acetylglucosamine pyrophosphorylase	2.99	8.8e-03	2.4e-03	22.66	23.82	22.65	23.51	20.82	21.17	18.53	NaN	11	6	10	8	+
VCP	P55072;A0A7I2V540;A0A7I2V5G8;A0A7I2V2Y2;A0A7I2YQJ0	Transitional endoplasmic reticulum ATPase	8.94	6.8e-06	5.0e-08	26.91	26.58	25.57	25.93	16.75	17.07	18.1	NaN	44	47	51	42	+
VDAC2	P45880;A0A0A0MR02;Q5JSD2;Q5JSD1;A2A3S1	Voltage-dependent anion-selective channel protein 2	4.38	4.3e-04	5.8e-05	23.15	22.63	22.76	22.89	19.75	NaN	17.3	18.38	6	9	4	6	+
VIM	P08670;B0YJC4;B0YJC5;A0A1B0GTT5;A0A1B0GVG8;H7C5W5;P41219;P17661;F8W835;P07196	Vimentin	3.45	5.6e-04	8.5e-05	29.46	29.37	28.72	29.18	26.15	26.86	24.9	25	56	58	67	68	+
XRCC6	P12956;B1AHC9	X-ray repair cross-complementing protein 6	4.04	1.2e-03	2.2e-04	22.62	24.08	23.82	23.63	NaN	20.14	20.34	18.03	14	11	14	11	+
YBX1	P67809;H0Y449;C9J5V9	Nuclease-sensitive element-binding protein 1	5.51	1.5e-04	1.5e-05	24.25	24.38	23	24.34	17.13	19.46	NaN	18.85	13	11	11	7	+
YWHAB	P31946;Q4VY19;A0A0J9YWE8;Q4VY20;A0A0J9YWZ2	14-3-3 protein beta/alpha;14-3-3 protein beta/alpha, N-terminally processed	3.18	1.2e-02	3.6e-03	23.38	23.43	24.22	23.92	22.07	22.41	19.11	18.66	9	11	10	9	+
YWHAE	P62258;B4DJF2;I3L3T1;K7EIT4;K7EM20;I3L0W5	14-3-3 protein epsilon	3.36	2.9e-03	6.4e-04	23.84	23.65	24.65	24.73	20.61	21.1	NaN	NaN	11	13	10	9	+
YWHAG	P61981	14-3-3 protein gamma;14-3-3 protein gamma, N-terminally processed	2.43	2.0e-02	6.7e-03	22.64	23.18	24.36	24.35	20.76	22.42	20.45	NaN	10	9	9	8	+
YWHAH	Q04917;A2IDB2;F8WEB6;A2IDB1	14-3-3 protein eta	4.12	1.1e-03	2.0e-04	22.28	22.04	22.65	22.52	16.97	17.9	19.88	NaN	10	9	10	6	+
YWHAZ	P63104;E7EX29;E7ESK7;E9PD24;E7EVZ2;E5RIR4;B0AZS6;E5RGE1;B7Z2E6;H0YB80	14-3-3 protein zeta/delta	3.54	1.3e-02	4.1e-03	25.35	25.22	25.85	25.58	22.65	24.52	18.92	21.74	13	14	17	14	+

## Sheet: 8. Significant RQ vs. H2O2
Gene Name	Protein IDs	Protein Name	Fold Change (Log2)	p.adj	p.val	LFQ RQ1	LFQ RQ2	LFQ RQ3	LFQ RQ4	LFQ H2O2 1	LFQ H2O2 2	LFQ H2O2 3	LFQ H2O2 4	Pep RQ1	Pep RQ2	Pep RQ3	Pep RQ4	Peptide filter
AARS1	P49588;H3BPK7;A0A6Q8PGN5;A0A6Q8PFY2;A0A6Q8PF33;A0A6Q8PGE8;A0A6Q8PGR9;A0A6Q8PGB5;A0A6Q8PFK3;A0A6Q8PHJ2;A0A6Q8PH44;A0A6Q8PHP7;A0A6Q8PHP3;A0A6Q8PF77;A0A6Q8PG28;A0A6Q8PG62;A0A6Q8PGI8;A0A6Q8PHN5	Alanine--tRNA ligase, cytoplasmic	3.99	4.2e-03	1.4e-03	21.54	21.39	22.83	23.19	NaN	15.97	18.18	20.59	13	12	9	13	+
ACTB	P60709;E7EVS6;A0A6Q8PFE4;Q6S8J3;A5A3E0;A0A2R8YFE2;P0CG38;P0CG39;Q9BYX7	Actin, cytoplasmic 1;Actin, cytoplasmic 1, N-terminally processed	1.96	2.0e-02	9.3e-03	26.67	27.3	27.27	26.67	24.28	26.02	24.75	NaN	29	27	33	41	+
ACTN4	O43707	Alpha-actinin-4	12.66	3.1e-06	8.0e-08	26.19	26.9	24.37	25.05	16.07	10.88	NaN	11.96	60	58	69	52	+
AHCY	P23526	Adenosylhomocysteinase	3.11	8.1e-03	3.0e-03	23.33	23.65	22.95	24.04	NaN	22.61	19.57	18.97	10	10	11	9	+
ALDOA	P04075;J3KPS3;H3BQN4;H3BPS8;H3BUH7;H3BR04;H3BMQ8;H3BU78;H3BR68	Fructose-bisphosphate aldolase A;Fructose-bisphosphate aldolase	6.42	6.8e-06	2.6e-07	26.37	26.89	25.86	26.31	NaN	20.69	19.98	19.15	23	25	29	27	+
ANXA1	P04083;Q5T3N1;Q5T3N0	Annexin A1	6.45	2.1e-04	3.7e-05	24.04	24.34	23.54	24.14	NaN	15.66	NaN	19.48	17	19	17	12	+
ANXA2	P07355;H0YMW4;H0YN42;H0YMU9;H0YMD0;A6NMY6;H0YL33;H0YM50;H0YKS4;H0YNB8;H0YN28;H0YMM1;A0A7I2V4P4;H0YKX9;H0YMT9;H0YLV6;H0YKZ7;H0YKL9;H0YKV8;H0YMD9;H0YKN4;H0YLE2	Annexin A2;Annexin;Putative annexin A2-like protein	5.54	8.8e-04	2.2e-04	27.22	27.4	26.01	26	17.05	23.35	22.1	21.97	30	31	31	32	+
AP2B1	P63010;A0A087X253;A0A087WU93;A0A087WZQ6;A0A087WYD1;K7EN71;K7ERB2;K7EJX1;A0A087WXS3;K7EKZ5	AP-2 complex subunit beta	3.51	3.8e-03	1.2e-03	20.24	21.65	19.35	19.72	NaN	16.28	17.18	NaN	11	8	8	4	+
APEX1	P27695;G3V3M6;G3V5Q1;G3V3C7;A0A0C4DGK8;G3V5D9;G3V5M0;G3V359;H7C4A8;G3V3Y6;G3V2D9	DNA-(apurinic or apyrimidinic site) lyase;DNA-(apurinic or apyrimidinic site) lyase, mitochondrial	2.52	1.2e-02	5.0e-03	20.34	20.31	22.48	22.56	NaN	18.98	18.97	18.77	2	2	3	4	+
ARF1	P84077;P61204;F5H423;H0YGG7;F5H0C7	ADP-ribosylation factor 1;ADP-ribosylation factor 3	3.24	4.9e-02	2.7e-02	25.06	24.25	21.31	21.46	NaN	21.56	18	NaN	9	7	7	2	+
ARHGEF2	V9GYM8;A0A5F9ZI21;Q92974;V9GYF0;Q5VY93;V9GYF5;V9GYG5;V9GZ14;V9GZ58	Rho guanine nucleotide exchange factor 2	4.45	1.2e-02	4.8e-03	20.26	20.24	24.68	24.09	NaN	NaN	17.69	18.04	9	8	6	22	+
ATP1A1	P05023;M0R116;A0A2R8YEY8;A0A0A0MT26;P13637;B1AKY9;P50993;H0Y7C1;Q5TC01;Q5TC02;P20648;P54707;Q5TC05;A0A669K9X0;M0QXF2	Sodium/potassium-transporting ATPase subunit alpha-1	5.52	1.6e-05	1.0e-06	22.98	23.02	22.42	22.4	NaN	17.98	16.95	16.64	16	17	19	16	+
ATP2B1	P20020;E7ERY9;A0A2R8Y4R4;Q01814;A0A2U3U055;A0A2U3TZI3;F8W1V5;A0A0U1RQU3;H0YHH6;A0A2R8Y535	Plasma membrane calcium-transporting ATPase 1;Calcium-transporting ATPase	4.54	2.5e-04	4.7e-05	23.16	23.44	24.31	24.15	NaN	19.43	19.02	NaN	13	13	13	11	+
BCAP31	P51572;A0A2R8Y5M6;C9JSP1;C9JQ75;C9J0M4;C9JMD7;C9JM14	B-cell receptor-associated protein 31	2.88	2.7e-02	1.4e-02	21.83	22.15	19.13	19.31	NaN	NaN	17.47	17.98	4	3	5	2	+
CANX	P27824;H0Y9Q7;D6RGY2;D6RFL1;D6RAU8;D6RB85;D6RDP7;H0Y9H1;D6RAQ8;D6RHJ3;D6RD16	Calnexin	2.19	1.8e-02	8.1e-03	22.29	21.38	22.06	22.26	NaN	18.69	19.62	21.13	4	5	3	4	+
CAP1	Q01518;Q5T0R1;Q5T0R7;Q5T0R6;Q5T0R5;Q5T0R4;Q5T0R3;Q5T0R2;Q5T0R9;Q5T0S3;Q5T0R8	Adenylyl cyclase-associated protein 1	6.74	7.5e-06	3.4e-07	23.44	23.61	22.19	23.04	NaN	17.42	15.83	15.73	15	13	17	11	+
CAPZA1	P52907	F-actin-capping protein subunit alpha-1	2.63	3.1e-02	1.6e-02	23.87	23.65	24.12	24.57	19.46	23.13	19.31	23.79	7	8	8	3	+
CAPZB	B1AK88;A0A6I8PRV6		5.07	1.8e-05	1.2e-06	22.88	23.14	23.79	24.14	18.02	19.56	18.47	17.61	10	10	9	8	+
CAV1	Q03135;E9PCT5;P56539	Caveolin-1;Caveolin	4.67	8.6e-05	1.2e-05	26.55	26.26	24.57	24.63	21.06	21.96	19.8	20.48	10	9	8	7	+
CCAR2	Q8N163;H0YB24;G3V119;E5RHJ4;H0YC69;E5RGU7;E5RFJ3;H0YC58;A0A087X2B6	Cell cycle and apoptosis regulator protein 2	4.61	7.0e-04	1.7e-04	20.82	21.17	23.11	22.66	NaN	NaN	17.38	17.29	8	8	9	12	+
CCT2	P78371;F5GWF6;F8VQ14	T-complex protein 1 subunit beta	5.14	3.3e-04	6.5e-05	23.16	24.51	22.02	22.46	NaN	NaN	18.23	17.56	16	12	17	8	+
CCT3	P49368;B4DUR8;Q5SZX6;E9PRC8;Q5SZX9;E9PQ35;Q5SZW8;E9PM09	T-complex protein 1 subunit gamma	4.43	4.7e-04	1.0e-04	22.72	23.33	23.23	23.65	NaN	19.68	17.92	NaN	13	10	14	12	+
CCT4	P50991	T-complex protein 1 subunit delta	4.82	9.6e-05	1.3e-05	23.65	23.96	23.56	24.09	19.92	19.5	NaN	17.58	10	13	15	9	+
CCT7	Q99832;F8WAM2;F8WBP8;A0A0D9SG95	T-complex protein 1 subunit eta	2.93	3.0e-03	9.5e-04	22.44	23.18	22.56	23.53	NaN	20.23	20.93	18.82	10	10	14	17	+
CCT8	P50990;H7C4C8;H7C2U0	T-complex protein 1 subunit theta	6.09	7.5e-06	3.5e-07	23.7	24.35	24.68	24.81	NaN	18.24	18.86	17.77	16	14	21	18	+
CDC42	P60953;A0A590UJK8;Q5JYX0;A0A494C1M1;A0A494BZX6;A0A3B3IRV0;F8WET9;B1AH79;G3V4H1;G3V476;P17081;Q9H4E5	Cell division control protein 42 homolog	3.45	1.3e-03	3.2e-04	23.14	24.39	22.53	22.5	NaN	20.48	19.7	18.88	3	5	5	5	+
CFL1	P23528;E9PP50;G3V1A4;E9PK25;E9PQB7;E9PLJ3;E9PS23	Cofilin-1	4.37	1.8e-04	3.1e-05	26.34	26.01	25.44	25.63	NaN	22.23	22.08	20.15	9	10	12	14	+
CLIC1	O00299	Chloride intracellular channel protein 1	2.45	1.1e-02	4.7e-03	24.69	24.34	24.25	25.24	NaN	20.74	23.29	22.51	9	9	11	10	+
CLTC	A0A087WVQ6;Q00610;J3KS13;P53675;A0A087WX41;K7EJJ5;J3KSQ2;J3QL20;J3KRF5;A0A087WV74;A0A087WXH4;F5H5N6	Clathrin heavy chain;Clathrin heavy chain 1	7.45	1.2e-05	7.4e-07	24.66	25.09	24.19	23.8	16.53	17.41	14.68	19.34	46	43	47	29	+
COPB2	H0Y938;H0YAC7;P35606;A0A7I2V258;A0A7I2V3G0;A0A7I2YQF9;D6R997;D6RBZ7;D6RCL6;D6RBG7;D6RBT6	Coatomer subunit beta	2.36	3.2e-02	1.7e-02	21.77	23.1	21.46	22.01	NaN	17.58	20.61	20.99	11	5	11	4	+
CSE1L	P55060	Exportin-2	5.13	1.8e-04	3.1e-05	23.34	23.76	24.1	22.7	NaN	19.09	17.6	NaN	10	11	13	7	+
DDX3X	A0A2R8Y4A4;O00571;A0A0D9SG12;A0A0D9SF53;A0A2R8YF78;A0A0D9SFB3;A0A2R8YFS5;A0A2R8YFR4;A0A2R8YCW1;A0A2U3TZJ9;A0A2R8Y645;F6S8Q4;A0A2R8Y5G6;A0A2R8YDH3;A0A2R8Y7T2;A0A2R8YDT5;O15523;A0A0J9YVQ7;A0A087WVZ1;A0A2R8Y650;A0A2R8YCU0;A0A087WX09;A0A2R8YF89;C9J081;C9J8G5;A0A2R8Y770;D6RCM4;Q9NQI0;A0A2R8Y4D2;H0Y960	ATP-dependent RNA helicase DDX3X;ATP-dependent RNA helicase DDX3Y	6.8	2.1e-05	1.5e-06	25.24	25.45	24	24.83	NaN	17.68	19.82	16.74	23	21	27	21	+
DHX15	O43143;F5H658;Q14562	Pre-mRNA-splicing factor ATP-dependent RNA helicase DHX15	6	1.0e-04	1.7e-05	22.95	23.67	21.02	22.73	NaN	16.67	NaN	16.52	22	17	20	12	+
DHX9	Q08211	ATP-dependent RNA helicase A	5.35	2.6e-05	2.2e-06	24.58	25.18	24.85	24.3	17.45	20.03	20.03	20.01	30	31	32	21	+
DPYSL2	A0A1C7CYX9;E5RFU4		3.78	7.3e-03	2.7e-03	27.15	27.34	27.52	27.94	19.81	24.58	24.95	25.49	28	26	28	27	+
DYNC1H1	Q14204;A0A2R8Y706;A0A2R8YFZ7;A0A2R8Y5T0;A0A2R8Y6H2;A0A2R8Y542;A0A2R8YGC7;H0YJ21;A0A2R8Y6I5	Cytoplasmic dynein 1 heavy chain 1	5.69	2.7e-05	2.4e-06	21.38	21.69	22.76	23.34	NaN	17.31	16.35	16.14	33	34	34	28	+
EEF1D	P29692;E9PK01;E9PRY8;A0A087X1X7;E9PI39;E9PPR1;E9PL12;E9PQ49;E9PMW7;E9PIZ1;H0YCK7;E9PQZ1;E9PK06;E9PK72;H0YE72;E9PQC9;H0YE58;E9PKK3;E9PJD0;E9PNW6	Elongation factor 1-delta	3.93	7.0e-04	1.7e-04	24.9	25.32	26.01	25.31	NaN	21	21.91	NaN	7	8	9	8	+
EEF1G	P26641	Elongation factor 1-gamma	3.3	1.3e-03	3.4e-04	23.46	23.51	24.5	24.24	20.16	22.1	19.05	21.18	11	11	16	10	+
EEF2	P13639	Elongation factor 2	5.75	2.8e-05	2.7e-06	25.87	25.06	24.98	25.66	NaN	19.95	20.71	18.28	32	32	30	26	+
EIF2S1	P05198;G3V4T5;H0YJS4	Eukaryotic translation initiation factor 2 subunit 1	2.92	2.6e-02	1.3e-02	22.94	23.38	23.01	23.65	NaN	22.28	18.37	NaN	6	4	6	6	+
EIF2S3	P41091;Q2VIR3;H7BZU1	Eukaryotic translation initiation factor 2 subunit 3;Putative eukaryotic translation initiation factor 2 subunit 3-like protein	3.39	2.9e-03	8.7e-04	22.06	22.71	22.57	22.65	18.17	20.04	NaN	NaN	9	7	9	7	+
EIF3A	Q14152	Eukaryotic translation initiation factor 3 subunit A	3.88	7.0e-04	1.7e-04	21.08	20.56	20.18	20.78	NaN	17.26	16.27	NaN	7	7	8	11	+
EIF3C	Q99613;B5ME19;H3BPE4;H3BPE3;H3BTY8	Eukaryotic translation initiation factor 3 subunit C;Eukaryotic translation initiation factor 3 subunit C-like protein	6.9	2.2e-05	1.7e-06	22.13	23.65	22.51	21.99	NaN	15.3	16.04	NaN	12	15	23	16	+
EIF3E	P60228;A0A7I2V3S3;A0A7I2V3I0;A0A7I2V2H9;A0A7I2V2W0;A0A7I2V5Z6;A0A7I2V3I2;H0YBP5;A0A7I2V4B4;B3KW56;A0A7I2V4G3;E5RGA2;A0A7I2V5P9;E5RHS5;A0A7I2V570;A0A161SXE1;A0A7I2V3W9;A0A7I2V429;H0YBR5;A0A7I2V2Q9;A0A7I2V2S9;H0YAW4;A0A7I2V5K7;E5RII3;E5RJ25;E5RIP5	Eukaryotic translation initiation factor 3 subunit E	4.42	3.9e-04	8.0e-05	22.95	22.98	22.2	22.07	NaN	18.76	17.51	NaN	10	11	12	6	+
EIF3L	B0QY89;Q9Y262;B0QY90;C9JHP4;C9K0Q7;H7C3A0;H0Y7E6	Eukaryotic translation initiation factor 3 subunit L	3.99	1.6e-03	4.3e-04	24.92	24.63	21.71	23.42	19.59	20.6	18.84	NaN	18	20	21	10	+
EIF4A1	P60842;J3KT12;J3QS69;J3KTB5;J3KSZ0;J3QL43;J3QR64;J3QLN6;J3KS25;J3QKZ9;J3QL52;J3KT04;J3KS93;E7EMV8;F8WE11;E9PBH4;J3QQP0	Eukaryotic initiation factor 4A-I	2.94	7.3e-03	2.7e-03	24.8	24.95	24.51	24.42	21.15	23.7	22.58	19.47	17	16	14	8	+
EMD	P50402;Q5HY57;F8WEQ1	Emerin	6.26	5.6e-04	1.2e-04	23.63	24.63	25.57	25.21	NaN	16.4	NaN	20.61	7	10	10	9	+
EPRS1	P07814;V9GYZ6;V9GZ76	Bifunctional glutamate/proline--tRNA ligase;Glutamate--tRNA ligase;Proline--tRNA ligase	4.17	6.4e-04	1.5e-04	22.22	22.53	22.71	23.84	NaN	NaN	18.29	19.01	16	18	23	19	+
EZR	P15311;E7EQR4;E9PNP4	Ezrin	6.21	1.0e-04	1.6e-05	24.47	24.59	23.11	23.51	NaN	NaN	18.91	16.52	27	27	26	26	+
FAM120A	Q9NZB2;A0A0C4DG79;A0A0C4DH52;A0A494C0Y9;Q5T035	Constitutive coactivator of PPAR-gamma-like protein 1	5.38	1.4e-04	2.4e-05	21.47	21.31	22.37	21.96	NaN	NaN	15.45	17.35	11	10	11	7	+
FASN	P49327;A0A0U1RQF0;A0A0U1RRG3;A0A1B0GTR5;J3KTF0	Fatty acid synthase;[Acyl-carrier-protein] S-acetyltransferase;[Acyl-carrier-protein] S-malonyltransferase;3-oxoacyl-[acyl-carrier-protein] synthase;3-oxoacyl-[acyl-carrier-protein] reductase;3-hydroxyacyl-[acyl-carrier-protein] dehydratase;Enoyl-[acyl-carrier-protein] reductase;Oleoyl-[acyl-carrier-protein] hydrolase	4.15	9.8e-05	1.4e-05	22.73	23.28	23.35	23.83	NaN	19.61	18.93	18.91	38	42	43	34	+
FLNA	P21333;A0A087WWY3;A0A7I2V3E6;F8WE98;H0Y5C6;H0Y5F3;H7C2E7;A0A669KBC6	Filamin-A	7.47	7.0e-07	8.4e-09	26.55	26.48	25.81	26.14	18.1	19.57	19.41	18	101	98	100	67	+
FOXK1	P85037;U3KQ26;E9PM37;E9PPI7	Forkhead box protein K1	3.48	1.1e-02	4.7e-03	19.93	19.92	22.41	22.97	NaN	NaN	18.12	17.54	2	2	4	6	+
FSCN1	Q16658;C9JFC0;A0A0A0MSB2;C9JPH9	Fascin	2.08	2.8e-02	1.4e-02	22.27	22.37	21.36	21.17	NaN	19.88	NaN	19.54	7	8	6	4	+
G6PD	P11413;E7EUI8;E9PD92;E7EM57	Glucose-6-phosphate 1-dehydrogenase	4.28	1.4e-03	3.5e-04	23.45	23.38	23.83	24.6	NaN	18.26	NaN	20.8	11	9	9	8	+
GARS1	P41250;A0A6Q8PGZ8;A0A6Q8PGA8;A0A6Q8PGI6;A0A6Q8PHH9;A0A6Q8PGW4;A0A6Q8PHI7;H7C443;A0A6Q8PFZ6;A0A6Q8PF45;A0A6Q8PH49;A0A6Q8PGN7;F8WCK4;A0A6Q8PGZ9;A0A6Q8PFV5;A0A6Q8PFU7;A0A6Q8PGT3;A0A6Q8PFN0	Glycine--tRNA ligase	3.3	4.3e-03	1.5e-03	21.99	21.29	22.84	22.99	NaN	18.3	NaN	19.66	7	7	6	8	+
GART	P22102;F8WD69;C9JBJ1;C9JTV6;C9JZG2;C9JKQ7;H7C366;A0A140TA71	Trifunctional purine biosynthetic protein adenosine-3;Phosphoribosylamine--glycine ligase;Phosphoribosylformylglycinamidine cyclo-ligase;Phosphoribosylglycinamide formyltransferase	5.37	2.1e-04	3.9e-05	20.9	21.13	21.41	22.6	NaN	17.07	15.19	NaN	13	10	11	7	+
GDI2	P50395;Q5SX87;Q5SX91;V9GYF8;Q5SX90;Q5SX86;V9GYJ7	Rab GDP dissociation inhibitor beta	5.59	3.8e-05	4.1e-06	23.27	23.4	23.87	23.41	NaN	18.02	NaN	17.78	17	14	16	11	+
GNAI3	P08754	Guanine nucleotide-binding protein G(k) subunit alpha	5.59	4.5e-04	9.6e-05	23.78	24.43	23.07	23.42	NaN	20.96	16.71	16.58	9	8	7	9	+
HDLBP	A0A024R4E5;Q00341;H0Y394;C9JIZ1;C9J5E5;H7C0A4;C9JZI8;H7BZC3;C9JHZ8;C9JHS7;C9JES8;H7C2D1;C9JK79;C9JT62;C9JHN6;C9JEJ8;C9JBS3;C9JQ82;C9JMQ6;C9J739;H7C3D0;C9JHS9	Vigilin	5.53	2.8e-05	2.6e-06	21.58	21.48	22.77	23.44	NaN	16.81	16.43	17.11	14	13	9	12	+
HK1	P19367;B1AR62	Hexokinase-1	3.49	2.9e-03	8.8e-04	20.13	20.56	20.29	21.73	NaN	NaN	17.88	16.5	3	6	4	7	+
HMGB1	P09429;Q5T7C4;B2RPK0	High mobility group protein B1	3.27	8.4e-03	3.2e-03	21.61	21.66	23.06	24.26	NaN	NaN	19.22	19.53	5	5	5	5	+
HNRNPA1	P09651;F8W6I7;A0A7I2V3R8;A0A7I2V3W0;A0A7I2V2L6;A0A7I2YQX9;F8VZ49;Q32P51;F8VTQ5;F8W646;H0YH80;A0A7I2V5U9;A0A7I2YQ85;A0A7I2V4M0;A0A7I2V3C7;A0A7I2V2Z4;F8VYN5;A0A7I2YQY2;A0A7I2V453;A0A7I2V334;A0A7I2V2R4;A0A7I2V661;A0A7I2V3W4;A0A7I2V3K5;A0A7I2V497;A0A7I2V360;A0A7I2YQV3;A0A7I2V3U8;A0A7I2V2F1;A0A7I2V5N7;A0A7I2V4P7;A0A7I2V2X1;A0A7I2V4E2;A0A7I2V2M7;A0A7I2V4F8;A0A7I2V520;A0A7I2V459;A0A7I2V2Q7;A0A7I2V5P1;A0…	Heterogeneous nuclear ribonucleoprotein A1;Heterogeneous nuclear ribonucleoprotein A1, N-terminally processed;Heterogeneous nuclear ribonucleoprotein A1-like 2	5.02	2.5e-04	4.7e-05	24.38	23.92	23.85	24.22	16.91	NaN	19.9	20.4	14	11	11	7	+
HNRNPA2B1	P22626;A0A7I2V4I6;A0A087WUI2	Heterogeneous nuclear ribonucleoproteins A2/B1	8.69	1.7e-06	3.3e-08	26.76	26.4	26.56	26.43	18.76	NaN	18.5	16.27	20	17	26	18	+
HNRNPAB	D6R9P3;D6RD18;D6RBZ0;Q99729	Heterogeneous nuclear ribonucleoprotein A/B	3	9.1e-03	3.5e-03	24.97	24.81	22.51	24.15	20.06	20.51	22.74	NaN	7	6	11	9	+
HNRNPC	P07910;G3V2Q1;G3V4C1;B2R5W2;B4DY08;G3V4W0;G3V576;G3V555;G3V575;B4DSU6;G3V251;G3V3K6;G3V5X6;A0A0G2JNQ3;B2RXH8;G3V5V7;G3V2D6;G3V4M8;G3V2H6;B3KT61;E5RG71;Q86SE5	Heterogeneous nuclear ribonucleoproteins C1/C2;Heterogeneous nuclear ribonucleoprotein C-like 2	3.62	2.9e-03	8.6e-04	24.2	23.73	22.5	24.94	NaN	NaN	20.25	20.19	9	11	14	9	+
HNRNPD	Q14103;H0Y8G5;H0YA96;D6RAF8;D6RD83	Heterogeneous nuclear ribonucleoprotein D0	4.57	2.1e-03	5.8e-04	25.18	25.25	22.3	22.84	19.46	19.19	NaN	NaN	10	10	14	8	+
HNRNPF	P52597;A0A1B0GW42	Heterogeneous nuclear ribonucleoprotein F;Heterogeneous nuclear ribonucleoprotein F, N-terminally processed	6.32	2.7e-05	2.4e-06	24.28	24.8	23.42	23.69	17.81	NaN	17.65	NaN	8	10	12	12	+
HNRNPH3	P31942	Heterogeneous nuclear ribonucleoprotein H3	4.01	3.7e-04	7.4e-05	25.38	25.93	24.29	24.76	NaN	20.07	21.25	21.91	7	7	7	8	+
HNRNPK	P61978;S4R359;S4R457	Heterogeneous nuclear ribonucleoprotein K	8.14	1.0e-05	6.1e-07	25.52	25.16	25.95	25.75	NaN	19.81	16.05	16.5	23	23	25	16	+
HNRNPL	P14866;M0QXS5	Heterogeneous nuclear ribonucleoprotein L	5.85	2.8e-05	2.8e-06	24.17	24.27	23.36	24.63	17.92	NaN	17.19	19.68	14	12	10	8	+
HNRNPM	P52272;A0A087X0X3;M0QZM1;M0R2I7;M0R2T0;M0R019;M0R0N3;M0QYQ7;M0QY96;M0QYL3;M0R0Y6	Heterogeneous nuclear ribonucleoprotein M	2.69	2.6e-02	1.3e-02	22.7	22.75	25.08	25.13	NaN	NaN	21.1	21.35	12	8	14	23	+
HNRNPU	A0A1W2PPS1;Q00839;A0A1X7SBS1;A0A1W2PP35;Q5RI18;A0A1W2PQL0;A0A1W2PP34;A0A1W2PPL4;A0A1W2PPH7;A0A1W2PRZ7;A0A1W2PQ74;A0A1W2PQD4;A0A1W2PPE9;A0A1W2PRI6;A0A1W2PP22	Heterogeneous nuclear ribonucleoprotein U	5.77	3.6e-03	1.2e-03	24.33	24.68	24.38	25.32	NaN	22	15.82	NaN	21	18	25	23	+
HSP90AA1	P07900;Q14568;Q58FG0;Q58FG1	Heat shock protein HSP 90-alpha	2.66	8.6e-03	3.3e-03	24.79	24.76	23.84	24.37	19.56	23.26	22.12	22.19	29	27	31	27	+
HSP90AB1	P08238;Q58FF7	Heat shock protein HSP 90-beta	2.46	6.9e-03	2.5e-03	25.42	25.48	24.84	25.26	21	23.98	23.22	22.95	27	29	29	28	+
HSPA1B	A0A0G2JIW1;P0DMV9;P0DMV8;V9GZ37	Heat shock 70 kDa protein 1B;Heat shock 70 kDa protein 1A	4.06	7.6e-05	1.0e-05	25.28	25.08	24.27	25.73	20.06	21.02	21.72	21.32	25	25	24	29	+
HSPA5	P11021	78 kDa glucose-regulated protein	3.63	7.9e-04	1.9e-04	23.98	24.23	23.95	24.55	19.85	22.29	21.14	18.91	28	24	28	22	+
HSPA8	P11142;E9PKE3;E9PNE6;E9PN89;E9PLF4;E9PQQ4;E9PQK7;E9PPY6;E9PN25;E9PI65	Heat shock cognate 71 kDa protein	3.9	1.0e-04	1.7e-05	26.12	26.27	25.84	26.4	NaN	22.35	21.96	22.47	29	30	31	31	+
HSPB1	P04792;A0A6Q8PFK8;A0A6Q8PGK1;A0A6Q8PHJ6;A0A6Q8PFE7;A0A6Q8PF43;A0A6Q8PHA6;A0A6Q8PH65;A0A6Q8PGY2;C9J3N8	Heat shock protein beta-1	2.62	1.0e-02	4.1e-03	25.8	25.78	26.36	27.25	21.82	23.42	23.96	25.53	10	9	9	10	+
HSPH1	Q92598;A0A0A0MSM0;Q5TBM3;R4GN69	Heat shock protein 105 kDa	7.36	1.6e-05	1.1e-06	23.7	23.57	24.49	24.38	NaN	17.58	15.77	NaN	18	20	21	16	+
ILF3	Q12906;K7EKJ9;K7EQR9;K7ER69;K7EJ09;K7EKY0;K7EM82;K7EPG3;K7ERM6;K7ENK6;K7ELV3;K7EQ75	Interleukin enhancer-binding factor 3	9.34	1.3e-06	1.9e-08	23.6	23.72	22.83	23.43	NaN	15.08	12.48	14.6	16	21	28	14	+
IMPDH2	A0A7I2V2T3;H0Y4R1;P12268;E7ETK5;A0A7I2YQK5	Inosine-5-monophosphate dehydrogenase 2	6.98	2.3e-05	1.8e-06	23.08	23.1	23.8	23.27	NaN	NaN	17.32	15.34	9	12	10	10	+
IQGAP1	P46940;A0A0J9YXZ5;H0YLE8;A0A087X225;H0YKA5;A0A087WWP1;E9PDT6	Ras GTPase-activating-like protein IQGAP1	5.17	1.0e-04	1.6e-05	23.09	23.14	22.21	23.15	NaN	17.22	18.23	NaN	27	26	30	14	+
ISG15	P05161;A0A096LNZ9;A0A096LPJ4	Ubiquitin-like protein ISG15	2.93	1.3e-02	5.5e-03	22.3	23.85	20.94	22.19	NaN	NaN	19.18	19.6	3	3	3	2	+
ITGB1	H7C4K3;A0A7I2V2F9;E7EUI6;P05556;A0A7I2V348;C9JPK5;A0A7I2V5Z8;A0A7I2V5T3;Q5T3E6;E9PLR6;E7EQW5;Q5T3E5;E9PQJ2;H7C4N8;C9JNE0	Integrin beta;Integrin beta-1	5.59	4.5e-04	9.4e-05	24.91	24.2	21.71	22.93	NaN	18.42	17.28	NaN	16	16	16	6	+
KHDRBS1	Q07666;A0A6Q8PGH5;Q5VWX1;O75525;E5RG12;H0YAQ1;H0YAQ3;E5RJZ9	KH domain-containing, RNA-binding, signal transduction-associated protein 1	8.42	1.5e-06	2.6e-08	23.61	24.29	25.28	25.06	NaN	15.7	16.98	15.74	6	8	9	9	+
KLC1	E7EVH7;Q07866;G5E9S8;G3V5R9;G3V3H3;F8W6L3;G3V2E7;H0YJU9;H0YJL0;H0YJT3;G3V2P7;H0YGB8;A0A6Q8JUI0;H0YJK3;A0A0U1RR29;Q96IL0;G3V4L6	Kinesin light chain 1	5.99	3.0e-05	3.1e-06	22.43	22.53	23.19	22.84	NaN	NaN	17.22	16.3	6	7	8	8	+
KPNA3	O00505;H0Y4S9	Importin subunit alpha-4	3.24	2.8e-03	8.2e-04	22.39	23.04	23.91	23.14	NaN	19.97	NaN	19.78	6	5	4	3	+
KPNB1	Q14974;J3KTM9;J3QR48;J3QKQ5;J3KS06;J3QRG4	Importin subunit beta-1	3.75	2.2e-03	6.3e-04	22.15	21.48	23.14	23.56	NaN	NaN	18.4	19.26	7	9	4	8	+
LDHA	P00338;F5GXY2;F5GYU2;F5GXH2;F5H5J4;F5H6W8;F5GZQ4;F5GWW2;F5GXU1;F5GXC7;F5H8H6;P07864;Q6ZMR3;F5H5G7;F5H155;A0A087WUM2;G3XAP5;F5H245	L-lactate dehydrogenase A chain	3.26	3.9e-04	8.0e-05	25.53	25.42	25.07	25.48	21.59	23.41	21.6	21.87	14	13	14	12	+
LDHB	P07195;A0A5F9ZHM4;A0A3B3IS95;A8MW50;C9J7H8;F5H793	L-lactate dehydrogenase B chain	2.38	1.6e-02	7.1e-03	23.32	23.75	24.24	24.71	19.46	21.74	23.02	22.29	9	8	11	11	+
LGALS1	P09382;F8WEI7	Galectin-1	5.83	4.6e-05	5.2e-06	27.71	27.62	25.94	25.81	NaN	21.5	21.58	19.74	12	12	12	11	+
LMNA	A0A6Q8PFJ0;P02545;A0A6Q8PHQ9;A0A6Q8PF80;A0A6Q8PGH0;A0A0C4DGC5;A0A6Q8PFM1;A0A6Q8PF59;A0A6Q8PFF5	Prelamin-A/C;Lamin-A/C	8.86	3.9e-07	1.2e-09	25.11	25.77	25.41	25.57	16.56	15.4	16.87	17.56	38	38	52	47	+
MACROH2A1	O75367;B4DJC3;D6RCF2;A0A7I2V4D9;A0A7I2YQB9	Core histone macro-H2A.1;Histone H2A	2.49	2.0e-02	9.4e-03	21.24	21.5	19.82	20.59	NaN	19.1	17.49	NaN	3	5	4	5	+
MAP4	E7EVA0;P27816;B5MEG9;H7C456;H7C4C5;H0Y2V1;A0A0J9YVV8;A0A0J9YW37	Microtubule-associated protein;Microtubule-associated protein 4	6.15	2.5e-04	4.9e-05	24.28	23.93	23.69	24.91	NaN	19.83	NaN	16.27	28	32	32	16	+
MATR3	A8MXP9;P43243;A0A0R4J2E8;D6REM6;D6R991;H0Y8T4;B3KM87;D6RBK5;D6RIA2;D6RE02;D6RBI2;A0A1B0GX04;D6R8Z5;D6REK4;D6RCM3;D6RBS2;D6RAY2;D6RAM9;D6R9F3;D6RB45	Matrin-3	5.17	5.9e-05	7.0e-06	21.67	22.15	21.96	21.98	NaN	18.25	16.23	15.83	10	12	10	13	+
MTHFD1	V9GYY3;A0A384N5Y3;F5H2F4;P11586;V9GZ78;A0A494C1T2	C-1-tetrahydrofolate synthase, cytoplasmic;Methylenetetrahydrofolate dehydrogenase;Methenyltetrahydrofolate cyclohydrolase;Formyltetrahydrofolate synthetase;C-1-tetrahydrofolate synthase, cytoplasmic, N-terminally processed	4.65	1.8e-04	3.2e-05	22.09	22.06	21.89	22.97	NaN	17.5	17.7	NaN	10	12	15	12	+
MX1	P20591;F8W8T1;H9KVC9;H9KVC7;H9KVD0;H9KVC4;P20592;H9KVC3;H9KVD3;C9JEL4;REV__Q15075	Interferon-induced GTP-binding protein Mx1;Interferon-induced GTP-binding protein Mx1, N-terminally processed	4.13	3.9e-03	1.3e-03	26.14	24.59	23.88	23.12	19.2	21.4	NaN	NaN	19	21	21	8	+
MYH9	P35579;Q5BKV1;B1AH99;A0A494C024;A0A2R8Y4C3;P13535;Q9Y623;P13533;Q9UKX3;P11055;Q9UKX2;P12882;A0A6E1W127;P12883;REV__Q9UKV3;REV__E7EQT4;REV__S4R3H4;A7E2Y1	Myosin-9	5.74	2.8e-05	2.7e-06	25.77	25.7	26.6	26.74	18.98	21.28	19.46	22.15	86	84	89	86	+
MYL6	F8W1R7;G3V1V0;P60660;J3KND3;G8JLA2;B7Z6Z4;F8VPF3;G3V1Y7;F8VZU9;F8W180;F8W1I5;P14649;H0YI43;F8VXL3	Myosin light polypeptide 6	7.96	5.6e-06	2.0e-07	25.22	25.64	24.84	24.98	16.69	NaN	17.73	NaN	8	6	8	9	+
MYO1C	O00159;F5H6E2;I3L501	Unconventional myosin-Ic	3.52	1.9e-03	5.3e-04	23.49	23.34	22.71	24.41	19.77	NaN	20.16	NaN	18	18	16	12	+
MYOF	Q9NZM1;H0YD14;O75923	Myoferlin	4.48	6.8e-05	8.5e-06	23.75	23.51	24.13	24.87	NaN	19.17	19.83	19.75	40	40	38	25	+
NAMPT	P43490;A0A0C4DFS8;C9JF35;C9JG65	Nicotinamide phosphoribosyltransferase	3.97	6.8e-05	8.7e-06	25.18	24.96	25.04	25.06	19.9	21.28	21.75	21.42	20	20	22	12	+
NONO	A0A7I2V5Y7;Q15233;A0A7I2V535;A0A7I2V4J2;A0A7I2V4K9;A0A7I2V4N2;A0A7I2V464;H7C367;C9JYS8;C9IZL7;C9J4X2;A0A7I2YQK8;A0A7I2V447;C9JJ13	Non-POU domain-containing octamer-binding protein	3.68	6.3e-03	2.3e-03	21.47	22.61	21.34	22.93	NaN	20.41	18.9	15.89	9	8	13	15	+
NQO1	B4DLR8;P15559;H3BNV2;H3BRK3	NAD(P)H dehydrogenase [quinone] 1	2.34	1.9e-02	8.8e-03	23.55	23.8	25.27	24.98	NaN	20.62	22.58	22.97	5	6	7	5	+
NSDHL	Q15738;C9JDR0	Sterol-4-alpha-carboxylate 3-dehydrogenase, decarboxylating	3.92	2.8e-03	8.1e-04	21.63	21.02	22.91	22.91	NaN	20.26	16.59	17.75	6	5	6	5	+
NUDT5	A6NFX8;Q9UKK9;A6NJU6;A6NCQ0;C9JYY9;H0YEY4	ADP-sugar pyrophosphatase	2.53	4.0e-03	1.3e-03	20.95	21.4	22.25	21.78	NaN	19.61	18.93	18.66	6	3	6	4	+
OPTN	Q96CV9;A0A087WY28	Optineurin	3.87	2.9e-03	8.7e-04	20.02	20.68	22.48	22.2	NaN	NaN	17.1	17.84	5	5	7	6	+
P4HB	P07237;H7BZ94;H0Y3Z3;I3L398;I3NI03;I3L0S0;I3L312;I3L4M2;I3L3U6;I3L514;I3L3P5	Protein disulfide-isomerase	2.74	1.1e-02	4.5e-03	21.11	21.66	17.79	20.38	18.23	17.98	16.89	16.9	7	6	8	2	+
PABPC1	H0YAR2;P11940;E7EQV3;A0A087WTT1;E7ERJ7;A0A7I2V4N4;A0A7I2YQE4;A0A7I2V649;A0A7I2YQ90;Q9H361;H0YAP2;H0YBN4	Polyadenylate-binding protein 1;Polyadenylate-binding protein;Polyadenylate-binding protein 3	9.95	7.5e-06	4.0e-07	24.64	24.75	24.02	23.84	16.09	12.64	NaN	NaN	28	25	31	17	+
PARP1	P09874;A0A7I2V3E1;A0A7I2V625;A0A7I2V5E9;A0A7I2V384	Poly [ADP-ribose] polymerase 1	3.85	1.9e-04	3.5e-05	21.87	22.92	23.01	21.66	18.43	19.82	18	17.8	12	11	12	8	+
PCBP1	Q15365	Poly(rC)-binding protein 1	5.83	7.5e-06	4.1e-07	24.59	25.32	24.65	24.59	NaN	19.16	19.34	18.36	11	10	12	15	+
PCNA	P12004	Proliferating cell nuclear antigen	3.68	1.9e-03	5.2e-04	21.81	21.29	20.86	20.91	NaN	18.44	16.64	NaN	5	7	8	6	+
PDCD6IP	Q8WUM4;A0A3B3IT07;C9IZF9;F8WEQ7;F8WBR8;F8WDK9	Programmed cell death 6-interacting protein	9	3.9e-07	2.5e-09	24.06	24.25	24.71	24.7	NaN	15.87	15.14	15.27	27	26	29	23	+
PDIA3	P30101	Protein disulfide-isomerase A3	3.65	6.2e-04	1.4e-04	23.3	23.68	23.77	23.49	19.22	19.44	22	19	13	12	12	11	+
PDIA4	A0A499FI48;P13667	Protein disulfide-isomerase A4	5.23	3.9e-04	7.9e-05	20.84	22.12	20.98	20.88	NaN	14.65	17.29	NaN	8	5	7	7	+
PFKP	Q01813;A0A7I2V3Z0;B1APP6;H0Y757;Q5VSR5;H0Y3Y3;V9GYV7;A0A7I2V5S1;V9GY25	ATP-dependent 6-phosphofructokinase, platelet type	3.72	5.3e-04	1.2e-04	21.15	21.91	22.69	22.8	NaN	19.2	18.32	17.75	16	13	12	9	+
PFN1	P07737;K7EJ44;CON__P02584;I3L3D5	Profilin-1	6.01	2.4e-05	1.9e-06	25.73	25.93	24.87	24.57	20.14	19.69	17.96	NaN	12	13	15	13	+
PGD	P52209;K7EM49;K7EPF6;K7EMN2;K7ELN9	6-phosphogluconate dehydrogenase, decarboxylating	2.85	5.1e-03	1.8e-03	24.13	24.31	23.76	23.1	NaN	20.85	21.1	NaN	8	12	7	7	+
PGK1	P00558;P07205	Phosphoglycerate kinase 1	1.86	1.6e-02	6.9e-03	24.18	24.11	23.45	24.36	21.91	23.37	21.84	21.55	14	13	12	10	+
PHB1	P35232;C9JW96;C9JZ20;E9PCW0;E7ESE2	Prohibitin	2.17	2.7e-02	1.3e-02	23.15	23.38	22.64	22.13	18.39	21.23	20.83	22.17	9	9	8	7	+
PLEC	Q15149;H0YDN1;E9PMV1;E9PKG0;REV__A0A0U1RR03;E9PQ28;E9PIA2	Plectin	5.59	9.5e-06	5.5e-07	23.57	23.8	24.7	24.77	18.04	19.57	19.19	17.67	104	103	111	152	+
PLOD1	Q02809;Q5JXB8;Q5JXB7	Procollagen-lysine,2-oxoglutarate 5-dioxygenase 1	3.04	3.0e-03	9.1e-04	22.75	23.38	21.25	21.3	18.75	19.1	19.53	NaN	7	8	11	2	+
PPIA	P62937;F8WE65;C9J5S7;A0A7I2V5J5;A0A7I2V4V1;E5RIZ5;P0DN26;A0A0H2UH34;A0A0B4J2A2;A0A075B767;A0A075B759;Q9Y536;F5H284;P0DN37	Peptidyl-prolyl cis-trans isomerase A;Peptidyl-prolyl cis-trans isomerase A, N-terminally processed;Peptidyl-prolyl cis-trans isomerase	3.64	5.0e-03	1.8e-03	24.55	24.66	24.76	25.33	17.84	22.46	21.54	22.89	11	7	10	10	+
PPP1R12A	O14974;F8VZN8;H0YHI8;A0A3B3ISH4;H0YIS4;H0YIM2;H0YIS3;H0YHL8;F8VW28;A0A0U1RQZ1;H0YIL7;E1CKY7;O60237	Protein phosphatase 1 regulatory subunit 12A	2.89	2.7e-02	1.4e-02	21.55	22.13	24.11	23.82	NaN	NaN	18.73	21.29	12	7	12	12	+
PRDX1	Q06830;A0A0A0MSI0;A0A0A0MRQ5	Peroxiredoxin-1	6.09	1.4e-04	2.3e-05	26.8	27.51	25.85	26.89	17.61	20.2	22.53	22.33	18	17	18	18	+
PRDX2	P32119;A6NIW5	Peroxiredoxin-2	6.5	5.1e-05	5.9e-06	23.58	24.52	22.55	22.86	NaN	17.55	16.2	NaN	8	9	12	8	+
PRKDC	P78527;F5GX40;H0YG84	DNA-dependent protein kinase catalytic subunit	5.13	5.9e-05	7.1e-06	23.58	23.36	23.39	23.62	16.72	18.76	17.67	20.27	53	48	51	33	+
PRPF8	Q6P2Q9;I3L0J9;I3L3Z8;I3L1T8	Pre-mRNA-processing-splicing factor 8	4.46	2.7e-04	5.3e-05	20.41	21.2	20.2	21.27	NaN	NaN	16.45	16.17	17	11	14	8	+
PSMC2	P35998;C9JX88;C9JLS9	26S protease regulatory subunit 7	5.76	1.0e-04	1.6e-05	22.57	23.41	22.33	22.73	NaN	NaN	18.06	15.93	12	13	14	11	+
QARS1	P47897;A0A1B0GVU9;B4DDN1;H7C0R3;A0A0U1RQT0;A0A0U1RQX5;A0A0U1RRI9;A0A0U1RQQ5;A0A0U1RQE9;A0A0U1RQM8;A0A0U1RR66;A0A1B0GTT3;A0A0U1RQU2;A0A0U1RRC8;A0A0U1RQL2;A0A0U1RQX9;F2Z2V6;A0A0U1RRJ7;A0A0U1RQJ6;A0A0U1RR79;A0A0U1RQC3	Glutamine--tRNA ligase	4.19	2.1e-04	3.9e-05	20.72	20.91	21.77	22.18	NaN	16.86	18.15	16.59	7	8	12	8	+
RAB14	P61106;X6RFL8	Ras-related protein Rab-14	2.24	3.3e-02	1.7e-02	22.91	23.2	21.78	22.82	18.44	21.66	21.2	NaN	10	9	11	6	+
RAB18	Q9NP72;A0A087X163;Q5W0J0;H0Y6T8	Ras-related protein Rab-18	2.38	2.7e-02	1.3e-02	22.29	21.63	21.15	21.65	NaN	20.46	18.14	NaN	5	6	4	5	+
RAB2A	P61019;E9PKL7;A0A3B3ITL1;Q8WUD1;H7C125;H0YD31;E9PE37;A0A1D5RMT4;H0YDL5;Q6PIK3	Ras-related protein Rab-2A	2.44	4.0e-02	2.1e-02	23.92	23.75	20.94	22.91	21.57	21.23	18.54	NaN	11	12	11	7	+
RAB6A	P20340;J3KR73;C9JU14;F5H3K7;F5GX61;C9JB90;C9J0I2	Ras-related protein Rab-6A	7.41	1.8e-06	4.3e-08	24.7	25.35	24.58	24.91	NaN	17.05	17.06	18.33	13	13	11	13	+
RAB7A	A0A6Q8PG52;A0A6Q8PH84;P51149;A0A6Q8PGE6;C9J592;C9J8S3;C9IZZ0;C9J4V0;C9J7D1;C9J4S4;A0A6Q8PF79	Ras-related protein Rab-7a	3.27	1.1e-02	4.7e-03	24.61	23.32	21.89	22.76	NaN	21.99	19.67	17.96	6	9	8	3	+
RACK1	P63244;J3KPE3;D6RAC2;D6REE5;H0Y8W2;H0YAM7;D6RHH4;H0YAF8;D6R9L0;D6R9Z1;D6RFX4;D6RBD0;H0Y8R5;D6RFZ9;E9PD14;D6RAU2;D6RF23;D6RGK8;D6R909;D6RHJ5;H0Y9P0;D6RDI0	Guanine nucleotide-binding protein subunit beta-2-like 1;Guanine nucleotide-binding protein subunit beta-2-like 1, N-terminally processed	2.77	1.5e-02	6.4e-03	23.63	23.65	23.28	23.14	20.9	22.53	18.54	NaN	14	15	14	6	+
RARS1	P54136;E5RJM9;E5RH09;E5RI24	Arginine--tRNA ligase, cytoplasmic	5.56	3.8e-05	4.1e-06	22.34	22.45	22.13	22.64	NaN	16.98	16.67	NaN	13	10	12	9	+
RBM14	Q96PK6;A0A0A6YYI9;F8WDX3;A0A0A0MSL8;B8ZZ74	RNA-binding protein 14	5.55	9.7e-05	1.4e-05	22.62	23.09	24.11	23.87	NaN	NaN	17.34	18.41	12	11	15	15	+
RBMX	P38159;H3BT71;H3BUY5;H0Y6E7;H3BR27;H3BNC1;O75526;Q8N7X1	RNA-binding motif protein, X chromosome;RNA-binding motif protein, X chromosome, N-terminally processed	8.75	9.7e-05	1.3e-05	23.98	24.53	20.53	20.8	NaN	14.45	12.97	NaN	19	14	22	20	+
RER1	O15258;Q5T092;A0A0A0MR06;Q5T091;Q5T093	Protein RER1	1.83	4.3e-02	2.3e-02	21.6	21.24	21.11	21.61	NaN	NaN	19.03	20.09	3	2	2	2	+
RPL11	P62913;Q5VVC8	60S ribosomal protein L11	1.74	2.6e-02	1.2e-02	23.95	24.05	24.17	23.62	NaN	22.83	22.23	21.57	4	3	3	7	+
RPL30	P62888;E5RI99;A0A0B4J213;A0A0C4DH44;E5RJH3	60S ribosomal protein L30	2.19	2.3e-02	1.1e-02	23.6	22.92	22.42	22.62	NaN	20.27	21.14	NaN	6	7	6	7	+
RPL4	P36578;H3BM89;H3BTP7;H3BU31	60S ribosomal protein L4	3.04	1.5e-02	6.3e-03	23.26	23.64	23.88	23.82	20.01	17.57	22.18	22.67	10	6	10	6	+
RPL5	P46777;A0A2R8Y6J3;Q5T7N0;A0A2R8Y4A2;R4GNJ2	60S ribosomal protein L5	3.54	4.1e-03	1.4e-03	23.63	23.2	22.86	23.2	18.69	22.83	18.9	18.31	8	7	8	7	+
RPL6	Q02878;F8VZ45;U3KQR5;F8VR69;F8VZA3;F8VWR1;F8VU16	60S ribosomal protein L6	3.09	2.0e-02	9.3e-03	24.25	24.43	25.86	25.58	18.87	21.17	23.21	24.54	11	9	11	10	+
RPL7	P18124;A8MUD9;C9JIJ5;C9JZ88	60S ribosomal protein L7	2.87	4.0e-03	1.3e-03	23.58	24.01	24.56	24.53	19.24	22.41	21.74	21.83	8	5	9	5	+
RPN1	P04843;B7Z4L4;F8WF32	Dolichyl-diphosphooligosaccharide--protein glycosyltransferase subunit 1	3.82	4.1e-05	4.5e-06	24.12	24.52	24.41	24.53	20.47	20.42	20.33	21.09	18	17	21	12	+
RPS11	P62280;M0QZC5;M0R1H6;M0R1H5	40S ribosomal protein S11	2.71	4.9e-02	2.7e-02	24.01	24.04	23.59	23.5	17.08	23.05	23.19	20.97	8	7	9	12	+
RPS2	P15880;H0YEN5;E9PQD7;I3L404;E9PM36;E9PMM9;E9PPT0;H3BNG3;H0YE27	40S ribosomal protein S2	2.41	1.3e-02	5.7e-03	23.73	23.85	22.92	23.34	20.12	22.6	22.08	19.4	8	6	7	10	+
RPS27A	P62979;P0CG48;F5GYU3;F5H747;F5H388;B4DV12;F5H265;Q5PY61;F5H2Z3;F5H6Q2;J3QKN0;Q96C32;J3QTR3;J3QS39;P62987;P0CG47;F5GXK7;A0A2R8Y422;M0R1V7;J3QSA3;F5GZ39;M0R1M6;M0R2S1	Ubiquitin-40S ribosomal protein S27a;Ubiquitin;40S ribosomal protein S27a;Polyubiquitin-C;Ubiquitin;Ubiquitin-60S ribosomal protein L40;Ubiquitin;60S ribosomal protein L40;Polyubiquitin-B;Ubiquitin	2.47	4.6e-03	1.6e-03	23.69	24.33	23.27	23.33	19.67	21.41	21.87	21.78	7	6	6	5	+
RPS3A	P61247;H0Y9Y4;D6RG13;D6RAT0;E9PFI5;H0Y8L7;D6RB09;D6R9B6;D6RAS7;D6RI02;D6RED7;D6RGE0	40S ribosomal protein S3a	4.01	1.6e-03	4.1e-04	23.71	23.91	20.86	21.33	NaN	18.78	17.9	18.66	11	9	13	9	+
RPS4X	P62701;Q8TD47;C9JEH7;P22090	40S ribosomal protein S4, X isoform	1.92	2.0e-02	9.2e-03	22.14	22.75	22.96	23.09	NaN	21.32	19.95	21.17	9	9	7	11	+
RPS6	P62753;A2A3R5;A2A3R7	40S ribosomal protein S6	2.19	1.4e-02	5.9e-03	24.03	23.1	22.5	24.08	20.4	22.81	21.12	20.6	6	7	8	5	+
RPS8	P62241;Q5JR95	40S ribosomal protein S8	2.23	1.6e-02	7.3e-03	23.91	23.55	23.49	24.15	19.45	21.78	22.39	22.59	10	9	11	7	+
RPS9	P46781;B5MCT8;C9JM19;F2Z3C0;A8MXK4	40S ribosomal protein S9	3.11	3.0e-03	9.2e-04	22.83	23.46	21.8	23.2	18.59	20.88	19.67	NaN	9	7	6	8	+
RPSA	C9J9K3;P08865;A0A0C4DG17;F8WD59	40S ribosomal protein SA	3.31	4.7e-04	1.0e-04	23.13	23.65	23.05	23.53	19.47	20.31	20.29	NaN	6	8	7	5	+
RRBP1	Q9P2E9;A0A087WVV2;F8W7S5;A0A087WU26;A2A2S5;V9GY78;H9KV85;E9PN67;C9J066;Q8N4C6	Ribosome-binding protein 1	6.95	5.0e-06	1.7e-07	22.44	23.08	23.57	24.56	16.39	15.22	17.93	16.28	27	25	32	28	+
RUVBL1	Q9Y265;E7ETR0;H7C4G5;J3QLR1;H7C4I3	RuvB-like 1	5.28	6.8e-05	8.5e-06	23.35	23.46	23.43	23.46	NaN	18.64	17.65	NaN	12	12	12	10	+
RUVBL2	Q9Y230;M0R0Y3;X6R2L4;M0QXI6;M0R0Z0;A0A1W2PS48	RuvB-like 2	5.64	1.0e-04	1.5e-05	22.25	23.2	22.8	23.68	NaN	NaN	16.51	18.17	13	8	13	10	+
S100A11	P31949	Protein S100-A11;Protein S100-A11, N-terminally processed	3.51	3.0e-03	9.5e-04	25.39	25.12	27.05	24.89	22.54	23.29	20.46	NaN	7	7	7	4	+
SDCBP	O00560;B4DHN5;E9PBU7;G5EA09	Syntenin-1	3.78	1.2e-03	3.0e-04	24.07	24.48	24.07	23.95	19.55	21.19	NaN	NaN	9	9	9	3	+
SFPQ	P23246;H0Y9K7;H0Y9U2	Splicing factor, proline- and glutamine-rich	8.27	4.8e-06	1.5e-07	24.56	24.29	25.36	24.91	NaN	NaN	16.05	16.97	19	18	22	17	+
SFXN1	Q9H9B4;D6RFI0;D6RDG7;S4R2X2;D6RAE9	Sideroflexin-1	2.02	2.2e-02	1.0e-02	21.21	21.77	22.45	22.35	NaN	20.21	18.85	20.71	3	6	6	4	+
SLC1A5	Q15758;M0QXM4;M0QX44;M0R144	Neutral amino acid transporter B(0);Amino acid transporter	3.01	5.5e-03	2.0e-03	22.71	21.88	23	23.76	NaN	NaN	19.56	20.09	3	4	4	3	+
SLC25A3	Q00325	Phosphate carrier protein, mitochondrial	2.47	3.5e-02	1.8e-02	23.43	23.67	23.26	23.49	NaN	22.63	19.36	NaN	6	8	4	6	+
SLC25A6	P12236	ADP/ATP translocase 3;ADP/ATP translocase 3, N-terminally processed	2.72	4.2e-02	2.2e-02	22.94	22.31	22.16	22.62	NaN	22.8	19.25	17.31	12	12	12	11	+
SNAP29	O95721;C9JAF7	Synaptosomal-associated protein 29;Synaptosomal-associated protein	2.46	1.1e-02	4.3e-03	20.51	21.04	21.24	21.66	NaN	NaN	18.72	18.58	3	4	2	5	+
SND1	Q7KZF4;H7C597	Staphylococcal nuclease domain-containing protein 1	6.16	7.5e-06	3.8e-07	23.4	23.89	23.98	24.34	NaN	17.68	17	18.54	17	25	19	24	+
SNRNP70	P08621;M0QYR1;M0QX04	U1 small nuclear ribonucleoprotein 70 kDa	4.02	3.0e-03	9.1e-04	23	23.09	21.85	21.34	NaN	17.02	19.58	NaN	7	7	11	4	+
SRPRA	P08240	Signal recognition particle receptor subunit alpha	3.87	2.5e-03	7.2e-04	19.66	20.24	21.19	21.02	NaN	17.76	15.55	NaN	6	5	6	5	+
TAGLN2	P37802;X6RJP6;C9J5W6;Q9UI15	Transgelin-2	6.47	1.2e-04	1.9e-05	25.65	25.56	24.22	24.7	15.58	17.56	20.4	20.71	9	9	12	6	+
TBC1D22B	Q9NU19	TBC1 domain family member 22B	11.29	3.9e-07	2.8e-09	25.78	25.84	27.61	27.62	NaN	16.14	15.66	14.45	23	22	24	32	+
TCP1	P17987;E7ERF2;E7EQR6;F5H282;F5GZ03;F5H136;F5GZI8;F5H676;F5H726;F5GYL4;F5H7Y1	T-complex protein 1 subunit alpha	3.28	1.6e-03	4.3e-04	24.16	24.05	23	23.59	19.54	21.75	18.94	21.43	16	23	20	12	+
TECR	Q9NZ01;M0R2N5;M0R3C3;M0R329	Very-long-chain enoyl-CoA reductase	3.35	3.3e-02	1.7e-02	20.11	20.29	23.06	23.4	NaN	16.72	20.01	NaN	5	3	3	3	+
TJP1	A0A087X0K9;G3V1L9;Q07157;A0A7I2V5U5;G5E9E7;A0A0G2JNH2;H0YKB1	Tight junction protein ZO-1	3.43	1.4e-03	3.6e-04	22.91	22.96	22.54	22.16	19.1	NaN	NaN	19.33	21	14	21	14	+
TKT	P29401;A0A0B4J1R6;E9PFF2;F8W888;F8WAX4	Transketolase	7.31	1.8e-06	4.0e-08	23.68	24.41	24.21	24.42	NaN	17.51	16.82	16.28	14	14	12	14	+
TLN1	Q9Y490;A0A1B0GVU7;H0YMT1	Talin-1	8.7	4.8e-06	1.5e-07	22.86	23.79	24.56	24.46	NaN	15.2	15.24	NaN	51	44	52	58	+
TPM3	A0A087WWU8;D6R904;A0A494C0G0;Q5VU61		7.63	7.5e-06	3.8e-07	25.12	24.49	25.5	25.59	NaN	NaN	18.03	17.06	19	21	20	21	+
TRAP1	Q12931;I3L0K7;I3L239;I3L253	Heat shock protein 75 kDa, mitochondrial	1.43	4.3e-02	2.3e-02	21.21	21.55	21.58	22.07	20.31	21.09	19.67	19.61	7	7	2	3	+
TUBB	Q5JP53;P07437;Q5ST81;A6NNZ2	Tubulin beta chain	1.95	2.6e-02	1.3e-02	26.69	26.38	27.02	28.22	24.12	26.69	24.68	25.02	18	19	22	21	+
TUBB3	Q13509;A0A0B4J269;G3V5W4;G3V2R8;G3V3R4;G3V2N6;G3V3J6;G3V3W7	Tubulin beta-3 chain	4.21	7.0e-04	1.7e-04	24	23.76	23.92	24.31	18.94	21.83	18.59	NaN	15	16	18	16	+
TUBB4B	P68371;M0R2D3;M0R0X0;M0QY85;M0QY37;M0QX14;M0QYM7;M0R042;M0QZL7;M0R2T4;A0A075B724	Tubulin beta-4B chain	2.41	1.3e-02	5.3e-03	25.93	25.95	25.91	26.09	21.35	24.98	24.12	23.77	19	20	23	23	+
UAP1	Q16222;A0A087X226;Q3KQV9	UDP-N-acetylhexosamine pyrophosphorylase;UDP-N-acetylgalactosamine pyrophosphorylase;UDP-N-acetylglucosamine pyrophosphorylase	2.55	4.0e-03	1.3e-03	22.66	23.82	22.65	23.51	21.09	21.59	20.46	19.3	11	6	10	8	+
UGDH	O60701;E7ER83;E7ETF4;E7EV97;E7ER95;D6RHF4;E9PBD2	UDP-glucose 6-dehydrogenase	6.6	2.6e-05	2.1e-06	24.17	24.6	23.05	23.49	NaN	NaN	16.87	17.58	11	12	14	11	+
UQCRC1	P31930	Cytochrome b-c1 complex subunit 1, mitochondrial	2.21	3.5e-02	1.8e-02	21.99	21.67	20.91	21.03	NaN	NaN	18.12	20.26	7	6	6	6	+
VARS	P26640;A0A140T936;A0A140T954;A2ABF4;A0A0G2JJT9;H0Y426;A0A140T904	Valine--tRNA ligase	2.69	1.5e-02	6.6e-03	21.54	21.88	22.46	23.18	NaN	20.5	18.65	NaN	12	7	9	6	+
VCL	P18206;A0A096LPE1	Vinculin	6.65	1.8e-05	1.3e-06	23.32	23.67	23.5	23.28	NaN	16.13	17.46	NaN	22	31	30	15	+
VCP	P55072;A0A7I2V540;A0A7I2V5G8;A0A7I2V2Y2;A0A7I2YQJ0	Transitional endoplasmic reticulum ATPase	8.92	7.0e-07	8.0e-09	26.91	26.58	25.57	25.93	16.88	17.01	18.09	NaN	44	47	51	42	+
VDAC2	P45880;A0A0A0MR02;Q5JSD2;Q5JSD1;A2A3S1	Voltage-dependent anion-selective channel protein 2	3.88	1.5e-03	4.0e-04	23.15	22.63	22.76	22.89	NaN	17.88	20.08	NaN	6	9	4	6	+
VIM	P08670;B0YJC4;B0YJC5;A0A1B0GTT5;A0A1B0GVG8;H7C5W5;P41219;P17661;F8W835;P07196	Vimentin	2.76	5.9e-04	1.3e-04	29.46	29.37	28.72	29.18	25.99	26.35	26.87	26.47	56	58	67	68	+
WDR1	O75083;D6RD66	WD repeat-containing protein 1	4.58	6.4e-04	1.5e-04	22.73	23.21	23.04	23.2	17.79	20.74	16.86	NaN	14	13	15	10	+
XRCC6	P12956;B1AHC9	X-ray repair cross-complementing protein 6	4.61	1.0e-04	1.6e-05	22.62	24.08	23.82	23.63	18.46	NaN	19.96	18.35	14	11	14	11	+
YWHAB	P31946;Q4VY19;A0A0J9YWE8;Q4VY20;A0A0J9YWZ2	14-3-3 protein beta/alpha;14-3-3 protein beta/alpha, N-terminally processed	3.53	9.0e-03	3.5e-03	23.38	23.43	24.22	23.92	NaN	22.8	17.77	20.05	9	11	10	9	+
YWHAG	P61981	14-3-3 protein gamma;14-3-3 protein gamma, N-terminally processed	2.42	8.2e-03	3.1e-03	22.64	23.18	24.36	24.35	NaN	21.31	21.57	20.76	10	9	9	8	+
YWHAH	Q04917;A2IDB2;F8WEB6;A2IDB1	14-3-3 protein eta	2.62	2.5e-03	7.1e-04	22.28	22.04	22.65	22.52	19.47	20.29	19.51	NaN	10	9	10	6	+
YWHAQ	P27348;E9PG15	14-3-3 protein theta	6.51	6.3e-05	7.6e-06	23.69	24.45	25.76	24.42	18.95	NaN	17.2	NaN	9	11	11	9	+
YWHAZ	P63104;E7EX29;E7ESK7;E9PD24;E7EVZ2;E5RIR4;B0AZS6;E5RGE1;B7Z2E6;H0YB80	14-3-3 protein zeta/delta	2.15	7.3e-03	2.7e-03	25.35	25.22	25.85	25.58	NaN	23.7	23.02	23.34	13	14	17	14	+
ZC3HAV1	Q7Z2W4	Zinc finger CCCH-type antiviral protein 1	7.66	7.5e-06	3.8e-07	22.52	22.39	23.63	23.36	NaN	15.61	15.02	NaN	15	14	20	17	+

## Sheet: 9. Significant RQ vs. EV-H2O2
	107 proteins significant RQ vs. EV vs. H2O2
	ACTN4
	AHCY
	ALDOA
	ANXA1
	ANXA2
	ATP2B1
	CAPZA1
	CAPZB
	CCAR2
	CCT2
	CCT3
	CCT4
	CCT7
	CCT8
	CFL1
	CLIC1
	DDX3X
	DHX15
	DHX9
	DPYSL2
	DYNC1H1
	EEF1G
	EEF2
	EIF2S3
	EIF3E
	EIF3L
	EIF4A1
	FASN
	FLNA
	GDI2
	GNAI3
	HDLBP
	HNRNPA1
	HNRNPA2B1
	HNRNPAB
	HNRNPC
	HNRNPD
	HNRNPH3
	HNRNPK
	HNRNPM
	HNRNPU
	HSP90AA1
	HSP90AB1
	HSPA1B
	HSPA8
	HSPB1
	HSPH1
	IMPDH2
	ITGB1
	KHDRBS1
	LDHA
	LDHB
	LGALS1
	LMNA
	MTHFD1
	MX1
	MYH9
	MYL6
	MYO1C
	MYOF
	NAMPT
	NONO
	NQO1
	PABPC1
	PCBP1
	PDCD6IP
	PFKP
	PFN1
	PGD
	PHB1
	PLEC
	PPIA
	PRDX1
	PRDX2
	PRKDC
	PRPF8
	QARS1
	RAB14
	RAB6A
	RAB7A
	RBM14
	RPL11
	RPN1
	RPS8
	RPS9
	RRBP1
	RUVBL2
	S100A11
	SDCBP
	SFPQ
	SFXN1
	SND1
	TAGLN2
	TCP1
	TKT
	TLN1
	TUBB
	TUBB4B
	UAP1
	VCP
	VDAC2
	VIM
	XRCC6
	YWHAB
	YWHAG
	YWHAH
	YWHAZ

## Sheet: 10. Unique RQ vs. EV
Gene Name	Protein IDs	Protein Name	LFQ RQ1	LFQ RQ2	LFQ RQ3	LFQ RQ4	LFQ EV1	LFQ EV2	LFQ EV3	LFQ EV4	Pep RQ1	Pep RQ2	Pep RQ3	Pep RQ4	Peptide filter
AAK1	A0A096LP25;Q2M2I8;Q6ZSR9;E9PG46;A0A096LNZ0;A0A096LP60	AP2-associated protein kinase 1	19.39	19.62	22.45	21.58	NaN	NaN	NaN	NaN	7	5	3	6	+
ABCE1	P61221;D6R9I9;D6RGF4;H0Y990	ATP-binding cassette sub-family E member 1	20.82	20.78	20.04	20.69	NaN	NaN	NaN	NaN	4	5	5	2	+
ABCF2	Q9UG63;C9JHK9;C9JZV3	ATP-binding cassette sub-family F member 2	19.61	19.6	20.91	21.51	NaN	NaN	NaN	NaN	3	3	3	7	+
ABI1	B6VEX4;A0A0A0MRT6;Q8IZP0;H0Y6B5	Abl interactor 1	21.84	21.67	20.82	21.6	NaN	NaN	NaN	NaN	2	3	6	3	+
ACBD3	Q9H3P7	Golgi resident protein GCP60	23.66	24.62	22.86	23.29	NaN	NaN	NaN	NaN	14	12	14	6	+
ACLY	P53396;K7ESG8;K7EIE7	ATP-citrate synthase	23.54	23.78	24.93	25.03	NaN	NaN	NaN	NaN	17	20	18	14	+
ACOT2	A0A087X0W7;G3V4F2;A0A087WT95;Q86TX2;P49753;A0A2R8Y7H3	Acyl-coenzyme A thioesterase 1;Acyl-coenzyme A thioesterase 2, mitochondrial	19.8	19.99	22.41	21.62	NaN	NaN	NaN	NaN	2	2	4	3	+
ACTR3	P61158;B4DXW1;F8WDR7;F8WEW2;F8WE84;Q9P1U1	Actin-related protein 3	21.48	21.14	21.09	19.41	NaN	NaN	NaN	NaN	6	10	7	7	+
ADAR	P55265;A0A3B3IRQ9;A0A3B3ISX1;A0A3B3ITG9;A0A3B3ISU1	Double-stranded RNA-specific adenosine deaminase	22.38	22.24	22.99	23.55	NaN	NaN	NaN	NaN	14	13	15	12	+
ADSL	P30566;A0A1B0GTJ7;A0A1B0GWJ0;A0A0A6YY92;A0A096LNY6;A0A1B0GWF8;A0A1B0GTG9;A0A096LNY5;A0A096LNY4;A0A096LP72;B4DEP1;A0A1W2PRX2;A0A096LP76;A0A096LP92;A0A096LPA2;A0A096LNT0;V9GY96	Adenylosuccinate lyase	20.97	21.48	21.41	22.2	NaN	NaN	NaN	NaN	3	2	4	3	+
AFAP1	Q8N556	Actin filament-associated protein 1	20.32	21.01	21.45	20.9	NaN	NaN	NaN	NaN	4	5	7	3	+
AGO2	Q9UKV8;Q5TA58;A0A6I8PTZ8;Q9UL18;E5RJY2	Protein argonaute-2	19.44	20.41	21.76	19.34	NaN	NaN	NaN	NaN	4	4	6	4	+
AIMP2	Q13155;A8MU58	Aminoacyl tRNA synthase complex-interacting multifunctional protein 2	21.43	21.25	22.25	22.03	NaN	NaN	NaN	NaN	2	2	6	2	+
AIP	O00170;E9PMH2;V9GYQ3	AH receptor-interacting protein	21.54	22.32	20.87	21.74	NaN	NaN	NaN	NaN	3	3	7	4	+
AKAP2	Q9Y2D5	A-kinase anchor protein 2	19.62	21.82	22.77	22.9	NaN	NaN	NaN	NaN	7	3	9	12	+
AKR1A1	P14550;Q5T621;V9GYG2;V9GYP9	Alcohol dehydrogenase [NADP(+)]	19.46	20.26	19.68	19.78	NaN	NaN	NaN	NaN	2	3	3	3	+
ALDH7A1	P49419;A0A1B0GW77;A0A1B0GTG2;A0A1B0GTY9;A0A1B0GW82;A0A1B0GUA1;A0A1B0GTJ4;A0A1B0GV49;A0A0J9YWF7;A0A1B0GUY0;H0YHM6;F8WDY6;F8VVF2;A0A1B0GVU0;A0A0J9YWM6;F8WD33;A0A1B0GW65;A0A0J9YWK1	Alpha-aminoadipic semialdehyde dehydrogenase	20.29	20.04	18.76	21.03	NaN	NaN	NaN	NaN	3	6	2	2	+
ALDOC	P09972;A8MVZ9;C9J8F3;J3KSV6;J3QKP5;K7EKH5;J3QKK1	Fructose-bisphosphate aldolase C;Fructose-bisphosphate aldolase	24.04	24.14	21.46	21.9	NaN	NaN	NaN	NaN	7	6	8	8	+
AMPD2	A0A5F9UK94;H0Y360;Q01433;A0A590UK85;A0A590UJY6;E9PIJ1;E9PJF6;A0A590UJX5;H0YF16	AMP deaminase 2	17.65	19.72	20.51	22.74	NaN	NaN	NaN	NaN	4	3	2	6	+
ANK1	P16157;H0YBS0;A0A2R8Y4B0	Ankyrin-1	18.73	19.42	22.21	21.66	NaN	NaN	NaN	NaN	5	4	4	4	+
ANKFY1	Q9P2R3;I3L3P8	Rabankyrin-5	24.52	25.74	24.57	25.9	NaN	NaN	NaN	NaN	4	4	3	3	+
ANKHD1	Q8IWZ3;H0Y785;H0Y472;H0Y4P6;A0A0A0MQZ8;H0Y7Y3;H7C0V5	Ankyrin repeat and KH domain-containing protein 1	19.46	20.02	20.08	21.52	NaN	NaN	NaN	NaN	2	4	5	5	+
ANKRD17	H0YM23;O75179;A0A1W2PQ15;H0YLQ3	Ankyrin repeat domain-containing protein 17	18.37	18.89	17.95	18.29	NaN	NaN	NaN	NaN	3	2	3	3	+
ANLN	Q9NQW6;C9JJT6;H7C3S1;H7C1K5;H7C0Y6;H7C167;H7C1C2	Actin-binding protein anillin	21.36	21.43	21.22	21.99	NaN	NaN	NaN	NaN	8	9	7	8	+
ANXA4	P09525;Q6P452;B4E1S2	Annexin A4;Annexin	20.05	20.92	22.65	22.65	NaN	NaN	NaN	NaN	5	3	3	5	+
ANXA6	P08133;E5RFF0;E5RI05;E5RJF5;E5RK63;E5RIU8;E5RJR0	Annexin A6	21.28	20.79	20.99	22.04	NaN	NaN	NaN	NaN	10	10	7	3	+
AP1M1	Q9BXS5;K7EJL1;E7ENJ6;K7EQX3;K7ENA7;K7EQ90;K7ER75;K7EPJ8	AP-1 complex subunit mu-1	20.08	20.26	18.67	18.74	NaN	NaN	NaN	NaN	4	2	5	2	+
AP3D1	O14617;A0A2R8Y611;A0A2R8Y4J3;K7ELX8;A0A087WYN6	AP-3 complex subunit delta-1	20.06	20.03	21.19	20.88	NaN	NaN	NaN	NaN	3	5	4	3	+
API5	G3V1C3;Q9BZZ5;E9PQK6;H0YER7	Apoptosis inhibitor 5	19.27	20.2	19.81	19.58	NaN	NaN	NaN	NaN	3	3	3	2	+
APLP2	Q06481	Amyloid-like protein 2	21.1	20.57	21.33	21.32	NaN	NaN	NaN	NaN	2	2	4	3	+
ARFGAP1	F8W1U7;Q8N6T3;E5RHT6;F8VWH9;E5RHC5;F8VWB3;E5RHH7	ADP-ribosylation factor GTPase-activating protein 1	20.89	22.18	19.96	21.98	NaN	NaN	NaN	NaN	4	3	4	2	+
ARFGAP3	Q9NP61;B0QYV8	ADP-ribosylation factor GTPase-activating protein 3	21.27	22.34	22.46	23.24	NaN	NaN	NaN	NaN	3	3	7	6	+
ARFGEF1	Q9Y6D6;E5RIF2;E5RHL7;E5RHZ1;E5RJN9	Brefeldin A-inhibited guanine nucleotide-exchange protein 1	22.58	21.8	21.07	23.52	NaN	NaN	NaN	NaN	13	13	11	7	+
ARFGEF2	Q9Y6D5	Brefeldin A-inhibited guanine nucleotide-exchange protein 2	19.39	21.22	19.02	20.42	NaN	NaN	NaN	NaN	10	7	9	5	+
ARHGEF10	O15013;H0YAN8;E9PB39	Rho guanine nucleotide exchange factor 10	20.11	20.65	20.7	22.07	NaN	NaN	NaN	NaN	6	3	4	2	+
ARID1A	O14497;H0Y488;A0A1B0GTU5;A0A087WUV6;H0YEW5;H0YCU6	AT-rich interactive domain-containing protein 1A	19.26	19.57	22.01	22.52	NaN	NaN	NaN	NaN	9	6	7	13	+
ARL8A	Q96BM9;A0A087X2J2	ADP-ribosylation factor-like protein 8A	20.01	21.01	18.44	19.75	NaN	NaN	NaN	NaN	2	2	2	2	+
ASNS	P08243;F8WEJ5;C9J057;C9JT45;C9JM09;C9JLN6	Asparagine synthetase [glutamine-hydrolyzing]	20.79	21.09	21.96	21.67	NaN	NaN	NaN	NaN	4	5	7	2	+
ATG3	Q9NT62;F8WDI0;C9JNW8	Ubiquitin-like-conjugating enzyme ATG3	20.69	17.86	21.36	22.58	NaN	NaN	NaN	NaN	3	4	2	4	+
ATL3	Q6DD88;F5H6I7;F5GWF8	Atlastin-3	20.42	20.47	19.84	21.2	NaN	NaN	NaN	NaN	4	3	4	2	+
ATP13A1	Q9HD20;H7C3H2	Manganese-transporting ATPase 13A1	19.12	19.56	20.46	20.06	NaN	NaN	NaN	NaN	2	2	4	2	+
ATP2C1	H0Y9V7;B4E2Q0;P98194;H0Y8X9;H0Y9S7	Calcium-transporting ATPase;Calcium-transporting ATPase type 2C member 1	18.25	19.05	18.68	19.79	NaN	NaN	NaN	NaN	5	3	4	3	+
ATP6V1B2	P21281;H0YC04;E5RGH6;H0YAT8	V-type proton ATPase subunit B, brain isoform	19.9	20.6	22.14	21.94	NaN	NaN	NaN	NaN	2	3	4	5	+
ATXN2	A0A2R8YDM9;A0A2R8Y5A6;H0YH87;A0A5F9ZI57;A0A2R8Y7E6;A0A5F9ZHX3;F8VRK6;A0A5F9ZH85;A0A2R8Y6W7;A0A2R8YGV1		21.67	22.02	23.05	22.56	NaN	NaN	NaN	NaN	5	5	6	9	+
BAG3	O95817;C9JFK9	BAG family molecular chaperone regulator 3	21.73	21.97	22.63	22.43	NaN	NaN	NaN	NaN	9	6	10	6	+
BCAR1	P56945;A0A2R8Y8C4;A0A2R8Y4C2	Breast cancer anti-estrogen resistance protein 1	21.2	22.09	20.44	21.34	NaN	NaN	NaN	NaN	6	8	10	4	+
BCAR3	O75815;Q5T7I8;F5H5M1;Q92529	Breast cancer anti-estrogen resistance protein 3	20.03	19.74	20.38	20.1	NaN	NaN	NaN	NaN	3	2	3	2	+
BCLAF1	Q9NYF8;H0YF14	Bcl-2-associated transcription factor 1	19.23	20.04	21.55	21.93	NaN	NaN	NaN	NaN	2	4	6	13	+
BLZF1	Q9H2G9;Q5T532;Q5T534	Golgin-45	17.86	19.77	22.62	21.01	NaN	NaN	NaN	NaN	3	2	2	4	+
BOLA2	Q9H3K6;A0A087WZT3;H3BV85;H3BPT9;H3BTW0;A0A0B4J295;H3BVE0	BolA-like protein 2	22	22.2	23.2	22.52	NaN	NaN	NaN	NaN	2	3	2	3	+
CACYBP	Q9HB71;B2ZWH1	Calcyclin-binding protein	24.1	24.16	25.46	24.37	NaN	NaN	NaN	NaN	6	8	10	5	+
CALD1	E7EX44;Q05682;E9PGZ1;C9J813;A0A6Q8PGI1;C9JEK3;C9JE79;F8WE61;REV__H0YH95;REV__H0YEF9;REV__E9PJZ7;REV__H0YHK3;REV__Q13136;REV__A0A2R8Y7R9;REV__G3V200;REV__O75334	Caldesmon	21.3	22.21	21.84	22.91	NaN	NaN	NaN	NaN	8	5	10	7	+
CALM2	P0DP25;P0DP24;P0DP23;E7EMB3;F8WBR5;M0QZ52;G3V479;G3V361;A0A590UJI2;Q96HY3;A0A590UJC0;G3V226;C9J7T9;P27482;P02585		23.63	23.55	21.91	20.05	NaN	NaN	NaN	NaN	4	6	5	2	+
CAMK2D	D6R938;E9PBG7;E9PF82;Q13557;H0Y9J2;A0A5F9ZH90;A0A5F9ZHY2;A0A5K1VW76;A0A5F9ZHM9;A0A5F9ZH21;A0A5F9ZHR5;D6RFJ0;A0A5F9ZH50;Q9UQM7;H0Y9C2	Calcium/calmodulin-dependent protein kinase type II subunit delta	21.68	22.75	22.58	23.55	NaN	NaN	NaN	NaN	7	3	4	7	+
CAMK4	Q16566;D6REY7;D6RE65;D6RCD6	Calcium/calmodulin-dependent protein kinase type IV	21.15	21.53	18.54	19.39	NaN	NaN	NaN	NaN	7	7	7	2	+
CAND1	Q86VP6;A0A0C4DGH5;H0YH27;F5H6I6;A0A3B3ISC4;F8WBB8	Cullin-associated NEDD8-dissociated protein 1	21.06	21.24	21.05	22.09	NaN	NaN	NaN	NaN	10	14	12	6	+
CAPN1	P07384;E9PLX0;E9PJJ3;E9PLC9;E9PMC6;E9PJA6;E9PSA6;E9PQB3;E9PRM1;E9PL37;E9PIA9	Calpain-1 catalytic subunit	18.97	15.83	19.86	19.82	NaN	NaN	NaN	NaN	4	5	2	3	+
CAPN2	P17655	Calpain-2 catalytic subunit	22.09	21.8	19.9	21.04	NaN	NaN	NaN	NaN	7	10	9	5	+
CAPRIN1	Q14444;G3V153;E9PLA9	Caprin-1	23.44	23.46	23.24	23.61	NaN	NaN	NaN	NaN	8	12	14	11	+
CARM1	Q86X55;K7EQA8;K7EK20;K7EPK1;K7EQB9	Histone-arginine methyltransferase CARM1	21.44	22.03	21.12	21.17	NaN	NaN	NaN	NaN	2	4	4	3	+
CARS1	B4DKY1;P49589	Cysteine--tRNA ligase, cytoplasmic	19.8	19.44	19.66	21.31	NaN	NaN	NaN	NaN	2	4	2	2	+
CAV1	C9JKI3	Caveolin	23.5	24.25	26.13	25.07	NaN	NaN	NaN	NaN	7	7	7	4	+
CBR1	P16152;E9PQ63;A8MTM1	Carbonyl reductase [NADPH] 1	20.17	20.41	19.3	20.48	NaN	NaN	NaN	NaN	2	4	7	6	+
CBR3	O75828	Carbonyl reductase [NADPH] 3	19.77	20.31	20.4	20.56	NaN	NaN	NaN	NaN	3	3	2	4	+
CCDC50	Q8IVM0	Coiled-coil domain-containing protein 50	21.08	23.15	23.01	22.87	NaN	NaN	NaN	NaN	6	7	7	5	+
CD2AP	Q9Y5K6	CD2-associated protein	19.26	19.32	19.79	20.16	NaN	NaN	NaN	NaN	2	3	2	2	+
CDC37	Q16543;K7EQA9;K7EKQ2;K7EL68;K7EIU0	Hsp90 co-chaperone Cdc37;Hsp90 co-chaperone Cdc37, N-terminally processed	23.38	23.35	22.4	22.84	NaN	NaN	NaN	NaN	3	10	11	9	+
CDC5L	Q99459	Cell division cycle 5-like protein	17.75	19.84	20.48	19.07	NaN	NaN	NaN	NaN	3	3	5	2	+
CDCP1	Q9H5V8	CUB domain-containing protein 1	21.03	22.93	20.11	20.28	NaN	NaN	NaN	NaN	8	7	7	3	+
CDKN2A	P42771;J3QRG6;K7ES20;K7ENC6;P42772	Cyclin-dependent kinase inhibitor 2A	19.86	20.23	19.64	21.78	NaN	NaN	NaN	NaN	3	3	3	4	+
CDV3	Q9UKY7;D6R9V8;H0Y8K3;D6RFH2;D6RDN0;D6RAV0;D6R973	Protein CDV3 homolog	21.56	22.16	21.07	22.85	NaN	NaN	NaN	NaN	4	4	5	5	+
CEP170	Q5SW79;H0Y2V6;H0Y4T4;E7EWM2;E7EMW0;Q96L14;E5RG47;E5RGW7;E5RIH6;E5RJT5;E5RFU8	Centrosomal protein of 170 kDa	20.88	20.86	22.88	23.06	NaN	NaN	NaN	NaN	6	5	6	9	+
CHCHD3	C9JRZ6;Q9NX63;F8WAR4;A0A286YEX5	MICOS complex subunit MIC19	22.19	21.8	19.91	19.57	NaN	NaN	NaN	NaN	3	5	5	5	+
CLINT1	Q14677;H0YDU9;H0YD52	Clathrin interactor 1	21.38	21.78	22.09	22.92	NaN	NaN	NaN	NaN	7	6	11	6	+
CLTA	P09496;C9J8P9;F8WF69	Clathrin light chain A	21.64	22.5	22.74	22.89	NaN	NaN	NaN	NaN	4	3	3	4	+
CLUH	A0A494C0R8;I3L2B0;K7EIG1;I3L318;Q9Y5I4		19.76	20.03	20.72	20.2	NaN	NaN	NaN	NaN	3	4	2	4	+
CNDP2	Q96KP4;J3QKT2;J3QQN6;J3QR27;J3QLU1;J3QKQ0;J3QRD0;J3QL02;J3KSV5;A0A087WYZ1;J3KRD5;A0A087WVS2;J3QRA8;J3KSS4;J3QRP4;J3QRH4	Cytosolic non-specific dipeptidase	19.21	19.46	18.79	19.05	NaN	NaN	NaN	NaN	2	2	2	2	+
CNN2	B4DDF4;B4DUT8;Q99439;H3BVI6;A0A087X271;A0A087X1X5;K7ES69;H3BQH0;U3KPS3;A0A087WV51	Calponin;Calponin-2	23.67	23.34	20.57	20.95	NaN	NaN	NaN	NaN	8	9	10	5	+
CNN3	Q15417	Calponin-3	23.13	23.44	23.42	22.92	NaN	NaN	NaN	NaN	10	10	11	9	+
CNOT1	A5YKK6;H3BNB1;H3BMZ2;H3BTH2;H3BR89;H3BVC9;H3BMH0	CCR4-NOT transcription complex subunit 1	18.75	18.94	19.38	21.24	NaN	NaN	NaN	NaN	4	4	3	4	+
COMT	P21964;A0A7I2V370;E7EMS6;F8WBW9;E7EUU8;A0A7I2V3G7;H7BZ45	Catechol O-methyltransferase	20.99	20.92	22.87	22.78	NaN	NaN	NaN	NaN	2	2	2	2	+
COPB2	H0Y938;H0YAC7;P35606;A0A7I2V258;A0A7I2V3G0;A0A7I2YQF9;D6R997;D6RBZ7;D6RCL6;D6RBG7;D6RBT6	Coatomer subunit beta	21.77	23.1	21.46	22.01	NaN	NaN	NaN	NaN	11	5	11	4	+
COPG1	Q9Y678;H0Y8X7;D6RG17;H0Y8G2	Coatomer subunit gamma-1	22.28	21.89	22.39	24.52	NaN	NaN	NaN	NaN	7	8	10	6	+
COPS2	P61201;H0YKU5;B4DIH5;H0YM03	COP9 signalosome complex subunit 2	19.21	19.25	19.73	20.02	NaN	NaN	NaN	NaN	2	2	2	2	+
CORO1B	Q9BR76;A0A087WW53;F5H390;F5H0D2;A9Z1Z3	Coronin-1B	20.65	19.2	19.94	21.48	NaN	NaN	NaN	NaN	5	5	2	4	+
CORO1C	Q9ULV4;B4E3S0;H0YHL7;F8W1H8;F8VUX3;F8VSA4;F8VRE9;F8VTT6;F8VVB7;J3QLV6;J3KSS5;Q6QEF8;F8VV53	Coronin-1C;Coronin	21.75	22.24	23.21	23.46	NaN	NaN	NaN	NaN	7	5	7	9	+
CPSF6	F8WJN3;Q16630;F8W084;A0A3B3ISW1	Cleavage and polyadenylation specificity factor subunit 6	20.95	20.72	21.59	20.17	NaN	NaN	NaN	NaN	2	3	2	2	+
CPSF7	Q8N684;F5H669;F5H6M0;F5H047;J3QT54;C9J286;C9J323;C9JM38;F5H5B7;F5H1W4;F5H2K8;F5H6P5;F5H6A8;F5GXA3	Cleavage and polyadenylation specificity factor subunit 7	19.34	20.41	19.56	20.07	NaN	NaN	NaN	NaN	4	4	6	2	+
CRIP2	P52943;H0YFA4;H0YHD8	Cysteine-rich protein 2	21.63	21.85	22.83	22.96	NaN	NaN	NaN	NaN	4	3	3	6	+
CSTB	P04080;A0A1W2PQG6;A0A1W2PS52	Cystatin-B	24.6	24.83	25.05	24.27	NaN	NaN	NaN	NaN	5	5	6	5	+
CTNNB1	A0A2R8Y804;A0A2R8Y543;A0A2R8YCH5;A0A2R8Y5A3;P35222;B4DGU4;A0A2R8Y7Z0;A0A2R8Y5Z1;A0A2R8Y750;A0A2R8Y5C3;A0A2R8Y6G0;A0A2R8Y815;A0A2R8YG06;C9IZ65	Catenin beta-1	23.58	23.63	24.92	24.39	NaN	NaN	NaN	NaN	15	17	17	15	+
CTNND1	O60716;C9JZR2;E9PKL1	Catenin delta-1	22.69	22.55	21.29	21.14	NaN	NaN	NaN	NaN	24	23	24	27	+
CTPS1	A0A3B3IRI2;P17812;B4E1E0;A0A3B3IRQ8;A0A3B3ITF6;A0A3B3ITB8;A0A3B3ISY3;A0A3B3ITH9;Q9NRF8	CTP synthase 1;CTP synthase	20.55	21.39	22.17	21.68	NaN	NaN	NaN	NaN	7	3	7	5	+
CYFIP1	Q7L576;A0A0G2JQT1;A0A0G2JR96;E7EVJ5;H7C229;Q96F07;E7EW33;H0YL50;A0A087WTQ3;A0A087WWZ1;A0A087WZL7;A0A0G2JRX2;A0A087WVZ5;A0A0G2JQH3;A0A087WWL1;A0A0G2JRV9;A0A087WU52;A0A087WVE1	Cytoplasmic FMR1-interacting protein 1	19.18	18.58	21.42	21.32	NaN	NaN	NaN	NaN	2	3	3	3	+
DBNL	Q9UJU6;H0Y5J4;F8WBG8;F8WC20;F8WBB2;F8WFE1;F2Z2V3;F8WB73;F8WCK3;F2Z3E3;H7C111	Drebrin-like protein	22.3	23.3	24.16	23.45	NaN	NaN	NaN	NaN	8	7	11	9	+
DCTN1	E7EX90;Q14203;Q6AWB1;E7EWF7	Dynactin subunit 1	19.48	19.21	19.92	21.06	NaN	NaN	NaN	NaN	4	3	4	6	+
DCTN2	Q13561;A0A7I2V4H4;A0A7I2V4Y9;F8W1I6;A8K8J9;F8VW18;A0A7I2V390;H0YI98;F8VRV7;H0YHL1;A0A7I2V2Z2;F8W0U6;A0A7I2V5R4	Dynactin subunit 2	21.74	21.39	19.66	21.16	NaN	NaN	NaN	NaN	9	8	9	5	+
DCTPP1	Q9H773;H3BSA6;H3BPN2	dCTP pyrophosphatase 1	20.01	19.14	19.45	19.91	NaN	NaN	NaN	NaN	3	2	3	2	+
DDX42	Q86XP3;A0A0A0MSJ0;J3QRI2;J3KTK9	ATP-dependent RNA helicase DDX42	19.92	19.84	19.65	20.1	NaN	NaN	NaN	NaN	3	3	4	3	+
DFFA	O00273;K7ERT1	DNA fragmentation factor subunit alpha	19.4	19.26	20.05	20.25	NaN	NaN	NaN	NaN	3	3	4	2	+
DHX36	Q9H2U1;E7EWK3;A0A0G2JQU7;A0A0G2JRP3;H7C5F5;H7C514	ATP-dependent RNA helicase DHX36	20.38	20.02	20.64	20.06	NaN	NaN	NaN	NaN	4	7	9	6	+
DIAPH1	A0A0G2JH68;O60610;A0A2R8Y5N1;A0A140T8Z0;H9KV28;B4E2I7;A0A2R8YEF8;H7C2W8	Protein diaphanous homolog 1	20.38	19.99	20.75	19.78	NaN	NaN	NaN	NaN	3	2	7	2	+
DIDO1	Q9BTC0	Death-inducer obliterator 1	17.49	17.44	21.04	19.96	NaN	NaN	NaN	NaN	2	3	3	2	+
DIS3	Q9Y2L1;G3V1J5;F2Z2C0	Exosome complex exonuclease RRP44	19.98	19.36	18.78	20.41	NaN	NaN	NaN	NaN	7	3	2	2	+
DNAJC1	Q96KC8	DnaJ homolog subfamily C member 1	19.45	20.56	20.61	22.5	NaN	NaN	NaN	NaN	3	2	2	4	+
DNAJC13	O75165;A0A3B3IRM0;H0YA63;H0Y8Q2	DnaJ homolog subfamily C member 13	18.59	18.86	19.89	19.85	NaN	NaN	NaN	NaN	3	3	4	5	+
DNMBP	Q6XZF7;A0A1C7CYY6;A0A1B0GTX1	Dynamin-binding protein	19.48	22.53	22.15	21.52	NaN	NaN	NaN	NaN	5	3	3	4	+
DOCK7	Q96N67;A0A1B0GWE0;A0A1B0GUE9;A0A1B0GVW2;A0A0U1RQT6;A0A0C4DGY6;A0A0U1RR97;A2A369;Q8NF50	Dedicator of cytokinesis protein 7	21.1	20	20.98	21.41	NaN	NaN	NaN	NaN	4	8	5	4	+
DST	E9PHM6;F6QMI7;F8W9J4;Q03001;A0A494C1D7;A0A0U1RQJ2;E7ETB9;A0A494C1U5;Q5T0V7;Q6P0N6;A0A494C073;H0YC65;H0YC82	Dystonin	18.01	18.8	19.95	20.14	NaN	NaN	NaN	NaN	5	3	4	6	+
DTX3L	Q8TDB6	E3 ubiquitin-protein ligase DTX3L	20.89	20.84	18.89	20.34	NaN	NaN	NaN	NaN	8	7	8	3	+
DYM	A0A6Q8PF81;Q7RTS9;J3QR81;J3KTF2	Dymeclin	21.42	21.84	21.69	22.23	NaN	NaN	NaN	NaN	3	4	3	3	+
EDC4	Q6P2E9;I3L2F4	Enhancer of mRNA-decapping protein 4	20.18	19.88	19.37	20.57	NaN	NaN	NaN	NaN	4	2	2	5	+
EEA1	Q15075	Early endosome antigen 1	20.57	20.58	22.11	22.19	NaN	NaN	NaN	NaN	4	4	7	6	+
EEF1B2	P24534;F2Z2G2;C9JZW3;F8WF65	Elongation factor 1-beta	23	22.51	22.92	22.32	NaN	NaN	NaN	NaN	3	3	3	3	+
EGFR	P00533;E9PFD7;Q504U8;C9JYS6;J3QLU9;A0A0A0MSE1;Q15303;J3KTI5;H3BLT0	Epidermal growth factor receptor;Receptor protein-tyrosine kinase	21.73	21.89	22.45	22.06	NaN	NaN	NaN	NaN	12	18	15	11	+
EHD1	A0A024R571;Q9H4M9;C9J2Z4;C9JC03;C9JDQ8;C9JIJ3;C9IZH1	EH domain-containing protein 1	21.46	22.18	21.09	21.21	NaN	NaN	NaN	NaN	10	9	10	5	+
EHD2	Q9NZN4	EH domain-containing protein 2	21.67	21.93	20.47	20.98	NaN	NaN	NaN	NaN	9	8	6	4	+
EIF2AK2	P19525;C9JZT2;F8WBH4	Interferon-induced, double-stranded RNA-activated protein kinase	20.44	21.56	21.01	21.06	NaN	NaN	NaN	NaN	4	4	6	5	+
EIF3A	Q14152	Eukaryotic translation initiation factor 3 subunit A	21.08	20.56	20.18	20.78	NaN	NaN	NaN	NaN	7	7	8	11	+
EIF3G	O75821;K7EL20;K7ER90;K7ENA8;K7EL60;K7EP16;K7ENH0	Eukaryotic translation initiation factor 3 subunit G	20.84	20.64	18.72	20.15	NaN	NaN	NaN	NaN	3	6	4	2	+
EIF4A2	Q14240;E7EQG2;J3KSN7	Eukaryotic initiation factor 4A-II;Eukaryotic initiation factor 4A-II, N-terminally processed	20.81	20.62	20.02	19.36	NaN	NaN	NaN	NaN	9	9	8	8	+
EIF4G1	E7EUU4;E9PGM1;E7EX73;Q04637;A0A7I2Y1C3;C9JF13;C9J6B6;C9K073;C9J2Z7;H7C044;A0A6Q8PFB2;H7C0V6;F8WCF2;C9JHW9;C9JWH7;REV__C9JQZ6;REV__Q8NEG2;C9JWW9;C9JSU8;REV__F5H7J8;C9J556;REV__J3KQX6	Eukaryotic translation initiation factor 4 gamma 1	22.96	23.04	22.98	24.52	NaN	NaN	NaN	NaN	21	23	22	14	+
EIF4G2	P78344;H0Y3P2;D3DQV9;H0YCH5;H0YD77;H0YEC5;E9PKF8;H0YE22;H0YD99;H0YEN8;H0YDC0;H0YCF8;H0YE87;H0YEI7	Eukaryotic translation initiation factor 4 gamma 2	17.78	19.38	18.86	18.91	NaN	NaN	NaN	NaN	2	3	3	3	+
EIF4G3	A0A0U1RQK7;A0A0A0MSA7;O43432	Eukaryotic translation initiation factor 4 gamma 3	20.23	19.8	21.27	20.73	NaN	NaN	NaN	NaN	7	8	7	6	+
EIF6	P56537;B7ZBH1;F8WD20;A0A0B4J1Y7;A0A0U1RQV5;F8WDS6	Eukaryotic translation initiation factor 6	21.73	22.53	23.6	22.66	NaN	NaN	NaN	NaN	3	3	5	2	+
EPS8	A0A2R8YE63;Q12929;A0A2R8Y4W2;H0YFG1;F5GYM8;F5H3Q6;F5H0R8	Epidermal growth factor receptor kinase substrate 8	20.63	21.39	21.52	22.32	NaN	NaN	NaN	NaN	11	8	12	6	+
ERBIN	Q96RT1;B4DIP2;H0Y9E8;H0YA04	Protein LAP2	21.31	22.36	20.89	21.63	NaN	NaN	NaN	NaN	6	5	9	8	+
ERC1	X6RLX0;Q8IUD2;G8JLD3;X6RM00;K7EPP6;K7EPD6;K7EKH8;K7EP25;K7EIZ7	ELKS/Rab6-interacting/CAST family member 1	20.41	20.91	19.27	20.44	NaN	NaN	NaN	NaN	3	8	10	5	+
EWSR1	B0QYK0;Q01844;A0A0D9SFL3;C9JGE3	RNA-binding protein EWS	23.58	23.08	20.08	22.43	NaN	NaN	NaN	NaN	3	3	4	3	+
FADS2	O95864	Fatty acid desaturase 2	21.55	22.24	19.25	19.71	NaN	NaN	NaN	NaN	4	2	2	2	+
NIBAN1	Q9BZQ8;H0Y7M9;REV__Q9UHV5;REV__A0A087WVW6	Protein Niban	21.19	22.31	21.36	23.04	NaN	NaN	NaN	NaN	8	8	8	4	+
FAM50A	Q14320;B0S8I6;Q9Y247	Protein FAM50A	21.39	21.14	20.69	18.72	NaN	NaN	NaN	NaN	2	3	5	2	+
FARSB	Q9NSD9	Phenylalanine--tRNA ligase beta subunit	19.08	19.76	21.06	20.71	NaN	NaN	NaN	NaN	2	2	4	4	+
FKBP4	Q02790;F5H120;H0YFG2;F5H1U3	Peptidyl-prolyl cis-trans isomerase FKBP4;Peptidyl-prolyl cis-trans isomerase FKBP4, N-terminally processed	21.78	21.58	22.05	22.53	NaN	NaN	NaN	NaN	7	6	9	8	+
FKBP8	Q14318;U3KQ64;A0A0A0MTJ1;U3KQI1;M0R2K9	Peptidyl-prolyl cis-trans isomerase FKBP8	20.97	21.3	21.83	21.81	NaN	NaN	NaN	NaN	4	5	3	3	+
FLII	Q13045;J3KS54;J3KS39;J3QQU5;J3QQQ2;K7EP37;K7EP27;J3QLR6;K7EQZ7	Protein flightless-1 homolog	21.18	20.37	22.23	21.31	NaN	NaN	NaN	NaN	5	7	6	4	+
FLNA	Q60FE5		21.18	22.9	26.06	25.59	NaN	NaN	NaN	NaN	103	98	101	68	+
FMR1	A8MQB8;G3V0J0;A0A087WXI3;R9WNI0;Q8IXW7;A0A087WY29;A0A087WWR6;A0A087X1M7;A0A087WWU4		22.01	21.24	22.18	21.93	NaN	NaN	NaN	NaN	5	8	7	5	+
FNDC3B	Q53EP0;C9JKH7	Fibronectin type III domain-containing protein 3B	20.04	20.84	19.65	21.05	NaN	NaN	NaN	NaN	4	2	4	3	+
FOXK1	P85037;U3KQ26;E9PM37;E9PPI7	Forkhead box protein K1	19.93	19.92	22.41	22.97	NaN	NaN	NaN	NaN	2	2	4	6	+
FRMD4A	Q9P2Q2;A0A0J9YYA7;Q5T376	FERM domain-containing protein 4A	19.14	19.82	21.57	22.79	NaN	NaN	NaN	NaN	5	6	6	5	+
FUBP1	Q96AE4;E9PEB5	Far upstream element-binding protein 1	23.94	24.43	23.19	23.81	NaN	NaN	NaN	NaN	15	17	18	21	+
FUBP3	Q96I24;A0A494C1K6	Far upstream element-binding protein 3	21.22	22.24	21.53	21.55	NaN	NaN	NaN	NaN	7	8	13	11	+
FXR1	P51114;B4DXZ6;E9PFF5;E7EU85;C9JAJ4;C9JZE0;C9JY20;H7C4S4;C9IZ22;C9JYQ6;C9J5B4	Fragile X mental retardation syndrome-related protein 1	22.62	23.23	23.57	23.47	NaN	NaN	NaN	NaN	8	12	17	6	+
FXR2	P51116;I3L1Z2	Fragile X mental retardation syndrome-related protein 2	20.4	21.35	20.98	21.46	NaN	NaN	NaN	NaN	6	9	9	7	+
G3BP1	Q13283;A0A7I2YQN9;A0A7I2V5M7;A0A7I2YQU8;A0A7I2V651;E5RH42;A0A7I2V2S5;E5RJU8;E5RIF8;A0A7I2V548;A0A7I2YQH0;A0A7I2V4Y8;A0A7I2V565;A0A7I2YQF2;A0A7I2YQM1;E5RH00;A0A7I2V4D8;A0A7I2V5H1;A0A7I2V3C4;A0A7I2V2V1;A0A7I2V494;A0A7I2V2X7;A0A7I2YQQ8;A0A7I2V496;A0A7I2YQB1;A0A7I2V326;A0A7I2V533	Ras GTPase-activating protein-binding protein 1	21	21.07	19.22	20.27	NaN	NaN	NaN	NaN	5	6	6	3	+
G3BP2	Q9UN86;A0A7I2V3E2;A0A7I2YQD9;A0A7I2V3P9;A0A7I2V647;A0A7I2YQS2;D6RB17;D6RAC7;D6RBR0;A0A7I2V382;D6RBW8;A0A7I2V3Z6;D6R9A4;A0A7I2V2R0;A0A7I2V547;D6RGJ4;A0A7I2YQG8;A0A7I2V572;A0A7I2V3R7;A0A7I2V481;H0YAE3;E5RI46	Ras GTPase-activating protein-binding protein 2	20.11	21.41	21.66	20.71	NaN	NaN	NaN	NaN	3	5	4	3	+
GAK	O14976;A0A087X1U9;D6RAW3;H0Y8H5;D6RC24;D6RF16;D6RAQ7;D6RE78	Cyclin-G-associated kinase	18.65	19.97	20.35	21.04	NaN	NaN	NaN	NaN	3	3	5	4	+
GAPVD1	F8W9S7;Q14C86;C9IZ08;H0Y4E7;H0Y7I9;B0QZ65;B4DGD8;A0A0A0MQV8;C9IZX9	GTPase-activating protein and VPS9 domain-containing protein 1	19.64	19.97	19.9	21.85	NaN	NaN	NaN	NaN	2	3	5	5	+
GARS1	P41250;A0A6Q8PGZ8;A0A6Q8PGA8;A0A6Q8PGI6;A0A6Q8PHH9;A0A6Q8PGW4;A0A6Q8PHI7;H7C443;A0A6Q8PFZ6;A0A6Q8PF45;A0A6Q8PH49;A0A6Q8PGN7;F8WCK4;A0A6Q8PGZ9;A0A6Q8PFV5;A0A6Q8PFU7;A0A6Q8PGT3;A0A6Q8PFN0	Glycine--tRNA ligase	21.99	21.29	22.84	22.99	NaN	NaN	NaN	NaN	7	7	6	8	+
GBF1	Q92538;A0A669KBG8;A0A669KB10;A0A7I2V452;A0A7I2YQM2;A0A7I2V2L5;A0A7I2YQ65;A0A7I2V529;A0A7I2V514;A0A7I2V4K2;A0A7I2V3Y5;A0A7I2V2L4;A0A7I2V4M6;A0A7I2YQN3;A0A7I2V3Q4;A0A7I2V342;A0A7I2V329;A0A7I2V4F9;A0A7I2V4H1;A0A7I2V3E5;A0A7I2V5Z2;A0A7I2V350;A0A7I2V3S0;A0A7I2V5C9;A0A7I2YQA6;A0A7I2V4M3;A0A7I2YQM0;A0A7I2YQ62;A0A7I2V4X4;A0A7I2V4L8;A0A7I2V3Y7;A0A7I2V2L1;A0A7I2V4Q7;A0A7I2YQB8;A0A7I2V5T8;A0A7I2V2Q1;A0A7I2V…	Golgi-specific brefeldin A-resistance guanine nucleotide exchange factor 1	20.57	20.19	19.26	20.34	NaN	NaN	NaN	NaN	8	7	10	4	+
GFPT1	Q06210;A0A6I8PRN4;A0A6I8PTT9;A0A6I8PRT6	Glutamine--fructose-6-phosphate aminotransferase [isomerizing] 1	20.65	20.94	19.99	19.67	NaN	NaN	NaN	NaN	6	7	9	6	+
GFPT2	O94808;E5RJP4	Glutamine--fructose-6-phosphate aminotransferase [isomerizing] 2	20.63	21.47	20.7	20.63	NaN	NaN	NaN	NaN	9	8	9	4	+
GJA1	P17302	Gap junction alpha-1 protein	21.52	22.07	23.76	22.9	NaN	NaN	NaN	NaN	6	7	9	6	+
GLRX3	O76003	Glutaredoxin-3	21.87	20.04	20.62	21.73	NaN	NaN	NaN	NaN	2	2	2	3	+
GMPS	P49915	GMP synthase [glutamine-hydrolyzing]	21.68	21.46	21.24	22.16	NaN	NaN	NaN	NaN	7	7	6	3	+
GNAI2	P04899;P11488;P19087;A8MTJ3;A0A3B3ITG4;A0A3B3IRK0;A0A3B3IU77;A0A3B3IS42;A0A3B3ITX3;F8WE78	Guanine nucleotide-binding protein G(i) subunit alpha-2	21.69	22.48	22.83	23.31	NaN	NaN	NaN	NaN	9	7	8	10	+
GNAS	Q5JWF2;P63092;A0A0A0MR13;A0A590UJ58;B0AZR9;A0A590UJF0;A0A590UJB0;A0A590UJY2;A0A590UJR6;A0A590UJI6;A0A590UJQ9;A0A590UKB4;A0A590UJQ2;A0A7I2V5R6;A0A590UJJ0;A0A590UJG5;S4R3E3;A0A590UJ22;A0A590UJS2;Q5JWE9;A0A590UKA4;A0A590UJY8;A0A590UK28;A0A590UJB7;S4R3V9;Q5JWD1;H0Y7E8;A0A590UKA9;A0A590UJC9;A0A590UKA1;A0A590UJA5;A0A590UJX3	Guanine nucleotide-binding protein G(s) subunit alpha isoforms XLas;Guanine nucleotide-binding protein G(s) subunit alpha isoforms short	21.91	22.49	21.83	22.33	NaN	NaN	NaN	NaN	7	6	9	5	+
GOLGA2	A0A6Q8KRG2;Q08379;A0A1W2PQY5;A0A087WYC0;R4GND7	Golgin subfamily A member 2	22.48	22.5	22.21	23.22	NaN	NaN	NaN	NaN	13	18	15	16	+
GOLGA3	Q08378;A0A087WV43;A0A494C129	Golgin subfamily A member 3	20.56	22.25	20.53	22.49	NaN	NaN	NaN	NaN	17	18	20	14	+
GOLGA4	Q13439;H0Y6I0;C9JHJ5;Q86W71;E7EVX2;C9J0Y3	Golgin subfamily A member 4	21.29	20.39	21.31	21.36	NaN	NaN	NaN	NaN	14	10	11	9	+
GOPC	Q9HD26;F5H1Y4;A0A0J9YVX5	Golgi-associated PDZ and coiled-coil motif-containing protein	24.83	25.25	24.64	24.28	NaN	NaN	NaN	NaN	18	14	18	7	+
GPD2	P43304;F5GYK7	Glycerol-3-phosphate dehydrogenase, mitochondrial	20.26	20.39	19.28	20.82	NaN	NaN	NaN	NaN	5	7	5	4	+
GRHPR	U3KQ56;Q9UBQ7	Glyoxylate reductase/hydroxypyruvate reductase	21.79	20.49	19.36	22.23	NaN	NaN	NaN	NaN	3	3	3	2	+
GSTP1	P09211;A8MX94;A0A2R8Y5E5;A0A087X2E9	Glutathione S-transferase P	22.97	21.68	20.69	22.08	NaN	NaN	NaN	NaN	6	6	3	3	+
GYS1	P13807;M0QYU1	Glycogen [starch] synthase, muscle	18.71	19.19	18.73	19.96	NaN	NaN	NaN	NaN	2	2	2	2	+
HARS1	A0A6Q8PHA5;A0A6Q8PF47;E7ETE2;P12081;A0A6Q8PHE3;B4DDD8;A0A6Q8PFF2;B4E1C5;A0A6Q8PFG9;A0A6Q8PFN6;A0A6Q8PF07;A0A6Q8PHQ0;D6RF05;A0A2R8YCI2;A0A2R8YFR1	Histidine--tRNA ligase, cytoplasmic	20.84	19.95	20.13	19.79	NaN	NaN	NaN	NaN	4	2	6	2	+
HBS1L	Q9Y450;B7Z524;H0YDX7;J3QT46;H0YES5;E9PHZ9;E9PN23;G5E991;E9PMN1;E9PLR4;E9PJ90;E9PS53	HBS1-like protein	21.44	20.62	21.65	22.55	NaN	NaN	NaN	NaN	5	7	5	2	+
HCFC1	P51610;A6NEM2;H7C1C4	Host cell factor 1;HCF N-terminal chain 1;HCF N-terminal chain 2;HCF N-terminal chain 3;HCF N-terminal chain 4;HCF N-terminal chain 5;HCF N-terminal chain 6;HCF C-terminal chain 1;HCF C-terminal chain 2;HCF C-terminal chain 3;HCF C-terminal chain 4;HCF C-terminal chain 5;HCF C-terminal chain 6	20.24	20.09	23.04	22.75	NaN	NaN	NaN	NaN	5	5	4	6	+
HDGF	P51858	Hepatoma-derived growth factor	22.9	23	20.58	21.42	NaN	NaN	NaN	NaN	5	6	5	5	+
HELZ2	Q9BYK8	Helicase with zinc finger domain 2	19.77	21.89	22.35	23.48	NaN	NaN	NaN	NaN	31	20	28	20	+
HGS	A0A7I2V2K2;A0A7I2V3J3;O14964;A0A7I2V2R9;A0A7I2V5A2;A0A7I2V2D8;A0A7I2V5A3;A0A7I2V2W5;A0A7I2V3F9;A0A7I2V3I8;A0A7I2V637;A0A7I2V307;A0A7I2V6E0;A0A7I2V3Z1;A0A7I2YQD1;I3L1P5;I3L1E3;A0A7I2V4X6;A0A7I2V5D6;A0A7I2V5N3;A0A7I2V5W6;A0A7I2V628;I3L165;A0A7I2V4J7;A0A7I2YQU5;A0A7I2V5B7;A0A7I2V5X2;A0A7I2V5L9;A0A7I2V319;A0A7I2V331;A0A7I2V3C3;A0A7I2V4M9;A0A7I2YQS8;A0A7I2V605;A0A7I2V611;A0A7I2V674;A0A7I2V5E5;A0A7I2V3…	Hepatocyte growth factor-regulated tyrosine kinase substrate	20.96	22.21	22.27	20.88	NaN	NaN	NaN	NaN	8	6	10	7	+
HK2	P52789;E9PB90;P52790	Hexokinase-2;Hexokinase	19.94	21.09	21.08	20.2	NaN	NaN	NaN	NaN	3	5	7	3	+
HMOX2	P30519;I3L159;I3L1F5;A0A087WT44;I3L4P8;A0A1B0GXH0;I3L463;I3L1Y2;I3L276	Heme oxygenase 2	19.68	20.22	20.48	21.03	NaN	NaN	NaN	NaN	3	3	2	5	+
HNRNPDL	A0A087WUK2;O14979	Heterogeneous nuclear ribonucleoprotein D-like	23.34	23.81	21.85	22.44	NaN	NaN	NaN	NaN	7	7	9	6	+
HNRNPR	O43390;B4DT28;A0A6Q8PH31;A0A6Q8PH35;A0A6Q8PEX7;A0A286YEZ8	Heterogeneous nuclear ribonucleoprotein R	23.86	24.09	23.66	23.24	NaN	NaN	NaN	NaN	23	20	21	12	+
HOOK3	Q86VS8;H0YDM4;H0YDK4	Protein Hook homolog 3	18.84	20.49	22.32	19.15	NaN	NaN	NaN	NaN	6	4	5	6	+
HSPA2	P54652	Heat shock-related 70 kDa protein 2	19.31	19.68	20.16	20.11	NaN	NaN	NaN	NaN	12	13	13	11	+
HSPA4	P34932;A0A087WYC1;A0A087WTS8	Heat shock 70 kDa protein 4	21.48	21.8	21.6	21.73	NaN	NaN	NaN	NaN	11	11	8	8	+
HUWE1	Q7Z6Z7;H0Y659;A0A087X146;A0A087X1S3	E3 ubiquitin-protein ligase HUWE1	18.64	19.56	19.83	21.12	NaN	NaN	NaN	NaN	6	3	5	8	+
IFI16	Q16666;H3BM18;X6RHM1;H3BVE6;X6RHR0;Q6K0P9	Gamma-interferon-inducible protein 16	18.77	19.39	19.39	19.06	NaN	NaN	NaN	NaN	3	3	3	3	+
IFIT3	O14879	Interferon-induced protein with tetratricopeptide repeats 3	22.56	22.63	22.93	22.76	NaN	NaN	NaN	NaN	6	11	6	2	+
IGF2BP2	F8W930;Q9Y6M1	Insulin-like growth factor 2 mRNA-binding protein 2	19.95	20.55	20.28	20.5	NaN	NaN	NaN	NaN	4	4	5	6	+
IGF2BP3	O00425;F8WD15	Insulin-like growth factor 2 mRNA-binding protein 3	19.37	20.74	21.2	20.8	NaN	NaN	NaN	NaN	2	4	7	6	+
IGF2R	P11717;A0A7I2V381;A0A7I2YQS7;A0A7I2V657;S4R328	Cation-independent mannose-6-phosphate receptor	18.48	19.15	21.17	22.44	NaN	NaN	NaN	NaN	7	6	5	6	+
IKBKG	A0A087X1B1;Q9Y6K9;A0A087X0G7;A0A087WUW6;C9JN51;A0A087WV30;C9JH59;C9JCG6	NF-kappa-B essential modulator	18.97	19.36	22.27	21.06	NaN	NaN	NaN	NaN	3	2	3	4	+
ILF2	B4DY09;Q12905;X6R6Z1;A0A0A0MRL0	Interleukin enhancer-binding factor 2	21.03	20.53	20.4	21.46	NaN	NaN	NaN	NaN	8	3	4	3	+
IMMT	B9A067;Q16891;C9J406;H7C463;A0A087WYS0;D6RAW4	MICOS complex subunit MIC60	20.05	20.23	20.47	19.83	NaN	NaN	NaN	NaN	5	5	6	3	+
INA	Q16352	Alpha-internexin	19.23	19.03	19.85	20.32	NaN	NaN	NaN	NaN	5	5	6	8	+
IPO5	O00410;H0Y8C6;E7ETV3;E7EQT5;E7EV12;E7EWK4;E7EX05;H0Y3V4;E7ESZ1;E7ETV8;C9JZD8;C9JQT6;C9J875;C9JXE0;C9JZ53;F8WF30;C9J583	Importin-5	21.43	21.85	21.47	22.3	NaN	NaN	NaN	NaN	6	9	12	8	+
ITGA3	P26006;H0YA49;H0YA32;K7EMU3;D6R9X8	Integrin alpha-3;Integrin alpha-3 heavy chain;Integrin alpha-3 light chain	22.47	22.59	23.1	22.74	NaN	NaN	NaN	NaN	9	9	9	7	+
KANK2	Q63ZY3;K7ERU2;K7ES05	KN motif and ankyrin repeat domain-containing protein 2	19.15	19.55	21.63	22.24	NaN	NaN	NaN	NaN	3	2	3	7	+
KIF5B	P33176;Q12840;O60282;A0A6Q8PGJ3;A0A6Q8PEZ8;A0A7I2V492;J3KNA1;A0A7I2V3N5;A0A7I2V581;A0A0G2JMZ6;A0A7I2V4K6;A0A7I2V3V4;A0A7I2V352;A0A7I2YQQ7;A0A6Q8PGN1;A0A6Q8PGT2;A0A7I2YQB4;A0A6Q8PGG7;A0A6Q8PFV6	Kinesin-1 heavy chain	22.06	21.99	23.36	23.39	NaN	NaN	NaN	NaN	11	14	11	15	+
KIRREL1	Q96J84;B4DN67;Q5W0G0;Q5W0F9	Kin of IRRE-like protein 1	19.03	20.95	21.89	21.03	NaN	NaN	NaN	NaN	2	4	4	3	+
KLC1	E7EVH7;Q07866;G5E9S8;G3V5R9;G3V3H3;F8W6L3;G3V2E7;H0YJU9;H0YJL0;H0YJT3;G3V2P7;H0YGB8;A0A6Q8JUI0;H0YJK3;A0A0U1RR29;Q96IL0;G3V4L6	Kinesin light chain 1	22.43	22.53	23.19	22.84	NaN	NaN	NaN	NaN	6	7	8	8	+
KLC2	Q9H0B6;A8MZ87;A8MX29;E9PP09;C9JHT2;E9PM83;E9PQ02;E9PI24	Kinesin light chain 2	19.28	19.23	21.2	21.03	NaN	NaN	NaN	NaN	6	5	4	2	+
KPNA1	P52294;C9JYI4;C9J352;C9JWD9;F2Z3G4;C9J4U1	Importin subunit alpha-5;Importin subunit alpha-5, N-terminally processed	18.64	19.97	17.95	21.78	NaN	NaN	NaN	NaN	4	5	6	2	+
KPNA2	A0A7I2V351;A0A7I2V487;A0A7I2YQE1;P52292;A0A7I2V3Z3;J3QLL0;J3KS65;J3QL07	Importin subunit alpha-1	20.51	21.03	21.36	21.94	NaN	NaN	NaN	NaN	7	9	7	5	+
KPNA3	O00505;H0Y4S9	Importin subunit alpha-4	22.39	23.04	23.91	23.14	NaN	NaN	NaN	NaN	6	5	4	3	+
KPNA6	O60684;Q5TFJ7;O15131;S4R3E5	Importin subunit alpha-7	19.74	20.36	22.05	21.34	NaN	NaN	NaN	NaN	2	3	6	4	+
KPNB1	Q14974;J3KTM9;J3QR48;J3QKQ5;J3KS06;J3QRG4	Importin subunit beta-1	22.15	21.48	23.14	23.56	NaN	NaN	NaN	NaN	7	9	4	8	+
LAMTOR1	Q6IAA8;H0YFI1;F5H479;F5GX19;F5H3Y3	Ragulator complex protein LAMTOR1	21	19.75	19.29	20.73	NaN	NaN	NaN	NaN	3	2	3	3	+
LAP3	P28838;H0Y9Q1;H0Y983	Cytosol aminopeptidase	20.69	20.56	20.07	21.28	NaN	NaN	NaN	NaN	4	3	4	5	+
LARP1	Q6PKG0;A0A0B4J210;E5RH50;H0YBW1;H0YC33;H0YAN4;H0YC73;H0YAX9;H0YBJ5;E5RHK4;H0YBM7;H0YBR8	La-related protein 1	21.67	22.4	22.01	21.54	NaN	NaN	NaN	NaN	5	8	12	10	+
LARP4	Q71RC2;Q96J85;X6RLN4;Q8TBL5;A0A087WTL9;F8VY40;F8VNV1;F8W1I4;F8W1Z5	La-related protein 4	20.15	21.18	22.54	21.89	NaN	NaN	NaN	NaN	5	2	5	4	+
LARP4B	Q92615;H0Y4V9;H0Y641;X6RCG6;B5MCU2;A0A087X183;V9GYI5	La-related protein 4B	19.94	20.99	20.89	20.83	NaN	NaN	NaN	NaN	5	5	6	2	+
LARS1	A0A6I8PL42;B4DER1;A0A6I8PIV1;Q9P2J5;A0A6I8PS05;A0A6I8PRS0;A0A6I8PLB8;A0A6I8PIT3;A0A6I8PLB3;A0A6I8PIP7;A0A6I8PTV8;A0A6I8PRU9;A0A6I8PRP1	Leucine--tRNA ligase, cytoplasmic	20.89	20.88	21.14	21.51	NaN	NaN	NaN	NaN	6	8	8	3	+
LASP1	Q14847;C9J9W2;F6S2S5;K7ESD6;J3KSN1	LIM and SH3 domain protein 1	23	23.23	23.8	23.53	NaN	NaN	NaN	NaN	7	7	10	11	+
LBR	Q14739;A0A494C1L1;C9JXK0;C9JES9	Lamin-B receptor	20.14	20.63	19.35	19.43	NaN	NaN	NaN	NaN	3	5	3	2	+
LIMA1	Q9UHB6;F8VQE1;F8VRN8;F8VS07;F8VTU2;F8VVQ7	LIM domain and actin-binding protein 1	20.45	18.96	19.63	21.97	NaN	NaN	NaN	NaN	2	7	4	6	+
LIMD1	C9JRJ5;Q9UGP4	LIM domain-containing protein 1	20.62	20.72	21.84	23.05	NaN	NaN	NaN	NaN	2	2	2	4	+
LMNA	Q3BDU5		19.75	21.46	20.35	20.04	NaN	NaN	NaN	NaN	32	32	45	38	+
LRRC47	Q8N1G4	Leucine-rich repeat-containing protein 47	19.85	20.06	21.35	22.61	NaN	NaN	NaN	NaN	5	3	5	7	+
LRRFIP1	Q32MZ4;C9JTC6	Leucine-rich repeat flightless-interacting protein 1	20.78	21.08	20.25	20.16	NaN	NaN	NaN	NaN	5	4	5	6	+
LUC7L2	Q9Y383;A0A0A6YYJ8;A8MYV2;Q9NQ29;B8ZZ10;B8ZZ09;B8ZZ12;V9GZ75;F8WEU3	Putative RNA-binding protein Luc7-like 2	19.73	20.46	20.67	19.37	NaN	NaN	NaN	NaN	5	3	5	2	+
MACF1	H3BQK9;H3BPE1;A0A590UJG2;Q9UPN3;H0Y390;E9PNZ4;A0A5F9ZGX0;E9PLY5;E9PLY0;A0A669KBB0;H0Y314;A0A669KB06;H0Y6T5;H0Y4F5;REV__I3L141;REV__O43149;H0Y7I1	Microtubule-actin cross-linking factor 1, isoforms 1/2/3/5	17.67	18.68	21.62	21.16	NaN	NaN	NaN	NaN	4	5	8	6	+
MAGED2	Q9UNF1;Q5H909;Q5H907;A0A087X070;G5E9N2;Q12816	Melanoma-associated antigen D2	18.58	19.67	20.16	22.26	NaN	NaN	NaN	NaN	4	2	2	6	+
MALT1	Q9UDY8;A0A3B3IS32;A0A3B3IS82;K7EP42	Mucosa-associated lymphoid tissue lymphoma translocation protein 1	18.85	18.94	20.79	21.9	NaN	NaN	NaN	NaN	5	3	4	4	+
MAN1B1	Q9UKM7;H0YG20;H0YGV7;H0YIU0;H0YI64;REV__O60290	Endoplasmic reticulum mannosyl-oligosaccharide 1,2-alpha-mannosidase;alpha-1,2-Mannosidase	22.55	21.28	20.21	20.99	NaN	NaN	NaN	NaN	7	7	8	3	+
MAPK1	P28482	Mitogen-activated protein kinase 1	19.01	20.87	20.98	21.29	NaN	NaN	NaN	NaN	3	5	3	5	+
MAPRE1	Q15691	Microtubule-associated protein RP/EB family member 1	23.17	23.31	21.91	22.43	NaN	NaN	NaN	NaN	12	8	9	6	+
MARS1	P56192;H0YIP0;H0YHV5;F5H2V6;H0YIC2;F8VS26;H0YHL6;F8W0M7;F8W0S4;F8VZZ9;H0YI94;H0YI27;F8VPL7	Methionine--tRNA ligase, cytoplasmic	18.97	19.98	20.88	21.21	NaN	NaN	NaN	NaN	5	6	4	5	+
MCM3	P25205;J3KQ69;A0A499FHX9;Q7Z6P5	DNA replication licensing factor MCM3	16.71	19.24	18.93	18.93	NaN	NaN	NaN	NaN	3	3	4	2	+
MIA3	Q5JRA6;A0A0A0MRH6	Melanoma inhibitory activity protein 3	21.17	21.26	22.07	22.24	NaN	NaN	NaN	NaN	4	3	8	8	+
MICALL1	Q8N3F8;H0Y6J8;B0QY91	MICAL-like protein 1	18.53	19.91	19.75	20.17	NaN	NaN	NaN	NaN	3	2	3	2	+
MKI67	P46013	Antigen KI-67	18.61	17.86	18.3	19.64	NaN	NaN	NaN	NaN	5	6	4	10	+
MOV10	Q5JR04;Q9HCE1	Putative helicase MOV-10	18.94	20.11	18.77	18.93	NaN	NaN	NaN	NaN	3	3	4	5	+
MTMR6	Q9Y217	Myotubularin-related protein 6	18.9	20.12	19.88	19.46	NaN	NaN	NaN	NaN	5	3	4	2	+
MYCBP	Q99417;A0A087WV05;A0A0D9SEI7	C-Myc-binding protein	22.29	20.72	22.01	21.74	NaN	NaN	NaN	NaN	4	3	3	2	+
MYH10	P35580;E7ERA5	Myosin-10	18.81	19.97	19.38	21.32	NaN	NaN	NaN	NaN	17	16	17	11	+
MYH14	Q7Z406;M0QY43;A0A0C4DFM8;A1L2Z2	Myosin-14	22.2	22.02	21.13	20.82	NaN	NaN	NaN	NaN	6	6	8	6	+
MYO1C	I3L3Y6;I3L3F5		18.03	18.14	20.22	20.35	NaN	NaN	NaN	NaN	2	5	4	3	+
MYO1E	Q12965;H0YNQ8;H0YLE5;H0YN00;O00160;H0YLJ4	Unconventional myosin-Ie	21.54	20.16	19.97	19.7	NaN	NaN	NaN	NaN	8	7	6	3	+
NAP1L1	F8VY35;F5H4R6;P55209;F8W020;F8W118;F8VV59;F8W0J6;H0YIV4;H0YH88;H0YHC3;F8VXI6;F8VUX1;B7Z9C2;F8VRJ2;F8VVB5	Nucleosome assembly protein 1-like 1	22.08	22.07	20.64	21.25	NaN	NaN	NaN	NaN	6	4	4	2	+
NARS1	O43776;K7EIU7;K7EJ19;K7EPK2;K7EQ35;K7EMQ6	Asparagine--tRNA ligase, cytoplasmic	21.03	20.42	20.84	21.86	NaN	NaN	NaN	NaN	8	6	6	8	+
NASP	P49321;Q5T624;H0YDS9;E9PRH9;H0YF33;E9PPR5;E9PI86;E9PNB5;E9PPQ8	Nuclear autoantigenic sperm protein	22.49	22.76	23.16	22.95	NaN	NaN	NaN	NaN	4	4	5	5	+
NEK9	A0A7I2V5R1;Q8TD19;A0A7I2V454;G3V5V0;G3V459;G3V2Z5;A0A7I2V4E9;REV__Q5SQT3;REV__A0A7I2YQD6;REV__A0A7I2V423;REV__Q9P0M6	Serine/threonine-protein kinase Nek9	19.09	19.26	20.76	22.06	NaN	NaN	NaN	NaN	2	2	2	5	+
NFATC4	Q14934;G3V5H0;G3V4K1	Nuclear factor of activated T-cells, cytoplasmic 4	20.13	20.67	21.27	21.1	NaN	NaN	NaN	NaN	5	6	5	4	+
NFKB2	Q00653	Nuclear factor NF-kappa-B p100 subunit;Nuclear factor NF-kappa-B p52 subunit	22.58	21.71	21.84	22.14	NaN	NaN	NaN	NaN	9	11	10	7	+
NMT1	A0A7I2V539;P30419;A0A7I2V3X4;A0A7I2V3U5;A0A7I2V4Y5;B7Z8J4;K7EN82;K7EN42;A0A7I2V3M5	Glycylpeptide N-tetradecanoyltransferase 1	20.95	21.77	22.12	22.49	NaN	NaN	NaN	NaN	4	3	4	2	+
NNMT	P40261	Nicotinamide N-methyltransferase	23.49	23.18	20.41	21.84	NaN	NaN	NaN	NaN	4	5	4	2	+
NPLOC4	Q8TAT6;I3L4U9	Nuclear protein localization protein 4 homolog	19.75	19.98	19.8	20.14	NaN	NaN	NaN	NaN	2	2	3	2	+
NR3C1	P04150;A0A494C0P1;D6RDA9;Q3MSN4;P08235	Glucocorticoid receptor	19.24	19.82	19.8	20.94	NaN	NaN	NaN	NaN	4	3	2	5	+
NSFL1C	Q9UNZ2;F2Z2K0;R4GNE6;G3V4V8;R4GMY2	NSFL1 cofactor p47	20.54	20.96	19.73	20.46	NaN	NaN	NaN	NaN	7	5	7	3	+
NSUN2	Q08J23;A0A140T9Y7	tRNA (cytosine(34)-C(5))-methyltransferase	20.75	20.58	19.4	20.59	NaN	NaN	NaN	NaN	5	9	5	4	+
NUDCD1	Q96RS6;A0A7I2V457;A0A7I2V4C4;E5RGX7	NudC domain-containing protein 1	21.27	21.14	22.02	21.43	NaN	NaN	NaN	NaN	9	8	9	2	+
NUFIP2	Q7Z417	Nuclear fragile X mental retardation-interacting protein 2	21.95	21.61	22.34	21.77	NaN	NaN	NaN	NaN	11	9	11	11	+
NUP205	Q92621;U3KPX2	Nuclear pore complex protein Nup205	19.58	19.58	20.8	21.08	NaN	NaN	NaN	NaN	4	3	2	2	+
NUP88	Q99567;J3KMX1;I3L4K7;I3L245	Nuclear pore complex protein Nup88	20.11	20.03	19.92	19.71	NaN	NaN	NaN	NaN	2	2	4	3	+
OAS2	P29728;A0A087X0V5;F8W1C5	2-5-oligoadenylate synthase 2	21.22	22.07	22.1	21.82	NaN	NaN	NaN	NaN	5	4	6	2	+
OPTN	Q96CV9;A0A087WY28	Optineurin	20.02	20.68	22.48	22.2	NaN	NaN	NaN	NaN	5	5	7	6	+
OTUB1	J3KR44;Q96FW1;F5GYN4;F5H6Q1;F5GYJ8;F5H3F0	Ubiquitin thioesterase OTUB1	21.15	20.62	19.91	19.15	NaN	NaN	NaN	NaN	7	6	7	2	+
OTUD4	Q01804;D6RI06	OTU domain-containing protein 4	19.15	20.67	20.37	20.33	NaN	NaN	NaN	NaN	2	2	2	3	+
PACSIN2	Q9UNF0;A0A0U1RR22;B0QYG7;B0QYG8;H0Y923;Q9BY11	Protein kinase C and casein kinase substrate in neurons protein 2	21.28	22.21	21.01	20.1	NaN	NaN	NaN	NaN	7	5	7	5	+
PAICS	P22234;E9PBS1;D6RF62	Multifunctional protein ADE2;Phosphoribosylaminoimidazole-succinocarboxamide synthase;Phosphoribosylaminoimidazole carboxylase	22.41	22.7	23.58	23.34	NaN	NaN	NaN	NaN	8	13	11	9	+
PARD3	Q5VWV2;Q8TEW0;F5GZI3;Q5VWU8;B1AP52	Partitioning defective 3 homolog	19.11	20	20.06	20.78	NaN	NaN	NaN	NaN	2	2	4	2	+
PARK7	Q99497;K7ELW0;K7EN27	Protein deglycase DJ-1	25.97	25.08	25.36	26.13	NaN	NaN	NaN	NaN	11	10	11	9	+
PARP4	Q9UKK3	Poly [ADP-ribose] polymerase 4	19.91	20.06	19.19	19.7	NaN	NaN	NaN	NaN	8	7	7	4	+
PBK	Q96KB5;E5RFX4;E5RIE1	Lymphokine-activated killer T-cell-originated protein kinase	20.91	21.04	21.84	21.08	NaN	NaN	NaN	NaN	2	3	6	4	+
PCBP2	Q15366;F8VZX2;H3BRU6;F8W0G4;F8VXH9;F8W1G6;H3BSS4;H3BND9	Poly(rC)-binding protein 2	23.25	23.92	22.13	21.49	NaN	NaN	NaN	NaN	8	7	9	12	+
PCM1	Q15154;A0A4W8VX11;H0YBA1	Pericentriolar material 1 protein	20.94	19.51	22.92	22.89	NaN	NaN	NaN	NaN	10	7	5	9	+
PCMT1	A0A0A0MRJ6;P22061;F6S8N6;A0A3F2YNX8;F8WDT3;F8WAV5;F8WAX2;C9J0F2;H7C4X2	Protein-L-isoaspartate O-methyltransferase;Protein-L-isoaspartate(D-aspartate) O-methyltransferase	21.04	20.86	21.79	23.21	NaN	NaN	NaN	NaN	3	7	5	3	+
PDLIM1	O00151	PDZ and LIM domain protein 1	22.69	22.93	23.28	22.95	NaN	NaN	NaN	NaN	10	7	11	6	+
PDLIM7	Q9NR12;D6RH06;D6RF83;H7BYK4;D6RAN1;H0Y8W6	PDZ and LIM domain protein 7	21.33	21.6	22.81	22.29	NaN	NaN	NaN	NaN	7	4	4	3	+
PDXDC1	Q6P996;H3BND4;Q86XE2;Q6XYB5;J3KNK7;Q6P474;H3BPV5;H3BM88;A0A0J9YXH6	Pyridoxal-dependent decarboxylase domain-containing protein 1	21.57	22.78	20.52	22.86	NaN	NaN	NaN	NaN	15	11	15	12	+
PFAS	O15067;J3KT98;J3QSG0;J3QSH6;H0YGH1	Phosphoribosylformylglycinamidine synthase	20.54	21.61	20.41	21.26	NaN	NaN	NaN	NaN	2	4	3	6	+
PFN2	C9J0J7;G5E9Q6;C9JQ45;C9J2N0	Profilin	22.7	22.79	24.47	23.67	NaN	NaN	NaN	NaN	3	4	3	3	+
PGAM1	P18669;P15259;Q8N0Y7	Phosphoglycerate mutase 1;Phosphoglycerate mutase 2	21.08	22	20.88	21.92	NaN	NaN	NaN	NaN	4	5	8	3	+
PHGDH	A0A286YF22;O43175;A0A2C9F2M7;A0A286YFA2;A0A286YFL2;A0A286YFM8;A0A286YER3;A0A286YFC8;A0A286YFB2;A0A286YF78;A0A286YF34;A0A286YFF3;A0A286YFK5;A0A286YFE1	D-3-phosphoglycerate dehydrogenase	21.34	22.08	24.25	23.09	NaN	NaN	NaN	NaN	7	5	8	15	+
PHLDB2	E9PFQ4;Q86SQ0;A0A1W2PQ63;G5E9V3;E9PGF6;E9PDY7;A0A1W2PRT1	Pleckstrin homology-like domain family B member 2	20.7	21.14	20.2	20.44	NaN	NaN	NaN	NaN	4	5	7	5	+
PHPT1	Q9NRX4	14 kDa phosphohistidine phosphatase	21.06	21.77	21.5	19.55	NaN	NaN	NaN	NaN	2	2	3	2	+
PLIN3	O60664;K7ERZ3;K7EL96;K7ER39;K7EJD0	Perilipin-3	22.92	22.83	22.22	21.6	NaN	NaN	NaN	NaN	11	11	11	9	+
PLS3	P13797;A0A0A0MSQ0;U3KQI3;H7C4N2;P13796;Q5TBN3	Plastin-3	22.65	23.27	23.89	23.37	NaN	NaN	NaN	NaN	9	10	14	6	+
POLR1C	A0A2R8YEZ4;A0A2R8Y5D3;O15160;E7EQB9;A0A2R8YEY5;D6RDJ3;A0A2R8Y8D6;H0Y723	DNA-directed RNA polymerases I and III subunit RPAC1	19.39	19.95	19.97	20.37	NaN	NaN	NaN	NaN	2	2	3	4	+
POLR1E	Q9GZS1;E7EX70	DNA-directed RNA polymerase I subunit RPA49	18.79	19.22	21.8	20.8	NaN	NaN	NaN	NaN	2	2	3	2	+
POLR2A	A0A6Q8PGB0;P24928	DNA-directed RNA polymerase II subunit RPB1	20.16	21.22	20.77	20.98	NaN	NaN	NaN	NaN	7	10	18	14	+
POLR2B	P30876;C9J2Y9;C9J4M6	DNA-directed RNA polymerase II subunit RPB2;DNA-directed RNA polymerase	18.2	19.28	19.68	20.86	NaN	NaN	NaN	NaN	2	2	3	3	+
POP1	Q99575;E5RK39	Ribonucleases P/MRP protein subunit POP1	19.73	20.03	19.63	20.76	NaN	NaN	NaN	NaN	5	3	3	3	+
PPA1	Q15181;Q5SQT6	Inorganic pyrophosphatase	20.75	20.71	20.17	21.85	NaN	NaN	NaN	NaN	5	4	7	6	+
PPFIBP1	Q86W92;F5GZP6;H0YFE4;A0A0A0MTP2;E9PP16;Q8ND30;F5H6Q7;F5H0E0;F5H495;H0YGH8	Liprin-beta-1	17.39	18.1	20.91	20.99	NaN	NaN	NaN	NaN	3	2	4	7	+
PPM1G	O15355	Protein phosphatase 1G	18.28	19.9	20.98	21.14	NaN	NaN	NaN	NaN	3	2	3	7	+
PPP1R13L	Q8WUF5;K7EN03;K7EPP1	RelA-associated inhibitor	18.8	19.36	20.83	20.72	NaN	NaN	NaN	NaN	7	5	4	7	+
PPP1R18	Q6NYC8;A0A0G2JHC2;A0A0G2JKF1	Phostensin	22.68	22.88	23.2	23.65	NaN	NaN	NaN	NaN	7	7	9	6	+
PPP2CA	P67775	Serine/threonine-protein phosphatase 2A catalytic subunit alpha isoform	23.67	23.9	22.17	21.52	NaN	NaN	NaN	NaN	8	9	6	4	+
PRDX6	P30041	Peroxiredoxin-6	23.59	23.24	23.75	23.49	NaN	NaN	NaN	NaN	10	13	8	6	+
PRKAR1A	P10644;K7EPB2;K7EM13;K7EIE5;K7EID3;K7EJ40;K7EK41;K7EPR5;K7EQK3;K7EMU2;X6RAV4;K7EMZ6;K7EKR1	cAMP-dependent protein kinase type I-alpha regulatory subunit;cAMP-dependent protein kinase type I-alpha regulatory subunit, N-terminally processed	19.91	19.32	20.84	20.8	NaN	NaN	NaN	NaN	4	2	4	3	+
PRKAR2A	P13861;H7C1L0;H7C330;H7C4A9;C9J830;P31323	cAMP-dependent protein kinase type II-alpha regulatory subunit	21.04	20.19	22.91	23.4	NaN	NaN	NaN	NaN	5	7	5	12	+
PLPBP	O94903;E5RG77;E5RFZ4;E5RFX7;H0YBG2	Proline synthase co-transcribed bacterial homolog protein	20.26	20.35	21.91	20.7	NaN	NaN	NaN	NaN	2	2	2	3	+
PRPF6	O94906	Pre-mRNA-processing factor 6	17.56	20.72	19.62	20.77	NaN	NaN	NaN	NaN	6	2	7	6	+
PRRC1	Q96M27	Protein PRRC1	23.56	24.61	24.04	25.16	NaN	NaN	NaN	NaN	5	5	6	5	+
PRRC2A	P48634	Protein PRRC2A	19.88	20.9	21.72	22.21	NaN	NaN	NaN	NaN	3	4	8	12	+
PSMC3	R4GNH3;P17980;E9PM69;E9PKD5;E9PMD8;E9PN50;E9PLG2	26S protease regulatory subunit 6A	19.54	20.14	20.49	21.67	NaN	NaN	NaN	NaN	6	5	5	2	+
PSMC4	P43686	26S protease regulatory subunit 6B	21.07	21.21	21.1	21.97	NaN	NaN	NaN	NaN	2	3	4	5	+
PSMC5	P62195;J3QQM1;J3QSA9;J3KRP2;J3QLH6;J3QRW1;J3QSE0;J3QRR3;J3KTQ9	26S protease regulatory subunit 8	22.24	21.84	21.64	21.18	NaN	NaN	NaN	NaN	7	5	7	2	+
PSMC6	P62333;A0A087X2I1;H0YJC0;H0YJS8;H0YJE9;H0YJT1;H0YJX2;H0YJY8;H0YJD2	26S protease regulatory subunit 10B	21.18	22.13	20.69	20.32	NaN	NaN	NaN	NaN	7	7	9	5	+
PSMD2	Q13200;H7C1H2;F8WBS8;H7C2Q3;C9JPC0	26S proteasome non-ATPase regulatory subunit 2	20.62	20.86	21.32	21.88	NaN	NaN	NaN	NaN	4	4	6	2	+
PSME1	Q06323;H0YKK6;H0YLU2	Proteasome activator complex subunit 1	23.6	23.47	18.47	20.84	NaN	NaN	NaN	NaN	11	11	10	3	+
PSME3	P61289;K9J957;K7ENH2;K7ESG5;B3KQ25;A0A087WTV2;K7EMD0;K7EPX6;K7EKR3;B7Z8D3;K7EJF8	Proteasome activator complex subunit 3	21.31	20.96	20.2	19.83	NaN	NaN	NaN	NaN	5	3	7	4	+
PSPC1	Q8WXF1;X6RDA4	Paraspeckle component 1	19.29	19.76	20.86	20.73	NaN	NaN	NaN	NaN	2	2	2	3	+
PTK2	Q05397;E7ESA6;H0YBP1;H0YBZ1;H0YB16;E9PEI4;B4DWJ1;E5RHD8;E5RJI4;E5RGA6;H0YB99;E5RI29;E5RJP0;E5RFW9;E5RI03;E5RI72;E5RG66;E5RH01;E5RH48;E5RIK4;E5RJQ2;E5RG80;E5RG54;E5RH08	Focal adhesion kinase 1	20.65	21.47	19.2	20.67	NaN	NaN	NaN	NaN	12	8	11	4	+
PTPN1	P18031;B4DSN5	Tyrosine-protein phosphatase non-receptor type 1;Tyrosine-protein phosphatase non-receptor type	21.88	21.63	19.72	21.67	NaN	NaN	NaN	NaN	3	8	8	4	+
PTPN11	Q06124;A0A0U1RRI0;A0A1W2PPU4;H0YF12	Tyrosine-protein phosphatase non-receptor type 11	20.8	20.82	22.2	21.32	NaN	NaN	NaN	NaN	8	9	9	5	+
PTPN12	Q05209;H0YC15;H3BM04;C9J1X8;F8WB51	Tyrosine-protein phosphatase non-receptor type 12	19.99	20.69	21.11	20.89	NaN	NaN	NaN	NaN	5	4	6	6	+
PTPN23	Q9H3S7;R4GMM7;C9JD91;REV__B1AKD8;REV__Q5TZA2	Tyrosine-protein phosphatase non-receptor type 23	20.82	21.97	20.2	22.27	NaN	NaN	NaN	NaN	16	14	12	6	+
PVR	A0A0A0MSA9;A0A0C4DG49;P15151	Poliovirus receptor	20.01	20.47	20.49	20.47	NaN	NaN	NaN	NaN	2	2	3	3	+
PXN	P49023;F5GZ78;A0A1B0GTU4;A0A1B0GU60;F5H836;A0A1B0GV30	Paxillin	19.91	20.4	20.24	20.44	NaN	NaN	NaN	NaN	5	3	5	4	+
RAB13	P51153;A0A087WWB9	Ras-related protein Rab-13	21.56	20.84	19.55	21.24	NaN	NaN	NaN	NaN	4	4	2	5	+
RAB1B	Q9H0U4;E9PLD0;Q92928	Ras-related protein Rab-1B;Putative Ras-related protein Rab-1C	22.37	22.04	20.95	21.33	NaN	NaN	NaN	NaN	7	7	8	3	+
RAB35	Q15286;F5H157;F5H7F8	Ras-related protein Rab-35	20.17	20.64	19.76	19.58	NaN	NaN	NaN	NaN	3	2	3	2	+
RAB5C	P51148;K7ENY4;K7ERI8;K7ERQ8;F8VVK3;F8VVZ0;F8VUA5;F8VWU4;K7EIP6;F8WCY6;F8WD79;F8VPW9;F8VSF8;F8VWZ7	Ras-related protein Rab-5C	22.81	22.59	21.48	22.71	NaN	NaN	NaN	NaN	4	7	5	3	+
RAB8A	P61006	Ras-related protein Rab-8A	19.55	20.87	17.34	18.59	NaN	NaN	NaN	NaN	4	3	2	2	+
RABGAP1	Q9Y3P9;F5H8L0;B7ZAP0;A0A0U1RQV7;E9PS63	Rab GTPase-activating protein 1	18.98	20.05	18.59	19.35	NaN	NaN	NaN	NaN	3	3	4	2	+
RAI14	Q9P0K7	Ankycorbin	19.39	21.19	21.77	22.41	NaN	NaN	NaN	NaN	6	4	5	5	+
RANBP1	P43487;F6WQW2;C9JXG8;C9JJ34;C9JGV6;C9JDM3;C9JIC6	Ran-specific GTPase-activating protein	20.89	21.52	21.7	20.79	NaN	NaN	NaN	NaN	2	2	3	6	+
RAP1B	P61224;F5H7Y6;E7ESV4;A6NIZ1;F5GX62;F5H823;F5H004;F5GZG1;B7ZB78;F5H6R7;F5H500;F5H4H0;F5H0B7;F5H491;F5GYB5;F5GWU8;F5H077;F5GYH7;F8WBC0	Ras-related protein Rap-1b;Ras-related protein Rap-1b-like protein	19.23	19.89	21.59	20.91	NaN	NaN	NaN	NaN	3	3	4	2	+
RBM17	Q96I25;Q5W011;Q5W010;Q5W012;H0Y6J6	Splicing factor 45	19.15	19.73	21.28	20.65	NaN	NaN	NaN	NaN	2	2	5	3	+
RBM25	P49756;E9PQU5;H0YE46	RNA-binding protein 25	20.73	20.45	18.98	19.5	NaN	NaN	NaN	NaN	3	3	3	3	+
RBM3	P98179	RNA-binding protein 3	22.66	23.67	22.59	23.37	NaN	NaN	NaN	NaN	3	3	3	4	+
RBM4	Q9BWF3;E9PB51;D6R9K7;J3QRR5	RNA-binding protein 4	21.98	22.35	21.91	22.72	NaN	NaN	NaN	NaN	8	10	6	5	+
RBM4B	Q9BQ04;E9PLB0;E9PM61;U3KQD5;H0YDG8	RNA-binding protein 4B	21.67	20.93	19.64	19.68	NaN	NaN	NaN	NaN	7	9	5	3	+
RCC1	P18754;C9JW69;C9JRH2;C9J3R0;C9JMJ4;C9JQZ4	Regulator of chromosome condensation	20.51	20.96	20.9	21.72	NaN	NaN	NaN	NaN	5	2	2	2	+
RELA	Q2TAM5;A0A087X0W8;Q04206;E9PKH5;E9PI38;E9PQS6;E9PKV4;A0A087WVP0;E9PMD5;E9PJR1;E9PRX2;E9PNV4;E9PJZ9;E9PM47;E9PNK5;E9PN69	Transcription factor p65	21.13	21.19	21.9	22.7	NaN	NaN	NaN	NaN	5	6	6	3	+
RER1	O15258;Q5T092;A0A0A0MR06;Q5T091;Q5T093	Protein RER1	21.6	21.24	21.11	21.61	NaN	NaN	NaN	NaN	3	2	2	2	+
RHOC	Q5JR08;P08134;E9PQH6;Q5JR07;A0A7I2V3G1;C9JNR4;C9JX21;Q5JR05;Q5JR06;E9PN11;U3KQA9;U3KQV3;A0A7I2V5E6;E9PLA2;C9JRM1;P62745	Rho-related GTP-binding protein RhoC	20.73	21.13	21.87	21.93	NaN	NaN	NaN	NaN	4	4	3	3	+
RHOG	P84095	Rho-related GTP-binding protein RhoG	20.05	20.14	22.99	22.82	NaN	NaN	NaN	NaN	3	3	5	2	+
RIPK1	Q13546;A0A7I2V404;A0A7I2V5Y1	Receptor-interacting serine/threonine-protein kinase 1	21.14	21	20.67	20.18	NaN	NaN	NaN	NaN	5	6	6	4	+
RIPK2	O43353;E7ERW9;E5RGK6	Receptor-interacting serine/threonine-protein kinase 2	20.5	20.89	21.51	21.64	NaN	NaN	NaN	NaN	3	3	4	2	+
RNH1	P13489;E9PIM9;H0YCR7;E9PMJ3;E9PLZ3;E9PMN0;E9PIK5;E9PMA9;E9PR82;E9PMI1	Ribonuclease inhibitor	22.64	22.6	21.48	21.92	NaN	NaN	NaN	NaN	10	12	7	9	+
RNMT	O43148;K7EP06;K7EPP5;K7ERH6	mRNA cap guanine-N7 methyltransferase	18.6	21.08	17.66	18.73	NaN	NaN	NaN	NaN	3	3	7	2	+
ROBO1	A0A087WTM1;Q9Y6N7;A0A087WZ85;A0A0A0MSX4;H7C4Y7	Roundabout homolog 1	19.98	21.61	20.35	20.61	NaN	NaN	NaN	NaN	5	4	6	3	+
RPA1	P27694;I3L4R8;I3L524;I3L2M5	Replication protein A 70 kDa DNA-binding subunit;Replication protein A 70 kDa DNA-binding subunit, N-terminally processed	21.4	21.52	21.76	21.86	NaN	NaN	NaN	NaN	4	7	6	3	+
RRAS	P10301	Ras-related protein R-Ras	20.68	22.05	21.16	21.6	NaN	NaN	NaN	NaN	3	2	3	3	+
RUVBL1	Q9Y265;E7ETR0;H7C4G5;J3QLR1;H7C4I3	RuvB-like 1	23.35	23.46	23.43	23.46	NaN	NaN	NaN	NaN	12	12	12	10	+
S100A10	P60903	Protein S100-A10	22.91	21.66	19.35	20.92	NaN	NaN	NaN	NaN	3	2	3	3	+
SAFB	Q15424;K7ES42;K7EII0	Scaffold attachment factor B1	19.36	18.49	22.16	22.28	NaN	NaN	NaN	NaN	3	3	3	9	+
SCAMP4	Q969E2;K7EJJ4;C9JWM2	Secretory carrier-associated membrane protein 4	21.25	22.36	22.11	22.06	NaN	NaN	NaN	NaN	2	2	2	2	+
SCFD1	Q8WVM8;A0A7I2V3B4;A0A7I2V5I2;A0A7I2V3G4;A0A7I2V4B8;A0A7I2V4U2;A0A7I2V320;A0A7I2V4R0;A0A7I2V5Z4;A0A7I2V2U5;B7Z5N7;A0A7I2V448;A0A7I2V590;G3V2M8;A0A7I2V362;H0YIZ7;A0A7I2V5H5;G3V5E2;A0A7I2V3C9;A0A7I2YQR2;A0A7I2V534;A0A7I2V321;A0A7I2YQQ1;H0YJY1;J3KNG4;A0A7I2V5R9;A0A7I2V5L2;G3V4I1;G3V5F3;A0A7I2V3Y3;A0A7I2V414;H0YJS6;G3V363;A0A7I2V4B9;G3V3K9	Sec1 family domain-containing protein 1	21.58	21.55	21.42	21.2	NaN	NaN	NaN	NaN	7	7	7	4	+
SCRIB	A0A0G2JNZ2;A0A0G2JPP5;A0A669KB89;Q14160;A0A0G2JMS7;H0YCG0;A0A669KAX5;H0YDF9	Protein scribble homolog	22.77	23.2	25.54	25.6	NaN	NaN	NaN	NaN	8	7	6	15	+
SDHA	P31040;D6RFM5;A0A087X1I3;A0A494C1T6	Succinate dehydrogenase [ubiquinone] flavoprotein subunit, mitochondrial	20.53	22.1	22.8	22.06	NaN	NaN	NaN	NaN	4	3	4	3	+
SEC22B	O75396;A0A087X1A9	Vesicle-trafficking protein SEC22b	23.18	22.73	23.89	23.36	NaN	NaN	NaN	NaN	7	5	5	6	+
SEC23A	F5H365;Q15436;G3V4V1;G3V1W4;G3V3G5;G3V2R6;G3V5X8;G3V4Q2;G3V5K1	Protein transport protein Sec23A	23.1	24.07	20.11	19.93	NaN	NaN	NaN	NaN	12	12	12	3	+
SEC23B	A0A2R8YFH5;Q15437;Q5QPE2;Q5QPE1;A0A2R8Y633;A0A2R8Y7S7;A0A2R8YF30	Protein transport protein Sec23B	22.21	22.84	23.75	23.73	NaN	NaN	NaN	NaN	13	8	10	4	+
SEC23IP	Q9Y6Y8;A0A0C4DH82;H7C0V8;H7C4C4	SEC23-interacting protein	21.58	22.09	22.69	23.15	NaN	NaN	NaN	NaN	9	8	11	10	+
SEC24A	O95486;H0Y9J6	Protein transport protein Sec24A	22.55	22.13	20.64	20.81	NaN	NaN	NaN	NaN	11	11	10	4	+
SEC24B	O95487	Protein transport protein Sec24B	20.93	21.34	20.11	20.93	NaN	NaN	NaN	NaN	11	12	17	8	+
SEC24D	O94855;E9PDM8;E9PC44	Protein transport protein Sec24D	21.33	22.13	22.55	22.41	NaN	NaN	NaN	NaN	12	12	13	7	+
SEPTIN2	Q15019;B5MCX3;C9J2Q4;H7C2Y0;C9JB25;H7C310;C9J938;C9IY94;C9IZU3;C9JQJ4;C9JZI2;B5MD47;C9JT15;F8WB65;C9JFT1;A0A1B0GXJ2;C9JSE7;H7C1T1	Septin-2	21.52	21.12	23.29	22.63	NaN	NaN	NaN	NaN	6	8	4	3	+
SEPTIN9	Q9UHD8;A0A6Q8PHC2;K7EL40;K7EK18;K7ER52;K7EIE4;K7EQD7;K7ER14;K7EJZ2;K7EKN4;K7EN52;K7ENQ5;K7EJ51;K7ENL0;K7EPY1;K7EJV0;K7ER34;K7EQ08	Septin-9	20.04	21.29	20.96	21.46	NaN	NaN	NaN	NaN	5	3	5	7	+
SERBP1	Q8NC51	Plasminogen activator inhibitor 1 RNA-binding protein	23.96	23.95	25.02	24.87	NaN	NaN	NaN	NaN	9	6	10	7	+
SF1	Q15637;F8WEV5;C9J792	Splicing factor 1	20.11	21.2	20.06	20.46	NaN	NaN	NaN	NaN	2	3	4	5	+
SF3A3	Q12874	Splicing factor 3A subunit 3	18.66	18.61	20.16	19.14	NaN	NaN	NaN	NaN	2	3	3	4	+
SF3B2	Q13435;E9PPJ0;E9PJ04;E9PJT3;H0YCG1;H0YEX5;E9PIL8	Splicing factor 3B subunit 2	19.45	20.49	22.27	21.02	NaN	NaN	NaN	NaN	2	3	5	2	+
SF3B3	Q15393;J3QRB2;J3QL37	Splicing factor 3B subunit 3	18.66	19.89	19.66	20.51	NaN	NaN	NaN	NaN	5	2	5	3	+
SH3GL1	Q99961;M0QYE0;M0R0I3;Q99962;M0R2K6	Endophilin-A2	20.99	22.95	22.88	22.48	NaN	NaN	NaN	NaN	5	4	9	5	+
SHC1	P29353;Q5T181;Q5T182;X6R6D0;H0Y539;Q5T188;P98077	SHC-transforming protein 1	19.51	20.6	22.05	21.86	NaN	NaN	NaN	NaN	2	2	3	7	+
SLAIN2	Q9P270;D6RIF6;H0Y9L2;D6REM5	SLAIN motif-containing protein 2	20.02	21.33	22.61	21.72	NaN	NaN	NaN	NaN	2	4	6	9	+
SLC4A7	H7C3C4	Anion exchange protein	19.89	19.99	21.56	18.64	NaN	NaN	NaN	NaN	3	2	2	2	+
SLK	Q9H2G2;A0A5F9ZH68	STE20-like serine/threonine-protein kinase	18.03	21.04	20.06	21.01	NaN	NaN	NaN	NaN	5	3	6	4	+
SMARCA4	P51532;Q9HBD4;A0A2R8Y4P4;A0A2R8Y7S2;A0A0A0MT49;A0A2R8YGG3;A0A2R8Y440;A0A2R8YG32;A0A2R8Y6V2;A0A2R8Y7F3;A0A2R8YF80;A0A2R8Y6N0;A0A2R8Y7Y7;A0A2R8Y526;A0A2R8YF58;A0A2R8Y4C5;A0A2R8YGP5;A0A2R8YDA1;A0A2R8Y523;A0A2R8Y5K3;K7EQF0;A0A2R8YFK5;K7EP28;A0A2R8YCY3;A0A0U1RRF5;B4DNT1;A0A0U1RRN2;A0A0U1RRD6;A0A0U1RRF8;A0A0A0MSS5;A0A2R8Y7R0;F6UH26;A0A0U1RQU0;A0A0U1RR09;F6XE55;A0A0U1RQW7;B1ALF6;A0A1W2PS06;B1ALG1;A0A0U1…	Transcription activator BRG1	17.58	19.71	21.02	19.69	NaN	NaN	NaN	NaN	3	2	3	3	+
SMC1A	Q14683;G8JLG1;A0A6Q8PHC3;V9GY57;V9GYN9	Structural maintenance of chromosomes protein 1A;Structural maintenance of chromosomes protein	18.52	19.44	20.46	19.51	NaN	NaN	NaN	NaN	3	2	3	4	+
SMC2	O95347;Q5T821;A0A0C4DGE5	Structural maintenance of chromosomes protein 2	18.77	19.05	20.36	21.21	NaN	NaN	NaN	NaN	2	2	3	2	+
SNAP29	O95721;C9JAF7	Synaptosomal-associated protein 29;Synaptosomal-associated protein	20.51	21.04	21.24	21.66	NaN	NaN	NaN	NaN	3	4	2	5	+
SNRNP70	P08621;M0QYR1;M0QX04	U1 small nuclear ribonucleoprotein 70 kDa	23	23.09	21.85	21.34	NaN	NaN	NaN	NaN	7	7	11	4	+
SNX9	Q9Y5X1	Sorting nexin-9	21.03	19.74	21.74	21.97	NaN	NaN	NaN	NaN	5	5	6	2	+
SPAG9	A0A087X2D8;O60271;D6RHI8;H0YBE9;H0YBS5;E9PFH7;A0A087WYG2;A0A669KB35;Q9UPT6	C-Jun-amino-terminal kinase-interacting protein 4	20.91	20.58	21.57	22	NaN	NaN	NaN	NaN	8	4	4	6	+
SPTAN1	Q13813;A0A0D9SGF6;A0A0D9SF54;A0A0D9SFF6;A0A1B0GTB7;A0A0D9SFH4;A0A1B0GUH3;A0A1B0GV13;A0A5F9ZHC3	Spectrin alpha chain, non-erythrocytic 1	18.58	18.98	18.1	19.49	NaN	NaN	NaN	NaN	9	11	7	8	+
SQSTM1	Q13501;E7EMC7;E9PFW8;E3W990;C9JRJ8;D6RBF1;C9J6J8	Sequestosome-1	22.53	22.34	22.48	22.95	NaN	NaN	NaN	NaN	6	8	7	6	+
SRM	P19623;K7EL89;K7EKM4;K7ESL0	Spermidine synthase	20.64	21.68	22.33	21.66	NaN	NaN	NaN	NaN	4	3	4	3	+
SRPRA	P08240	Signal recognition particle receptor subunit alpha	19.66	20.24	21.19	21.02	NaN	NaN	NaN	NaN	6	5	6	5	+
STAM	Q92783;A6NMU3;C9J1E5	Signal transducing adapter molecule 1	22.68	22.89	23.08	23.14	NaN	NaN	NaN	NaN	8	7	8	4	+
STAT3	A0A7I2V4C8;A0A7I2YQR5;A0A7I2V444;A0A7I2V3V0;P40763;A0A7I2V4R2;A0A7I2V5N9;G8JLH9	Signal transducer and activator of transcription 3;Signal transducer and activator of transcription	19.52	21.68	21.21	22.31	NaN	NaN	NaN	NaN	7	4	7	8	+
STK3	Q13188;A0A087WZ06;E5RFQ9;A0A087WVN8;E5RIM6;Q8NBU1	Serine/threonine-protein kinase 3;Serine/threonine-protein kinase 3 36kDa subunit;Serine/threonine-protein kinase 3 20kDa subunit	17.27	21.12	19.28	20.41	NaN	NaN	NaN	NaN	4	2	4	4	+
STX5	Q13190;E9PNU4;H7C3X5;E9PP18;E9PRW9	Syntaxin-5	20.25	21.4	21.04	21.73	NaN	NaN	NaN	NaN	7	6	8	7	+
STX7	O15400	Syntaxin-7	21	22.16	20.44	22.04	NaN	NaN	NaN	NaN	4	6	8	4	+
STXBP3	O00186	Syntaxin-binding protein 3	20.81	20.84	23.06	22.44	NaN	NaN	NaN	NaN	4	5	3	2	+
SUGT1	Q9Y2Z0	Suppressor of G2 allele of SKP1 homolog	20.73	20.75	20.46	20.81	NaN	NaN	NaN	NaN	4	6	6	5	+
SUPT5H	O00267;M0QYL9	Transcription elongation factor SPT5	20.49	20.74	18.36	19.69	NaN	NaN	NaN	NaN	5	9	11	4	+
SVIL	O95425;A0A6I8PIX7;A0A0J9YWY6;A0A6I8PL75	Supervillin	23.33	24.02	25.09	25.21	NaN	NaN	NaN	NaN	21	14	18	20	+
SYNCRIP	A0A7I2YQN2;A0A7I2V4Z0;A0A7I2V346;B7Z645;A0A7I2V5Q6;F6UXX1;A0A7I2V4J0;A0A7I2V2F0;H0YAA0		22.17	22.42	22.33	22.48	NaN	NaN	NaN	NaN	18	29	23	14	+
SYNM	O15061;A0A075B7B1;H0YL34;C9JIE4	Synemin	17.82	18.8	21.88	21.56	NaN	NaN	NaN	NaN	3	4	4	13	+
SYNPO	Q8N3V7	Synaptopodin	20	20.19	19.45	21.13	NaN	NaN	NaN	NaN	5	4	3	2	+
TACC1	O75410;E7EVI4;E7ET87;H0YAY0;E5RFM9;R4GMT7;B4E3H6;H0YBT8;E5RJU4;E5RJG6	Transforming acidic coiled-coil-containing protein 1	19.37	20.13	20.86	21.75	NaN	NaN	NaN	NaN	5	5	5	5	+
TAF15	Q92804;A0A075B7D9;A0A075B7F4;A0A075B7F2;A0A075B7E4	TATA-binding protein-associated factor 2N	19.69	21.36	21.19	21.81	NaN	NaN	NaN	NaN	4	3	7	6	+
TAP1	Q03518;A0A140T9T7;A0A0S2Z4R8	Antigen peptide transporter 1	19.89	18.83	22.33	22.62	NaN	NaN	NaN	NaN	2	3	2	3	+
TBC1D15	Q8TC07;C9JA93;F8WCB5;F8WDJ1;F8WF35;F8WAX5;F8VV61	TBC1 domain family member 15	20.09	21.19	20.61	20.13	NaN	NaN	NaN	NaN	5	6	9	6	+
TBC1D2	Q9BYX2	TBC1 domain family member 2A	19.34	18.94	19.29	19.77	NaN	NaN	NaN	NaN	3	3	4	2	+
TBC1D22A	A0A0A0MRY0;Q8WUA7;B0QYI1;F8WDP1	TBC1 domain family member 22A	19.84	20.42	22.24	22.12	NaN	NaN	NaN	NaN	4	3	3	3	+
TBC1D22B	Q9NU19	TBC1 domain family member 22B	25.78	25.84	27.61	27.62	NaN	NaN	NaN	NaN	23	22	24	32	+
TBCB	A0A494C0X0;Q99426;K7EP07;K7EK42;K7EL99;K7EQH0;K7ER04	Tubulin-folding cofactor B	20.01	22.17	21.35	22.45	NaN	NaN	NaN	NaN	4	3	4	6	+
TCEA1	A0A1W2PPZ5;P23193;A0A1W2PRL9;E5RIS7;E5RJ93;B7Z4S1;E5RK46;A0A1W2PS15;E5RFI1;A0A1W2PPV7;Q5JRI7;A0A0A0MT58;Q15560	Transcription elongation factor A protein 1	20.29	19.06	21.36	20.92	NaN	NaN	NaN	NaN	2	2	3	5	+
THRAP3	A0A3B3ITZ9;Q9Y2W1	Thyroid hormone receptor-associated protein 3	20.02	20.5	22.79	22.36	NaN	NaN	NaN	NaN	5	6	7	15	+
TJAP1	Q5JTD0;A0A075B6G8;E2QRK7	Tight junction-associated protein 1	20.06	20.74	21.33	21.1	NaN	NaN	NaN	NaN	4	2	4	3	+
TJP1	A0A087X0K9;G3V1L9;Q07157;A0A7I2V5U5;G5E9E7;A0A0G2JNH2;H0YKB1	Tight junction protein ZO-1	22.91	22.96	22.54	22.16	NaN	NaN	NaN	NaN	21	14	21	14	+
TJP2	A0A3B3ITE1;A0A1B0GTW1;A0A2R8YDH4;Q9UDY2;A0A3B3IRI3;A0A3B3ISZ5;A0A3B3IU51;A0A3B3ISF1;A0A3B3IRV6;A0A3B3IS03;A0A3B3IT83;U3KQJ2;A0A3B3IU26;B1AN86	Tight junction protein ZO-2	22.24	21.73	21.14	21.4	NaN	NaN	NaN	NaN	16	14	20	17	+
TMF1	P82094;A0A2R8Y7M0;F8WF45	TATA element modulatory factor	21.28	22.28	21.25	22.39	NaN	NaN	NaN	NaN	13	15	14	6	+
TMPO	P42167;G5E972;H0YJH7	Lamina-associated polypeptide 2, isoforms beta/gamma;Thymopoietin;Thymopentin	22.14	22.52	21.67	22.74	NaN	NaN	NaN	NaN	10	7	9	8	+
TNKS1BP1	Q9C0C2;E9PKK0;E9PKE7	182 kDa tankyrase-1-binding protein	21.17	22.37	22.66	23.22	NaN	NaN	NaN	NaN	23	21	32	29	+
TOE1	Q96GM8	Target of EGR1 protein 1	20.18	20.28	19.98	20.43	NaN	NaN	NaN	NaN	2	2	2	2	+
TOR1AIP1	A0A0A0MSK5;Q5JTV8;H0YD16;H0Y4R4;H0YDU3	Torsin-1A-interacting protein 1	17.62	18.99	20.68	20.96	NaN	NaN	NaN	NaN	2	2	4	4	+
TP53BP1	Q12888;A6NNK5;C9JXV0;H7C3N7;H7BZY0;M0R142	Tumor suppressor p53-binding protein 1	18.69	19.2	22.01	20.79	NaN	NaN	NaN	NaN	6	4	7	8	+
TP53BP2	Q13625;H7C5L8	Apoptosis-stimulating of p53 protein 2	21.5	19.43	20.89	20.54	NaN	NaN	NaN	NaN	2	3	4	4	+
TPM3	J3KN67;A0A2R2Y2Q3;A0A494C0P6;P06753;A0A494C034;A0A2R8Y6A3;A0A494C0I0;H0YLS7;D6RGJ6;A0A087WTJ7	Tropomyosin alpha-3 chain	19.68	19.4	19.98	18.42	NaN	NaN	NaN	NaN	15	17	18	13	+
TPM4	P67936;A0A2R8Y5V9;A0A2R8YGX3;A0A2R8YH90;A0A2R8YE05;K7ENT6;A0A2R8YHD2;A0A2R8YEU4;A0A5F9UN72;A0A590UJB9;A0A590UK79;K7EPB9;U3KQK2	Tropomyosin alpha-4 chain	20.92	21.53	23.56	23.63	NaN	NaN	NaN	NaN	11	11	13	11	+
TPP2	P29144;Q5VZU9;A0A494C1B8;A0A494C0U1;A0A494C1S4;A0A494C0A3;A0A494C0X4;A0A494C159;A0A494C1L2;A0A494C1S6	Tripeptidyl-peptidase 2	18.93	19.63	18.98	21.18	NaN	NaN	NaN	NaN	3	3	8	4	+
TPX2	Q9ULW0	Targeting protein for Xklp2	18.37	20.16	20.49	21.52	NaN	NaN	NaN	NaN	9	5	7	11	+
TRA2B	P62995;H7BXF3;H7C2L4	Transformer-2 protein homolog beta	21.14	20.73	21.15	20.76	NaN	NaN	NaN	NaN	3	2	6	2	+
TRIP11	Q15643;H0YJ97;G3V4R7;H0YJI2	Thyroid receptor-interacting protein 11	22.24	21.91	20.57	21.82	NaN	NaN	NaN	NaN	19	17	20	15	+
TRIP13	Q15645;H0YAL2	Pachytene checkpoint protein 2 homolog	20.26	20.94	20.26	19.25	NaN	NaN	NaN	NaN	5	4	4	3	+
TRIP6	Q15654;H7BZE2	Thyroid receptor-interacting protein 6	21.01	21.11	24.1	23.21	NaN	NaN	NaN	NaN	2	4	4	3	+
TRPS1	Q9UHF7;E5RFF3;E5RJ97;H0YC29;H0YAV4;C9J6L7;E7EVN4;F8W8T0	Zinc finger transcription factor Trps1	18.58	18.55	19.81	20.26	NaN	NaN	NaN	NaN	2	2	3	3	+
TSG101	Q99816;F5H442;J3QRU6;J3QKS4	Tumor susceptibility gene 101 protein	22.16	21.34	21.58	21.35	NaN	NaN	NaN	NaN	4	5	7	3	+
TUBA1C	F5H5D3;Q9BQE3;A0A1W2PQM2;F8VVB9;F8VQQ4;F8VS66;F8VRZ4;F8VWV9;F8VX09;A6NHL2;F8VRK0;C9K0S6;F8W0F6;F8VXZ7;Q9H853	Tubulin alpha-1C chain	24.09	23.18	24.26	24.05	NaN	NaN	NaN	NaN	25	23	24	22	+
TUBB6	Q9BUF5;K7ESM5;K7EL29;K7ESQ3;K7EQT3;K7EJ64;K7ERA8;K7EJZ4;K7EN98;K7EPE5;K7ES63	Tubulin beta-6 chain	21.01	21.35	22.74	22.48	NaN	NaN	NaN	NaN	14	13	14	11	+
TXLNA	P40222	Alpha-taxilin	20.29	20.4	19.96	21.13	NaN	NaN	NaN	NaN	7	6	9	7	+
UBA1	P22314;Q5JRR6;Q5JRR9;Q5JRS0;Q5JRS1;Q5JRS3;Q5JRS2	Ubiquitin-like modifier-activating enzyme 1	23.02	22.36	23.39	24.36	NaN	NaN	NaN	NaN	14	15	12	11	+
UBA6	A0AVT1;H0Y8S8;H0Y9U5	Ubiquitin-like modifier-activating enzyme 6	20.42	19.93	20.93	20.73	NaN	NaN	NaN	NaN	2	3	3	2	+
UBXN4	Q92575;F8WB86;Q6PJ80;C9JLR4	UBX domain-containing protein 4	19.76	20.61	21.34	21.46	NaN	NaN	NaN	NaN	2	2	2	2	+
UCK2	Q9BZX2;A0A2R8Y653	Uridine-cytidine kinase 2	19.73	19.92	20.01	19.14	NaN	NaN	NaN	NaN	4	4	4	2	+
USO1	O60763	General vesicular transport factor p115	21.55	22.11	22.83	23.53	NaN	NaN	NaN	NaN	9	9	11	10	+
USP10	Q14694;H3BQP1;H3BQC6;H3BNA1;J3KT19;H3BNS8	Ubiquitin carboxyl-terminal hydrolase 10	21.91	20.89	20.54	22.3	NaN	NaN	NaN	NaN	6	9	9	5	+
USP15	Q9Y4E8;F8W0H4;F8VVY7;F8VZG8;H0YI31;H0YHM4	Ubiquitin carboxyl-terminal hydrolase 15	17.79	19.12	19.73	20.35	NaN	NaN	NaN	NaN	3	3	4	4	+
USP5	P45974;F5H571;H7C5J3;Q92995	Ubiquitin carboxyl-terminal hydrolase 5	20.48	20.6	20.77	21.29	NaN	NaN	NaN	NaN	7	6	7	5	+
USP9X	Q93008	Probable ubiquitin carboxyl-terminal hydrolase FAF-X	20.07	21.15	19.98	22.23	NaN	NaN	NaN	NaN	14	7	7	4	+
UTRN	P46939;Q5T097;H0Y337;Q5T098;A0A0D9SG57;A0A0A0MSM3;Q5JT45;Q5JT44	Utrophin	18.58	20.3	21.33	22.22	NaN	NaN	NaN	NaN	11	7	10	15	+
VAPA	Q9P0L0;J3QKM9	Vesicle-associated membrane protein-associated protein A	20.99	21.64	17.99	20.11	NaN	NaN	NaN	NaN	5	3	6	2	+
VPS35	Q96QK1;I3L4S0;A0A1W2PP10;A0A3B3ITD4	Vacuolar protein sorting-associated protein 35	20.42	20.3	20.28	21.54	NaN	NaN	NaN	NaN	2	5	2	2	+
VTA1	Q9NP79;A0A087WY55;Q5TGM0	Vacuolar protein sorting-associated protein VTA1 homolog	23.95	23.61	24.51	24.02	NaN	NaN	NaN	NaN	7	7	4	4	+
WTAP	Q15007;A0A087X1R4	Pre-mRNA-splicing regulator WTAP	17.16	17.94	20.63	21.33	NaN	NaN	NaN	NaN	2	2	2	3	+
XPO5	Q9HAV4;E2QRM3;H0Y3Q8;H0Y9I3;H0Y3W3	Exportin-5	18.78	19.4	20.93	20.67	NaN	NaN	NaN	NaN	2	2	4	3	+
XPO7	Q9UIA9;E7ESC6;H0YBE1;E5RIW1	Exportin-7	21.26	21.46	19.5	20.71	NaN	NaN	NaN	NaN	6	5	7	4	+
XRN2	Q9H0D6	5-3 exoribonuclease 2	21.56	21.63	21.83	22.8	NaN	NaN	NaN	NaN	7	7	6	6	+
YBX3	P16989;A0A0D9SEI8	Y-box-binding protein 3	20.9	22.06	22.44	22.24	NaN	NaN	NaN	NaN	11	8	7	6	+
YLPM1	P49750;F8VU51;H0YIQ2;H0YI23;U3KQT9	YLP motif-containing protein 1	20.09	19.66	19.64	20.22	NaN	NaN	NaN	NaN	4	3	5	8	+
YTHDF2	Q9Y5A9;S4R3J8;S4R3V3	YTH domain-containing family protein 2	22.01	22.35	22.35	22.55	NaN	NaN	NaN	NaN	6	6	6	5	+
YWHAQ	P27348;E9PG15	14-3-3 protein theta	23.69	24.45	25.76	24.42	NaN	NaN	NaN	NaN	9	11	11	9	+
ZC3HAV1	Q7Z2W4	Zinc finger CCCH-type antiviral protein 1	22.52	22.39	23.63	23.36	NaN	NaN	NaN	NaN	15	14	20	17	+
ZDHHC5	Q9C0B5;H0YEF4;E9PMA5;Q9ULC8	Palmitoyltransferase ZDHHC5;Palmitoyltransferase	19.47	21.16	22.74	21.62	NaN	NaN	NaN	NaN	2	3	3	5	+
ZFPL1	O95159;E9PQ47;E9PNY1;E9PMQ3;E9PQA5;H0YCU8;E9PJX1;E9PJ47	Zinc finger protein-like 1	21.19	23.31	22.86	22.74	NaN	NaN	NaN	NaN	5	3	5	5	+
ZFR	Q96KR1;H0Y8W1	Zinc finger RNA-binding protein	20.75	21.07	20.5	20.95	NaN	NaN	NaN	NaN	6	7	13	8	+
ZNF207	J3QRS9;X6R4W8;O43670;J3KS31;J3KTL1;J3KRB6;J3KRW6;H0Y3M2;J3QS27	BUB3-interacting and GLEBS motif-containing protein ZNF207	20.82	20.88	20.57	20.19	NaN	NaN	NaN	NaN	2	3	4	3	+
ZNF326	Q5BKZ1;A0A0A0MRN4;E2QRN4	DBIRD complex subunit ZNF326	19.31	18.52	20.19	21.2	NaN	NaN	NaN	NaN	4	3	4	7	+
ZPR1	O75312;H7C0E5;H7BZM7	Zinc finger protein ZPR1	20.22	20.64	21.4	21.94	NaN	NaN	NaN	NaN	3	4	4	4	+
ZYX	Q15942;H0Y2Y8;H7C3D3;C9JJK5;C9IZ41;H7C3R3	Zyxin	20.45	22.18	24	23.2	NaN	NaN	NaN	NaN	7	3	6	7	+

[truncated: 5 more sheets: 11. Unique RQ vs. H2O2, 12. Unique RQ vs. EV-H2O2, 13. CRAPome analysis, 14. Overlap, 15. GO terms]
