# Supplementary material for: TBC1D22B Regulates ER‐to‐Golgi Trafficking via RAB1B Inactivation and Promotes Oncogenic Programs in Breast Cancer
Source: Adv Sci (Weinh). 2025 Aug 29;12(43):e02269. doi: 10.1002/advs.202502269 (PMC12631847; doi:10.1002/advs.202502269)
Supplement: Supplementary file 7 — Supporting Information [file ADVS-12-e02269-s005.xlsx]

## Sheet: Sheet1
Gene Name	Protein IDs	Protein Name	LFQ 22B1	LFQ 22B2	LFQ 22BT3	LFQ 22B4	LFQ EV1	LFQ EV2	LFQ EV3	LFQ EV4	Pep 22B1	Pep 22B2	Pep 22B3	Pep 22B4
A0A1B0GTW6	A0A1B0GTW6		25.98	24.98	24.19	24.47	25.89	NaN	NaN	25.42	1	2	1	1
A0A1W2PNV4	A0A1W2PNV4;E9PF58		27.89	27.65	27.75	27.8	28.35	27.83	28.18	28.35	21	18	19	18
AARS	P49588;H3BPK7;A0A6Q8PGN5;A0A6Q8PF33;A0A6Q8PGE8;A0A6Q8PGR9;A0A6Q8PFY2;A0A6Q8PFK3;A0A6Q8PGB5;A0A6Q8PHJ2;A0A6Q8PH44;A0A6Q8PHP7;A0A6Q8PHP3;A0A6Q8PF77;A0A6Q8PG28;A0A6Q8PG62;A0A6Q8PGI8	Alanine--tRNA ligase, cytoplasmic	23.14	23.93	23.73	23.24	19.43	NaN	19.15	21.08	6	8	10	8
ABCD3	A0A3B3ITW3;P28288	ATP-binding cassette sub-family D member 3	24	23.4	23.98	23.82	NaN	NaN	22.48	21.97	4	3	2	2
ABCF1	Q5STZ8;Q8NE71;H0YGW7;A0A0G2JIC2;A0A0G2JJB9	ATP-binding cassette sub-family F member 1	22.78	22.76	22.61	22.94	22.06	NaN	22.7	23.45	5	6	8	8
ABCF2	Q9UG63;C9JHK9;C9JZV3	ATP-binding cassette sub-family F member 2	25.96	26.08	25.98	25.88	25.2	25.36	25.28	25.35	18	17	17	18
ABCF3	Q9NUQ8	ATP-binding cassette sub-family F member 3	21.65	21.7	21.68	21.5	22.12	NaN	NaN	NaN	1	1	2	1
ABI1	B6VEX4;A0A0A0MRT6;Q8IZP0	Abl interactor 1	21.7	21.57	21.77	21.72	NaN	NaN	21.84	21.77	2	2	2	2
ABT1	Q9ULW3	Activator of basal transcription 1	24.24	24	23.84	23.66	25.12	22.69	25.26	25.39	4	4	3	3
ACBD3	Q9H3P7	Golgi resident protein GCP60	25.81	25.63	26.01	26.09	NaN	NaN	NaN	NaN	8	9	9	8
ACLY	P53396;K7ESG8;K7EIE7	ATP-citrate synthase	24.95	25.25	25.23	24.66	23.61	NaN	21.45	22.93	18	15	16	16
ACO1	P21399	Cytoplasmic aconitate hydratase	21.81	21.14	21.29	21.27	NaN	NaN	NaN	20.96	1	1	1	2
ACOT7	O00154;K7EKP8	Cytosolic acyl coenzyme A thioester hydrolase	22.4	22.25	22.33	22.28	20.61	NaN	21.81	21.36	3	3	3	3
ACSL3	A0A7P0T8L6;A0A7P0TA76;O95573;A0A7P0TBB1;A0A7P0TB52;H7BYZ7;A0A7P0T905;F5GWH2;A0A7P0TBL9	Long-chain-fatty-acid--CoA ligase 3	24.66	24.29	24.53	24.54	23.26	NaN	22.5	23.49	8	8	8	6
ACSL4	O60488;A0A804HI36;D6RDA8;D6RF95	Long-chain-fatty-acid--CoA ligase 4	23.12	23.11	23.4	22.99	NaN	24.46	NaN	22.84	4	4	4	4
ACTB	P60709;A0A6Q8PFE4;E7EVS6;A0A2R8Y793;A0A2R8YGF8;G5E9R0;A0A6Q8PH58;C9JUM1;C9JZR7;C9JTX5;A0A2R8YEA7;A0A2R8YFE2;Q9BYX7;F8WCH0;A0A6Q8PGD7	Actin, cytoplasmic 1;Actin, cytoplasmic 1, N-terminally processed	27.8	27.95	28.06	28.03	28.62	28.1	28.55	28.41	26	26	26	26
ACTC1	P68032;P68133;A6NL76;A0A804HKV3	Actin, alpha cardiac muscle 1;Actin, alpha skeletal muscle	32.1	32.22	32	32.14	31.7	31.76	32.19	32.94	19	18	20	19
ACTG1	P63261;I3L4N8;A0A804GS07;I3L3I0;I3L1U9;I3L3R2;K7EM38;J3KT65;A0A7P0TBL1	Actin, cytoplasmic 2;Actin, cytoplasmic 2, N-terminally processed	33.64	33.58	33.74	33.78	34.2	35.02	34.39	34.18	27	27	27	26
ACTL6A	O96019;O94805	Actin-like protein 6A	23.38	22.77	22.73	22.65	NaN	NaN	NaN	22.52	2	2	2	2
ACTN1	P12814;A0A804HII9;A0A804HKE2;A0A804HL31;A0A804HLD0;A0A804HK61;A0A804HIN7;A0A804HJU8;A0A7I2V4Y4;A0A804HLF4;H9KV75;G3V2N5;A0A804HJQ9;H7C5W8;G3V2W4;A0A804HI95;P35609;H0YJW3;A0A804HJN7;A0A494C1A0;H0YJ11;G3V2X9;A0A494C166;A0A494C033;A0A804HKG0;A0A804HIY0;G3V5M4;A0A494C0Q3;G3V2E8;G3V380;A0A494C031	Alpha-actinin-1	26.18	26.19	26.19	26.19	26.06	26	26.25	26.22	39	41	39	37
ACTN3	Q08043;A0A087WSZ2	Alpha-actinin-3	23.07	22.46	22.67	22.9	24.83	25.29	25.37	23.39	6	7	6	6
ACTN4.1	O43707	Alpha-actinin-4	28.12	28.03	28.13	28.06	28.44	28.39	28.43	28.44	47	47	48	45
ACTR1A	P61163;R4GMT0;A0A1B0GVS3;P42025	Alpha-centractin;Beta-centractin	25.11	24.45	25.41	24.89	NaN	NaN	23.49	24.15	3	3	3	4
ACTR2	P61160;F5H6T1;A0A1B0GWD0;A0A1B0GWH0	Actin-related protein 2	26.56	26.47	26.42	26.36	27.27	26.94	27.21	27.25	11	10	10	10
ACTR3	P61158;B4DXW1;Q9P1U1;F8WDR7;A0A0A0MTI9;H7C4J1;C9IZN3;Q9C0K3;F8WEW2;F8WE84	Actin-related protein 3	27.28	27.15	27.3	27.3	27.9	28.13	27.94	27.88	18	18	18	18
ADH5	P11766;H0YAG8;D6RAY0;D6R9G2;D6RFE4	Alcohol dehydrogenase class-3	23.99	23.25	23.88	23.59	22.5	22.45	23.31	22.47	5	4	6	5
ADSL	A0A096LNY5;A0A1B0GWJ0;A0A1B0GTJ7;A0A096LNY6;A0A7P0T9A7;A0A7P0Z472;P30566;A0A096LNY4;A0A096LP92;A0A1B0GWF8;A0A1B0GTG9;A0A7P0T8E4;A0A0A6YY92	Adenylosuccinate lyase	22.37	22.27	22.38	22.35	NaN	NaN	NaN	NaN	2	2	2	2
AFAP1	Q8N556	Actin filament-associated protein 1	21.86	22	22.3	21.59	22.89	NaN	22.8	22.61	2	2	2	2
AFG3L2	Q9Y4W6;K7EP56	AFG3-like protein 2	23.77	22.76	22.65	22.97	21.52	NaN	NaN	21.12	6	5	4	4
AGK	E9PC15;A0A3B3ITD0;Q53H12;A0A3B3ISY9;A0A3B3ISZ0;E9PG39;A0A3B3ITX7;A0A0G2JLG5;A0A3B3IUC9;A0A3B3ITV0;A0A0G2JLD0;A0A3B3IS09	Acylglycerol kinase, mitochondrial	24.77	24.47	24.66	24.76	23.99	23.52	24.09	24.12	5	7	6	6
AHCY	P23526	Adenosylhomocysteinase	23.62	23.58	23.58	23.44	22.88	NaN	23.21	22.03	7	8	7	5
AHNAK	Q09666;E9PQE3;E9PJZ0;E9PKR9;E9PJC6;E9PLK4	Neuroblast differentiation-associated protein AHNAK	23.34	23.32	22.71	22.9	23.5	21.98	23.79	23.59	11	13	10	12
AHNAK2	Q8IVF2	Protein AHNAK2	21.95	22.91	22.6	22.31	19.5	NaN	22.62	21.28	6	7	6	7
AHSA1	O95433;H0YJ63;G3V438;H0YJG7;G3V3W9	Activator of 90 kDa heat shock protein ATPase homolog 1	23.02	22.44	22.9	23.03	22.42	NaN	22.31	23.52	1	4	3	3
AIFM1	A0A6Q8PFA7;A0A6Q8PFQ8;A0A6Q8PFS4;A0A7I2PK44;A0A6Q8PG15;A0A6Q8PFM5;A0A6Q8PFE1;O95831;A0A7I2RLJ8;A0A6Q8PHC0;A0A6Q8PHJ9;A0A6Q8PFW2;A0A6Q8PF87;E9PMA0;A0A6Q8PFN1	Apoptosis-inducing factor 1, mitochondrial	24.6	24.36	24.45	24.25	22.69	NaN	22.24	23.31	7	9	9	10
AIFM2	Q9BRQ8	Apoptosis-inducing factor 2	22.04	22.29	22.23	22.79	NaN	NaN	NaN	NaN	1	2	2	1
AIMP1	A0A8C8MUD1;A0A804HJ47;A0A5F9ZHC5;Q12904;D6R937;A0A8C8KIA0	Aminoacyl tRNA synthase complex-interacting multifunctional protein 1;Endothelial monocyte-activating polypeptide 2	22.98	23.02	23.13	22.85	NaN	NaN	NaN	22.6	1	1	1	1
AIP	A0A804HJ46;E9PMH2;A0A804HKK3;A0A804HKL7;A0A804HKH9;O00170;A0A804HIX8;A0A804HJ38;V9GYQ3	AH receptor-interacting protein	22.99	23.33	22.95	22.76	NaN	NaN	22.09	22.09	2	2	2	2
AKAP11	Q9UKA4	A-kinase anchor protein 11	21.96	22.11	21.07	21.47	NaN	NaN	NaN	NaN	1	4	1	2
ALDH3A2	P51648;A0A5F9ZHI5;A0A5F9ZHN9;J3QRD1;A0A5F9ZGX4;A0A5F9ZI12;A0A5K1VW72;J3QS00;I3L1M4;A0A5F9ZHZ9;I3L2W1;E9PNN6;A8MYB8;I3L3I9;J3QKK9;C9JMC5;A0A5F9ZHP6;I3L0X1;J3KTG1;A0A0D9SGC3;P30838;P43353;C9JKT2	Fatty aldehyde dehydrogenase	23.55	23.26	23.3	23.16	21.47	NaN	21.57	21.97	4	3	4	5
ALDOA	P04075;J3KPS3;H3BQN4;H3BPS8;H3BUH7;H3BR04;H3BMQ8;H3BU78;H3BR68	Fructose-bisphosphate aldolase A;Fructose-bisphosphate aldolase	24.02	24.12	23.83	23.81	22.79	NaN	23.31	22.11	11	9	8	11
ALYREF	E9PB61;Q86V81	THO complex subunit 4	24.6	24.32	23.51	23.76	22.96	23.22	23.65	22.84	3	3	3	3
AMOTL2	Q9Y2J4;D6RFG0;D6RIC7;D6RBK2;D6RJA4;D6RF61;D6RCL7	Angiomotin-like protein 2	22.1	23.09	22.37	22.41	23.86	22.76	23.05	23.08	1	1	2	2
ANKHD1	E9PDP5;Q8IWZ3;D6RHC4;A0A1W2PQ15;H0YM23;O75179	Ankyrin repeat and KH domain-containing protein 1;Ankyrin repeat domain-containing protein 17	22.25	21.97	22.12	22.08	NaN	NaN	NaN	22.04	1	1	1	1
ANLN	Q9NQW6;H7C1K5;H7C1C2;C9JJT6;H7C3S1	Actin-binding protein anillin	23.53	23.48	23.45	23.45	23.54	22.54	23.69	23.23	11	10	12	9
ANPEP	P15144;H0YLZ8;H0YMC1	Aminopeptidase N	24.5	24.33	24.48	24.53	25.45	25.29	25.1	25.47	12	14	11	13
ANXA1	P04083;Q5T3N1;Q5T3N0	Annexin A1;Annexin	26.95	27.01	27	27.22	25.46	24.05	25.47	25.23	16	17	16	16
ANXA2	P07355;H0YMW4;H0YN42;H0YMU9;H0YMD0;A6NMY6;H0YM50;H0YNB8;H0YKS4;H0YL33;H0YNP5;A0A7I2V4P4;H0YN28;H0YMM1;H0YKX9;H0YMT9;H0YLV6;H0YKZ7;H0YKL9;H0YKV8;H0YNA0;H0YMD9;H0YKN4;H0YLE2	Annexin A2;Annexin;Putative annexin A2-like protein	24.31	25.21	24.48	24.75	24.25	22.78	24.66	24.19	14	15	15	16
ANXA5	P08758;D6RBL5;D6RBE9;E9PHT9;D6RCN3	Annexin A5;Annexin	24.97	25.29	25.01	25.28	23	NaN	23.17	23.08	15	14	13	14
ANXA6	P08133;E5RK69;E7EMC6;E5RJF5;E5RK63;E5RFF0;E5RIU8;E5RJR0;E5RI05;H0YC77	Annexin A6;Annexin	23.62	23.69	23.57	23.48	21.03	NaN	20.94	21.65	6	8	7	7
AP1M1	Q9BXS5;E7ENJ6;K7EPJ8;K7ENA7;K7EJL1;K7ER75;A0A087WZX7;K7EQ90;K7EQX3	AP-1 complex subunit mu-1	23.49	23.29	23.18	23.03	22.79	NaN	22.63	21.81	4	2	4	2
AP2A1	O95782;M0R2D9	AP-2 complex subunit alpha-1	22.43	21.86	22.37	22.25	22.32	NaN	22.23	21.78	8	6	8	8
AP2B1	A0A087X253;P63010;A0A087WYD1;A0A087WU93;A0A087WZQ6;K7EJ01;H7C034	AP-2 complex subunit beta	23.65	23.58	23.47	23.57	22.94	NaN	22.99	22.65	11	11	11	11
AP2M1	A0A087WY71;E9PFW3;Q96CW1;H7C4C3;C9JJ47;C9JTK4;C9JGT8	AP-2 complex subunit mu	22.65	22.8	22.29	23.03	22.65	23.84	22.46	22.19	3	2	2	1
AP3B1	O00203	AP-3 complex subunit beta-1	22.38	22.43	22.23	22.28	NaN	NaN	NaN	NaN	2	3	3	2
AP3D1	O14617;A0A2R8Y611;A0A2R8Y4J3	AP-3 complex subunit delta-1	22.07	22.77	22.77	22.67	21.22	NaN	20.7	22.09	1	1	1	1
AP3S1	Q92572;F5H459	AP-3 complex subunit sigma-1	22.18	22.3	22.13	22.48	NaN	NaN	NaN	22.11	2	5	4	2
APEX1	G3V3C7;G3V3M6;P27695;G3V5D9;A0A0C4DGK8;G3V5M0;G3V359;G3V5Q1	DNA-(apurinic or apyrimidinic site) lyase;DNA-(apurinic or apyrimidinic site) lyase, mitochondrial	22.47	22.63	22.5	22.28	21.72	NaN	NaN	20.91	2	2	2	1
APMAP	Q9HDC9;H0Y512	Adipocyte plasma membrane-associated protein	23.49	22.63	23	22.91	NaN	NaN	NaN	NaN	3	4	4	3
APOOL	A0A087WYF7;Q6UXV4	MICOS complex subunit MIC27	22.2	21.85	22.19	21.57	22.6	22.47	22.33	21.91	2	2	2	1
APP	A0A0A0MRG2;E9PG40;P05067;H7C0V9;H7C2L2	Amyloid beta A4 protein;N-APP;Soluble APP-alpha;Soluble APP-beta;C99;Beta-amyloid protein 42;Beta-amyloid protein 40;C83;P3(42);P3(40);C80;Gamma-secretase C-terminal fragment 59;Gamma-secretase C-terminal fragment 57;Gamma-secretase C-terminal fragment 50;C31	21.39	22.26	21.74	22.15	21.91	NaN	NaN	NaN	3	2	5	2
ARCN1	B0YIW6;P48444;Q6P1Q5;E9PK34	Coatomer subunit delta	24.64	24.74	24.89	24.53	23.02	22.19	23.09	23.59	11	10	11	11
ARF1	P84077;P61204;F5H423;F5H0C7;H0YGG7	ADP-ribosylation factor 1;ADP-ribosylation factor 3	26.6	26.87	26.7	26.78	25.69	23.5	26.02	25.48	5	6	7	6
ARF4	P18085;C9JPM4;C9JAK5;U3KQF2	ADP-ribosylation factor 4	26.43	26.44	26.39	26.47	25.15	24.68	25.28	25.19	5	6	7	6
ARF5	C9J1Z8;P84085;F5H1V1;F5H6T5;F8WDB3	ADP-ribosylation factor 5	22.36	22.91	22.86	23.58	21.81	NaN	21.83	22.15	2	4	5	3
ARF6	P62330	ADP-ribosylation factor 6	23.93	23.9	23.71	23.36	23.27	NaN	23.21	23.32	3	2	2	2
ARFGEF1	Q9Y6D6;E5RIF2;E5RHL7;E5RHZ1;E5RJN9	Brefeldin A-inhibited guanine nucleotide-exchange protein 1	24.71	25.53	22.26	25.5	16.89	20.03	NaN	NaN	30	28	26	25
ARFGEF2	A0A7P0TA34;A0A7P0T7Z2;Q9Y6D5;A0A7P0T9L9;A0A7P0T9L6;A0A7P0Z446	Brefeldin A-inhibited guanine nucleotide-exchange protein 2	25.01	24.56	24.5	24.8	22.6	NaN	NaN	NaN	14	12	12	11
ARGLU1	Q9NWB6	Arginine and glutamate-rich protein 1	23.51	22.85	23.43	23.95	24.72	23.15	24.14	24.05	4	4	3	5
ARHGAP21	A0A087WW76;A0A452Q6Z5;A0A805TBS0;A0A7P0TAS2;Q5T5U3;Q5JSD8;H0Y468;A0A1B0GTZ9;A0A1B0GV73	Rho GTPase-activating protein 21	20.98	20.62	20.53	20.3	20.39	NaN	20.59	21.81	1	1	1	2
ARHGDIA	J3KTF8;J3QQX2;P52565;J3KRE2;J3KRY1;J3KS60	Rho GDP-dissociation inhibitor 1	24.76	24.82	24.9	25.07	23.73	NaN	23.45	22.93	5	5	5	5
ARHGEF10	H0YAN8;O15013;E9PB39;Q5VXI4;Q9HCE6	Rho guanine nucleotide exchange factor 10	22.54	22.18	22.71	22.46	21.56	NaN	21.6	21.87	5	3	4	3
ARHGEF2	V9GYM8;A0A5F9ZI21;Q92974;Q5VY93;V9GZ14;V9GYF5;V9GYG5;V9GZ58	Rho guanine nucleotide exchange factor 2	25.15	25.31	25.15	25.45	24.41	23.03	24.31	24.91	17	18	16	18
ARL1	F8VYN9;P40616;F8VP99;F8VP63;B4DZG7	ADP-ribosylation factor-like protein 1	24.06	23.84	23.8	24.01	22.59	NaN	23.04	22.3	2	2	2	2
ARL8A	Q96BM9;Q9NVJ2;A0A087X2J2	ADP-ribosylation factor-like protein 8A;ADP-ribosylation factor-like protein 8B	23.93	23.64	23.64	23.42	23.02	NaN	NaN	23.11	2	2	2	3
ARPC1A	Q92747	Actin-related protein 2/3 complex subunit 1A	25.12	24.82	25.06	25.02	25.79	25.6	25.87	25.27	12	11	11	11
ARPC1B	O15143;C9JEY1;C9K057;F8VXW2;C9JBJ7;C9JTT6;C9JM51;F8WEB3	Actin-related protein 2/3 complex subunit 1B	25.97	25.46	26.3	25.82	24.47	26.45	25.86	27.32	15	13	14	14
ARPC2	O15144;C9JTV5;G5E9J0;H7C3F9;G5E9S7	Actin-related protein 2/3 complex subunit 2	26.75	26.53	26.51	26.56	27.5	27.05	27.19	27.16	16	15	14	12
ARPC3	O15145;C9JZD1;F8VR50	Actin-related protein 2/3 complex subunit 3	27.32	26.93	27.05	27	27.72	27.55	27.86	27.76	5	6	6	7
ARPC4-TTLL3	F8WCF6;P59998;F8WDD7;H7C0A3;A0A0A6YYG9;R4GN08;F8WDW3;F8WE39	Actin-related protein 2/3 complex subunit 4	27.08	26.9	26.82	26.99	28.01	27.41	28.2	27.83	5	5	5	5
ARPC5	O15511;B1ALC0	Actin-related protein 2/3 complex subunit 5	25.81	25.43	25.74	25.32	25.4	24.2	25.87	26.06	4	4	4	4
ARPC5L	Q9BPX5	Actin-related protein 2/3 complex subunit 5-like protein	25.41	25.75	25.55	26.49	26.7	25.21	26.61	26.09	5	5	5	6
ASF1A	Q9Y294	Histone chaperone ASF1A	25.78	25.93	25.73	25.89	26.53	27.05	26.55	26.79	4	4	5	5
ASNA1	O43681	ATPase ASNA1	22.07	22.33	22.2	22.42	NaN	NaN	NaN	NaN	1	1	1	1
ASNS	P08243;F8WEJ5;C9J057;C9JLN6;C9JM09;C9JT45	Asparagine synthetase [glutamine-hydrolyzing]	22.74	23.1	22.92	22.74	19.69	NaN	20.94	21.39	6	7	7	5
ATAD3A	Q9NVI7;Q5SV16;Q5T2N8;J3QSF3	ATPase family AAA domain-containing protein 3A	25.71	25.7	25.68	25.66	25.27	24.99	25.13	25.17	16	16	16	15
ATAD3B	Q5T9A4;A0A5K1VW56	ATPase family AAA domain-containing protein 3B	24.76	24.95	24.92	24.71	24.39	24.32	24.61	23.99	10	10	10	10
ATG3	Q9NT62;F8WDI0	Ubiquitin-like-conjugating enzyme ATG3	22.96	22.51	23.02	22.43	21.52	NaN	NaN	NaN	1	1	1	1
ATG7	O95352;H7C2R3;H7BZ92;H7C2J8	Ubiquitin-like modifier-activating enzyme ATG7	22.4	22.38	22.33	22.04	NaN	NaN	21.53	NaN	2	1	1	2
ATG9A	Q7Z3C6;H7C1G6;H7C152;C9JS65;C9JFV2;F2Z3I6;C9JX27;C9JD65;C9IYZ9;C9JKV7;C9JDK4;C9JXG2	Autophagy-related protein 9A	22.4	22.37	22.56	22.27	22.34	NaN	NaN	22.27	3	3	4	2
ATIC	P31939;H7C1S2;F8WEF0;C9JLK0	Bifunctional purine biosynthesis protein PURH;Phosphoribosylaminoimidazolecarboxamide formyltransferase;IMP cyclohydrolase	23.81	23.56	23.65	23.52	21.84	NaN	19.5	21.66	6	6	5	5
ATP1A1	P05023;M0R116;A0A2R8YEY8;A0A0A0MT26;P13637;B1AKY9;P50993;H0Y7C1;M0QXF2;Q13733;P20648;Q5TC01;E9PRA5;P54707	Sodium/potassium-transporting ATPase subunit alpha-1	24.32	24.11	24.13	24.17	23.18	NaN	23.25	23.07	18	19	19	17
ATP2A2	P16615;H7C5W9;O14983;Q93084;A0A0C4DH86;H3BVB2	Sarcoplasmic/endoplasmic reticulum calcium ATPase 2	24.27	24.49	24.59	24.74	22.95	NaN	22.52	22.76	9	11	11	9
ATP2B1	P20020;E7ERY9;A0A804HKZ0;Q16720;A0A2R8Y4R4;A0A2U3U055;A0A2U3TZI3;Q01814;H0YHH6;A0A0U1RQU3;F8W1V5;A0A2R8Y535	Plasma membrane calcium-transporting ATPase 1;Calcium-transporting ATPase	24.4	24.88	24.71	24.58	19.46	22.29	NaN	20.27	11	9	10	12
ATP2B4	P23634	Plasma membrane calcium-transporting ATPase 4	23.39	22.96	22.62	23.55	23.2	NaN	23.19	NaN	8	9	9	10
ATP5A1	P25705;K7ERX7;K7EK77;K7EJP1;K7EQH4;K7ENJ4;K7ESA0	ATP synthase subunit alpha, mitochondrial	25.5	25.41	25.42	25.26	24.41	23.58	24.63	24.58	11	13	12	13
ATP5B	P06576;H0YH81;F8W079;F8W0P7;H0YI37	ATP synthase subunit beta, mitochondrial;ATP synthase subunit beta	25.23	25.19	25.09	25.12	23.28	21.87	23.94	22.34	11	10	12	12
ATP5C1	P36542	ATP synthase subunit gamma, mitochondrial	24.62	24.08	24.39	24.52	23.88	22.89	24.06	24.28	5	5	5	5
ATP5J2-PTCD1	C9JJT5;C9JU26;G3V325;P56134	ATP synthase subunit f, mitochondrial	23.46	22.54	23.69	23.19	23.45	22.88	23.11	24.18	2	2	2	2
ATP5L	E9PN17;A0A3B3ITX4;O75964;A0A3B3IRW3	ATP synthase subunit g, mitochondrial	24.81	24.63	24.69	24.75	24.74	24.32	24.64	24.44	4	4	4	4
ATP5O	P48047;A0A494C0K9;H7C0C1;H7C086;H7C068	ATP synthase subunit O, mitochondrial	22.75	23.04	23.24	24.12	23.22	NaN	23.27	22.81	3	2	3	2
ATP6V1C1	P21283;E7EV59	V-type proton ATPase subunit C 1	32.17	30.8	30.74	30.35	28.72	28.02	28.46	31.72	1	2	2	2
ATP6V1E1	C9J8H1;P36543;Q96A05	V-type proton ATPase subunit E 1;V-type proton ATPase subunit E 2	22.05	21.82	21.71	21.44	NaN	NaN	NaN	NaN	1	1	1	1
ATXN10	Q9UBB4;A0A1W2PQD2;B1AHE4	Ataxin-10	21.77	21.4	21.58	21.84	NaN	NaN	NaN	20.63	4	3	4	5
AURKB	J3QLN8;Q96GD4;J3QR41;J3KTD6;J3KT86;J3KRJ2;J3KRF8	Aurora kinase B	23.06	22.95	23.23	23.05	22.88	NaN	22.67	23.15	3	1	3	1
B4GALT1	P15291;Q86XA6	Beta-1,4-galactosyltransferase 1;Lactose synthase A protein;N-acetyllactosamine synthase;Beta-N-acetylglucosaminylglycopeptide beta-1,4-galactosyltransferase;Beta-N-acetylglucosaminyl-glycolipid beta-1,4-galactosyltransferase;Processed beta-1,4-galactosyltransferase 1	24.05	23.74	23.87	23.79	20.24	NaN	20.62	19.72	3	3	3	3
BAG2	O95816	BAG family molecular chaperone regulator 2	26.1	26.52	26.14	26.17	24.46	NaN	24.58	24.6	5	7	6	5
BANF1	O75531;E9PJJ8	Barrier-to-autointegration factor;Barrier-to-autointegration factor, N-terminally processed	26.19	25.85	25.85	25.3	27.19	27.69	26.79	26.47	5	6	4	5
BASP1	P80723;U3KQP0	Brain acid soluble protein 1	NaN	21.38	20.95	NaN	21.67	23.15	21.52	22.04	0	1	1	0
BCAR1	P56945;A0A2R8Y4C2;A0A2R8Y5C9;A0A2R8Y596;A0A2R8YFS8;A0A2R8Y8C4;A0A2R8YFK2;A0A2R8Y6M6;A0A2R8Y5E4;H3BN62;H3BVF0;H3BSY4;H3BQJ7;H3BSB2;H3BTL5;H3BTB0;H3BU42;Q14511;A0A087WUD2	Breast cancer anti-estrogen resistance protein 1	26.19	26.02	26.09	26.16	27.09	26.96	27	27.47	20	22	23	22
BCAR3	O75815	Breast cancer anti-estrogen resistance protein 3	24.06	23.95	23.83	23.85	24.6	23.7	24.29	24.76	10	8	13	8
BCL10	A0A087WWW9;O95999	B-cell lymphoma/leukemia 10	20.3	21.4	21.2	21.3	NaN	NaN	NaN	NaN	1	1	2	2
BDNF	P23560	Brain-derived neurotrophic factor	NaN	23.32	23.55	NaN	24.18	24.59	23.15	22.7	0	1	1	0
BIRC5	A0A0B4J1S3;O15392;K7EMW2;H3BLT4	Baculoviral IAP repeat-containing protein 5	21.8	21.9	21.89	21.56	21.37	NaN	22.23	22.78	1	2	1	1
BMP1	P13497;B7ZKR5;Q3MIM8;E9PD25;O43897;Q9Y6L7	Bone morphogenetic protein 1;Metalloendopeptidase;Tolloid-like protein 1;Tolloid-like protein 2	22.83	22.28	22.62	22.48	21.21	NaN	21.27	21.87	1	1	1	1
BNIP3	F6RP06;A0A0J9YW18;Q12983	BCL2/adenovirus E1B 19 kDa protein-interacting protein 3	21.09	21.46	21.6	22.68	NaN	NaN	NaN	NaN	1	2	1	2
BOLA2	Q9H3K6;H3BV85;A0A087WZT3;H3BPT9;H3BTW0;A0A0B4J295;H3BVE0	BolA-like protein 2	22.64	22.61	22.41	22.79	21.75	NaN	NaN	22.63	3	3	1	1
BRD9	Q9H8M2;H0YBR9;H0YAW8;H0YBF1	Bromodomain-containing protein 9	24.61	24.37	24.58	24.59	25.12	24.64	24.76	25.37	6	6	5	5
BTF3	P20290;A0A7I2YQL2;A0A7I2V3T6;A0A7I2V5Y3;D6RDG3;H0Y9Y1	Transcription factor BTF3	24.76	24.65	24.39	25.12	24.39	24.43	25.12	26.18	4	4	5	3
BTF3L4	E9PL10;Q96K17	Transcription factor BTF3;Transcription factor BTF3 homolog 4	22.88	22.03	22.26	22.36	NaN	NaN	NaN	22.64	1	2	1	2
BUB3	O43684;J3QT28;J3QSX4	Mitotic checkpoint protein BUB3	25.7	25.73	25.67	25.96	26.04	25.84	25.94	25.87	9	10	10	10
BUD31	P41223;F8WCN7;C9JCD9	Protein BUD31 homolog	24.84	24.33	24.96	24.51	24.46	23.57	25.63	26.61	5	4	4	4
BYSL	Q13895;F8WBL2;H7BY94	Bystin	24.61	24.64	24.59	24.47	25.21	24.87	25.07	25.41	9	9	10	9
BZW1	C9IZ80;Q7L1Q6	Basic leucine zipper and W2 domain-containing protein 1	23.23	23	22.97	22.87	NaN	23.18	NaN	22.84	1	1	1	1
BZW2	E9PFD4;B5MCE7;Q75MG1;B5MCH7;E7ETZ4;Q9Y6E2	Basic leucine zipper and W2 domain-containing protein 2	22.04	22.03	22.2	22.04	21.52	NaN	21.11	21.88	2	2	2	2
C11orf31	A0A087WYP2;Q8IZQ5;H0YE28;H3BV83	Selenoprotein H	24.35	23.81	24.7	24.15	NaN	NaN	24.76	24.68	2	1	2	3
C11orf57	Q6ZUT1;E9PQL5;E9PSC8;E9PKA8	Uncharacterized protein C11orf57	24.5	24.28	24.23	24.18	25.14	24.89	25.13	25.46	4	4	3	3
C11orf98	E9PRG8;E9PLD3;A0A494BXY3	Uncharacterized protein C11orf98	30.18	30.34	30.38	29.73	31.32	31.54	31.64	31.35	5	5	5	5
C14orf166	Q9Y224;H0YJB9;G3V4C6	UPF0568 protein C14orf166	21.76	21.82	21.49	21.96	21.66	NaN	21.78	21.84	2	3	2	3
C14orf80	C9K0G6;C9IYA4;C9J6B2;C9J317;C9J1F2		22.2	22.04	22.24	22.42	22.46	22.59	22.37	22.72	2	2	3	2
C19orf53	Q9UNZ5;K7ESE5;A0A0A0MQS3	Leydig cell tumor 10 kDa protein homolog	28.13	27.97	27.54	27.06	27.41	27.04	28.22	28.43	3	3	3	2
C1GALT1	Q9NS00;C9K0C8	Glycoprotein-N-acetylgalactosamine 3-beta-galactosyltransferase 1	21.5	22.11	22.15	22.16	NaN	NaN	NaN	NaN	2	2	3	2
C1orf174	A0A7P0T887;Q8IYL3;A0A7P0T8M5;A0A7P0TAV4;A0A7P0T8I3;A0A7P0TAC3	UPF0688 protein C1orf174	22.88	22	22.41	22.77	22.93	23.44	22.11	22.89	1	1	1	1
C1QBP	Q07021;I3L3Q7;I3L3B0	Complement component 1 Q subcomponent-binding protein, mitochondrial	26.07	25.9	26.02	25.83	25.32	25.29	25.7	26.05	3	4	5	4
C5orf30	Q96GV9	UNC119-binding protein C5orf30	25.43	24.36	25.31	24.77	25.19	24.72	24.77	26.3	2	1	2	1
C7orf50	C9JQV0;Q9BRJ6;H7C0T1;H7C2R9	Uncharacterized protein C7orf50	23.75	23.75	24.1	23.82	22.87	NaN	23.51	23.33	2	1	1	1
C8orf59	Q8N0T1;A0A087WWE7;E5RGR5	Uncharacterized protein C8orf59	25.36	25.41	24.9	24.45	24.56	24.7	25.56	25.02	6	5	5	4
C9orf114	Q5T280;R4GNG4	Putative methyltransferase C9orf114	25.24	24.85	25.01	24.88	26.12	25.91	26.02	26.27	6	6	7	6
CACYBP	Q9HB71	Calcyclin-binding protein	24.57	24.56	24.57	24.71	23.15	NaN	23.7	23.1	7	6	6	6
CAD	F8VPD4;P27708;H7BZB3;H7C2E4	CAD protein;Glutamine-dependent carbamoyl-phosphate synthase;Aspartate carbamoyltransferase;Dihydroorotase	23.35	23.32	23.51	23.13	22.77	NaN	22.49	21.44	4	6	7	5
CALCOCO1	Q9P1Z2;H3BRW8;F8VQE3	Calcium-binding and coiled-coil domain-containing protein 1	23.39	23.17	23.17	23.46	NaN	NaN	20.33	NaN	6	7	6	7
CALCOCO2	Q13137;D6REB0;D6RJE7;D6RF70;H0Y9G3;H0YBP4;I3L4E1;I3L493;D6RBI4	Calcium-binding and coiled-coil domain-containing protein 2	23.37	23.37	23.26	23.45	NaN	NaN	18.87	18.66	10	9	9	9
CALD1	E7EX44;Q05682;E9PGZ1;C9J813;A0A6Q8PGI1;C9JEK3	Caldesmon	22.32	23.02	22.14	22.62	21.96	21.94	22.34	21.98	2	1	2	2
CALM2	P0DP25;P0DP24;P0DP23;E7EMB3;Q96HY3;M0QZ52;G3V361;A0A590UJI2;F8WBR5;G3V479;A0A590UJC0;G3V226;C9J7T9;P02585		27.26	27.49	27.24	28.21	28.14	27.02	28.59	28.02	6	6	6	6
CALR	P27797;A0A7P0T861;K7EL50;K7EJB9	Calreticulin	25.15	25.05	25.2	25.45	21.59	24.01	22.75	23.42	11	13	13	13
CALU	O43852;H0Y875	Calumenin	23.14	23.17	23.08	23.2	22.31	NaN	20.27	21.05	5	5	7	6
CAMK2D	D6R938;E9PBG7;E9PF82;Q13557;H0Y9J2;H0Y9C2	Calcium/calmodulin-dependent protein kinase type II subunit delta	21.87	22.64	21.84	22.45	22.68	NaN	22.18	22.76	3	4	3	4
CAND1	Q86VP6;A0A0C4DGH5;H0YH27	Cullin-associated NEDD8-dissociated protein 1	23.59	23.4	23.43	22.64	18.7	21.84	19.24	21.36	9	11	11	10
CANX	P27824;A0A7P0TAE9;A0A7P0T840;A0A7P0T937;A0A7P0TB65;A0A7P0Z484;A0A7P0T8G1;A0A7P0T9L0;D6RGY2;A0A7P0Z4D6;A0A7P0TAR9;A0A7P0Z4H2;A0A7P0TAN9;A0A7P0T8N1;D6RAU8;D6RFL1;D6RAQ8;D6RD16	Calnexin	25.43	25.34	25.39	25.33	22.41	21.97	22.8	23.27	13	12	13	10
CAP1	Q01518;Q5T0R1;Q5T0R9;Q5T0R7;Q5T0R6;Q5T0R5;Q5T0R4;Q5T0R3;Q5T0R2;Q5T0S3;Q5T0R8	Adenylyl cyclase-associated protein 1;Adenylyl cyclase-associated protein	26.6	26.79	26.76	26.79	25.38	NaN	24.85	24.14	12	15	14	12
CAPG	P40121;E7ENU9;H7C0X8;B8ZZL6	Macrophage-capping protein	22.19	22.51	22.57	22.4	21.76	NaN	21.49	NaN	4	4	4	4
CAPN2	P17655	Calpain-2 catalytic subunit	23.12	23.39	23.2	23.71	19.53	NaN	NaN	NaN	4	5	5	4
CAPNS1	U3KQE2;K7EIV0;A0A075B7C0;A0A0C4DGQ5;P04632;U3KPR7;K7EM73;K7EKD8;K7ELJ7;Q96L46	Calpain small subunit 1	23.59	24.05	23.96	24.12	NaN	NaN	23.11	22.3	4	4	4	3
CAPRIN1	Q14444;E9PLA9;G3V153	Caprin-1	22.26	23.21	23.19	23.45	23.39	NaN	23.53	23.53	2	3	2	3
CAPZA1	P52907	F-actin-capping protein subunit alpha-1	28.98	28.69	29.16	28.89	29.19	29.62	29.22	29.73	13	13	12	12
CAPZA2	P47755;F8W9N7;A0A0D9SET8;C9JUG7;F8WED3	F-actin-capping protein subunit alpha-2	25.78	25.37	25.86	25.63	26.16	26.35	26.5	26.1	10	9	11	11
CAPZB	B1AK87;P47756;B1AK85;A0A6I8PIN8	F-actin-capping protein subunit beta	24.08	24.52	24.61	25.6	25.1	24.83	24.96	24.15	13	12	13	12
CAPZB.1	B1AK88;A0A6I8PRV6		28.43	28.52	28.55	28.49	28.77	28.48	28.74	28.72	14	13	14	13
CAV1	Q03135;E9PCT5;C9JKI3;P56539	Caveolin-1;Caveolin	25.99	25.82	25.78	25.75	25.89	25.74	25.06	25.4	4	5	5	5
CBR1	P16152;E9PQ63;A8MTM1	Carbonyl reductase [NADPH] 1	23.41	22.77	23.02	23.11	21.82	NaN	21.93	22.49	5	5	6	4
CBS	P35520;C9JMA6;H7C2H4	Cystathionine beta-synthase	21.97	21.95	22.16	22.62	NaN	22.62	20.98	21.05	4	3	3	4
CCDC124	Q96CT7;M0R2F5	Coiled-coil domain-containing protein 124	26.13	26.33	26.58	25.58	26.57	26.78	26.37	27.24	9	10	10	8
CCDC137	Q6PK04;I3L0U5	Coiled-coil domain-containing protein 137	22.58	22.93	23.03	22.64	23.65	22.56	22.24	24.29	3	4	5	3
CCDC158	A0A804HIY6;Q5M9N0	Coiled-coil domain-containing protein 158	27.75	28.38	28.27	28.7	27.72	29.09	28.15	27.53	1	1	1	1
CCDC47	Q96A33;A0A087WYW6	Coiled-coil domain-containing protein 47	24.07	24.01	23.95	23.91	24.06	22.96	23.42	23.43	3	3	3	4
CCDC59	Q9P031;F8VNY5	Thyroid transcription factor 1-associated protein 26	23.87	23.96	24.09	23.97	25.4	25.01	25.2	25.36	5	5	5	5
CCDC6	Q16204	Coiled-coil domain-containing protein 6	22.34	22.28	22.04	22.33	NaN	NaN	NaN	NaN	2	1	2	1
CCDC80	Q76M96;H7C5K4	Coiled-coil domain-containing protein 80	22.21	21.9	21.9	22.02	NaN	NaN	NaN	NaN	2	3	3	2
CCDC86	Q9H6F5;H0YG79	Coiled-coil domain-containing protein 86	24.76	24.66	24.81	24.81	25.5	24.85	25.39	25.3	10	9	9	8
CCT2	P78371;F5GWF6;F8VQ14	T-complex protein 1 subunit beta	26.17	26.22	26.34	26.31	24.26	23.03	24.72	24.51	18	19	20	18
CCT3	P49368;B4DUR8;Q5SZX6;E9PRC8;Q5SZX9;Q5SZW8;E9PQ35;E9PM09	T-complex protein 1 subunit gamma	25.67	25.33	25.54	25.46	24.05	23.19	24.32	24	16	17	19	17
CCT4	P50991	T-complex protein 1 subunit delta	26.16	26.19	26.1	26	24.67	23.61	24.62	24.59	11	13	13	12
CCT5	P48643;B7ZAR1;E9PCA1;E7ENZ3;D6RIZ7;H0Y914	T-complex protein 1 subunit epsilon	25.16	25.25	25.2	25.29	23.39	21.95	23.71	23.12	12	14	16	11
CCT6A	P40227	T-complex protein 1 subunit zeta	25.95	25.98	26.1	26.11	24.55	22.46	24.06	24	13	14	14	13
CCT7	Q99832;F8WAM2	T-complex protein 1 subunit eta	25.48	25.6	25.53	25.56	23.65	22.43	23.78	23.51	12	14	12	13
CCT8	P50990;H7C4C8;H7C2U0	T-complex protein 1 subunit theta	26.91	26.91	26.81	26.77	25.41	24.83	25.56	25.19	22	21	21	20
CD3EAP	O15446	DNA-directed RNA polymerase I subunit RPA34	22.61	22.73	22.49	22.61	22.17	NaN	22.62	22.43	3	2	3	3
CDC37	Q16543;K7EQA9;K7EKQ2;K7EL68;K7EIU0	Hsp90 co-chaperone Cdc37;Hsp90 co-chaperone Cdc37, N-terminally processed	22.52	22.51	22.66	23.04	NaN	NaN	NaN	22.1	4	4	4	4
CDC42	P60953;A0A590UJK8;Q5JYX0;A0A494C1M1;A0A494BZX6;A0A3B3IRV0	Cell division control protein 42 homolog	25.71	25.71	25.94	25.78	24.69	23.3	24.95	25.21	6	6	7	6
CDC5L	Q99459	Cell division cycle 5-like protein	25.86	25.77	25.77	25.61	26.01	25.85	26.04	26.51	15	17	14	14
CDCA8	Q53HL2	Borealin	24.13	24.08	23.86	23.64	24.51	24.05	24.54	24.57	6	5	6	6
CDCP1	Q9H5V8	CUB domain-containing protein 1	22.92	22.52	22.14	22.84	NaN	NaN	21.44	20.44	5	3	3	3
CDH2	C9J126;P19022;C9JMH2;A0A6Q8PF58;A0A6Q8PHJ8;A0A6Q8PG20;C9J8J8;A0A0G2JRA4;A0A087WX99;P55283	Cadherin-2	24.57	24.3	24.19	24.55	25.64	24.76	25.3	25.58	6	3	6	5
CDK1	P06493;A0A024QZP7;A0A087WZZ9;E5RIU6;Q00526;K7EJ83;A0A2R8Y4Z0;J3QSD7;A0A2R8Y7W5;A0A2R8YF61;A0A2R8YD28;A0A087WZU2;A0A087X209;A0A2R8YEB7;E5RGN0;G3V317;E7EUK8;H0YAZ9;Q9BVE2;A0A2R8Y644;Q00534;Q00536;Q9NYV4;O94921;Q07002;Q96Q40;P50750;Q14004	Cyclin-dependent kinase 1	24.29	24.39	24.28	24.46	23.62	22.92	23.69	23.44	7	7	8	5
CDK17	F5H6Z0;Q00537	Cyclin-dependent kinase 17	21.75	21.4	21.42	21.54	NaN	NaN	21.4	23.21	2	2	2	2
CDK5RAP1	Q96SZ6;H0Y721	CDK5 regulatory subunit-associated protein 1	21.75	21.19	21.83	20.91	22.08	NaN	22.06	23.46	2	2	1	1
CDKN2A	J3QRG6;P42771;K7ES20;K7ENC6;P42772	Cyclin-dependent kinase inhibitor 2A;Cyclin-dependent kinase 4 inhibitor B	24.47	24.43	24.44	24.63	22.43	NaN	22.78	22.75	4	4	4	4
CENPB	P07199	Major centromere autoantigen B	22.53	22.74	22.31	22.69	NaN	NaN	NaN	NaN	1	1	1	2
CENPV	Q7Z7K6	Centromere protein V	26.21	25.82	26.44	26.05	26.45	26.22	26.57	26.81	4	4	4	4
CEP55	Q53EZ4;H0Y432	Centrosomal protein of 55 kDa	22.74	21.76	21.79	21.41	NaN	NaN	NaN	21.63	2	2	1	1
CERS2	Q5SZE2;Q5SZE3;H0YKH6;Q5SZE4;Q5SZE1;Q96G23;H0YNU7	Ceramide synthase 2	23.95	22.88	23.46	23.15	23.28	NaN	22.27	21.49	1	1	2	1
CFAP20	Q9Y6A4;H3BPA3	Cilia- and flagella-associated protein 20	24.46	24.12	23.93	24.42	25.05	24.59	24.94	24.78	5	4	4	5
CFL1	P23528;G3V1A4;E9PK25;E9PP50;E9PQB7;E9PLJ3;E9PS23	Cofilin-1	27.22	27.7	27.42	27.53	26.88	26.49	26.93	26.66	10	12	11	7
CFL2	Q9Y281;F8WDN3	Cofilin-2	23.02	22.69	23.06	22.95	22.19	NaN	22.08	23.3	5	5	7	5
CGGBP1	Q9UFW8;C9JUJ0	CGG triplet repeat-binding protein 1	22.51	22.7	22.7	22.74	23.68	22.98	23.46	23.69	4	3	3	4
CGN	Q9P2M7;A6PVU7;A2A3M4;H0Y4A8;REV__P35499	Cingulin	24.91	24.41	23.42	23.53	24.74	24.37	25.22	25.9	29	25	28	26
CHCHD3	C9JRZ6;F8WAR4;Q9NX63;A0A286YEX5	MICOS complex subunit MIC19	24.67	25.01	25.47	25.1	22.27	22.86	22.39	22.6	4	3	4	5
CHMP4B	Q9H444	Charged multivesicular body protein 4b	22	22.41	21.66	21.5	21.91	NaN	22.51	21.86	2	1	1	1
CHMP7	Q8WUX9	Charged multivesicular body protein 7	21.66	22.15	21.9	21.68	NaN	NaN	NaN	NaN	3	3	3	2
CHORDC1	Q9UHD1;E9PPQ5;E9PIZ4;E9PSD5;E9PHZ2	Cysteine and histidine-rich domain-containing protein 1	22.05	22.24	21.88	22.14	NaN	NaN	NaN	NaN	3	3	2	1
CISD1	Q9NZ45	CDGSH iron-sulfur domain-containing protein 1	24.33	24.54	23.95	24.16	22.67	NaN	NaN	22.96	2	2	2	2
CKAP4	Q07065	Cytoskeleton-associated protein 4	23.66	24.27	23.7	23.85	20.24	NaN	NaN	NaN	17	17	17	18
CKAP5	Q14008;E9PQH5;H0YDX5	Cytoskeleton-associated protein 5	22.93	22.78	22.34	22.45	22.15	NaN	22.02	21.8	10	8	10	7
CLIC1	O00299	Chloride intracellular channel protein 1	26.58	26.29	26.47	26.44	25.23	25.39	25.42	25.54	7	8	9	9
CLIC4	Q9Y696	Chloride intracellular channel protein 4	23.33	23.23	23.01	23.27	22.58	21.51	21.42	22.31	5	5	7	6
CLPTM1	O96005;K7EQQ1	Cleft lip and palate transmembrane protein 1	21.95	22.29	22.09	21.75	NaN	NaN	NaN	NaN	2	2	1	2
CLTC	A0A087WVQ6;Q00610;A0A087WX41;P53675;J3KS13;J3KRF5;K7EJJ5	Clathrin heavy chain;Clathrin heavy chain 1	24.02	23.71	24	23.63	23.53	20.72	22.7	23.66	14	14	14	14
CLU	P10909;H0YAS8;H0YC35;E7ERK6;H0YLK8	Clusterin;Clusterin beta chain;Clusterin alpha chain;Clusterin	22.33	22.37	22.14	22.55	NaN	NaN	NaN	NaN	1	2	2	1
CMAS	Q8NFW8;F5GYM0	N-acylneuraminate cytidylyltransferase	23.52	23.84	23.17	23.68	23.75	22.98	23.87	23.69	4	4	4	3
CMPK1	P30085;A0A494BXC7;Q5T0D2	UMP-CMP kinase	22.39	22.71	22.44	22.26	21.34	NaN	NaN	20.97	4	4	5	4
CNDP2	Q96KP4;J3QQN6;J3QR27;J3QLU1;J3QKQ0;J3QRD0;J3QRA8;J3QL02;J3KSV5;A0A087WYZ1;J3QKT2;J3KSS4;J3KRD5;J3QRP4;A0A087WVS2	Cytosolic non-specific dipeptidase	22.78	22.12	22.41	22.1	NaN	NaN	NaN	21.61	3	2	2	2
CNOT1	A5YKK6;H3BMZ2	CCR4-NOT transcription complex subunit 1	21.02	21.09	21.26	20.98	20.57	NaN	20.81	NaN	1	1	2	1
CNP	P09543;K7EN66;C9K0L8;K7ERZ0;K7ERC4	2,3-cyclic-nucleotide 3-phosphodiesterase	23.68	23.98	23.66	23.38	23.01	23.27	22.54	22.84	8	8	6	6
COL4A3BP	A0A2U3TZL3;A0A2R8Y7Q9;A0A2R8YEK8;A0A2R8YE18;A0A2R8Y7C5;Q9Y5P4;A0A2R8YCI0;A0A2R8YFI2;A0A2R8YEA4;A0A2R8Y5H3;A0A2R8Y5S9;A0A2R8YDX6;A0A2R8YFA1;A0A2R8YE59	Collagen type IV alpha-3-binding protein	20.8	20.24	20.5	21.24	NaN	NaN	NaN	NaN	1	1	1	1
COL5A1	P20908;H7BY82;P12107	Collagen alpha-1(V) chain	21.35	21.73	21.29	21.7	21.44	NaN	21.86	21.8	1	1	1	1
COPA	P53621;A0A3B3IT15;A0A3B3IS84;A0A3B3ISC6;A0A3B3IU89;A0A3B3ITV3;A0A3B3ISK1;A0A3B3ITI7;A0A3B3IU78;A0A3B3IS23;A0A3B3ITX2	Coatomer subunit alpha;Xenin;Proxenin	25.33	25.01	25.39	25.11	23.3	21.98	23.29	23.33	21	21	21	22
COPB1	P53618;E9PP73;E9PP63;E9PKQ1	Coatomer subunit beta	24.67	25.04	24.63	24.6	22.92	NaN	22.1	23.13	10	10	9	9
COPB2	A0A7I2V258;H0Y938;H0YAC7;P35606;A0A7I2V3G0;A0A7I2YQF9;D6RBZ7;D6RCL6;D6RBG7;D6RBT6;D6R997	Coatomer subunit beta	23.25	23.09	23.31	24.08	NaN	NaN	NaN	18.76	11	10	10	8
COPE	O14579;M0QXB4;M0R061	Coatomer subunit epsilon	24.43	24.34	24.1	24.38	NaN	NaN	21.05	NaN	4	4	3	4
COPG1	Q9Y678;H0Y8X7;Q9UBF2;D6RG17	Coatomer subunit gamma-1	24.19	24.07	23.9	23.8	21.83	20.85	NaN	19.04	9	10	10	11
COPS2	B4DIH5;P61201;H0YM03;H0YKU5	COP9 signalosome complex subunit 2	22.49	22.12	21.92	22.76	NaN	NaN	NaN	NaN	1	1	1	1
COPS5	Q92905;E5RHH5	COP9 signalosome complex subunit 5	22.24	22.14	21.78	22.65	NaN	NaN	NaN	NaN	1	3	2	2
COPZ1	F8VVA7;P61923;F8VXB1;F8VUC5;F8W156;F8W651;F8VXR1;F8VYZ4;F8VYK5	Coatomer subunit zeta-1	22.8	22.77	22.4	22.66	NaN	NaN	NaN	NaN	3	3	3	3
CORO1B	Q9BR76;A0A087WW53;F5H390;F5H0D2	Coronin-1B;Coronin	24.53	24.8	24.64	24.69	24.88	25.01	24.5	24.75	6	6	6	6
CORO1C	Q9ULV4;B4E3S0;H0YHL7;F8W1H8;F8VUX3;F8VSA4;F8VRE9;F8VTT6;F8VVB7;F8VV53;H3BRY3;J3QLV6;J3KSS5;P31146;Q6QEF8	Coronin-1C;Coronin	26.97	26.85	26.86	26.84	27.84	28	27.54	27.77	14	16	16	14
CORO2B	Q9UQ03	Coronin-2B	23.91	23.9	23.95	23.76	26.42	24.77	25.58	26.1	9	9	10	9
COTL1	Q14019;H3BT58	Coactosin-like protein	23.8	24.09	24.71	24.38	23.44	NaN	23.49	22.78	5	4	5	4
COX15	Q7KZN9	Cytochrome c oxidase assembly protein COX15 homolog	22.9	22.69	22.94	22.57	21.05	NaN	NaN	20.91	1	2	2	1
COX7A2	D6RIE3;D6RGV5;H0UI06;P14406;D6R9C3	Cytochrome c oxidase subunit 7A2, mitochondrial	25.81	NaN	25.75	NaN	25.52	25.49	25.83	25.15	1	0	1	1
CPM	P14384;F8W111;F8VVI6;H0YHN7;F8VR29;F8VU13	Carboxypeptidase M	21.09	19.35	20.83	20.88	26.53	23.71	24.73	25.57	1	2	3	2
CPNE1	F2Z2V0;B0QZ18;Q99829;Q5JX56;Q5JX58;Q5JX59;Q5JX60;Q5JX44;E7ENH5;A6PVH9;Q5JX55;Q5JX54;H0Y524;Q5JX61;Q5JX52;Q5JX45	Copine-1	22.46	22.74	22.17	22.54	NaN	NaN	21.14	21.76	2	3	2	3
CPNE3	O75131;A0A087WYQ3;E7ENV7;Q96FN4;Q8IYJ1;Q96A23;O95741;Q86YQ8;Q9HCH3;Q9UBL6	Copine-3;Copine-2;Copine-9;Copine-4;Copine-6;Copine-8;Copine-5;Copine-7	22.29	23.05	22.51	22.38	21.6	NaN	NaN	NaN	2	2	1	2
CPT1A	P50416	Carnitine O-palmitoyltransferase 1, liver isoform	23.24	23.26	23.47	23.51	22.27	NaN	22.42	22.43	3	4	3	3
CRIP2	P52943;H0YFA4;H0YHD8	Cysteine-rich protein 2	25.06	24.92	24.9	24.86	24.72	24.85	25.17	25.3	4	4	5	3
CRK	P46108;I3L297	Adapter molecule crk	21.95	22.36	22.02	21.82	NaN	NaN	NaN	20.92	2	2	2	2
CSE1L	P55060	Exportin-2	27.01	27	27.62	26.84	24.53	32.47	25.56	25.5	13	13	13	12
CSNK1A1	U3KPX3;A0A590UJ43;P48729;D6REM4;A0A5F9W493;H0Y9X2;U3KQK7;E7ETM0;Q8N752;A0A590UJQ7;E5RG27;U3KQ83;D6RGE5;A0A590UK94	Casein kinase I isoform alpha;Casein kinase I isoform alpha-like	23.65	23.17	23.02	23.43	23.39	NaN	23.52	NaN	3	3	3	2
CSNK1G2	P78368;Q9Y6M4;A0A087WXD7;A0A087WWF5;K7ESB6;U3KQA5;A0A0U1RQT7;Q8IXA3;A0A0U1RQY7;U3KQB3;Q9HCP0;A0A087WW97;A0A087WZK4;A0A0U1RQK2;H0YBN6;A0A0U1RR14	Casein kinase I isoform gamma-2;Casein kinase I isoform gamma-3;Casein kinase I isoform gamma-1	22.82	22.54	22.32	22.15	22.59	NaN	22.25	22.91	2	1	1	1
CSNK2A1	A0A2R8Y5A0;A0A2R8YF43;A0A2R8YD58;E7EU96;P68400;A0A2R8YDP2;A0A2R8YFU2;Q8NEV1;A0A087WY74;A0A2R8YDY7;A0A2R8YEW1;V9GYA2;A0A2R8Y4D6;A0A2R8Y4H0	Casein kinase II subunit alpha;Casein kinase II subunit alpha 3	23.51	23.46	23.65	23.6	22.48	NaN	22.6	23.35	3	1	1	1
CSRP1	P21291;E9PS42;E9PND2;E9PP21	Cysteine and glycine-rich protein 1	24.07	24.25	23.85	23.9	23.28	23.87	23.95	23.88	3	3	3	3
CSRP2	Q16527;F8VW96;F8VQR7	Cysteine and glycine-rich protein 2	23.5	23.53	23.47	23.36	23.44	23.15	23.32	23.34	3	3	4	3
CSTA	P01040;C9J0E4	Cystatin-A;Cystatin-A, N-terminally processed	21.47	23.9	22.47	22.76	24.22	NaN	25.03	22.88	2	3	2	2
CSTB	P04080;A0A1W2PQG6;A0A1W2PS52	Cystatin-B	26.55	26.74	26.61	26.42	25.54	24.6	25.26	24.73	5	6	6	6
CTAG1A	P78358;A0A0A0MTT5	Cancer/testis antigen 1	23.35	22.81	23.33	23.1	23.61	23.35	23.75	23.99	2	1	1	2
CTGF	P29279	Connective tissue growth factor	26.19	26.14	26.35	25.68	26.54	26.19	26.83	26.49	4	4	4	3
CTNNA1	P35221;G3XAM7;E5RIB1;E5RG03;E5RGY7;E5RGY6;E5RHV7;E5RIE0;H0YBB8;E5RJL0;E5RJ41;E5RJP7;E5RGD2;E5RFM3;E5RFM5;E5RFK9;E5RFG3;E5RIT8;E5RJZ2	Catenin alpha-1	24.88	24.8	24.74	24.88	25.3	25.43	25.33	25.19	19	20	18	21
CTNNA2	P26232;A0A0A0MRI5;A0A0A0MTJ6;C9IZ88;A0A087WZL6;C9J144;E5RGU3;E5RHJ5;B9A010	Catenin alpha-2	24.97	25.05	24.57	24.07	24.77	24.89	24.63	25.94	7	7	6	7
CTNNB1	A0A2R8Y804;A0A2R8Y543;B4DGU4;A0A2R8YCH5;A0A2R8Y5A3;P35222;A0A2R8Y5Z1;A0A2R8Y7Z0;A0A2R8Y5C3;A0A2R8Y750;A0A2R8Y6G0;A0A2R8Y815;A0A2R8YG06;C9IZ65	Catenin beta-1	25.46	25.53	25.53	25.64	25.79	24.95	25.71	26.15	14	14	14	14
CTNND1	A0A669KB05;C9JZR2;H0YC95;O60716;A0A669KB62;A0A804HIL4;A0A804HK15;A0A804HJM1;E9PKY0;E9PKL1	Catenin delta-1	24.29	24.33	24.33	24.27	23.16	NaN	22.66	23.54	8	8	7	7
CTPS1	P17812;A0A3B3IRI2;B4E1E0;A0A3B3IRQ8;A0A3B3ITF6;A0A3B3ITB8;A0A3B3ITH9;Q9NRF8;A0A3B3ISY3	CTP synthase 1;CTP synthase	23.73	23.57	23.37	23.4	21.11	22.28	22.36	21.2	6	7	8	6
CTTN	Q14247;H0YCD9;H0YEV2	Src substrate cortactin	27.46	27.48	27.52	27.55	28.13	28.46	27.97	28.11	22	23	21	21
CTU1	Q7Z7A3	Cytoplasmic tRNA 2-thiolation protein 1	22.31	22.38	22.05	22.36	NaN	NaN	22.56	22.44	2	2	2	2
CUL2	Q5T2B5;A0A0A0MTN0;Q13617	Cullin-2	21.73	21.32	21.92	21.47	21.47	NaN	NaN	21.98	2	1	2	3
CUL4B	A0A7P0T9C8;A0A7P0T9L3;A0A7P0TAQ3;A0A669KAX4;K4DI93;A0A7P0T954;Q13620;A0A7P0T9D0;A0A7P0T8P8;A0A804CL36;A0A7P0TAF9;A0A7P0T9P5;A0A669KBG9	Cullin-4B	21.81	23.09	22.92	22.94	22.53	NaN	22.77	21.34	4	2	2	2
CXorf56	Q9H5V9	UPF0428 protein CXorf56	22.34	NaN	21.96	21.93	23.62	22.54	23.58	22.91	2	0	1	1
CYC1	P08574	Cytochrome c1, heme protein, mitochondrial	26.56	26.77	26.79	26.68	24.88	21.56	25.32	25.94	7	6	7	6
CYP1B1	Q16678	Cytochrome P450 1B1	22.93	21.9	22.06	21.67	NaN	NaN	NaN	NaN	1	1	2	2
CYR61	O00622	Protein CYR61	28.39	28.27	28.23	27.97	29.27	28.97	29.13	28.95	14	12	15	8
DAGLB	E7ET49;Q8NCG7	Sn1-specific diacylglycerol lipase beta	21.86	21.37	22.07	21.88	NaN	NaN	NaN	21.05	3	1	2	2
DAP3	P51398;V9GZ03;V9GYL9;V9GYA7;V9GYJ9;V9GZ61;V9GYC9;V9GYW1;V9GY11;V9GYF7;V9GYJ3	28S ribosomal protein S29, mitochondrial	24.26	24.06	24.35	24.36	24.4	NaN	24.08	24.67	6	5	6	6
DAPK3	O43293;M0R0D0;M0QYW5;Q9UIK4	Death-associated protein kinase 3	22.68	22.65	22.48	22.93	23.45	23.33	23.17	22.67	2	2	2	2
DARS	P14868;H7BZ35;C9J7S3;C9JLC1;C9JQM9;H7C278	Aspartate--tRNA ligase, cytoplasmic	23.86	23.73	23.79	23.5	22.79	22.94	23.22	23.04	5	6	5	6
DAXX	Q9UER7;A0A0G2JJZ4;Q4VX54	Death domain-associated protein 6	25.78	25.56	25.77	25.83	25.28	23.84	24.93	25.52	10	12	10	9
DBN1	Q16643;D6R9W4;D6RFI1;D6R9Q9;D6RCR4	Drebrin	27.26	27.25	27.05	27.24	28.18	28.14	27.94	28.17	17	17	16	16
DBNL	Q9UJU6;B4DDD6;H0Y5J4;F8WBG8	Drebrin-like protein	22.53	22.24	22.27	22.49	21.55	NaN	NaN	NaN	4	2	2	3
DCAF13	A0A087WT20;Q9NV06;B3KME9;A0A087X1F8;E5RHM4	DDB1- and CUL4-associated factor 13	25.9	25.86	26.03	26	26.53	26.28	26.5	26.46	11	13	12	11
DCAF4	Q8WV16;Q86SY2;G3V3D6	DDB1- and CUL4-associated factor 4	22.28	22.33	22.36	22.95	24.44	23.52	22.5	23.82	3	2	3	2
DCD	P81605	Dermcidin;Survival-promoting peptide;DCD-1	24.61	26.94	25.49	25.81	26.44	24.89	27.01	25.75	2	4	2	4
DCTN1	E7EX90;A0A7P0Z4C3;A0A804CDA6;Q14203;Q6AWB1	Dynactin subunit 1	21.9	22.18	22.03	22.41	NaN	NaN	NaN	20.85	3	3	2	2
DCTN2	A0A7I2V4H4;Q13561;A8K8J9;A0A7I2V4Y9;H0YI98;F8W1I6;F8VW18;A0A7I2V390;H0YHL1;F8VRV7;F8W0U6;A0A7I2V2Z2	Dynactin subunit 2	23.2	22.54	23.68	22.54	22.08	NaN	22.07	21.5	4	5	5	4
DCTN4	E5RGG1;H9KVE0;Q9UJW0;E5RK21	Dynactin subunit 4	22.76	22.32	22.52	22.38	22.81	NaN	21.87	22.9	2	2	2	2
DDB1	A0A7P0Z4B9;Q16531;A0A7P0T965;A0A7P0T870;A0A7P0Z3Z5;A0A7P0TAK7;F5GY55;A0A7P0TB30;F5GWI0;A0A7P0Z4L2;F5GZY8;F5H2L3;A0A7P0TAX4;F5H198	DNA damage-binding protein 1	24.98	24.65	24.71	24.76	25.83	24.86	25.9	25.82	18	18	16	16
DDOST	P39656;A0A0C4DGS1;U3KQ84	Dolichyl-diphosphooligosaccharide--protein glycosyltransferase 48 kDa subunit	24.8	24.09	24.72	24.19	NaN	NaN	22	21.93	9	8	8	6
DDX1	A0A087X2G1;A0A087WZ71;A0A7I2V430;A0A7I2V2M5;A0A7I2V4F0;Q92499;A0A7I2YQ77;A0A7I2V5X8;A0A7I2V421;A0A7I2V4J3	ATP-dependent RNA helicase DDX1	24.26	23.57	23.58	23.66	23.09	NaN	23.36	24.32	5	6	4	4
DDX17	A0A5H1ZRQ2;A0A1X7SBZ2;Q92841	Probable ATP-dependent RNA helicase DDX17	24.03	24.21	24.04	24.03	23.93	22.5	23.58	24.11	16	13	17	16
DDX18	Q9NVP1;H7C452	ATP-dependent RNA helicase DDX18	24.2	24.14	23.88	24.16	23.76	23.87	23.77	23.92	10	9	6	7
DDX21	Q9NR30	Nucleolar RNA helicase 2	22.4	22.74	22.51	22.74	22.58	22.73	22.78	23.15	4	3	4	4
DDX23	Q9BUQ8;F8VVA2	Probable ATP-dependent RNA helicase DDX23	23.31	23.1	22.38	22.68	22.44	22.28	22.75	22.82	1	2	2	2
DDX27	B7Z6D5;Q96GQ7;A0A087X059;A0A087WYH5	Probable ATP-dependent RNA helicase DDX27	25.48	25.65	25.57	25.85	25.99	25.8	26.04	26.04	17	18	16	17
DDX28	Q9NUL7	Probable ATP-dependent RNA helicase DDX28	25.57	25.47	25.61	25.62	25.5	25.41	25.6	25.83	15	15	14	14
DDX3X	A0A2R8Y4A4;O00571;A0A0D9SG12;A0A0D9SF53;A0A2R8YF78;A0A0D9SFB3;A0A2R8YFS5;A0A2R8YFR4;A0A2R8YCW1;A0A2R8Y5G6;A0A2U3TZJ9;A0A2R8Y645;F6S8Q4;A0A2R8YDH3;A0A2R8Y7T2;A0A2R8YDT5;O15523;A0A0J9YVQ7;A0A087WVZ1;A0A2R8Y650;A0A2R8YCU0;C9J081;C9J8G5;A0A087WX09;A0A2R8YF89;Q9NQI0;D6RCM4;A0A2R8Y4D2;H0Y960;A0A2R8Y770	ATP-dependent RNA helicase DDX3X;ATP-dependent RNA helicase DDX3Y	27.01	26.92	27.06	26.9	27.42	27.45	27.43	27.86	24	25	26	26
DDX41	Q9UJV9;A0A499FJW5;D6RGI7;H0Y8L8;H0YA06;D6RD33	Probable ATP-dependent RNA helicase DDX41	26.59	26.57	26.63	26.64	27.6	27.69	27.55	27.53	29	32	31	30
DDX47	Q9H0S4;F5H1N9	Probable ATP-dependent RNA helicase DDX47	25.22	25.06	25.27	25.06	25.35	25.25	25.06	25.81	9	9	9	8
DDX49	Q9Y6V7;M0R1S3;M0QZC0;M0R0K1	Probable ATP-dependent RNA helicase DDX49	23.1	23.22	23.08	23.08	23.54	NaN	22.92	23.58	3	3	2	2
DDX5	P17844;J3KTA4;A0A7I2V507;A0A7I2V2S0;A0A0G2JLI4;A0A7I2V5F5;J3QRQ7;J3KRZ1;J3QSF1;J3QR02;J3KTQ4;X6RLV5;J3QS79;J3QKN9;A0A0U1RQJ0;J3QRN5	Probable ATP-dependent RNA helicase DDX5	26.51	26.34	26.5	26.37	26.47	26.21	26.57	26.63	22	20	22	20
DDX55	F5H5U2;Q8NHQ9;E7EX41;F5H2I2;F5H735	ATP-dependent RNA helicase DDX55	23.8	23.28	23.22	23.43	23.96	23.32	23.92	24.87	8	7	6	8
DDX56	Q9NY93;H7C3E9;G3V0G3;F8WDT8;H7BZN7;F8WEI3	Probable ATP-dependent RNA helicase DDX56	25.17	25.2	25.29	25.29	25.7	25.51	25.57	25.74	16	16	15	15
DDX6	P26196;Q8IV96	Probable ATP-dependent RNA helicase DDX6	22.7	22.97	22.85	22.92	23.15	NaN	22.96	23.09	4	4	4	5
DECR1	Q16698;E5RJD2;E5RJG7;E5RFV2;H0YAW3	2,4-dienoyl-CoA reductase, mitochondrial	22.53	23.07	22.36	22.44	22.83	NaN	22.16	22.83	3	3	3	3
DEK	H0Y993;A0A494C028;P35659;A0A494C198;B4DFG0;D6RDA2;D6R9L5	Protein DEK	24.5	24.02	24.37	24.42	24.97	24.84	24.89	24.73	4	5	4	4
DEPDC1B	Q8WUY9;H0YES2;Q5TB30	DEP domain-containing protein 1B	22.47	22.44	22.67	22.89	23.02	NaN	22.63	23.3	4	2	3	4
DHCR24	A0A0A0MTI1;Q15392	Delta(24)-sterol reductase	24.83	24.87	24.8	24.46	NaN	NaN	NaN	23.14	3	3	3	3
DHCR7	A0A804HJQ7;A0A804HI25;Q9UBM7;E9PJ54;E9PM00;A0A804HJI8;A0A804HL56;E9PRL8;E9PQ71;E9PIP9;H0YE57	7-dehydrocholesterol reductase	24.77	24.33	24.63	24.46	22.33	NaN	22.45	20.69	5	5	4	5
DHX35	Q9H5Z1;Q5THR1;Q5THQ7;F2Z2Z2	Probable ATP-dependent RNA helicase DHX35	25.48	25.33	25.33	25.38	26.3	26.26	26.3	26.56	23	22	20	17
DHX37	Q8IY37;F5H3Y4	Probable ATP-dependent RNA helicase DHX37	23.06	23.09	23.23	22.72	23.92	NaN	23.8	24.01	2	4	4	3
DHX9	Q08211	ATP-dependent RNA helicase A	22.22	22.82	22.64	22.52	22.46	NaN	22.57	22.35	3	4	4	4
DIAPH1	H9KV28;A0A2R8Y5N1;A0A140T8Z0;A0A0G2JH68;O60610	Protein diaphanous homolog 1	22.04	22.19	22.36	22.24	21.35	NaN	21.54	NaN	3	2	2	2
DIMT1	Q9UNQ2;A0A7P0T9J1;A0A7P0Z4I0;A0A7P0T9Y7;A0A494C0G7;A0A0C4DGB1;B4DRY2;D6RCL3;A0A7P0T967;A0A7P0T8X7	Probable dimethyladenosine transferase	28.24	28.16	28.21	28.21	28.42	27.96	28.43	28.69	15	13	13	15
DKK1	O94907;D6RGF1;D6RCC2;Q9UBU2	Dickkopf-related protein 1	22.97	23.07	22.72	22.67	NaN	NaN	NaN	22.39	2	2	3	2
DNAAF5	Q86Y56;H0Y650;E9PGY2	Dynein assembly factor 5, axonemal	22.62	22.22	22.7	22	20.75	NaN	NaN	21.68	3	4	3	3
DNAJA1	P31689	DnaJ homolog subfamily A member 1	27.17	26.96	27.1	27.1	26.03	25.69	26.05	26.23	13	12	13	11
DNAJA2	O60884;A0A087WT48;I3L320	DnaJ homolog subfamily A member 2	25.22	24.92	25.18	24.97	24.91	23.06	24.18	25.24	9	5	6	7
DNAJA3	Q96EY1;I3L1T6	DnaJ homolog subfamily A member 3, mitochondrial	24.69	24.44	24.67	24.49	23.68	24.09	23.82	24.93	8	7	8	8
DNAJB1	P25685;M0QXK0;A0A7I2V3K7;A0A7I2YQW1;M0R128;A0A1B0GX60;M0R1D6;M0QZD0;M0QYT3;M0R080	DnaJ homolog subfamily B member 1	22.03	22.72	22.15	22.19	21.49	NaN	22.62	NaN	2	4	3	2
DNAJB11	Q9UBS4;A0A7P0T9E8;H7C2Y5	DnaJ homolog subfamily B member 11	24.93	24.8	24.74	24.88	24.94	24.9	24.67	25.31	5	5	5	5
DNAJB12	J3KPS0;Q9NXW2;V9GYN7;V9GY70	DnaJ homolog subfamily B member 12	25.21	23.98	24.18	24	22.01	NaN	22.6	21.69	6	5	5	5
DNAJB4	Q9UDY4;C9JUL4	DnaJ homolog subfamily B member 4	23.3	22.52	22.85	22.33	NaN	NaN	NaN	21.7	3	4	4	4
DNAJB6	O75190;A0A0J9YX62;E9PH18;C9J2C4;C9JDX6;F8WCZ4;C9J2P2;C9JB42;C9JDR7;C9JN01;C9JRD2;C9JXB9;Q8WWF6;Q8NHS0;P25686	DnaJ homolog subfamily B member 6	25.09	25.28	25.29	25.24	24.89	23.79	24.65	25.15	6	7	7	5
DNAJC9	Q8WXX5	DnaJ homolog subfamily C member 9	26.16	26.28	26.24	26.19	26.31	26.19	26.46	27.09	8	9	8	9
DNM1L	O00429;F8VZ52;B4DPZ9;F8VUJ9;B4DDQ3;H0YHY4;F8VR28;F8VYL3;F8W1W3	Dynamin-1-like protein	24.89	24.75	24.54	24.12	NaN	NaN	24.31	NaN	4	3	4	4
DNM2	P50570;K7EMQ3;H7C5U0;A0A1B0GU67;A0A0D9SFB1;A0A0U1RQP1;A0A0D9SFE4;Q05193	Dynamin-2	24.51	24.29	23.9	23.88	24.49	23.31	24.23	24.73	5	6	5	4
DNTTIP2	Q5QJE6;J3KP30	Deoxynucleotidyltransferase terminal-interacting protein 2	21.83	22.87	21.73	21.9	22.31	NaN	22.17	21.93	2	2	2	1
DOCK7	Q96N67;A0A1B0GWE0;A0A1B0GUE9;A0A0U1RRC1;A0A0U1RQJ5;Q96HP0;A0A0U1RR97;K7EP51;A0A0C4DGY6;A0A1B0GVW2;K7ESB7	Dedicator of cytokinesis protein 7	23.4	23.22	23.27	23.41	23.02	NaN	22.5	22.71	9	10	10	9
DPM1	Q5QPK2;H0Y368;O60762;A0A804HJ93;A0A804HIK9;Q5QPJ9;A0A804HIB3	Dolichol-phosphate mannosyltransferase subunit 1	25.68	25.01	25.25	25.66	24.64	24.4	24.7	25.71	5	7	6	6
DPYSL2	A0A1C7CYX9;Q16555;E5RFU4;H0YBT4;E9PD68;Q14195;Q14194	Dihydropyrimidinase-related protein 2	27.54	27.28	27.47	27.3	25.24	25.38	25.4	26.12	17	15	16	18
DRG1	Q9Y295;F8WEE0	Developmentally-regulated GTP-binding protein 1	25.24	24.84	24.8	25	25.19	22.96	25.29	25.48	7	7	7	8
DSCAML1	A0A384DVL8;Q8TD84	Down syndrome cell adhesion molecule-like protein 1	24.51	24.31	24.68	24.81	NaN	NaN	NaN	23.69	1	2	2	2
DSG2	Q14126;J3KSI6;A0A804HIA2;A0A804HJQ3;A0A804HLK9;A0A804HJ09	Desmoglein-2	NaN	20.31	21.06	21.32	23.76	22.86	23.2	24.65	0	2	1	1
DSP	P15924	Desmoplakin	25	23.76	24.5	24.75	23.65	25.53	24.04	24.81	1	4	1	2
DSTN	P60981;F6RFD5	Destrin	23.07	23.2	23.53	23.55	21.94	23	23.89	21.05	4	3	3	2
DUSP11	O75319;H7C0E6	RNA/RNP complex-1-interacting phosphatase	23.02	22.88	23.18	23.05	24.44	22.96	23.42	23.93	4	4	4	4
DYNC1H1	Q14204;A0A7P0T9C4;A0A7P0TA13;A0A2R8Y5T0;A0A2R8Y706;A0A7P0T9R4;A0A7P0TAW9;A0A7P0T7V5;A0A7P0T916;A0A7P0T8N2;A0A7P0TBJ7;A0A7P0TAF3;A0A7P0TB75;A0A2R8Y6H2;A0A7P0T9K2;A0A7P0T9F1;A0A7P0T8W5;A0A2R8YFZ7;A0A7P0TAM4;A0A7P0T825;A0A7P0TB64;A0A7P0TAV5;A0A7P0T990;A0A804HHY6;A0A7P0T942;A0A2R8YGC7;A0A7P0T9S3;A0A7P0T934;A0A7P0T9Y3;A0A7P0TBC9;A0A7P0TAS7;A0A7P0TB96	Cytoplasmic dynein 1 heavy chain 1	24.94	24.89	24.88	24.81	23.61	20.14	23.2	22.99	47	45	47	35
DYNC1I2	Q13409;E7EV09;E7EQL5;E9PGG1;E7EUM4;E7ERR6;E7ERH4;E7ET01;E7ETL8;E7EQU2;E7ESD3;E7EMU4	Cytoplasmic dynein 1 intermediate chain 2	22.18	22.27	21.81	22.03	21.48	NaN	21.32	NaN	2	2	1	2
DYNLL1	P63167;F8VXI7;F8VXL2;F8VRV5;Q96FJ2	Dynein light chain 1, cytoplasmic;Dynein light chain 2, cytoplasmic	24.12	24.45	24.09	24.33	23.3	23.62	23.71	23.87	2	2	1	2
DYNLRB1	B1AKR6;Q9NP97;H3BQI1;Q8TF09	Dynein light chain roadblock-type 1	23.64	23.66	23.65	23.48	23.11	23.22	22.96	23.57	2	2	1	2
EBNA1BP2	H7C2Q8;Q99848	Probable rRNA-processing protein EBP2	23.99	24.09	23.83	23.95	24.39	24.92	24.53	24.69	4	3	3	2
ECT2	Q9H8V3;H7C3G1	Protein ECT2	22.58	21.62	23.22	22.31	20.73	NaN	20.98	24.03	2	2	2	2
EDIL3	O43854	EGF-like repeat and discoidin I-like domain-containing protein 3	20.25	20.39	20.82	21.44	21.77	NaN	22.37	22.19	2	3	2	2
EEA1	Q15075	Early endosome antigen 1	21.17	20.97	21.21	21.25	NaN	NaN	NaN	NaN	1	1	1	1
EEF1A1	P68104;A0A7I2V659;A0A087WVQ9;Q5VTE0;A0A7I2V5N4;A0A7I2V3H3;A0A087WV01;A0A2U3TZH3;Q05639;Q5JR01;A0A2R8Y488;A6PW80;A0A2R8Y660;A0A2R8YDN5;A0A6Q8PFK6	Elongation factor 1-alpha 1;Putative elongation factor 1-alpha-like 3;Elongation factor 1-alpha;Elongation factor 1-alpha 2	29.78	29.67	29.79	29.84	30.12	30.12	30.22	30.1	22	20	19	20
EEF1B2	P24534;F8WF65;F2Z2G2;C9JZW3	Elongation factor 1-beta	25.14	24.95	25.24	25	24	23.66	24.07	24.64	2	3	2	2
EEF1D.1	P29692;E9PRY8;E9PK01;E9PL12;A0A087X1X7;E9PQZ1;E9PI39;E9PQ49;E9PPR1;E9PMW7;E9PIZ1;H0YCK7;E9PK06;H0YE58;E9PK72;E9PKK3;E9PQC9;E9PJD0;E9PNW6	Elongation factor 1-delta	25.56	25.47	25.42	25.49	24.63	24.45	24.73	24.07	9	9	9	8
EEF1E1	D6RBD7;C9J1V9;O43324;H0YAL7;D6RCQ0	Eukaryotic translation elongation factor 1 epsilon-1	22.96	22.86	22.38	22.93	22.22	NaN	22.49	NaN	2	2	2	3
EEF1G	P26641	Elongation factor 1-gamma	24.75	24.44	24.93	24.98	22.94	22.72	23.45	23.6	10	8	8	7
EEF2	P13639;M0R0I6	Elongation factor 2	26.58	26.62	26.57	26.56	25.46	25.23	25.64	25.27	31	31	30	30
EEFSEC	P57772;C9J8T0	Selenocysteine-specific elongation factor	21.38	21.28	20.81	20.59	NaN	NaN	NaN	NaN	1	1	1	2
EFHD2	Q96C19;H0Y4Y4	EF-hand domain-containing protein D2	26.82	27.29	26.77	27.1	27.62	27.38	27.84	27.52	11	11	11	10
EFTUD2	Q15029;K7EP67;K7EJ74	116 kDa U5 small nuclear ribonucleoprotein component	23.07	23.11	22.9	22.9	22.68	NaN	22.42	22.61	7	5	7	5
EGFR	P00533;E9PFD7;Q504U8;C9JYS6;J3KTI5;H3BLT0;B4DTR1;J3QLU9;A0A0A0MSE1;P04626;Q15303	Epidermal growth factor receptor;Receptor protein-tyrosine kinase	24.45	24.07	24.43	24.15	23.32	22	21.73	21.92	11	10	10	9
EHD1	A0A024R571;Q9H4M9;C9JC03;C9J2Z4;C9JDQ8;C9JIJ3;C9IZH1	EH domain-containing protein 1	23.97	23.94	23.78	23.69	23.66	21.83	23.34	23.32	7	7	7	7
EHD2	Q9NZN4	EH domain-containing protein 2	24.58	24.29	24.36	24.2	21.68	NaN	21.7	23.49	9	10	11	9
EHD4	Q9H223	EH domain-containing protein 4	22.39	22.24	22.31	22.4	21.11	NaN	20.44	20.14	5	4	7	6
EIF1	K7EM18;P41567;O60739	Eukaryotic translation initiation factor 1;Eukaryotic translation initiation factor 1b	22.26	22.63	22.36	22.7	NaN	NaN	22.04	22.52	2	2	1	2
EIF1AX	P47813;X6RAC9;O14602;A6NJH9	Eukaryotic translation initiation factor 1A, X-chromosomal;Eukaryotic translation initiation factor 1A, Y-chromosomal	24.87	25.07	25.35	25.28	25.31	24.93	25.54	25.47	4	4	4	4
EIF2A	F8WAE5;Q9BY44;C9IZE1;H7C5Q3	Eukaryotic translation initiation factor 2A;Eukaryotic translation initiation factor 2A, N-terminally processed	21.38	20.56	21.11	21.25	NaN	NaN	NaN	20.66	3	3	2	2
EIF2B1	Q14232;F5H0D0;H0YGG4	Translation initiation factor eIF-2B subunit alpha	23.83	23.63	23.7	23.78	24.73	24.87	24.88	24.93	9	9	10	8
EIF2S1	P05198;G3V4T5;H0YJS4	Eukaryotic translation initiation factor 2 subunit 1	25.05	25.12	24.83	25.28	25.03	24.39	25.15	25.21	9	9	13	10
EIF2S2	P20042	Eukaryotic translation initiation factor 2 subunit 2	24.77	25.02	25.1	25.4	25.07	24.41	25.29	25.55	12	12	14	15
EIF2S3	P41091;Q2VIR3;H7BZU1	Eukaryotic translation initiation factor 2 subunit 3;Putative eukaryotic translation initiation factor 2 subunit 3-like protein	25.41	25.43	25.23	25.55	25.13	25.19	24.99	25.21	9	9	10	8
EIF3B	P55884;C9JZG1;C9JQN7	Eukaryotic translation initiation factor 3 subunit B	23.42	23.24	23.38	24.28	22.4	NaN	22.97	21.86	5	4	3	5
EIF3CL	B5ME19;Q99613;H3BPE3	Eukaryotic translation initiation factor 3 subunit C-like protein;Eukaryotic translation initiation factor 3 subunit C	23.25	22.67	22.64	22.98	21.95	NaN	22.73	22.91	4	3	4	4
EIF3D	O15371;B0QYA5;B0QYA6;B0QYA4;B0QYA8	Eukaryotic translation initiation factor 3 subunit D	23.65	24.42	24.04	24.72	23.59	24.14	23.92	23.85	4	3	4	3
EIF3E	P60228;A0A7I2V3S3;A0A7I2V3I0;A0A7I2V4B4;A0A7I2V2H9;A0A7I2V2W0;A0A7I2V3I2;B3KW56;A0A7I2V5Z6;E5RGA2;A0A7I2V4G3;H0YBP5;A0A7I2V2Q9;A0A7I2V5P9;A0A7I2V429;A0A7I2V570;A0A161SXE1;H0YBR5;A0A7I2V3W9;E5RHS5;A0A7I2V5K7	Eukaryotic translation initiation factor 3 subunit E	23.09	22.93	22.77	23.07	21.39	NaN	22.34	21.47	5	5	4	5
EIF3G	K7ER90;K7EL20;O75821;K7ENA8;K7ENH0;K7EL60;K7ERL8;K7EP16	Eukaryotic translation initiation factor 3 subunit G	22.62	23.8	23.1	23.48	21.99	NaN	22.25	22.06	1	3	3	1
EIF3I	A0A7I2V4C2;A0A7I2YQU2;A0A7I2YQF8;A0A7I2V3U3;A0A7I2YQC8;A0A7I2YQT9;Q13347;A0A7I2V5V8;A0A7I2V685;A0A7P0MRT9;A0A7I2V2M3;A0A7I2V3N2;A0A7I2V607;A0A7I2YQI2;A0A7I2V613;A0A7I2V640;Q5TFK1;A0A7I2V4S8;A0A7I2YQP9;A0A7I2V3K6;A0A7I2YQI6	Eukaryotic translation initiation factor 3 subunit I	23.26	23.51	23.12	23.61	23.18	NaN	23.18	22.49	4	3	2	2
EIF4A1	P60842;J3KT12;J3QS69;J3KTB5;J3QL43;J3KSZ0;J3KTN0;J3QR64;J3QLN6;J3QKZ9;J3KS25;I3L3H2;P38919;J3QL52;J3KSN7;E7EMV8;J3KT04;J3KS93;F8WE11;E9PBH4;J3QQP0;C9JUF0	Eukaryotic initiation factor 4A-I	26.66	26.52	26.48	26.52	25.91	24.61	25.76	25.65	15	12	14	12
EIF4G1	Q04637;A0A7I2Y1C3;E7EUU4;E9PGM1;E7EX73;C9J6B6;C9JF13;C9K073;C9J2Z7;H7C044;A0A6Q8PFB2;H7C0V6;C9JHW9;A0A0U1RQK7;O43432;A0A0A0MSA7;A0A804HJV5;F8WCF2	Eukaryotic translation initiation factor 4 gamma 1	26.09	25.73	25.61	25.68	24.92	NaN	24.72	24.71	10	11	12	10
EIF4G2	H0Y3P2;D3DQV9;P78344;E9PKF8;H0YD99;H0YEN8;H0YDC0;H0YCF8;H0YE22;H0YEC5;H0YD77;H0YCH5	Eukaryotic translation initiation factor 4 gamma 2	22.04	22	21.52	21.75	21.65	NaN	NaN	21.38	2	2	2	3
EIF4H	A0A7I2V4E4;Q15056;A0A7I2V385;A0A7I2V3D5;A0A7I2V3E4	Eukaryotic translation initiation factor 4H	23.63	23.48	23	23.78	22.91	NaN	23.31	22.7	2	3	3	2
EIF5	P55010;H0YMJ8;H0YM54;H0YLZ1;H0YN40;H0YK29;H0YK11	Eukaryotic translation initiation factor 5	23.11	22.69	22.57	23.27	22.03	22.67	NaN	22.19	3	3	3	2
EIF5A	I3L397;I3L504;P63241;F8WCJ1;C9J7B5;C9J4W5;Q9GZV4;Q6IS14	Eukaryotic translation initiation factor 5A;Eukaryotic translation initiation factor 5A-1;Eukaryotic translation initiation factor 5A-2;Eukaryotic translation initiation factor 5A-1-like	26.6	26.53	26.51	26.58	25.31	24.89	25.34	25.45	4	5	4	4
EIF5B	A0A087WUT6;O60841	Eukaryotic translation initiation factor 5B	23.07	22.61	23.06	23.05	21.97	NaN	22.28	22.79	6	7	6	6
EIF6	P56537;B7ZBH1;A0A0U1RQV5	Eukaryotic translation initiation factor 6	25.5	25.2	25.59	25.53	25.27	25.43	25.33	25.34	3	2	2	3
ELP3	Q9H9T3;B4DKA4;E5RHY2;E5RIC0;E5RIZ7;H0YAP7;E5RHR2;E5RG26	Elongator complex protein 3	23.15	22.45	22.59	23.07	22.12	NaN	NaN	22.24	4	3	3	3
EMD	P50402;A0A804HIV7;A0A804HLA2;Q5HY57	Emerin	24.86	24.52	24.57	24.7	23.33	22.36	23.12	22.94	7	8	6	7
EMG1	Q92979;V9GYP5;A0A087WWQ2;A0A087WVM7	Ribosomal RNA small subunit methyltransferase NEP1	24.89	24.63	24.51	25.13	25.99	26.45	25.93	25.91	4	4	5	4
ENO1	P06733;A0A2R8Y6G6;K7EM90;A0A2R8YEM5;A0A2R8Y879;K7ERS8;A0A2R8Y6I8;A0A2R8Y798;A0A2R8YEG5;F5H1C3;E5RI09;E5RG95;K7EPM1;K7EKN2;E5RGZ4;P13929	Alpha-enolase;Enolase	28.74	28.82	29	29	27.33	27.75	27.9	27.23	18	18	19	17
EPB41	P11171;A0A2U3TZH6;A0A3B3ITP0;A0A2R8Y7Y3;A0A2R8YD30;A0A2R8YCW8;A0A3B3IU06;A0A2R8Y5Z6;A0A2R8Y5G2;A0A2R8Y570;A0A2R8YFU8;A0A2R8Y6G5;A0A2R8Y783;A0A3B3IUD6;A0A3B3ITC5;A0A2R8Y6T6;A0A2R8YFR9	Protein 4.1	24.17	24.55	24.49	25.61	25.89	25.18	25	25.02	2	2	2	2
EPB41L2	E9PHY5;E9PK52;O43491;E9PII3;A0A2R8Y5B3;E9PQD2;H0Y5B0;E9PQN0;E9PRG1;E9PIG0;Q6R5J7;A0A0A0MRA8;A8K968;A0A1B0GTF8;E9PJP4;Q9Y2J2;E9PPC9;E9PMV8;Q4VXN0;E9PMG5;Q6ZSX4;A0A0C4DH22;J3QS55;Q9H4G0;A0A0A0MSA4	Band 4.1-like protein 2	22.87	22.64	22.79	22.77	23.77	22.41	23.54	23.49	7	6	5	7
EPB41L4B	Q9H329	Band 4.1-like protein 4B	22.8	21.62	21.82	22.24	23.56	23.35	24.15	24.04	3	3	2	3
EPB41L5	Q9HCM4	Band 4.1-like protein 5	27.47	27.23	27.46	27.42	28.12	28.06	28.03	28.6	22	22	23	22
EPG5	Q9HCE0	Ectopic P granules protein 5 homolog	22.69	22.12	22.36	22.37	21.8	NaN	21.4	NaN	2	3	2	2
EPHA2	P29317;J3KR66;Q5JY90;U3NG26;A0A7P0TBL4;A0A7P0TA58;B1AKC9;A0A3B3IRY8;A0A0B4J1T8;Q06187;P54762;Q15375;P54753;Q9UF33;P29323	Ephrin type-A receptor 2	25.07	25.1	24.84	24.97	24.67	23.86	24.59	24.34	9	8	8	8
EPRS	P07814;V9GYZ6	Bifunctional glutamate/proline--tRNA ligase;Glutamate--tRNA ligase;Proline--tRNA ligase	22.87	22.71	22.62	22.55	21.69	NaN	21.65	22.26	6	5	4	6
ERBB2IP	Q96RT1;B4DIP2;H0Y9E8;H0YA04	Protein LAP2	23.5	23.27	23.38	23.3	23.88	22.52	23.53	23.55	9	7	6	8
ERCC3	A0A2R8Y6W8;P19447;A0A2R8Y681;H7C309;A0A2R8YES7;A0A2R8Y5L2	TFIIH basal transcription factor complex helicase XPB subunit	22.43	22.24	22.38	22.59	22.59	NaN	22.98	22.7	4	3	5	4
ERH	P84090;G3V279	Enhancer of rudimentary homolog	NaN	NaN	23.19	23.21	23.01	23.6	22.87	22.48	0	0	1	1
ERI1	Q8IV48;E5RIV7	3-5 exoribonuclease 1	24.17	23.9	23.82	23.73	24.06	23.74	23.97	24.34	4	3	3	3
ERLIN1	O75477;B0QZ43	Erlin-1	23.46	23.6	23.59	23.84	22	NaN	22.12	22.02	5	5	5	5
ERP44	Q9BS26	Endoplasmic reticulum resident protein 44	23.24	23.33	23.28	23.42	21.48	NaN	NaN	21.72	4	4	5	5
ESYT1	Q9BSJ8;F8VZB1	Extended synaptotagmin-1	24.74	24.38	24.72	24.21	21.17	NaN	NaN	23.1	6	6	5	6
ESYT2	A0A499FIX8;H7BXI1;A0A087WXU3;A0FGR8	Extended synaptotagmin-2	21.84	21.53	21.43	21.67	NaN	NaN	NaN	NaN	2	1	1	1
ETF1	B7Z7P8;P62495;I3L492;D6RJE8	Eukaryotic peptide chain release factor subunit 1	23.4	23.43	23.31	23.32	22.69	21.2	22.56	22.29	6	4	8	6
EWSR1	B0QYK0;Q01844;A0A0D9SFL3;C9JGE3;H7BY36	RNA-binding protein EWS	23.1	22.67	23.17	22.78	22.85	NaN	22.91	22.19	2	2	2	2
EXOC3	O60645;D6RB59;D6RBR9	Exocyst complex component 3	20.85	21.34	21.26	21.01	NaN	NaN	NaN	20.11	1	1	1	1
EZR	E7EQR4;P15311	Ezrin	26.18	25.96	26.01	25.82	25.01	22.94	25.05	25.33	14	16	15	15
FABP5	Q01469;I6L8B7;A8MUU1	Fatty acid-binding protein, epidermal	22.91	23.25	22.97	23.16	22.6	NaN	22.51	NaN	3	4	3	2
FADS2	O95864	Fatty acid desaturase 2	25.5	25.51	25.77	25.53	24.34	23.6	21.79	23.55	7	7	6	6
FAF1	Q9UNN5;B1ANM7;B3KT28	FAS-associated factor 1	23.06	23.04	23.15	23.3	23.21	22.85	23.28	23.55	5	4	5	5
FAF2	Q96CS3	FAS-associated factor 2	22.83	23.49	23.33	23.74	NaN	NaN	NaN	NaN	1	2	1	2
FAM101A	Q6ZTI6	Filamin-interacting protein FAM101A	25.09	24.78	25.02	24.77	26.47	26.24	26.19	26.66	4	3	3	2
FAM111B	Q6SJ93;E9PS27	Protein FAM111B	23.25	23.05	23.19	23.25	23.87	23.1	23.73	24.22	6	6	6	6
FAM129A	Q9BZQ8;REV__Q9UHV5;REV__A0A087WVW6	Protein Niban	23.47	23.13	23.86	22.92	NaN	NaN	NaN	21.1	7	8	8	5
FAM129B	Q96TA1	Niban-like protein 1	23.22	22.84	23.45	23.23	21.49	NaN	21.48	20.7	8	7	9	7
FAM162A	Q96A26;F8W7Q4;E9PH05	Protein FAM162A	22.65	22.89	23.01	22.11	NaN	NaN	NaN	21.99	2	2	2	2
FAM207A	Q9NSI2;C9JJU7	Protein FAM207A	25.72	25.74	25.84	25.23	26.38	25.62	26.24	26.27	6	5	5	4
FAM32A	K7EIY1;Q9Y421;K7ELZ8;K7ENN5	Protein FAM32A	23.85	23.44	23.46	22.27	22.78	22.99	22.83	23.73	2	3	3	2
FAM49B	Q9NUQ9;E5RJE1;E5RIR8;E5RJL8;E5RI16;E5RK61;E5RFS4;E5RHU5;E5RGI7;A0A087X178;A0A1W2PRQ0	Protein FAM49B	23.13	22.21	22.02	23.5	21.53	NaN	NaN	22.15	2	2	3	2
FAM76B	F5GX09;Q5HYJ3	Protein FAM76B	21.42	21.78	22.11	22	21.77	NaN	22.37	22.07	1	1	1	1
FARP1	C9JME2;Q9Y4F1;A0A1B0GV68;M0QYB0;M0QXT1;M0R262;H0Y783	FERM, RhoGEF and pleckstrin domain-containing protein 1	22.43	22.61	22.6	22.55	22.67	NaN	22.32	23.29	4	6	2	4
FARSA	Q9Y285;K7ER00;K7ER16;K7EPH2;K7EK06;K7ERS0	Phenylalanine--tRNA ligase alpha subunit	25.68	25.61	25.74	25.82	25.31	24.49	25.51	25.49	10	7	10	9
FASN	P49327;A0A0U1RQF0;A0A0U1RRG3;A0A1B0GTR5	Fatty acid synthase;[Acyl-carrier-protein] S-acetyltransferase;[Acyl-carrier-protein] S-malonyltransferase;3-oxoacyl-[acyl-carrier-protein] synthase;3-oxoacyl-[acyl-carrier-protein] reductase;3-hydroxyacyl-[acyl-carrier-protein] dehydratase;Enoyl-[acyl-carrier-protein] reductase;Oleoyl-[acyl-carrier-protein] hydrolase	27.06	26.94	27	26.98	25.17	22.21	25.28	25.07	40	37	40	37
FAU	E9PR30;P62861;E9PMS9;J3KN89;E9PM49	40S ribosomal protein S30	32.1	32.2	32.12	31.26	32.79	33.18	32.94	32.85	2	2	2	2
FBL	P22087;M0QXL5;M0R299;M0R2Q4;M0R0P1;M0R2U2;M0R1H0;M0R2B0;M0QXC9	rRNA 2-O-methyltransferase fibrillarin	26.02	26.01	25.94	26.28	25.47	24.9	25.13	25.68	9	9	6	8
FBXL6	Q8N531	F-box/LRR-repeat protein 6	22.37	22.23	21.68	22.32	22.69	NaN	22.26	22.96	3	3	2	2
FCF1	G3V5S9;G3V1S4;Q9Y324;G3V5D2;G3V5L8;G3V2M5;G3V3N8	rRNA-processing protein FCF1 homolog	24.62	24.57	24.74	24.23	25.87	26.24	25.61	25.57	4	3	3	3
FERMT2	Q96AC1;H0YJ34;A0A0U1RRM8;G3V281;G3V3J0;G3V379;G3V5R2;G3V1L6;Q9BQL6	Fermitin family homolog 2	20.97	22.14	21.56	21.78	NaN	NaN	NaN	NaN	1	2	3	1
FGF2	A0A0A0MQV6;P09038	Fibroblast growth factor 2	24.12	24.2	24.04	23.8	23.23	23.01	23.16	22.99	3	3	3	3
FGF5	P12034	Fibroblast growth factor 5	23.31	23.38	22.97	22.44	24.94	24.18	24.75	24.91	2	2	2	1
FIP1L1	Q6UN15;A0A0B4J203;H0Y8P7	Pre-mRNA 3-end-processing factor FIP1	22.57	22.33	22.5	22.9	23.47	23.57	23.17	22.83	2	3	3	3
FKBP1A	P62942;Q1JUQ3;Q5W0X3;Q1JUQ5;A0A087WZM5;A0A087WTS4;F6T7Q3;A0A087WV48;A0A7I2V3S6	Peptidyl-prolyl cis-trans isomerase FKBP1A;Peptidyl-prolyl cis-trans isomerase	23.88	23.5	23.7	23.79	22.36	NaN	22.96	22.42	2	2	2	1
FKBP4	Q02790;F5H1U3;H0YFG2;F5H120	Peptidyl-prolyl cis-trans isomerase FKBP4;Peptidyl-prolyl cis-trans isomerase FKBP4, N-terminally processed	24.24	24.34	24.53	23.78	21.45	22.31	21.02	21.62	9	10	10	9
FKBP8	Q14318;A0A0A0MTJ1;U3KQI1;U3KQ64;M0R2K9	Peptidyl-prolyl cis-trans isomerase FKBP8	23.41	23.57	23.54	23.39	NaN	NaN	NaN	NaN	2	3	3	2
FLII	Q13045;J3KS54;J3KS39;J3QLR6;K7EQZ7;K7EP37;K7EP27;J3QQQ2	Protein flightless-1 homolog	24.3	24.48	24.3	23.97	24.84	23.16	23.76	23.7	7	4	5	7
FLNA	P21333;Q60FE5;A0A7P0NMY4;A0A087WWY3;A0A7I2V3E6;F8WE98;H0Y5C6;H0Y5F3;A0A669KBC6;H7C2E7	Filamin-A	27.3	27.3	27.31	27.36	27.87	27.76	27.76	27.76	86	92	92	90
FLNB	O75369;E7EN95	Filamin-B	26.08	26.08	26.04	26.08	27.61	27.6	27.49	27.49	74	80	80	81
FLNC	Q14315	Filamin-C	23.08	23.7	23.96	23.8	25.83	24.06	25.73	25.7	34	42	36	38
FLOT1	O75955;A0A140T9R1;A0A140T9W4;A2AB09;A0A140T9X0;A0A140T974;A2AB10;A2AB12;A0A140T907;A0A140T959;A0A140T9C3;A0A140T905;A2AB11;A0A0G2JJQ6;A0A140T910;A2ABJ5;A0A140T957;A0A140T9B1;A2AB13	Flotillin-1	23.24	22.93	22.69	22.66	24.42	24.26	24.17	24.5	4	2	4	2
FLOT2	J3QLD9;E7EMK3;Q14254;K7EKW9;J3QKZ4	Flotillin-2	24.3	23.79	23.81	22.19	24.89	23.47	24.51	25.33	3	3	4	2
FMNL2	Q96PY5;C9IZY8;K7EJE6;A0A0A0MR62;K7EK60;O95466	Formin-like protein 2	24.37	24.28	24.08	24.11	24.83	24.68	24.67	24.93	9	8	6	8
FMNL3	F8W1F5;Q8IVF7	Formin-like protein 3	23.81	23.68	23.49	23.54	23.62	NaN	23.61	24.66	10	8	6	7
FRG1	Q14331;E9PRR7;E9PLY7	Protein FRG1	25.25	24.98	25.54	25.16	25.1	24.73	25.69	26.17	7	7	6	7
FSCN1	Q16658;C9JFC0;A0A0A0MSB2	Fascin	23.24	23.61	23.26	23.44	23.12	21.9	22.93	22.55	7	6	6	8
FTH1	P02794;G3V192;G3V1D1;E9PRK8;E9PKY7;E9PPQ4;E9PQR3;E9PKM5;E9PK45	Ferritin heavy chain;Ferritin heavy chain, N-terminally processed;Ferritin	27.63	27.69	27.61	27.35	25.27	22.66	24.87	25.02	12	11	12	11
FTL	P02792	Ferritin light chain	25.88	25.14	25.25	25.72	21.59	21.37	21.76	22.66	6	5	5	6
FTSJ1	B7Z4K4;Q9UET6	Putative tRNA (cytidine(32)/guanosine(34)-2-O)-methyltransferase	23.12	22.97	23.29	NaN	23.39	23.1	22.16	23.08	2	1	1	1
FTSJ3	Q8IY81;J3KS36;J3QSE2	pre-rRNA processing protein FTSJ3	24.94	24.9	24.94	25.33	26.22	26.31	26.18	26.68	17	16	13	18
FUS	H3BPE7;P35637;A0A075B7D9;Q92804	RNA-binding protein FUS	24.72	24.58	23.95	24.23	23.2	23.21	22.6	23.1	3	4	5	4
FXR2	P51116;R9WNI0;A8MQB8;G3V0J0;Q06787;A0A087WWR6;I3L1Z2;A0A087WY29;Q8IXW7;A0A087WXI3	Fragile X mental retardation syndrome-related protein 2;Fragile X mental retardation protein 1	21.95	21.85	22.24	22.41	NaN	NaN	NaN	22.22	3	3	3	2
G3BP1	Q13283;A0A7I2YQN9;A0A7I2V5M7;A0A7P0P2U7;A0A7I2V651;A0A7I2YQU8;E5RIF8;A0A7I2V2S5;E5RH42;E5RJU8;A0A7I2YQH0;A0A7I2V4Y8;A0A7I2V3C4;A0A7I2V2X7;E5RH00;A0A7I2V2V1;A0A7I2V548;E5RI46;A0A7I2V326;A0A7I2YQF2;A0A7I2V565;A0A7I2V496;A0A7I2V494;A0A7I2V5H1	Ras GTPase-activating protein-binding protein 1	25.19	24.63	25.05	24.87	24.22	NaN	24.41	25.26	10	9	9	8
G3BP2	Q9UN86;A0A7I2V3E2;A0A7I2YQS2;D6RB17;D6RAC7;D6RBR0;A0A7I2YQD9;D6RBW8;A0A7I2V3P9;A0A7I2V647;D6R9A4;A0A7I2V3Z6;A0A7I2V2R0;D6RGJ4;H0YAE3;A0A7I2YQG8;A0A7I2V382;A0A7I2V572;A0A7I2V547;A0A7I2V3R7;A0A7I2V481;A0A7I2YQL7	Ras GTPase-activating protein-binding protein 2	24.14	23.64	23.85	24.06	23.27	NaN	23.19	23.9	6	6	6	4
G6PD	P11413;E7EM57;E7EUI8;E9PD92	Glucose-6-phosphate 1-dehydrogenase	23.52	23.36	23.43	23.43	20.36	NaN	21.09	22.22	5	7	6	7
GABARAPL2	P60520;H3BSM5;H3BQ50;F5GZY7;Q9H0R8	Gamma-aminobutyric acid receptor-associated protein-like 2	23.77	24.35	24.09	23.56	20.95	NaN	21.3	20.91	2	2	2	3
GADD45GIP1	Q8TAE8	Growth arrest and DNA damage-inducible proteins-interacting protein 1	23.45	23.81	23.36	23.42	23.39	22.81	23.59	24.19	2	1	2	1
GALNT2	Q10471	Polypeptide N-acetylgalactosaminyltransferase 2;Polypeptide N-acetylgalactosaminyltransferase 2 soluble form	23.63	23.54	23.51	23.65	NaN	NaN	NaN	NaN	8	9	8	8
GANAB	F5H6X6;Q14697;E9PKU7;E9PNH1	Neutral alpha-glucosidase AB	24.67	24.29	24.59	24.41	22.65	NaN	22.81	22.65	5	9	8	8
GAPDH	P04406;E7EUT5;O14556	Glyceraldehyde-3-phosphate dehydrogenase	27.92	27.82	28.06	27.83	27.68	27.62	28	28.16	15	13	13	14
GAR1	Q9NY12	H/ACA ribonucleoprotein complex subunit 1	23.89	23.48	23.51	22.59	23.2	23.12	23.3	22.67	1	1	2	1
GARS	P41250;A0A6Q8PGA8;A0A6Q8PGI6;A0A6Q8PGZ8;A0A6Q8PHH9;A0A6Q8PGW4;A0A6Q8PHI7;H7C443;A0A6Q8PFZ6;A0A6Q8PF45;A0A6Q8PH49;A0A6Q8PGN7;F8WCK4;A0A6Q8PGZ9;A0A6Q8PFU7;A0A6Q8PFV5;A0A6Q8PGT3	Glycine--tRNA ligase	23.41	23.52	23.35	23.44	22.22	NaN	22.93	22.69	8	8	8	9
GART	P22102;C9JBJ1;C9JTV6;F8WD69;H7C366;A0A140TA71;C9JZG2;C9JKQ7	Trifunctional purine biosynthetic protein adenosine-3;Phosphoribosylamine--glycine ligase;Phosphoribosylformylglycinamidine cyclo-ligase;Phosphoribosylglycinamide formyltransferase	23.96	24.09	23.86	23.86	21.67	21.77	21.35	22.03	10	9	10	9
GBE1	E9PGM4;Q04446	1,4-alpha-glucan-branching enzyme	21.7	22.32	22.69	22.6	NaN	NaN	NaN	21.57	2	2	2	2
GCLM	P48507	Glutamate--cysteine ligase regulatory subunit	22.02	22.04	22.49	22.1	23.03	NaN	22.67	21.54	1	1	1	1
GCN1L1	Q92616	Translational activator GCN1	22.77	22.9	22.71	23.08	21.97	NaN	21.35	22.95	7	8	8	7
GDF15	Q99988;A0A0A0MTT8	Growth/differentiation factor 15	23.04	23.14	23.1	22.17	22.61	24.43	22.56	22.19	3	4	4	1
GDI1	P31150;G5E9U5	Rab GDP dissociation inhibitor alpha	23.48	23.53	23.36	23.38	NaN	NaN	NaN	21.78	6	6	6	6
GDI2	P50395;Q5SX87;Q5SX91;V9GYJ7;V9GYF8;Q5SX90;Q5SX86	Rab GDP dissociation inhibitor beta	25.03	24.64	25.1	24.36	18.33	20.24	21.67	22.61	12	10	11	10
GFPT1	A0A6I8PTT9;Q06210;A0A6I8PRN4;A0A6I8PRT6	Glutamine--fructose-6-phosphate aminotransferase [isomerizing] 1	23.61	23.59	23.39	23.65	23.55	23.5	22.93	23.46	6	5	5	5
GFPT2	O94808;E5RJP4	Glutamine--fructose-6-phosphate aminotransferase [isomerizing] 2	22.67	22.45	22.44	22.3	NaN	NaN	NaN	21.37	5	6	5	5
GJA1	P17302	Gap junction alpha-1 protein	25.61	25.51	25.38	25.33	24.43	23.8	24.11	24.06	8	9	7	8
GLO1	Q04760	Lactoylglutathione lyase	23.69	23.31	23.54	23.35	22.28	NaN	22.12	21.89	2	2	2	2
GLOD4	F6TLX2;Q9HC38;I3L1I0;I3L3Q4	Glyoxalase domain-containing protein 4	22.76	23.16	23	22.83	NaN	NaN	21.77	NaN	2	2	2	2
GLRX3	O76003	Glutaredoxin-3	23.38	23.5	23.15	23.1	NaN	NaN	NaN	22.96	1	2	3	2
GLT8D1	Q68CQ7;C9J880;C9JPK4;C9JNB0;C9JY96	Glycosyltransferase 8 domain-containing protein 1	22.58	22.3	22.5	22.5	19.66	21.58	NaN	20.94	3	4	2	3
GLTSCR2	Q9NZM5;M0QX73;M0QZ34;M0QZU5;M0QYZ9	Glioma tumor suppressor candidate region gene 2 protein	22.67	22.48	22.62	22.35	23.61	22.88	23.39	24.43	4	2	2	2
GLYR1	K7EMM8;Q49A26;K7EQB2;K7EPU6	Putative oxidoreductase GLYR1	22.62	21.94	22.12	22.66	22.59	NaN	22.2	23.23	4	4	3	4
GMPS	P49915	GMP synthase [glutamine-hydrolyzing]	20.57	20.22	20.44	20.5	NaN	NaN	NaN	NaN	1	1	1	1
GNA11	P29992;K7EL62;P50148;O95837;A0A087WVZ3;E9PC54;P19086;Q14344	Guanine nucleotide-binding protein subunit alpha-11;Guanine nucleotide-binding protein G(q) subunit alpha	23.48	22.72	22.34	23.12	22.91	NaN	22.91	22.66	4	4	4	3
GNAI2	P04899;A8MTJ3;P19087;P09471;P11488;A0A6Q8PGR1;A0A1W2PP38;H3BTM2;A0A1W2PQK2;A0A1W2PS82;A0A3B3IUA8;A0A1W2PRE1;A0A1W2PRJ7;A0A087WZE5;A0A087WTB6;A2A2R6;H0Y7E8;Q5JWD1	Guanine nucleotide-binding protein G(i) subunit alpha-2	26.28	26.09	26.27	26.24	27.08	26.83	27.12	26.51	8	9	6	7
GNAI3	P08754	Guanine nucleotide-binding protein G(k) subunit alpha	23.36	23.33	23.43	23.53	24.01	24.61	23.88	23.93	8	8	7	5
GNAS	A0A590UJS2;Q5JWE9;A0A7I2V5R6;P63092;Q5JWF2;A0A804HIH4;A0A590UJF0;A0A590UK28;B0AZR9;A0A590UJQ9;A0A0A0MR13;A0A590UJY2;P38405;A0A590UJC9;K7EQ80;K7EPE2	Guanine nucleotide-binding protein G(s) subunit alpha isoforms short;Guanine nucleotide-binding protein G(s) subunit alpha isoforms XLas	30.32	30.59	28.8	29.89	29.41	NaN	29.18	29.7	5	5	3	3
GNB1	P62873;B1AKQ8;F6UT28;F6X3N5;A0A6Q8PG88;F5H8J8;F5H100;B3KVK2;F5H0S8;E9PCP0;P16520	Guanine nucleotide-binding protein G(I)/G(S)/G(T) subunit beta-1	24.98	24.93	25.08	24.99	25.69	26.05	25.03	25.51	6	7	8	6
GNB2	P62879;C9JIS1;C9JXA5;C9JZN1;E7EP32;A0A7I2S2S9;Q9HAV0;H7C5J5;A0A6Q8PFW8;A0A6Q8PFE0;A0A6Q8PFV8;C9JD14	Guanine nucleotide-binding protein G(I)/G(S)/G(T) subunit beta-2;Guanine nucleotide-binding protein subunit beta-4	25.56	25.08	25.36	25.56	25.95	25.91	26.02	26.14	7	8	9	7
GNB2L1	P63244;H0Y8W2;J3KPE3;H0YAF8;D6REE5;D6R9L0;D6RAC2;H0YAM7;D6R9Z1;D6RHH4;D6RFX4;D6RFZ9;E9PD14;D6RAU2;H0Y9P0;D6RBD0;H0Y8R5;D6RF23;D6R909;D6RHJ5;D6RGK8	Guanine nucleotide-binding protein subunit beta-2-like 1;Guanine nucleotide-binding protein subunit beta-2-like 1, N-terminally processed	24.82	25.14	24.68	24.91	25.03	24.65	25.28	25.04	6	5	5	6
GNG12	Q9UBI6	Guanine nucleotide-binding protein G(I)/G(S)/G(O) subunit gamma-12	25.21	24.53	24.91	25.94	26.17	25.64	25.91	25.35	3	2	1	2
GNL1	A0A140T8Y2;P36915	Guanine nucleotide-binding protein-like 1	22.14	22.04	21.89	22.2	NaN	NaN	NaN	22.31	1	1	2	1
GNL2	Q13823;H0YG10	Nucleolar GTP-binding protein 2	24.92	24.83	24.86	24.73	25.69	25.04	25.53	25.6	8	9	11	9
GNL3	Q9BVP2;C9JZT7;B4DMU5;C9JYH9	Guanine nucleotide-binding protein-like 3	25.62	25.44	25.62	25.58	25.92	25.08	26.33	26.02	7	9	10	10
GNL3L	Q9NVN8;A0A6I8PS19;A0A6I8PL80;A0A6I8PL58;A0A6I8PL53	Guanine nucleotide-binding protein-like 3-like protein	25.62	25.34	25.58	25.51	25.44	25.05	25.25	25.79	11	12	13	11
GOLGA2	A0A6Q8KRG2;Q08379;A0A1W2PQY5;A0A087WYC0;B7ZC06	Golgin subfamily A member 2	22.36	22.46	22.41	21.96	21.95	NaN	22	21.59	4	3	4	2
GOLGB1	Q14789;E7EU81;H0Y867	Golgin subfamily B member 1	23.16	23.01	23.02	24.64	NaN	NaN	NaN	NaN	2	4	3	3
GOLM1	Q8NBJ4;C9J941;F8WAT9;C9JYM4	Golgi membrane protein 1	21.67	21.94	21.8	21.69	NaN	NaN	NaN	NaN	1	1	1	1
GOLPH3	Q9H4A6	Golgi phosphoprotein 3	23.16	23.48	23.53	23.28	20.26	22.57	NaN	22.01	1	1	1	1
GOLPH3L	Q9H4A5;Q5T5I6	Golgi phosphoprotein 3-like	21.89	22.21	22.81	22.42	NaN	NaN	NaN	NaN	1	3	3	3
GPATCH1	Q9BRR8	G patch domain-containing protein 1	23.01	22.93	22.56	22.82	22.91	22.78	23.38	24.54	4	4	4	3
GPATCH4	Q5T3I0;A0A0A0MRK1;E9PAV9;F8W895;E9PPY4;F2Z3C6	G patch domain-containing protein 4	23.2	22.75	23.03	23.48	23.44	22.9	23.19	23.04	6	7	7	6
GPATCH8	Q9UKJ3	G patch domain-containing protein 8	21.9	21.97	21.89	21.5	NaN	NaN	NaN	22.44	1	2	2	1
GPI	P06744;A0A2U3TZU2;K7EQ48;A0A2R8Y6C7;A0A0J9YYH3;A0A0J9YX90;A0A0J9YXP8;K7ERC6;K7EPY4;K7EP41;K7ELR7;A0A2R8YF08;K7ENA0;K7ERK8;K7EIL4;A0A0J9YXH9;A0A0J9YXM3;A0A0J9YYI8;K7ESF4;Q8N196	Glucose-6-phosphate isomerase	24.89	24.83	24.74	24.81	22.96	21.69	23.19	23.21	10	10	10	8
GPR107	Q5VW38;G5E994;U3KQD2	Protein GPR107	21.3	21.38	21.76	21.52	NaN	NaN	NaN	NaN	1	1	1	1
GPX8	Q8TED1;E7ETY7;J3KNB5	Probable glutathione peroxidase 8;Glutathione peroxidase	23.3	23.16	22.76	22.83	22.21	NaN	NaN	22.17	3	4	4	3
GRHPR	U3KQ56;Q9UBQ7	Glyoxylate reductase/hydroxypyruvate reductase	22.74	22.76	23	22.4	22.29	NaN	22.25	NaN	2	3	3	2
GRWD1	Q9BQ67;M0QX71	Glutamate-rich WD repeat-containing protein 1	24.35	24.19	23.98	24.29	24.01	23.75	23.96	24.47	4	5	5	5
GSN	A0A0A0MS51;A0A0A0MT01;P06396;A0A0U1RQL8;REV__H0YJM7;REV__A0A6Q8PG26;REV__Q6TDU7;REV__F8W8F9	Gelsolin	24.59	24.67	24.59	24.66	25.79	25.51	25.86	25.41	10	7	8	8
GSTK1	Q9Y2Q3;E9PFN5;C9JNT3	Glutathione S-transferase kappa 1	21.94	21.57	22.01	22.3	NaN	NaN	NaN	21.36	2	1	1	1
GSTP1	P09211;A8MX94;A0A087X2E9;A0A2R8Y5E5;A0A087X243	Glutathione S-transferase P	23.62	23.38	23.43	23.58	NaN	NaN	22.91	NaN	3	4	3	4
GTF2B	Q00403;B1APE1;B1APE2	Transcription initiation factor IIB	24.93	24.78	24.83	24.75	25.75	25.72	25.89	25.9	7	7	6	7
GTF2I	A0A494C1K3;P78347;A0A494C0Q7;C9J6M0;A0A087WW90;A0A0D9SF80;A0A494C0I1;A0A494C1N8;Q86UP8;Q6EKJ0	General transcription factor II-I	22.3	21.67	22.34	22.31	23.94	21.85	23.24	24.45	3	7	5	4
GTPBP10	A4D1E9;C9J8R7;C9JNI1;C9JEQ8	GTP-binding protein 10	24.13	24.01	24	23.9	24.33	24.03	24.26	24.72	9	8	9	7
GTPBP4	Q9BZE4;Q5T3R7	Nucleolar GTP-binding protein 1	25.52	25.49	25.37	25.41	25.69	25.57	25.52	26.09	21	22	22	21
GTPBP6	O43824	Putative GTP-binding protein 6	24.99	24.5	24.67	24.49	25.14	23.51	24.98	25.02	5	6	6	6
GUF1	Q8N442	Translation factor GUF1, mitochondrial	21.56	21.42	20.9	22	22.5	NaN	22.67	22.76	2	2	2	1
H1F0	P07305	Histone H1.0;Histone H1.0, N-terminally processed	25.31	25.37	25.23	24.97	24.97	25.02	24.9	24.64	2	3	2	2
H1FX	Q92522	Histone H1x	28.89	28.98	28.92	29.1	28.69	28.32	28.62	28.61	5	5	5	6
H2AFB2	P0C5Z0;P0C5Y9	Histone H2A-Bbd type 2/3;Histone H2A-Bbd type 1	25.43	24.9	24.92	25.03	25.95	25.93	26.29	25.85	3	3	3	3
H2AFV	Q71UI9;P0C0S5;C9J0D1;A0A494C189;C9J386	Histone H2A.V;Histone H2A.Z;Histone H2A	29.28	29.1	28.81	28.92	28.99	28.76	29.3	29.17	6	5	6	5
H2AFX	P16104;Q96QV6	Histone H2AX;Histone H2A type 1-A	24.38	23.96	24.44	24.06	23.79	25.16	24.29	26.22	5	5	5	4
H2AFY	O75367;D6RCF2;A0A7I2V3R0;A0A7I2YQR8;B4DJC3;A0A7I2V6E9;A0A7I2V2N7;A0A7I2YQD6;A0A7I2V412;A0A7I2V423;Q9P0M6	Core histone macro-H2A.1;Histone H2A	24.75	24.31	24.75	24.8	24.58	24.61	24.47	24.45	3	3	3	3
H3F3B	K7EMV3;A0A590UJJ6;B4DEB1;K7EK07;K7ES00;Q71DI3;Q16695;P84243;P68431;K7EP01;Q6NXT2	Histone H3;Histone H3.2;Histone H3.1t;Histone H3.3;Histone H3.1;Histone H3.3C	28.68	28.77	28.6	28.73	28.96	29.13	29.02	28.29	2	2	2	2
HACD3	Q9P035;H3BPZ1;H3BS72;H3BRL8;H3BMZ1	Very-long-chain (3R)-3-hydroxyacyl-CoA dehydratase 3	24.68	24.88	24.75	24.75	23.42	NaN	23.39	23.52	3	4	4	4
HADHA	H0YFD6;P40939;A0A2R8Y4F5;A0A2R8YG21;A0A2R8Y688	Trifunctional enzyme subunit alpha, mitochondrial;Long-chain enoyl-CoA hydratase;Long chain 3-hydroxyacyl-CoA dehydrogenase	23.85	23.96	23.77	23.54	24.74	24.72	24.39	25.82	10	9	10	12
HADHB	P55084;F5GZQ3;B5MD38;C9JEY0;C9JE81;C9K0M0	Trifunctional enzyme subunit beta, mitochondrial;3-ketoacyl-CoA thiolase	24.45	24.57	24.45	24.31	25.32	25.31	25.36	25.59	4	5	6	6
HARS	P12081;E7ETE2;A0A6Q8PF47;A0A6Q8PHA5;A0A6Q8PHE3;B4DDD8;A0A6Q8PFF2;B4E1C5;A0A6Q8PFG9;A0A6Q8PFN6;A0A6Q8PF07;A0A6Q8PHQ0;A0A2R8Y6I1;A0A2R8Y3N3;D6RB22;D6RF05;B4DQ67;D6RJE6;A0A2R8YCI2;A0A2R8Y5P7;P49590;A0A2R8YFR1	Histidine--tRNA ligase, cytoplasmic	22.25	22.72	22.3	22.3	21.66	NaN	21.85	20.83	2	5	2	4
HBS1L	Q9Y450;J3QT46;B7Z524;H0YDX7;E9PN23;G5E991;E9PMN1;E9PLR4;E9PHZ9;E9PJ90;E9PS53;H0YES5;H0YD85	HBS1-like protein	23.05	23.1	23.28	22.96	22.85	NaN	21.61	20.9	4	4	4	6
HDGF	P51858	Hepatoma-derived growth factor	23.23	21.75	22.42	22.1	21.8	NaN	21.65	22.27	3	3	4	1
HEATR1	Q9H583;Q5T3Q7;Q6P664	HEAT repeat-containing protein 1;HEAT repeat-containing protein 1, N-terminally processed	22.7	23.18	22.6	23.08	22.26	NaN	22.77	NaN	5	3	3	3
HELLS	A0A0B4J1V9;Q9NRZ9;A0A087WSW7;F6XU50;Q9NW36;B1ALG6;A0A7P0Z455;Q8TE73	Lymphoid-specific helicase	23.06	23.2	22.66	22.81	23.04	NaN	22.99	24.17	6	6	4	5
HERC4	Q5GLZ8	Probable E3 ubiquitin-protein ligase HERC4	22.82	23.2	22.74	22.84	NaN	NaN	NaN	NaN	1	1	1	1
HERC5	Q9UII4;E9PBL0	E3 ISG15--protein ligase HERC5	23.07	23.4	23.24	23.43	23.51	NaN	23.3	23.95	7	7	7	8
HINT1	P49773;D6REP8;D6RE99;H0YC49;D6RD60;A0A6Q8PGQ8;D6RC06	Histidine triad nucleotide-binding protein 1	23.12	23.1	23.39	22.2	23.33	NaN	NaN	22.47	1	2	3	1
HIST1H1B	P16401	Histone H1.5	29.98	30.18	30.16	30.2	30.22	30.48	30.33	30.37	4	4	4	4
HIST1H1C	P16403;P16402;P22492	Histone H1.2;Histone H1.3	29.94	30.34	29.93	30.04	30.28	30.54	30.27	30.09	4	4	4	4
HIST1H2AH	Q96KK5;A0A0U1RR32;Q9BTM1;Q93077;P04908;P0C0S8;P20671;Q7L7L0;Q99878;A0A0U1RRH7;H0YFX9;A0A3B3IS11;REV__H0Y672;REV__E7EQ67;REV__H7BY63;REV__H0YBA5;REV__A0A087X2A7;REV__Q8NB25	Histone H2A type 1-H;Histone H2A.J;Histone H2A type 1-C;Histone H2A type 1-B/E;Histone H2A type 1;Histone H2A type 1-D;Histone H2A type 3;Histone H2A type 1-J;Histone H2A	29.35	28.73	29.71	28.24	30.22	33.7	30.45	28.54	5	5	5	4
HIST1H2BN	U3KQK0;Q99880;Q99879;Q99877;Q93079;Q5QNW6;P62807;P58876;P57053;O60814;Q96A08	Histone H2B;Histone H2B type 1-L;Histone H2B type 1-M;Histone H2B type 1-N;Histone H2B type 1-H;Histone H2B type 2-F;Histone H2B type 1-C/E/F/G/I;Histone H2B type 1-D;Histone H2B type F-S;Histone H2B type 1-K;Histone H2B type 1-A	32.31	31.87	32.17	31.81	31.79	32.23	31.57	31.77	5	5	6	6
HIST1H4A	P62805	Histone H4	29.46	29.36	29.17	29.64	29.29	28.98	29.63	29.18	6	6	7	7
HIST2H2AC	Q16777;Q6FI13	Histone H2A type 2-C;Histone H2A type 2-A	21.55	19.89	22.29	19.68	21.66	27.65	22.25	20.06	5	5	5	4
HIST2H3PS2	Q5TEC6;A0A590UJL8	Histone H3	25.1	24.19	24.22	24.48	26.34	25.13	26.21	23.75	2	2	2	2
HLA-A	A0A140T955;A0A140T933;A0A1W2PPQ2;A0A1W2PRT9;Q53Z42;A0A140T9I0;A0A140T9X5;A0A140T913;A0A140T941;A0A1W2PQS8;A0A140T9Z6;B0UXQ0		23.67	23.42	23.61	23.49	22.24	NaN	NaN	NaN	3	4	4	3
HLA-C	O78179;A0A1W2PRZ0;A0A140T937;A0A140T912;A0A140T930;A0A1W2PR11;A0A140T9J9;A0A140T962;A0A140T9B3;Q5QT33;A0A1W2PP77;A0A1W2PRX1;A0A140T9M5;Q5RIP0;Q53YP1;A0A140T9L3;A0A140T9W2;A0A140T9E1;A0A140T942;A0A140T9D4;A0A140T9U0;A0A1W2PS56;A0A140TA21;A0A140TA05;A0A0G2JH50;A0A140T9M0;A2BF26;A0A0G2JIF0;A0A140T9Z4;A0A140T9T1;A0A1W2PNR7;F6U0H7;A0A140T953;A0A1W2PNZ7;A0A140TA13;A0A140TA02;P01893;A0A140T9Q4;A0A140T9S…		24.04	23.54	23.64	23.78	NaN	NaN	NaN	21.57	3	4	5	2
HLA-C.1	O19617;A0A140T921;A2AEA2;A0A140T9H5;A0A140T9U8;P10321	HLA class I histocompatibility antigen, Cw-7 alpha chain	23.21	23.24	23.61	23.52	NaN	NaN	NaN	NaN	2	3	4	1
HLA-G	P17693;A0A0G2JPQ3;Q5RJ85;Q8MH48;A0A140T9X6;A0A140T9W7;A0A0G2JH66;D0EV57;A0A0G2JPA3;A0A140T8X0;A0A140T9V0;A0A0G2JNX1;Q31611;A0A140T939;A0A140T9C2;A0A140T9D9;A0A140T9W3;A0A140T9B7;P13747	HLA class I histocompatibility antigen, alpha chain G;HLA class I histocompatibility antigen, alpha chain E	22.97	22.62	22.91	22.88	NaN	NaN	NaN	21.81	2	2	2	2
HLTF	Q14527;A0A0C4DGA6;H7C5K0	Helicase-like transcription factor	21.81	21.32	21.63	21.72	21.14	NaN	21.52	24.19	1	1	1	1
HM13	A0A3B3IUB5;Q8TCT9;A0A075B6F6;A0A0S2Z6F0;A0A3B3IT72;A0A0C4DGU3	Minor histocompatibility antigen H13	23.76	23.6	22.82	23.87	19.34	NaN	19.68	NaN	5	4	4	5
HMGA1	P17096;A0A669KAX1;A0A1W2PRV2	High mobility group protein HMG-I/HMG-Y	27.51	28.34	28.09	28.28	27.67	29.54	27.91	27.86	3	3	3	2
HMGA2	P52926;F5H2U8;F5H2A4;F5H6H0	High mobility group protein HMGI-C	23	22.69	22.42	23.01	24.8	25.69	24.2	24.03	2	2	3	2
HMGB1	Q5T7C4;P09429;B2RPK0	High mobility group protein B1	23.79	23.92	22.25	23.59	21.58	NaN	22.83	21.97	3	2	1	2
HMGB2	P26583;D6R9A6	High mobility group protein B2	24.23	24.38	23.76	23.9	23.71	23.4	24.07	23.35	1	1	2	1
HMGB3	E9PES6;E7ES08;E7EQU1;O15347	High mobility group protein B3	23.47	23.24	23.17	23.21	22.57	NaN	22.66	NaN	2	2	2	2
HMGCS1	Q01581;P54868	Hydroxymethylglutaryl-CoA synthase, cytoplasmic	22.51	22.36	22.58	21.97	21.41	NaN	NaN	NaN	2	2	2	1
HMGN1	A6NL93;A6NEL0;P05114	Non-histone chromosomal protein HMG-14	22.42	24.72	23.51	24.07	22.84	NaN	23.26	22.91	1	2	2	2
HMMR	O75330;E5RI30	Hyaluronan mediated motility receptor	23.14	22.58	21.33	23.22	23.57	23.45	23.23	24.15	2	5	2	2
HNRNPA0	Q13151	Heterogeneous nuclear ribonucleoprotein A0	24.57	23.51	23.98	24.13	23.08	23.38	23.2	23.38	3	2	3	3
HNRNPA1	P09651;A0A7I2V3R8;F8W6I7;A0A7I2V3W0;A0A7I2V2L6;F8VZ49;Q32P51;A0A7I2YQX9;F8VTQ5;A0A2R8Y4L2;F8W646;A0A7I2V5U9;H0YH80;A0A7I2V334;A0A7I2YQ85;A0A7I2YQY2;A0A7I2V453;A0A7I2V360;A0A7I2V2M7;A0A7I2V4F8;A0A7I2V520;A0A7I2V459;A0A7I2V2Q7;A0A7I2V5T1;A0A7I2V497;A0A7I2V5N7;A0A7I2V666;A0A7I2V2Z4;A0A7I2V4M0;A0A7I2YQV3;A0A7I2V3C7;A0A7I2V3U8;A0A7I2V2F1;A0A7I2V5H0;A0A7I2V3W4;A0A7I2V3K5;A0A7I2V4P7;A0A7I2V2X1;A0A7I2V4E…	Heterogeneous nuclear ribonucleoprotein A1;Heterogeneous nuclear ribonucleoprotein A1, N-terminally processed;Heterogeneous nuclear ribonucleoprotein A1-like 2	25.66	25.77	25.53	25.56	25.79	26.28	25.47	25.05	9	10	8	9
HNRNPA2B1	P22626;A0A7I2V4S4;A0A7I2V4N1;A0A7I2V3P1;A0A7I2V4I6;A0A7I2V3P7;A0A7I2V323;A0A087WUI2;A0A024RA28;A0A7I2V4N0;A0A7I2YQN4	Heterogeneous nuclear ribonucleoproteins A2/B1	26.34	26.08	26.31	26.49	25.27	26.03	25.29	25.18	11	11	11	11
HNRNPA3	A0A7I2V2R3;A0A7I2V5D8;A0A7I2V402;A0A7I2V4G0;P51991;A0A7I2V4J6;H7C1J8	Heterogeneous nuclear ribonucleoprotein A3	23.27	23.2	23.67	24.08	23.04	23.38	22.67	23.25	4	4	4	5
HNRNPAB	D6R9P3;D6RD18;D6RBZ0;Q99729	Heterogeneous nuclear ribonucleoprotein A/B	24.53	24.17	24.13	24.44	23.79	23.44	23.25	22.06	5	5	5	6
HNRNPC	P07910;G3V2Q1;G3V4C1;B2R5W2;B4DY08;G3V4W0;G3V576;G3V555;G3V575;B4DSU6;G3V251;G3V3K6;G3V5X6;B2RXH8;B7ZW38;O60812;A0A0G2JPF8;A0A0G2JNQ3;P0DMR1;G3V5V7;G3V2D6;G3V4M8;G3V2H6	Heterogeneous nuclear ribonucleoproteins C1/C2;Heterogeneous nuclear ribonucleoprotein C-like 2;Heterogeneous nuclear ribonucleoprotein C-like 3;Heterogeneous nuclear ribonucleoprotein C-like 1;Heterogeneous nuclear ribonucleoprotein C-like 4	27.08	26.79	26.77	27.15	26.68	26.92	26.18	26.03	10	11	10	10
HNRNPD	Q14103;H0YA96;D6RAF8;H0Y8G5;D6RF44;D6RD83;D6RBQ9	Heterogeneous nuclear ribonucleoprotein D0	25.16	25.26	25.31	25.34	24.56	22.69	24.77	24.49	7	6	8	8
HNRNPDL	A0A087WUK2;O14979	Heterogeneous nuclear ribonucleoprotein D-like	23.12	23.35	22.95	23.4	23.1	23.39	23.04	22.83	3	3	3	3
HNRNPF	P52597	Heterogeneous nuclear ribonucleoprotein F;Heterogeneous nuclear ribonucleoprotein F, N-terminally processed	22.93	22.74	23.05	22.84	22.44	NaN	22.56	NaN	4	3	2	2
HNRNPH1	P31943;G8JLB6;E9PCY7;D6RIU0;P55795;H0YB39;D6RBM0;E5RGV0;H0YBD7;H0YBG7;D6RIH9;D6RJ04;D6RDU3;D6RIT2;E7EN40;D6RFM3;D6R9T0;D6RAM1;E7EQJ0;E5RGH4;D6RF17;H0YAQ2;D6RDL0;D6R9D3	Heterogeneous nuclear ribonucleoprotein H;Heterogeneous nuclear ribonucleoprotein H, N-terminally processed;Heterogeneous nuclear ribonucleoprotein H2	24.14	24.21	24.23	23.96	23.78	NaN	23.14	23.49	4	4	2	2
HNRNPK	P61978;Q5T6W2;S4R457;S4R359	Heterogeneous nuclear ribonucleoprotein K	25.29	25.32	25.23	25.5	24.38	24.75	24.52	24.78	7	8	7	8
HNRNPM	A0A087X0X3;P52272;M0QZM1;M0R2I7;M0R2T0;M0R019;M0QYQ7;M0QY96;M0R0N3;M0R0Y6	Heterogeneous nuclear ribonucleoprotein M	27.55	27.86	27.93	27.86	27.01	26.4	26.77	27.09	10	12	11	12
HNRNPR	O43390;A0A6Q8PHG0;A0A6Q8PEX7;A0A6Q8PH31;B4DT28;A0A6Q8PH35	Heterogeneous nuclear ribonucleoprotein R	23.36	23.26	22.98	22.93	22.21	NaN	NaN	21.95	4	4	3	4
HNRNPU	Q00839;A0A1W2PP35;A0A1X7SBS1;A0A1W2PPS1;Q5RI18;A0A1W2PQD4;A0A1W2PPL4;A0A1W2PPH7;A0A1W2PRZ7;A0A1W2PQ74;A0A1W2PQL0;A0A1W2PP34;A0A1W2PPE9;A0A087WVI9;A0A1W2PRI6;A0A1W2PP22	Heterogeneous nuclear ribonucleoprotein U	24.13	23.8	23.92	23.98	23.52	22.86	23.67	23	6	6	5	5
HNRNPUL1	A0A0A0MRA5;B7Z4B8;Q9BUJ2;M0R3F1;M0QYZ0;M0QYM5;M0QYI8;M0R203;M0QZV6;M0R0K8	Heterogeneous nuclear ribonucleoprotein U-like protein 1	23.94	23.53	23.46	23.73	23.12	20.94	22.66	22.85	7	5	6	5
HNRNPUL2	Q1KMD3;H3BQZ7	Heterogeneous nuclear ribonucleoprotein U-like protein 2	22.41	22.3	22.05	22.83	NaN	NaN	NaN	21.99	3	2	1	2
HOOK3	Q86VS8;H0YE69	Protein Hook homolog 3	22.28	22.29	22.4	22.57	NaN	NaN	NaN	NaN	2	3	4	3
HOXB4	P17483;H0YHX3;P09016;P09017;Q00056	Homeobox protein Hox-B4	24.25	24.17	23.8	23.53	25.1	24.89	24.83	24.8	5	3	3	4
HOXB6	P17509	Homeobox protein Hox-B6	23.85	24.21	24.29	24.09	24.86	24.15	24.54	24.1	2	2	2	2
HOXB7	P09629;V9GYH0;I3L383;I3L3R1;Q00444;P31268;P31267;P09630;P31273;P17481;P17482;P31274;P09067;P20719;P28356	Homeobox protein Hox-B7;Homeobox protein Hox-C5;Homeobox protein Hox-A7;Homeobox protein Hox-A6;Homeobox protein Hox-C6;Homeobox protein Hox-C8;Homeobox protein Hox-B8;Homeobox protein Hox-B9;Homeobox protein Hox-C9;Homeobox protein Hox-B5;Homeobox protein Hox-A5;Homeobox protein Hox-D9	21.58	21.52	21.51	21.22	22	22.75	NaN	22.18	2	2	2	2
HP1BP3	Q5SSJ5;B0QZK4;Q5SWC8;B0QZK9;B0QZK8	Heterochromatin protein 1-binding protein 3	24.85	25.02	24.94	25.24	24.04	23.98	23.92	24.12	7	6	7	6
HPRT1	P00492	Hypoxanthine-guanine phosphoribosyltransferase	22.18	21.8	22.2	22.21	NaN	NaN	21.93	NaN	2	1	2	1
HPSE	Q9Y251;A0A7P0TBD9;D6RAQ1;D6RHG4	Heparanase;Heparanase 8 kDa subunit;Heparanase 50 kDa subunit	23.12	22.27	22.15	22.1	NaN	NaN	21.69	20.79	3	2	4	3
HS2ST1	Q7LGA3;K7EP71	Heparan sulfate 2-O-sulfotransferase 1	22.56	22.08	22.17	22.62	19.74	NaN	NaN	21.19	3	2	2	2
HSD17B11	D6RCD0;Q8NBQ5	Estradiol 17-beta-dehydrogenase 11	23.66	23.15	22.66	22.3	21.94	NaN	22.45	23.64	3	3	3	3
HSD17B4	P51659;E7EPL9;A0A804HK65;A0A2R8YD50;A0A804HKU2;E7ER27;E7ET17;A0A2R8Y7L2;A0A804HIR1;A0A2R8YF45;A0A2R8YDT8;A0A804HK88;A0A804HKB5;A0A2R8YEG2;A0A804HIG8;A0A804HKT2;A0A804HLJ0	Peroxisomal multifunctional enzyme type 2;(3R)-hydroxyacyl-CoA dehydrogenase;Enoyl-CoA hydratase 2	23.72	23.38	23.48	23.36	21.76	NaN	21.69	NaN	11	13	11	12
HSP90AA1	P07900;G3V2J8;Q14568;Q58FF6;Q58FG0;Q58FG1	Heat shock protein HSP 90-alpha	29.03	29.1	28.92	28.98	27.79	27.11	27.88	27.66	28	27	28	29
HSP90AB1	P08238;Q58FF7	Heat shock protein HSP 90-beta	27.65	27.77	27.66	27.75	26.28	25.87	26.3	26.35	27	28	28	26
HSP90B1	A0A7P0TAE1;H0YIV0;A0A7P0TAT8;P14625;A0A7P0T917;A0A087WT78;A0A7P0T823;A0A7P0TAY2;A0A7P0TBC2;A0A7P0T8R3;A0A7P0T885;A0A7P0Z405;Q58FF3;F8W026	Endoplasmin	24.9	24.98	24.88	24.93	23.2	NaN	23.4	23.25	14	15	16	14
HSPA1B	A0A0G2JIW1;P0DMV9;P0DMV8;V9GZ37	Heat shock 70 kDa protein 1B;Heat shock 70 kDa protein 1A	28.33	28.22	28.38	28.32	27.36	27.23	27.4	27.4	22	22	23	20
HSPA4	P34932;A0A087WYC1;A0A087WTS8	Heat shock 70 kDa protein 4	24.16	24.53	24.24	24.15	20.96	NaN	20.24	20.76	15	15	15	16
HSPA5	P11021;A0A7P0TB36;A0A7P0TAI0	78 kDa glucose-regulated protein	27.88	27.93	27.99	27.92	26.83	26.45	26.76	26.79	24	22	22	22
HSPA6	P17066;P48741	Heat shock 70 kDa protein 6;Putative heat shock 70 kDa protein 7	28.36	28.71	28.46	28.55	27.55	27.63	27.52	27.45	9	9	9	8
HSPA8.1	P11142;E9PKE3;E9PNE6;A8K7Q2;E9PLF4;E9PS65;E9PQQ4;E9PQK7;E9PK54;E9PM13;E9PPY6;E9PI65;E9PN25	Heat shock cognate 71 kDa protein	28.98	28.85	28.97	28.87	28.16	27.85	28.04	28.2	25	26	24	25
HSPA9	D6RCD7;P38646;A0A7I2V2G2;A0A7I2V3F7;A0A7I2YQB2;A0A7I2V2S7;H0Y8K0;A0A3B3ITI4;H0Y8S0	Stress-70 protein, mitochondrial	26.43	26.47	26.52	26.48	26.19	26.09	26.1	26.17	26	25	24	25
HSPB1	A0A6Q8PGK1;P04792;A0A6Q8PFK8;A0A6Q8PHJ6;A0A6Q8PFE7;A0A6Q8PF43;A0A6Q8PHA6;A0A6Q8PH65;A0A6Q8PGY2;C9J3N8	Heat shock protein beta-1	28.92	28.98	29.1	28.9	27.83	27.69	27.94	27.87	12	11	11	11
HSPD1	P10809;A0A7I2V599;A0A7I2V2X6;A0A7I2YQK6;A0A7I2V5M1;A0A7I2V5K3;A0A7I2YQ71;A0A7I2V369;E7ESH4;E7EXB4;C9JL25;C9JL19;C9JCQ4;C9J0S9	60 kDa heat shock protein, mitochondrial	26.6	26.72	26.71	26.67	24.65	23.33	24.89	24.96	25	24	25	25
HSPH1	Q92598;A0A0A0MSM0;R4GN69;Q5TBM3	Heat shock protein 105 kDa	25.64	25.61	25.74	25.82	23.94	22.66	23.86	23.88	22	21	23	22
HUWE1	Q7Z6Z7;H0Y659;A0A087X146;A0A087X1S3	E3 ubiquitin-protein ligase HUWE1	22.06	22.57	22.21	22.34	22.45	22.97	NaN	NaN	1	1	2	2
HYOU1	A0A087X054;A0A494C039;Q9Y4L1;E9PJ21;A0A087WWI4;K7EQK2;J3QL06;J3KTF1;A0A087X214;A0A087WW13;Q9BST8;J3QQH7;J3QLE9	Hypoxia up-regulated protein 1	23.08	23.05	23.06	23.05	NaN	NaN	NaN	NaN	5	6	6	5
IARS	A0A804HHW9;A0A804HJN6;P41252;A0A804HIV9;A0A804HJ36;J3KR24;A0A804HL54;A0A0A0MSX9;A0A804HKU1;A0A804HK69;A0A804HIG2	Isoleucine--tRNA ligase, cytoplasmic	22.54	22.92	22.69	22.86	20.86	NaN	21.16	20.91	8	8	6	7
IDE	A0A7I2V2S1;A0A7I2V4Q3;A0A7I2V610;A0A7I2V3E3;A0A7I2V2P6;A0A7I2YQV5;A0A3B3ISG5;P14735;A0A7I2YQS6;A0A7I2V612;A0A7I2V373;A0A7I2V4A4;A0A7I2V634;A0A7I2V3K9;B3KSB8	Insulin-degrading enzyme	21.04	20.79	21.06	21.68	NaN	NaN	21.9	NaN	1	2	4	2
IDH1	O75874;C9J4N6	Isocitrate dehydrogenase [NADP] cytoplasmic	22.36	22.64	22.59	22.38	NaN	NaN	22.84	NaN	1	3	3	3
IFITM3	E9PS44;Q01628;A0A7P0T9Q3;A0A7P0TBF9;H7BYV1;A0A7P0TB91;A0A7P0T8W2;R4GNG9;E9PQN9;A0A7P0T8E0;A0A7P0T953;A0A7P0T9U8;P13164;Q01629	Interferon-induced transmembrane protein 3;Interferon-induced transmembrane protein 1;Interferon-induced transmembrane protein 2	24.67	24.21	24.78	23.73	NaN	NaN	NaN	NaN	1	2	2	1
IFRD1	A0A6Q8PHD2;O00458;A0A6Q8PH75;H0YEE3;A0A6Q8PFA5;C9JA65;C9JLG5;E9PMY4;C9JNM6;A0A6Q8PF03;A0A6Q8PHN0	Interferon-related developmental regulator 1	22.91	22.91	22.81	23	NaN	NaN	22.3	21.99	2	3	3	3
IGF2BP1	Q9NZI8	Insulin-like growth factor 2 mRNA-binding protein 1	22.56	22.77	23.11	22.6	23.45	23.73	23.32	23.39	4	5	5	4
IGF2BP3	O00425;F8WD15	Insulin-like growth factor 2 mRNA-binding protein 3	25.53	26.21	25.78	26.34	24.89	25.61	25.82	25.54	5	4	4	3
IGKV A18	A2NJV5;A0A0A0MRZ7;A0A075B6S2;A0A075B6S6;A0A075B6P5;A0A0C4DH68;A0A075B6R9;A0A087WW87;P06310;P01615;P01614	Ig kappa chain V-II region RPMI 6410;Ig kappa chain V-II region FR;Ig kappa chain V-II region Cum	24.06	24.46	24.61	24.66	24.81	25.67	24.78	24.59	2	2	2	2
IK	D6REL4;E7EQZ7;Q13123;D6RCQ4;D6RAY9	Protein Red	22.95	22.89	22.57	22.95	22.32	21.42	22.78	NaN	2	2	2	1
IKBKAP	O95163;A0A6Q8PHI5;A0A6Q8PHC9;A0A6Q8PHF4;A0A6Q8PG86;A0A6Q8PEX6;A0A6Q8PFB7;A0A6Q8PFN8;A0A6Q8PH48;A0A6Q8PFH9;A0A6Q8PF66;A0A6Q8PHA0;A0A6Q8PGW3;F5H2T0;A0A6Q8PGR0;A0A6Q8PF69;A0A6Q8PGA6;A0A6Q8PFC8;A0A6Q8PGC4;A0A6Q8PH36;H0YDF3;A0A6Q8PFX1	Elongator complex protein 1	22.25	22.54	22.47	22.28	22.57	22.43	22.53	21.41	3	3	4	3
IKBKG	A0A087X0G7;A0A087WUW6;A0A087X1B1;Q9Y6K9;C9J2V2;C9JN51;A0A087WV30;C9JH59;C9JCG6	NF-kappa-B essential modulator	22.32	22.54	22.12	22.04	NaN	NaN	NaN	NaN	3	5	3	1
ILF2	B4DY09;Q12905;X6R6Z1;A0A0A0MRL0	Interleukin enhancer-binding factor 2	25.24	25.24	25.07	24.87	24.97	23.92	24.82	24.94	7	5	8	7
ILF3	Q12906;K7EKJ9;K7ER69;K7ERM6;K7ENK6;K7EM82;K7EJ09;K7EKY0;K7EQR9;Q96SI9;K7EQ75	Interleukin enhancer-binding factor 3	24.75	24.82	24.54	24.93	24.45	24.04	24.1	24.06	12	12	11	13
ILK	Q13418;A0A0A0MTH3;A0A087WWY6	Integrin-linked protein kinase	22.45	21.94	21.94	21.95	21.3	NaN	21.43	21.72	2	2	1	3
IMMT.1	Q16891;B9A067;A0A087WYS0;D6RAW4	MICOS complex subunit MIC60	25.08	25.05	25.12	24.9	22.13	22.25	22.34	22.91	19	21	21	20
IMP3	Q9NV31	U3 small nucleolar ribonucleoprotein protein IMP3	22.87	23.32	22.52	23.55	23.21	22.37	23.11	22.38	2	3	4	3
IMP4	H0Y714;Q96G21;B9A008;E7ENR5;B8ZZ47;F8WCN0	U3 small nucleolar ribonucleoprotein protein IMP4	23.92	24.24	23.9	24.37	24.38	24.42	24.34	24.62	5	5	4	5
IMPAD1	Q9NX62;H0YBS3	Inositol monophosphatase 3	22.86	22.83	23.17	22.11	NaN	NaN	NaN	21.63	1	2	2	1
IMPDH2	A0A7I2V2T3;H0Y4R1;P12268;E7ETK5;A0A7I2YQK5	Inosine-5-monophosphate dehydrogenase 2	24.85	24.6	24.48	24.37	23.62	22	23.68	23.33	10	10	10	9
INA	Q16352;E7EMV2;E7ESP9;P07197;P07196	Alpha-internexin	25.29	25.06	25.16	25.3	24.79	24.44	24.35	24.51	15	15	13	15
INF2	Q27J81;A0A6Q8PHA2;A0A6Q8PH71;A0A6Q8PHG2;A0A6Q8PGN3;A0A6Q8PF44;A0A6Q8PFW4;A0A6Q8PH25;A0A6Q8PF29;A0A6Q8PHS8;A0A0A0MQU1;A0A087X118;A0A6Q8PGC7;A0A6Q8PH63;A0A6Q8PH59;A0A6Q8PFN5;A0A6Q8PGU8;A0A6Q8PFB9;A0A6Q8PGY8;A0A6Q8PH52;A0A6Q8PGK9;A0A6Q8PFJ1;A0A6Q8PFY4;A0A6Q8PG64	Inverted formin-2	22.79	22.49	22.84	22.54	23.04	NaN	22.97	22.62	9	6	6	4
INTS10	Q9NVR2;H0YC09;H0YBW3	Integrator complex subunit 10	26.31	26.75	25.99	26.2	25.97	25.41	25.89	26.62	2	2	2	2
IPO4	Q8TEX9;H0YN14;H0YN07;H0YMR4;H0YLV0;H0YL92;H0YKG5;H0YK93	Importin-4	22.63	22.82	22.91	22.74	20.78	NaN	NaN	21.03	4	5	5	6
IPO5	O00410;H0Y8C6;E7ETV3;E7EV12;E7EQT5;H0Y3V4;E7EWK4;E7EX05;C9JQT6;C9JZD8;E7ETV8;E7ESZ1;C9JXE0;C9J875	Importin-5	26.13	25.82	26.14	26.14	23.83	22.49	23.66	24.87	18	17	15	17
IPO7	O95373;E9PLJ0;E9PLB2	Importin-7	25.57	25.28	25.38	25.34	26.61	26.52	26.65	26.76	13	13	13	13
IPO9	Q96P70	Importin-9	24.25	23.56	23.93	23.49	NaN	NaN	NaN	NaN	7	9	5	4
IQCB1	C9JVC4;Q15051	IQ calmodulin-binding motif-containing protein 1	22.21	23.06	22.73	22.56	22.61	NaN	22	22.77	2	1	2	1
IQGAP1	P46940;A0A0J9YXZ5;H0YLE8;A0A087X225;H0YKA5;A0A087WWP1;E9PDT6;E7EWC2;F5H7S7;Q13576	Ras GTPase-activating-like protein IQGAP1	26	25.91	25.95	26.01	25.63	25.42	25.51	25.87	52	52	52	51
IQGAP3	F2Z2E2;Q86VI3	Ras GTPase-activating-like protein IQGAP3	24.26	24.24	24.13	24.23	22.02	NaN	21.55	23.55	14	18	17	18
ISG15	P05161;A0A096LPJ4;A0A096LNZ9	Ubiquitin-like protein ISG15	24.89	24.79	24.78	24.92	23	21.84	22.41	22.82	6	6	6	6
ISOC1	D6RGE2;Q96CN7	Isochorismatase domain-containing protein 1	21.81	21.81	21.71	21.8	23.87	23.12	23.74	23.19	1	1	2	1
ITGB1	H7C4K3;A0A7I2V2F9;E7EUI6;P05556;A0A7I2V348;C9JPK5;A0A7I2V5Z8;A0A7I2V5T3;H7C4N8	Integrin beta;Integrin beta-1	22.06	22.43	22.36	22.02	21.42	NaN	NaN	NaN	2	3	2	2
ITPR2	Q14571;H7C2X9	Inositol 1,4,5-trisphosphate receptor type 2	21.77	20.89	22.47	22.06	25.7	21.63	24.84	23.89	2	2	1	5
ITPR3	Q14573	Inositol 1,4,5-trisphosphate receptor type 3	22.51	22.26	22.52	22.34	25	22.57	23.57	24.96	9	11	9	9
JAK1	A0A5F9ZH07;A0A5F9ZHN8;P23458;A0A5F9ZI39;A0A5F9ZHW0;A0A5F9ZH32;A0A5F9ZI01	Tyrosine-protein kinase JAK1	24	24.4	24.1	24.25	23.38	23.88	23.38	23.21	6	8	6	8
JPH1	Q9HDC5	Junctophilin-1	22.96	22.3	22.84	22.52	22.64	NaN	22.26	22.89	3	4	5	3
KANK2	Q63ZY3;K7ERU2;K7ES05;K7EL48	KN motif and ankyrin repeat domain-containing protein 2	21.81	22.18	21.69	22.11	NaN	NaN	NaN	20.66	2	2	2	4
KARS	Q15046;H3BVA8;J3KRL2	Lysine--tRNA ligase	23.54	23.51	23.43	23.43	22.47	NaN	23.04	22.92	7	5	6	6
KEAP1	Q14145;K7EJ49;K7EJD8;K7ESE0;K7EQX2;K7EPZ3	Kelch-like ECH-associated protein 1	24.05	23.8	23.83	23.66	21.82	NaN	20.24	21.28	9	9	10	8
KHDRBS1	Q07666;A0A6Q8PGH5;O75525;Q5VWX1	KH domain-containing, RNA-binding, signal transduction-associated protein 1	24.61	24.1	24.33	24.52	24.17	23.18	23.56	23.82	2	3	3	4
KIAA1671	Q9BY89	Uncharacterized protein KIAA1671	23.48	23.04	23.37	23.22	23.73	23.4	22.68	24.02	7	7	7	7
KIAA2026	F5H4E5;Q5HYC2	Uncharacterized protein KIAA2026	23.26	23.81	23.81	24.44	22.61	23.36	NaN	22.84	1	1	2	1
KIF14	Q15058	Kinesin-like protein KIF14	25.67	25.36	25.59	25.42	25.33	NaN	25.5	25.39	2	8	6	4
KIF23	A0A7I2V5Y5;Q02241;H7BYN4;A0A2U3TZL8;H0YME6;A0A2R8Y531;H0YMJ4	Kinesin-like protein KIF23;Kinesin-like protein	24.44	24.94	24.7	24.92	25.41	25.07	25.54	25.47	9	11	7	6
KIF2A	A0A6Q8PGH7;A0A6Q8PFA6;A0A6Q8PG37;A0A6Q8PH57;O00139;A0A6Q8PGG1;D6R9M0;A0A669KBE9;H0Y5Z9	Kinesin-like protein KIF2A	23.66	24.17	23.95	24.46	24.24	22.58	24.26	24.7	9	8	9	8
KIF2C	Q99661;Q5JR91	Kinesin-like protein KIF2C	22.45	22.94	22.92	23.03	22.01	22.86	22.87	23.21	4	4	4	4
KIF4A	O95239;Q2VIQ3;Q5JRK0;H0Y718;Q6ZMV9	Chromosome-associated kinesin KIF4A;Chromosome-associated kinesin KIF4B	21.74	21.64	20.65	21.9	22.47	NaN	21.74	21.12	2	2	2	2
KIF5B	P33176;Q12840;A0A7I2V3N5;A0A6Q8PEZ8;A0A7I2V492;J3KNA1;A0A0G2JMZ6;A0A6Q8PGJ3;O60282;A0A7I2V352;A0A7I2V4K6;A0A7I2V581;A0A7I2YQQ7;A0A6Q8PGN1;A0A7I2V3V4;A0A6Q8PGG7;A0A6Q8PGT2	Kinesin-1 heavy chain	23.42	23.9	23.12	23.26	19.5	NaN	20.04	20.85	8	6	8	9
KIFC1	Q9BW19	Kinesin-like protein KIFC1	22.24	22.69	22.63	22.46	21.4	NaN	NaN	21.9	3	4	4	3
KIRREL	Q96J84;B4DN67;Q5W0G0;Q5W0F9	Kin of IRRE-like protein 1	22.61	23.27	22.9	22.92	23.94	23.4	23.94	23.45	3	5	3	3
KLC1	G3V5R9;Q07866;E7EVH7;G3V3H3;F8W6L3;G3V2E7;G5E9S8;H0YJU9;H0YJL0;H0YJT3;G3V2P7;H0YGB8;C9J8T5;A8MZ87;A8MX29;E9PQ02;C9JZE5;Q9NSK0;Q9H0B6	Kinesin light chain 1	23.4	21.99	22.11	21.95	NaN	NaN	21.12	NaN	4	5	3	3
KLF4	O43474	Krueppel-like factor 4	23.01	22.44	22.81	22.85	NaN	NaN	NaN	22.2	2	2	2	2
KPNA2	A0A7I2V351;A0A7I2V487;A0A7I2YQE1;P52292;A0A7I2V3Z3;J3QLL0;J3KS65	Importin subunit alpha-1	25.21	25.16	25.06	25.07	24.62	24.36	24.67	24.82	6	6	6	6
KPNA3	O00505;H0Y4S9	Importin subunit alpha-4	23.14	23.32	23.46	23.11	21.16	NaN	21.58	20.96	6	6	6	7
KPNA4	H7C4F6;O00629;A0A7I2YQ95;A0A7I2V340;A0A7I2V333	Importin subunit alpha-3	23.87	23.86	23.7	23.93	22.6	22.21	22.06	23.01	5	8	6	6
KPNA6	O60684;O15131;S4R3E5;Q5TFJ7	Importin subunit alpha-7;Importin subunit alpha-6	22.82	23.06	22.99	23.27	NaN	NaN	23.42	NaN	5	5	4	3
KPNB1	Q14974;J3KTM9;J3QR48;J3QKQ5;J3KS06;J3QRG4	Importin subunit beta-1	24.96	24.88	25.41	24.83	23.85	19.34	23.78	24.03	20	20	18	20
KRR1	Q13601	KRR1 small subunit processome component homolog	21.53	21.3	21.56	21.39	22.56	NaN	21.92	22.97	4	4	4	2
KRT18	P05783;F8VZY9;CON__H-INV:HIT000015463	Keratin, type I cytoskeletal 18	29.1	29.14	29.09	29.12	30.37	30.35	30.2	29.98	27	23	26	24
LAP3	P28838;H0Y9Q1	Cytosol aminopeptidase	22.46	23.01	22.96	22.61	NaN	NaN	21.59	22.03	4	5	5	3
LARP4	Q71RC2;Q96J85;X6RLN4;F8W1I4;Q8TBL5;A0A087WTL9;F8VY40	La-related protein 4	23.02	22.56	22.36	23.17	23.71	23.27	23.71	23.61	4	3	3	4
LARS	A0A6I8PLB8;A0A6I8PL42;B4DER1;A0A6I8PIT3;A0A6I8PIV1;Q9P2J5;A0A6I8PS05;A0A6I8PRS0;A0A6I8PTV8;A0A6I8PIP7;A0A6I8PRU9;A0A6I8PLB3;A0A6I8PRP1	Leucine--tRNA ligase, cytoplasmic	23.3	23.11	23.16	23	22.17	NaN	22.3	22.45	8	7	8	7
LASP1	Q14847;C9J9W2;F6S2S5;K7ESD6	LIM and SH3 domain protein 1	24.13	24.45	24.02	24.03	22.89	23.6	22.31	23.12	6	4	4	5
LBR	A0A494C1L1;Q14739;C9JXK0;C9JES9	Lamin-B receptor	25.67	25.3	25.3	25.37	23.49	23.12	23.49	23.43	4	3	5	5
LDHA	P00338;F5GXY2;F5GYU2;F5GXH2;F5H5J4;F5H6W8;F5GWW2;F5GXU1;F5GZQ4;Q6ZMR3;P07864;F5GXC7;F5H5G7;F5H155;A0A087WUM2;G3XAP5;F5H245;F5H8H6	L-lactate dehydrogenase A chain	26.43	26.38	26.32	26.34	24.72	NaN	24.58	24.47	11	11	11	12
LDHB	A0A5F9ZHM4;P07195;A0A3B3IS95;A8MW50;C9J7H8;F5H793	L-lactate dehydrogenase B chain;L-lactate dehydrogenase	26.46	26.06	25.95	26.08	24.53	22.8	24.94	24.05	9	10	10	11
LETM1	O95202	LETM1 and EF-hand domain-containing protein 1, mitochondrial	22.06	22.12	22.05	22.29	22.36	NaN	21.94	21.81	1	2	1	1
LGALS1	P09382;F8WEI7	Galectin-1	26.87	27.03	27.01	27.08	26.17	27.03	26.29	25.52	6	5	7	6
LGALS3	P17931;G3V3R6	Galectin-3;Galectin	24.66	24.59	23.93	23.86	21.16	NaN	21.9	20.97	6	6	6	6
LIMA1	Q9UHB6;F8VQE1;F8VS07;F8VRN8;F8VTU2;F8VVQ7;J3QQM5;Q9BT23	LIM domain and actin-binding protein 1	27.7	27.77	27.67	27.81	28.98	28.85	28.69	28.75	34	35	35	33
LLGL1	Q15334;A0A087WW77	Lethal(2) giant larvae protein homolog 1	23.22	22.89	23.57	23.42	23.44	22.76	23.5	24.43	3	4	5	4
LLPH	Q9BRT6	Protein LLP homolog	27.64	27.91	27.83	27.59	28.66	28.62	28.87	29.42	4	4	3	3
LMNA	A0A6Q8PFJ0;P02545;Q3BDU5;A0A6Q8PHQ9;A0A804HL68;Q5TCI8;A0A6Q8PF80;A0A6Q8PGH0;A0A6Q8PFM1;A0A6Q8PF59;Q03252	Prelamin-A/C;Lamin-A/C	23.14	23.98	23.43	23.23	22.52	NaN	22.43	20.69	9	12	11	9
LMNB1	P20700;E9PBF6;A0A0D9SFE5;A0A0D9SFY5	Lamin-B1	22.82	22.6	22.24	22.5	21.4	NaN	21.51	21.24	5	6	5	5
LMO7	E9PMS6;E9PMP7;H0Y424;E9PK58;E9PJ10;E9PLU6;H0YDG6;H0YE95;H0YDQ3		22.53	22.13	22.77	22.96	23.09	NaN	22.54	22.67	5	3	7	5
LOXL2	Q9Y4K0;E5RHH3;E5RFY0;H0YAP6;E5RI22;E5RJL2;H0YAR1	Lysyl oxidase homolog 2	22.57	22.48	22.77	22.57	21.32	NaN	NaN	21.52	6	4	3	5
LRPPRC	P42704;A0A804HHY9;A0A804HKI2;A0A804HIN4;A0A804HLG8;A0A804HK30;A0A804HL40;A0A804HKJ0;A0A804HKR3;A0A804HIG4;A0A804HI14;A0A804HJZ1;A0A804HI40;A0A804HIQ7;A0A804HJH8;B8ZZ38;C9JCA9;A0A804HK02;A0A804HJI0;A0A804HIV5;A0A0C4DG06;A0A804HKX0;A0A804HKR5;A0A804HJA1;A0A804HKX6;A0A804HKK7;A0A804HLL8	Leucine-rich PPR motif-containing protein, mitochondrial	22.49	23.28	23.43	23.23	22.32	24.42	22.51	NaN	5	4	4	3
LRRC47	Q8N1G4	Leucine-rich repeat-containing protein 47	23.97	23.59	23.42	23.54	23.04	NaN	23.33	24.2	5	6	5	5
LRRC59	Q96AG4;I3L223	Leucine-rich repeat-containing protein 59	27.56	27.28	27.43	27.18	26.66	26.76	27.03	27.45	11	12	10	10
LRRFIP2	Q9Y608;C9JSU1;C9JJC9;C9JC17;C9J321;C9J0U5;H7C3N9	Leucine-rich repeat flightless-interacting protein 2	22.49	23.03	22.34	23.21	22.74	NaN	21.89	22.81	3	2	2	3
LSG1	Q9H089;F8WFC6;H7C2X7	Large subunit GTPase 1 homolog	23.37	23.15	23.66	23	24.16	24.48	23.39	23.55	6	6	3	3
LTV1	Q96GA3;A0A075B6Q4	Protein LTV1 homolog	24.83	24.78	24.67	25.12	25.39	24.6	25.68	25.75	10	9	9	9
LUC7L2	A0A0A6YYJ8;Q9Y383	Putative RNA-binding protein Luc7-like 2	22.66	22.56	22.68	23.64	23.83	23.01	23.72	23.69	4	4	4	4
LUZP1	Q86V48;E5RFK8;E5RHU7	Leucine zipper protein 1	24.03	24.16	24.11	24.25	24.92	25.06	24.63	24.54	29	29	28	27
LYAR	Q9NX58	Cell growth-regulating nucleolar protein	25.55	25.69	25.66	25.66	25.54	25.53	25.61	26.04	6	5	6	7
LZTS2	Q9BRK4	Leucine zipper putative tumor suppressor 2	22.34	21.97	22.05	21.79	23.39	22.97	20.6	23.22	2	3	3	3
M0QZD8	M0QZD8		24.39	23.8	24.3	24.05	24.11	24.96	24.32	23.89	1	1	1	2
MACF1	A0A7P0MQR8;H3BPE1;H3BQK9;Q9UPN3;H0Y390;A0A590UJG2;H0Y314;A0A5F9ZGX0;H0Y6T5;H0Y4F5;A0A0U1RQJ2	Microtubule-actin cross-linking factor 1, isoforms 1/2/3/5	23.11	22.86	23.02	22.95	23.45	22.02	23.25	23.77	10	8	7	9
MAGEA4	P43358;C9JUM7;C9JZJ5;C9J9C2;P43361;C9JK50;C9JIR1;A0A804HK84;P43363;Q3SYA6;Q96M61;A0A0A0MSA3;O15480;A8MXT2;A2A368;P43362;O60732	Melanoma-associated antigen 4	26.15	25.86	26.21	25.42	26.37	25.29	26.39	26.79	6	6	7	7
MAGED2	Q9UNF1;Q5H907;Q5H909;A0A087X070;G5E9N2;Q12816	Melanoma-associated antigen D2	24.39	24.49	24.42	24.62	24.53	24.55	24.48	24.49	11	11	10	8
MAGT1	A0A087WU53;Q9H0U3	Magnesium transporter protein 1	24.25	22.76	24.04	23.89	NaN	NaN	NaN	22.01	2	1	3	2
MAN1B1	Q9UKM7;H0YI64;A0A804HJ66;A0A804HL61;A0A804HHU1;H0YG20;A0A804HL65;A0A804HK86;A0A804HJ23;A0A804HKS1;A0A804HK01;H0YGQ1;H0YGV7;A0A804HJW0;A0A804HIP1;REV__O60290;A0A804HK28	Endoplasmic reticulum mannosyl-oligosaccharide 1,2-alpha-mannosidase;alpha-1,2-Mannosidase	22.62	22.45	22.25	22.31	NaN	NaN	NaN	NaN	4	4	2	4
MAN2A1	Q16706	Alpha-mannosidase 2	22.6	22.22	22.26	22.34	19.57	NaN	NaN	NaN	4	4	5	4
MAP1LC3A	Q9H492	Microtubule-associated proteins 1A/1B light chain 3A	24.41	24.01	24.04	23.88	21.56	21.99	21.56	22.28	2	2	2	2
MAP1LC3B	H3BTL1;Q9GZQ8;A6NCE7	Microtubule-associated proteins 1A/1B light chain 3B;Microtubule-associated proteins 1A/1B light chain 3 beta 2	26.79	26.48	26.54	26.57	23.54	23.55	24.07	24.67	2	2	2	2
MAP2K3	P46734;E9PRZ0;P52564;J3KRV4;J3QR49	Dual specificity mitogen-activated protein kinase kinase 3	24.32	24.43	24.03	24.33	24.21	NaN	23.7	23.91	2	4	4	3
MAP4	A0A804HKE7;E7EVA0;P27816;H0Y2V1;H7C4C5;B5MEG9;F8W9U4	Microtubule-associated protein;Microtubule-associated protein 4	21.73	22.48	21.42	22.19	NaN	NaN	NaN	NaN	2	2	2	2
MAP7	A0A087WZ40;Q14244	Ensconsin	21.72	21.68	22	21.35	22.06	NaN	22.25	22.84	2	2	1	1
MAP7D3	Q8IWC1;A0A0A0MRP0	MAP7 domain-containing protein 3	27.98	28.33	28.33	28.23	26.65	25.57	27.48	28.24	5	6	5	6
MAPRE1	Q15691;C9JB30;Q9UPY8	Microtubule-associated protein RP/EB family member 1	22.79	22.83	22.48	22.73	NaN	NaN	21.29	21.9	3	4	3	3
MARCKS	P29966	Myristoylated alanine-rich C-kinase substrate	22.03	22.33	22.41	22.6	NaN	NaN	NaN	NaN	2	2	2	3
MARK2	A0A7I2YQR3;A0A0A0MRU9;E7ETY4;E9PC69;Q7KZI7;A0A7I2V3R3;A0A7I2YQF3	Serine/threonine-protein kinase MARK2	23.4	23.35	23.48	23.24	23.79	24.07	23.34	23.04	6	10	9	8
MARK3	P27448;A0A7I2V2U9;H0YJI9;A0A7I2V4K8;J3KNR0;A0A7I2YQF7;A0A7I2V409;A0A7I2V639;A0A7I2V5G3;A0A7I2V3B9;A0A7I2V549;A0A7I2YQF4;A0A7I2V602;A0A7I2V3I9;A0A7I2V2N8;A0A7I2V4G7;H0YNV4;H0YKP9;A0A7I2V4T2;A0A7I2V2E3;H0YIY6;A0A7I2V2I9;A0A7I2V3P5;A0A7I2V3C6;A0A7I2V3K2;A0A7I2V4L1;A0A7I2V5H7;A0A7I2YQ84;A0A7I2V3Q1;A0A7I2V4T5;A0A7I2V4P8;A0A7I2YQ91;A0A7I2V2J6;A0A7I2V483;A0A7I2YQJ7;A0A7I2V624;K7EKG8;A0A7I2V3X7;F5H6N2;F5…	MAP/microtubule affinity-regulating kinase 3	23.36	23.63	23.22	23.47	24.71	21.25	24.6	24.01	13	11	11	11
MARS	P56192;H0YI94;H0YIP0;H0YHV5;H0YIC2;H0YHL6;H0YI27	Methionine--tRNA ligase, cytoplasmic	23.61	23.9	23.68	23.85	21.83	NaN	NaN	23.1	4	5	4	5
MAT2A	P31153	S-adenosylmethionine synthase isoform type-2	24.14	24.35	24.24	24.38	22.66	NaN	22.19	23.33	5	5	4	4
MATN2	O00339;H0YBN2;H0YBF2;H0YBM3;E5RJM4;H0YBV5	Matrilin-2	24.17	24.19	23.99	23.92	24.03	23.16	23.98	23.07	8	9	8	10
MATR3	D6R991;D6REM6;A0A0R4J2E8;A8MXP9;P43243;H0Y8T4;D6RAM9;D6RAY2;D6RBI2;D6RE02;D6RIA2;B3KM87	Matrin-3	21.44	21.09	21.06	21.48	NaN	NaN	21.43	NaN	1	2	2	1
MAZ	I3L2Z5;A0A087WWR2;P56270;I3L411;I3L4Y2;H3BPU3;H3BQS2;H3BQI4;Q9HBE1	Myc-associated zinc finger protein	23.59	23.72	23.83	23.25	24.13	NaN	23.3	24.24	3	2	3	2
MCM3	P25205;J3KQ69;A0A499FHX9	DNA replication licensing factor MCM3	22.87	22.02	22.33	22.72	22.48	22.04	22.82	23.02	3	4	3	3
MCM4	E5RG31;A0A3B3IS57;A0A3B3IU45;A0A3B3IT92;P33991;A0A3B3ITP6;A0A3B3IRR8	DNA replication licensing factor MCM4	22.42	22.01	22.68	21.95	22.32	NaN	22.28	23.22	1	1	1	1
MCM5	P33992;B1AHB1;B1AHB2;B1AHA9	DNA replication licensing factor MCM5;DNA helicase	24.47	24.37	24.73	24.59	24.7	24.21	24.75	24.93	6	7	6	8
MCM7	P33993;C9J8M6	DNA replication licensing factor MCM7	22.95	22.67	23.09	22.79	22.4	NaN	22.44	23.17	7	6	6	7
MDH1	B9A041;P40925;A0A5K1VW95;B8ZZ51;C9JF79;C9JRL4	Malate dehydrogenase, cytoplasmic;Malate dehydrogenase	23.11	23.54	23.36	23.36	21.57	NaN	NaN	NaN	3	3	2	3
MDH2	P40926;G3XAL0	Malate dehydrogenase, mitochondrial;Malate dehydrogenase	23.25	23.43	22.96	23.21	23.43	NaN	23.19	23.73	3	3	2	3
MDK	E9PPJ5;E9PLM6;P21741	Midkine	27.83	28.16	28.03	27.29	27.59	27.42	27.6	27.16	5	4	6	5
MEPCE	Q7L2J0	7SK snRNA methylphosphate capping enzyme	22.01	23.42	22.7	22.57	23.14	NaN	23.41	23.56	4	5	5	6
METTL13	Q8N6R0	Methyltransferase-like protein 13	22.56	22.78	22.34	22.53	21	NaN	21.24	21.53	2	2	2	2
METTL17	Q9H7H0;G3V353;G3V4P2;G3V3X6;G3V4H5;B4E298;H0YJW1	Methyltransferase-like protein 17, mitochondrial	24.66	24.66	24.72	24.78	25.29	24.97	25.29	25.08	7	8	7	7
MFGE8	Q08431;H0YKS8;A0A087WUV5	Lactadherin;Lactadherin short form;Medin	NaN	NaN	22.51	22.48	23.57	24.93	23.65	23.94	0	0	1	1
MGAT2	Q10469	Alpha-1,6-mannosyl-glycoprotein 2-beta-N-acetylglucosaminyltransferase	21.58	21.81	22.38	21.59	NaN	NaN	NaN	21.56	2	2	3	3
MGEA5	O60502;H7C3X0	Protein O-GlcNAcase	21.86	22.1	21.74	22.01	NaN	NaN	20.92	NaN	2	3	2	3
MICU1	F6XEV2;A0A0U1RRK1;A0A286YF11;Q9BPX6;S4R3D7;S4R3V1;E9PQV6;S4R3W3	Calcium uptake protein 1, mitochondrial	22.57	21.94	22.38	22.85	22.89	NaN	22.52	23.2	3	2	2	2
MICU2	Q8IYU8;A0A0A0MTD5	Calcium uptake protein 2, mitochondrial	22.07	22	22	22.23	21.94	NaN	21.95	23.27	2	2	2	2
MIF	P14174	Macrophage migration inhibitory factor	23.53	23.46	23.45	23.41	NaN	NaN	NaN	21.44	2	2	2	2
MINA	Q8IUF8;H0Y9L8	Bifunctional lysine-specific demethylase and histidyl-hydroxylase MINA	22.46	22.18	22.04	22.36	23.69	23.03	23.37	23.68	4	3	3	5
MISP	Q8IVT2	Mitotic interactor and substrate of PLK1	21.92	21.77	21.89	22.58	22.58	NaN	22.45	21.8	2	3	2	1
MLF2	Q15773;F5H0Y3	Myeloid leukemia factor 2	22.89	23.27	22.99	22.97	22.98	NaN	23	21.87	2	3	3	3
MMP14	A0A7P0TAG0;P50281;A0A7P0TAV6;A0A7P0TBK8	Matrix metalloproteinase-14	21.89	21.66	21.55	21.4	NaN	NaN	NaN	NaN	1	2	3	2
MMTAG2	Q9BU76	Multiple myeloma tumor-associated protein 2	25.67	25.89	25.72	25.78	26.01	26.75	26.03	26.32	9	8	9	8
MOB1B	Q7L9L4;Q9H8S9;D6RCK3	MOB kinase activator 1B;MOB kinase activator 1A	22.26	22.22	22.55	22.7	NaN	NaN	21.72	21.23	1	1	1	1
MOGS	Q13724;A0A3B3IRK6;A0A3B3IRW2;A0A3B3IS52;A0A3B3ITC1;C9JDQ1;A0A3B3ITU6;B8ZZE2;A0A3B3IRI1;A0A3B3IRI7;B4E3B8	Mannosyl-oligosaccharide glucosidase	27.12	27.03	27.33	27.13	25.59	25.76	25.38	26.4	17	17	14	16
MORF4L1	B3KTM8;Q9UBU8;H0YMJ0;H0YLJ3;H0YM21;H0YNE0;H0YLV1;H0YMT8;H0YNX3	Mortality factor 4-like protein 1	24.52	23.99	24.42	24.28	24.78	25.03	24.58	25.29	7	9	8	7
MORF4L2	Q15014;Q5JXX2;Q5JXX1;Q5JXX6	Mortality factor 4-like protein 2	24.27	24.41	24.41	24.48	24.91	25.11	24.42	24.97	7	6	7	8
MPG	P29372;A2IDA3	DNA-3-methyladenine glycosylase	23.92	23.74	23.98	23.86	23.96	23.38	23.68	23.96	5	4	5	5
MPHOSPH10	O00566;U3KQ48	U3 small nucleolar ribonucleoprotein protein MPP10	23.95	24.15	24	23.94	23.67	22.39	23.51	23.89	10	9	9	10
MPRIP	A0A494BZV2;Q6WCQ1;J3KSW8;H0Y2S9;H0Y7E2;J3QRL2;A0A1W2PPU9;K7EL39;J3KSK7;K7EJ14;J3QL44;A8MZF8;F6WMF4;F6TR96	Myosin phosphatase Rho-interacting protein	25.32	25.44	25.29	25.48	26.19	26.07	26.05	25.8	34	38	36	38
MRFAP1	Q9Y605;A0A087WTY9	MORF4 family-associated protein 1	22.07	22.22	21.29	21.37	23.48	NaN	23.74	22.73	1	2	1	1
MRPL10	Q7Z7H8	39S ribosomal protein L10, mitochondrial	23.84	NaN	23.92	23.94	23.64	23.39	23.97	25.5	2	1	1	1
MRPL12	B4DLN1;P52815;I3L1E8;F6RGN5;Q9UBX3	39S ribosomal protein L12, mitochondrial	23.47	23.34	22.71	22.93	23.23	23.28	23.67	23.27	1	1	2	1
MRPL14	Q6P1L8	39S ribosomal protein L14, mitochondrial	26.56	26.36	26.44	25.65	26.88	26.83	26.88	27.07	5	5	5	5
MRPL15	Q9P015;E5RIZ4;E5RHF4	39S ribosomal protein L15, mitochondrial	24.59	24.55	24.46	24.11	25.12	25.21	25.66	25.3	8	9	8	5
MRPL16	Q9NX20;E9PI14	39S ribosomal protein L16, mitochondrial	27.39	27.35	27.41	27.35	27.68	27.45	27.41	28.23	8	8	8	8
MRPL22	J3KQY1;E7ESL0;Q9NWU5	39S ribosomal protein L22, mitochondrial	24.98	25.13	25.05	24.88	25.3	24.9	25.45	25.67	6	6	6	6
MRPL30	Q8TCC3;B8ZZV5	39S ribosomal protein L30, mitochondrial	22.96	24.1	22.61	22.39	26.18	25.69	25.58	25.6	1	1	2	1
MRPL33	O75394	39S ribosomal protein L33, mitochondrial	25.26	25.42	25.35	25.25	25.95	NaN	26.3	26.51	2	2	2	1
MRPL34	M0R226;Q9BQ48	Ribosomal protein L34;39S ribosomal protein L34, mitochondrial	25.28	25.16	24.95	22.2	25.37	24.8	25.74	25.45	2	2	2	2
MRPL37	Q9BZE1;S4R369;A6NHR2;H0Y4J2	39S ribosomal protein L37, mitochondrial	21.94	21.71	21.16	21.93	22.14	NaN	22	22.02	2	1	3	2
MRPL4	K7ES61;Q9BYD3;K7ELQ0;X6RAY8;K7EKI4;K7ELF1;K7EJ73	39S ribosomal protein L4, mitochondrial	23.02	23.38	23.66	23.68	24.68	24.67	25.09	25.22	3	4	4	4
MRPL41	Q8IXM3	39S ribosomal protein L41, mitochondrial	24.44	24.18	24.45	24.04	24.8	NaN	25.3	25.83	2	2	2	2
MRPL46	Q9H2W6;A0A087WT90	39S ribosomal protein L46, mitochondrial	22.33	23.12	22.34	22.48	22.31	NaN	NaN	22.88	1	2	2	1
MRPL47	Q9HD33	39S ribosomal protein L47, mitochondrial	22.14	22.53	22.09	22.51	23.68	NaN	23.89	23.55	4	3	2	3
MRPL48	F5H702;Q96GC5;F5H8D0	39S ribosomal protein L48, mitochondrial	22.22	22.3	22.19	22.47	21.86	NaN	22.59	22.45	3	3	3	3
MRPL50	Q8N5N7	39S ribosomal protein L50, mitochondrial	23.3	23.82	22.74	22.78	23.73	24.05	23.79	24.79	2	2	3	3
MRPL57	Q9BQC6	Ribosomal protein 63, mitochondrial	25.41	25.25	24.97	25.04	25.32	25.01	25.76	25.72	2	2	2	2
MRPL9	Q9BYD2;Q5SZR1;A0A1W2PQB6;A0A1W2PS92;A0A1W2PPE5;A0A1W2PPK1;A0A1W2PRK9	39S ribosomal protein L9, mitochondrial	24.74	24.8	24.65	24.34	25.14	23.87	25.09	25.24	8	8	8	7
MRPS11	H0YL99;P82912	28S ribosomal protein S11, mitochondrial	21.55	22.69	21.77	22.13	20.95	NaN	22.27	23.2	2	1	1	1
MRPS12	O15235	28S ribosomal protein S12, mitochondrial	25.17	24.92	25.28	24.84	24.91	25.38	25.12	26.09	3	3	3	3
MRPS14	O60783	28S ribosomal protein S14, mitochondrial	23.64	23.46	23.35	23.09	24.33	23.02	24.82	24.3	2	3	2	3
MRPS17	E9PE17;I3L0E3;Q9Y2R5	28S ribosomal protein S17, mitochondrial	22.68	22.59	22.33	22.58	22.12	NaN	22.09	22.63	3	3	2	2
MRPS21	P82921	28S ribosomal protein S21, mitochondrial	23.56	23.67	23.49	23.65	23.37	22.23	23.32	23.81	2	2	2	2
MRPS22	H7C5L9;G5E9W7;A0A7P0MKV3;P82650;H7C5F2;H7C5H3	28S ribosomal protein S22, mitochondrial	21.84	21	21.04	20.99	21.3	NaN	21.77	22.49	2	1	1	2
MRPS23	Q9Y3D9;J3QLR8	28S ribosomal protein S23, mitochondrial	22.84	22.77	22.85	22.58	23.7	22.59	23.99	24.34	7	6	5	6
MRPS27	G5EA06;Q92552;D6RH20;E5RJ73;D6RJC7	28S ribosomal protein S27, mitochondrial	23.54	23.54	23.49	23.84	23.05	NaN	23.49	23.41	3	3	4	3
MRPS28	Q9Y2Q9;H0YAT2;H7C5V3;E5RFT8;E5RGC7;E5RK86;E5RFH3;H0YC42	28S ribosomal protein S28, mitochondrial	24.34	24.69	25.36	24.19	25.92	25.5	25.47	25.38	1	2	2	1
MRPS30	Q9NP92	28S ribosomal protein S30, mitochondrial	23.59	23.41	23.32	23.36	23.4	24.09	23.58	23.47	3	3	3	2
MRPS7	J3QLS3;Q9Y2R9;J3QQS1;J3KSI8;J3QKW2	28S ribosomal protein S7, mitochondrial	23.98	24.52	23.43	24.07	24.82	23.21	25.06	24.82	5	5	5	5
MRTO4	Q9UKD2	mRNA turnover protein 4 homolog	22.45	22.63	22.5	22.78	22.26	NaN	22.79	23.31	3	3	4	2
MSN	P26038;V9GZ54;E9PNP4	Moesin	26.66	26.6	26.72	26.7	25.46	23.51	25.61	25.61	24	21	23	25
MTCH2	Q9Y6C9;E9PIE4	Mitochondrial carrier homolog 2	24.23	24.01	24.03	23.84	22.07	NaN	23.42	22.1	4	3	4	4
MTDH	E5RJU9;Q86UE4;H0YB56;H0YBJ8	Protein LYRIC	23.26	23.11	23.15	23.2	22.53	NaN	22.71	21.58	3	3	4	3
MTFR1	H0YBZ4;Q15390;H7C5V5;H0YF01	Mitochondrial fission regulator 1	24.06	24	23.86	24.05	24.05	NaN	24.59	23.59	3	3	3	3
MTHFD1	V9GYY3;F5H2F4;P11586;V9GZ78;A0A494C1T2;A0A8C8UXK2;A0A087WVM4;B7ZM99;Q6UB35	C-1-tetrahydrofolate synthase, cytoplasmic;Methylenetetrahydrofolate dehydrogenase;Methenyltetrahydrofolate cyclohydrolase;Formyltetrahydrofolate synthetase;C-1-tetrahydrofolate synthase, cytoplasmic, N-terminally processed	24.55	24.56	24.85	24.98	22.73	20.93	22.76	23.06	18	16	17	16
MTOR	P42345	Serine/threonine-protein kinase mTOR	21.59	20.7	21.25	20.79	20	NaN	NaN	20.88	1	2	2	2
MTPAP	Q9NVV4;Q5T851;Q5T852	Poly(A) RNA polymerase, mitochondrial	23.76	23.74	23.94	23.96	23.45	23.61	23.96	23.9	6	5	7	6
MVP	Q14764;H3BQK6;H3BRL2;H3BUK7;H3BNF6;H3BP76;H3BPZ2;H3BNF2;H3BUP3;I3L155;H3BQE7	Major vault protein	25.56	25.34	25.44	25.57	25.5	25.15	25.56	25.57	18	19	19	20
MX1	H9KVC7;A0A7P0T9I6;P20591;A0A7P0T9R0;F8W8T1;H9KVC9;A0A7P0Z4E0;P20592;H9KVD0;C9JEL4	Interferon-induced GTP-binding protein Mx1;Interferon-induced GTP-binding protein Mx1, N-terminally processed	24.69	24.22	23.44	23.46	NaN	NaN	NaN	20.01	5	6	4	5
MYBBP1A	I3L1L3;Q9BQG0;I3L311;I3L2H8	Myb-binding protein 1A	24.54	23.99	24.4	24.46	23.14	22.42	23.27	23.55	8	7	7	8
MYH10	P35580;E7ERA5;P13533;REV__Q8IYT3;H0Y6I0;Q13439	Myosin-10	28.97	28.91	29.02	29.06	28.34	28.11	28.37	28.4	108	112	109	109
MYH14	Q7Z406;M0QY43;A0A0C4DFM8;A1L2Z2	Myosin-14	31.48	31.73	31.32	31.06	30.92	31.34	31.25	30.87	13	13	14	13
MYH7B	A0A6E1W127;A7E2Y1;Q5JW46;Q5JW47;Q5JW48;Q5JW49;Q5JW45	Myosin-7B	23.34	23.28	23.58	23.88	23.61	NaN	23.63	21.82	2	3	3	3
MYH9	P35579;Q5BKV1;B1AH99;A0A2R8Y4C3;REV__S4R3H4;REV__E7EQT4;REV__Q9UKV3;P12883;P13535;Q9Y623;P12882;P11055;Q9UKX2	Myosin-9	33.51	33.53	33.57	33.58	33.1	32.92	33.06	33.09	144	146	146	145
MYL12A	P19105;J3QRS3;J3KTJ1	Myosin regulatory light chain 12A	31.75	31.52	31.65	31.55	31.05	30.79	31	31.48	12	12	13	13
MYL12B	O14950	Myosin regulatory light chain 12B	24.89	22.42	24.75	22.61	24.46	27.11	24.29	25.49	12	12	13	13
MYL6	G8JLA2;F8VZU9;F8W180;F8VXL3;H0YI43		27.26	26.11	27.43	27.12	25.86	27.56	26.06	27.61	8	8	8	8
MYL6.1	P60660;F8W1R7;J3KND3;G3V1V0;B7Z6Z4;G3V1Y7;F8VPF3	Myosin light polypeptide 6	31.84	31.76	31.87	32.42	30.57	30.6	31.2	31.81	9	9	9	9
MYL6B	P14649;F8W1I5	Myosin light chain 6B	32.45	32.46	32.52	32.47	32.28	31.95	32.27	31.94	11	10	11	11
MYL9	P24844	Myosin regulatory light polypeptide 9	26.25	26.03	26.41	26.17	24.94	23.23	25	25.4	11	9	11	11
MYO18A	Q92614;A0A0D9SFK2;H0YEV9	Unconventional myosin-XVIIIa	22.52	22.45	22.59	22.94	24.13	22.42	23.33	23.72	7	5	6	7
MYO1B	E9PDF6;O43795;H7C2Y7;E7EQD9;C9JYW1;A0A0U1RRI3;C9JUP5	Unconventional myosin-Ib	24.21	23.91	24.1	23.9	24.22	24.13	24.16	24.44	11	12	12	14
MYO1C	F5H6E2;O00159;I3L501;G3V342	Unconventional myosin-Ic	27.12	26.94	27.08	27.07	27.94	27.93	27.82	28	38	34	35	38
MYO5A	Q9Y4I1;G3V394;F8WE88;E7ERV5;Q9UES5;G3V3C9;H0YMK3;H0YM93;H0YM96	Unconventional myosin-Va	23.35	23.51	23.2	23.62	24.38	24.12	24.31	24.35	12	15	13	14
MYO6	A0A590UKB0;A0A590UJ75;A0A0D9SGC1;A0A0A0MRM8;A0A1Y0BRN3;A0A590UJ40;E7EW20;Q9UM54;A0A590UK22;A0A590UK71;A0A5F9ZI03;A0A590UJY4;A0A590UK86	Unconventional myosin-VI	21.86	21.6	21.48	21.7	22.58	NaN	21.96	21.98	1	2	2	2
MYO9B	M0R300;M0R0P8;Q13459;M0QZY4;M0R2J3;M0R332;M0QXP0	Unconventional myosin-IXb	23.08	23.45	23.03	23.47	21.61	NaN	NaN	NaN	3	3	3	4
MYOF	Q9NZM1;H0YD14;O75923	Myoferlin	23.46	23.4	23.32	23.36	19.34	22.36	18.79	19.15	15	15	15	14
MYST3	A0A3F2YNX6;A5PLL3;A0A3B3ITI3;A0A3B3IS53;Q92794	Histone acetyltransferase;Histone acetyltransferase KAT6A	25.11	24.99	25.39	25.39	NaN	25.63	NaN	25.72	2	1	2	1
NAA15	A0A0B4J1W3;Q9BXJ9;Q6N069	N-alpha-acetyltransferase 15, NatA auxiliary subunit	21.38	21.72	21.64	21.52	NaN	NaN	NaN	NaN	1	1	1	1
NACA	F8VZJ2;A0A7I2V2K5;H0YHX9;A0A7I2V473;Q13765;E9PAV3;F8W0W4;F8VNW4;F8VZ58;Q9BZK3	Nascent polypeptide-associated complex subunit alpha;Nascent polypeptide-associated complex subunit alpha, muscle-specific form	25.42	25.23	25.38	25.59	25.39	25.14	25.35	25.62	5	5	4	5
NAMPT	P43490;A0A7P0T9I9;A0A7P0T931;A0A7P0T895;A0A7P0T973;A0A7P0T8L3;A0A7P0T862;A0A7P0TAS5;A0A7P0T8D2;A0A0C4DFS8;A0A7P0T941;A0A7P0TBB7;A0A7P0TA73;A0A7P0Z466;B7Z8W6;A0A7P0Z4N0;A0A7P0T9F0;A0A7P0TB17;A0A7P0T8Z3;A0A7P0T8R4;A0A7P0TAI8;A0A7P0Z437;A0A7P0Z4L4;C9JG65;C9JF35;A0A7P0TAZ2	Nicotinamide phosphoribosyltransferase	25.99	25.81	25.89	25.83	22.7	21.32	21.82	23.12	17	16	18	18
NANS	Q9NR45;Q5TBR0;Q5TBR1	Sialic acid synthase	22.96	22.81	22.92	22.81	NaN	NaN	NaN	NaN	2	3	3	2
NAP1L1	F8W020;F8VXI6;F8VUX1;F8VY35;F8W0J6;F5H4R6;H0YIV4;P55209;H0YHC3;F8W118;F8VV59;B7Z9C2;H0YH88;F8W543;F8VRJ2;F8VVB5	Nucleosome assembly protein 1-like 1	27.2	27.05	27.18	27.04	26.17	26.04	26.59	26.76	4	4	4	5
NAP1L4	E9PKT8;C9J6D1;C9JZI7;Q99733;E9PNW0;E9PJJ2;E9PS34;E9PNJ7;A8MXH2;E9PKI2;C9J1B1;E9PP22;H0YCI4	Nucleosome assembly protein 1-like 4	22.68	22.61	22.57	22.81	21.25	NaN	21.66	21.92	3	5	4	5
NAPA	M0R0Y2;P54920;M0R2M1;M0R213;M0R027;M0R058;M0R0I4;A0A087WZQ7;Q9H115;M0QZM9;M0QZN5;M0R031	Alpha-soluble NSF attachment protein	23.4	23.49	23.5	23.83	22.14	NaN	NaN	NaN	7	8	7	6
NAPG	Q99747;J3QS28;J3QKW4;J3KTJ6	Gamma-soluble NSF attachment protein	20.54	20.54	20.54	20.27	NaN	NaN	NaN	NaN	1	1	1	1
NAT10	Q9H0A0;A0A087WV29;E9PJN6;E9PMU0	N-acetyltransferase 10	24.79	24.16	24.42	25.16	24.15	22.24	23.64	24.1	8	9	10	9
NBR1	Q14596;B7Z5R6	Next to BRCA1 gene 1 protein	25.79	26.6	26	26.46	26.07	28.18	25.46	26.04	6	8	6	10
NCAPD2	Q15021;E7EN77;F5GZK7	Condensin complex subunit 1	22.04	22.4	22.26	21.81	NaN	NaN	NaN	NaN	6	4	5	4
NCAPG	Q9BPX3;H0Y9Z8;D6RA93	Condensin complex subunit 3	22.96	22.65	22.3	22.84	NaN	NaN	NaN	22.57	3	4	3	4
NCKAP1	Q9Y2A7	Nck-associated protein 1	22.26	21.78	21.95	21.85	NaN	NaN	21.67	NaN	1	2	1	1
NCL	A0A7I2V428;C9JLB1;A0A7I2V3F3;P19338;A0A7I2V5M5;H7BY16;A0A7I2V2U7;A0A7I2V349;A0A7I2V506;A0A7I2V699;A0A7I2V2S8	Nucleolin	25.91	26.28	25.95	26.22	25.25	25.1	25.3	25.31	15	13	16	16
NCLN	Q969V3;K7EMW4;K7ELZ9;A0A0C4DGP7;K7EQ66;K7ENM2	Nicalin	22.33	22.38	22.56	22.11	21.4	NaN	NaN	21.45	4	2	3	3
NCOA4	Q13772;B4DF87;B4DZ85	Nuclear receptor coactivator 4	24.41	24.56	24.12	24.59	21.73	18.58	20.19	21.79	10	12	11	11
NDUFA10	O95299;E7ESZ7;A0A087WXC5;A0A7I2YQU0;A0A7I2V594;A0A7I2V419;A0A7I2V4N8;A0A7I2V2N6;H7C2X4;H7C1Y7;A0A7I2V5B2;A0A7I2V5U7;A0A7I2V2X3;A0A7I2V458;A0A7I2V2W9;A0A7I2V438;A0A7I2V5L0;A0A7I2V327;A0A7I2V3H5;Q8N1B9;C9J6X0;A0A7I2V2F6;A0A7I2V3D4;A0A7I2V2I6;H7C2W5	NADH dehydrogenase [ubiquinone] 1 alpha subcomplex subunit 10, mitochondrial	23.67	23.42	23.45	23.5	22.79	NaN	23.1	23.1	3	2	1	2
NDUFA12	Q9UI09;F8VXI1;A0A804HJF8;A0A804HK60;F8VRD8;A0A804HHX9;H0YID5	NADH dehydrogenase [ubiquinone] 1 alpha subcomplex subunit 12	24.53	24.04	24.39	23.75	24.05	NaN	23.86	23.61	4	3	4	2
NDUFA4	O00483	Cytochrome c oxidase subunit NDUFA4	24.63	24.68	24.76	24.91	24.38	24.54	24.83	24.85	3	3	3	3
NDUFA6	P56556;A0A2Y9D025;R4GN43	NADH dehydrogenase [ubiquinone] 1 alpha subcomplex subunit 6	22.93	22.15	22.96	22.35	22.13	NaN	23.08	22.27	2	2	2	2
NDUFA9	Q16795;A0A3B3ISG8;F5H0J3	NADH dehydrogenase [ubiquinone] 1 alpha subcomplex subunit 9, mitochondrial	24.52	24.01	24.46	24.43	22.55	NaN	23.05	24.13	6	7	8	7
NDUFB4	O95168;F2Z3P9;C9JXQ9	NADH dehydrogenase [ubiquinone] 1 beta subcomplex subunit 4	24.18	24.32	24.25	24.39	NaN	NaN	NaN	23.49	2	2	2	1
NDUFS1	B4DJ81;P28331	NADH-ubiquinone oxidoreductase 75 kDa subunit, mitochondrial	24.79	23.85	23.79	23.45	NaN	NaN	NaN	20.73	7	9	8	8
NDUFS2	A0A7I2V4X8;O75306;A0A7I2YQD8;A0A7I2V4G5;A0A7I2V596;A0A7I2YQG7;A0A7I2V5E2;A0A7I2V5G4;A0A7I2V630;A0A7I2V410;A0A7I2V4W5;A0A7I2V2B9;A0A7I2V3J6;A0A7I2V5D5;A0A7I2V517	NADH dehydrogenase [ubiquinone] iron-sulfur protein 2, mitochondrial	24.28	23.88	23.63	22.89	21.51	NaN	21.29	21.44	2	3	4	2
NDUFS3	O75489;E9PS48	NADH dehydrogenase [ubiquinone] iron-sulfur protein 3, mitochondrial	24.41	24.81	24.99	24.91	22.59	22.69	22.51	21.41	1	2	2	2
NDUFS7	F5H5N1;F5GXJ1;O75251;A0A087WXF6;A0A087WTI3	NADH dehydrogenase [ubiquinone] iron-sulfur protein 7, mitochondrial	22.71	23.33	23.47	23.66	23.26	23.7	23.93	22.75	3	3	3	3
NDUFV1	G3V0I5;P49821;E9PPR0;E9PQP1;E9PMX3;B4DE93;E9PPD6;E9PPS5;E9PJL9;H0YD04;H0YE81;E9PLC6	NADH dehydrogenase [ubiquinone] flavoprotein 1, mitochondrial	23.58	23.45	22.48	23.53	NaN	NaN	21.33	21.41	2	2	3	2
NF2	A0A5K1VW66;P35240	Merlin	21.7	22.2	22.04	22.1	22.7	NaN	22.65	22.65	2	4	2	3
NGDN	Q8NEJ9;H0YJ17;G3V4G1	Neuroguidin	24.17	24.08	23.86	24.11	23.85	22.22	23.92	24.23	7	7	7	7
NHP2	Q9NX24;J3QSY4;D6RC52;D6RCB9	H/ACA ribonucleoprotein complex subunit 2	23.28	23.41	22.93	23.27	23.92	23.82	24.17	24.26	1	2	1	2
NHP2L1	B1AHD1;A0A3B3IUA2;P55769;A0A3B3IRU2;A0A3B3ISH1	NHP2-like protein 1;NHP2-like protein 1, N-terminally processed	23.07	22.83	22.74	23.17	22.74	NaN	21.59	22.67	3	3	3	3
NIFK	Q9BYG3;C9J808;H7BZL0;C9J6C5	MKI67 FHA domain-interacting nucleolar phosphoprotein	29.01	28.92	29.03	28.96	29.73	29.63	29.65	29.98	15	15	15	15
NIP7	J3QRD6;J3QRR4;Q9Y221;J3QLW7	60S ribosome subunit biogenesis protein NIP7 homolog	22.36	22.07	22.05	21.77	22.46	NaN	22.13	22.49	1	1	2	1
NKAP	A0A494C050;Q8N5F7;Q5M9Q1	NF-kappa-B-activating protein	24.47	23.73	23.97	24.24	24.79	NaN	24.8	25.37	2	3	3	3
NME1	P15531;E7ERL0;J3KPD9;E5RHP0;C9K028;F6XY72	Nucleoside diphosphate kinase A	23.15	23.4	23.47	23.89	23.15	NaN	23.17	22.39	3	4	2	3
NNMT	P40261	Nicotinamide N-methyltransferase	23.44	23.6	24.24	24.36	NaN	NaN	20.85	NaN	4	4	5	5
NO66	Q9H6W3	Bifunctional lysine-specific demethylase and histidyl-hydroxylase NO66	22.5	22.21	22.52	22.84	NaN	NaN	NaN	22.42	2	2	2	2
NOA1	Q8NC60	Nitric oxide-associated protein 1	24.3	22.99	24.11	NaN	23.06	24.01	23.12	23.74	2	3	2	1
NOB1	Q9ULX3;H3BUR4	RNA-binding protein NOB1	26.84	26.84	26.83	26.82	27.11	27.02	27.06	27.77	14	15	13	12
NOC2L	Q9Y3T9	Nucleolar complex protein 2 homolog	21.65	21.11	20.86	21.03	21.87	NaN	NaN	21.89	2	2	2	2
NOC3L	Q8WTT2	Nucleolar complex protein 3 homolog	22.52	22.54	22.39	22.32	22.96	22.76	22.93	23.99	1	1	1	2
NOC4L	Q9BVI4;F5H303	Nucleolar complex protein 4 homolog	23.54	23.21	23.49	23.63	22.63	NaN	22.3	23.64	3	2	2	3
NOL12	V9GYY5;Q9UGY1	Nucleolar protein 12	26.7	26.66	26.65	26.76	27.29	26.61	27.24	27.35	11	10	11	10
NOL6	Q9H6R4;A0A0A0MRW6;A0A0C4DFX0	Nucleolar protein 6	24.23	23.99	24.13	24.37	24.04	22.71	23.95	24.3	15	14	14	15
NOL7	Q9UMY1;H7C2B1	Nucleolar protein 7	25.02	25.21	24.89	24.95	26.84	26.21	26.77	27.14	4	4	4	5
NOLC1	A0A0A0MRM9;Q14978;S4R402;S4R341;S4R349	Nucleolar and coiled-body phosphoprotein 1	21.08	22.64	21.14	22.64	NaN	NaN	NaN	NaN	1	2	1	2
NOM1	Q5C9Z4	Nucleolar MIF4G domain-containing protein 1	22.51	22.92	22.47	22.74	21.08	NaN	NaN	22.23	5	5	4	5
NOMO3	A0A7I2V4T6;A0A7I2V2Z5;A0A7I2V6B0;J3KN36;A0A0G2JN29;A0A087X117;Q15155;P69849;Q5JPE7;A0A0G2JP90;A0A087WW46;A0A7I2V3P4;A0A7I2V4D7;A0A7I2V2V8;A0A7I2V686	Nodal modulator 1;Nodal modulator 3;Nodal modulator 2	22.51	22.76	22.73	22.83	21.62	NaN	21.6	22.21	4	4	3	3
NONO	A0A7I2V5Y7;A0A7I2V535;Q15233;A0A7I2V4J2;A0A7I2V4K9;A0A7P0MRW0;A0A7I2V4N2;A0A7I2V464;H7C367;C9JYS8;C9IZL7;C9J4X2;A0A7I2YQK8	Non-POU domain-containing octamer-binding protein	25.22	25.38	25.26	25.18	24.78	23.67	24.72	24.75	12	11	13	11
NOP14	P78316;E9PFK5	Nucleolar protein 14	24.67	24.8	24.76	24.9	25.3	23.94	25.05	25.24	11	10	9	13
NOP16	Q9Y3C1;D6RIC3;A0A0C4DGU5;A0A087X2G6;D6RC60;A0A087WU10	Nucleolar protein 16	28.76	28.7	28.76	28.28	29.73	29.18	29.68	29.88	9	9	9	8
NOP2	P46087;F5GYR3;F5H359;F5H8G6;F5GWB7;F5H709;F5H5X6	Probable 28S rRNA (cytosine(4447)-C(5))-methyltransferase	24.5	24.42	24.34	24.44	24.21	24.01	24.44	24.22	2	5	5	4
NOP56	A0A494C128;O00567;H0YDU4;Q5JXT2;H0Y653	Nucleolar protein 56	23.42	23.35	23.55	23.46	22.93	22.84	22.61	22.89	2	4	2	3
NOP58	Q9Y2X3;F8WED0;H7BZ72	Nucleolar protein 58	23.57	23.26	23.25	23.08	23.41	NaN	22.89	23.24	2	2	3	2
NOSIP	M0QX85;M0R1K2;M0R3B2;A0A075B6F9;Q9Y314;M0R1T7;A0A075B797	Nitric oxide synthase-interacting protein	NaN	22.1	NaN	NaN	22.21	22.71	22.36	22.55	0	1	0	0
NPEPPS	A0A7I2V389;E9PLK3;A0A7I2V3W8;P55786;E9PP11;A0A7I2V604;E9PPZ2;A6NEC2;H0YCQ5;E9PJY4;E9PPD4;H0YDG0	Puromycin-sensitive aminopeptidase	23.36	22.98	23.36	22.87	21.86	NaN	NaN	22.63	3	4	3	5
NPM1	A0A7I2V5S2;A0A7I2YQC0;P06748;A0A7I2V433;A0A7I2V2X9;A0A7I2V3U2;A0A7I2V4G8;A0A7I2V5J8;E5RI98;A0A7I2V3G5;A0A7I2V579;E5RGW4	Nucleophosmin	27.58	26.75	27.46	27.4	26.71	27.19	26.6	27.39	8	8	9	8
NQO1	B4DLR8;P15559;H3BRK3;H3BNV2	NAD(P)H dehydrogenase [quinone] 1	24.36	23.86	24.28	24.26	NaN	NaN	23.23	NaN	3	2	3	2
NRAS	P01111;P01116;G3V4K2;G3V5T7;A0A804HKM6;A0A804HJ06;P01112	GTPase NRas;GTPase KRas;GTPase KRas, N-terminally processed	22.97	22.7	22.5	22.46	22	NaN	22.56	22.52	3	2	2	1
NRG1	Q02297;A0A494C0K4;A0A494C043;H0YBA3;A0A494C1F5;A0A494C1F8;A0A494C1G2;A0A494C114;A0A494BZT4;F6RJN6;A0A5F9ZHA5;A0A494C054;H0YCP0;A0A494C1B5;A0A494C0L9;E5RIG8;E5RHP6;A0A494C0Q4;E5RHQ1	Pro-neuregulin-1, membrane-bound isoform;Neuregulin-1	22.1	23.02	22.75	22.36	23.37	23.82	22.99	22.38	5	4	6	5
NSA2	A0A0A0MQZ6;O95478	Ribosome biogenesis protein NSA2 homolog	22.78	NaN	23.06	NaN	23.69	23.29	24.08	24.05	2	1	2	1
NSDHL	Q15738;C9JDR0	Sterol-4-alpha-carboxylate 3-dehydrogenase, decarboxylating	22.62	22.56	22.62	22.46	21.05	NaN	NaN	21.21	4	4	4	3
NSFL1C	Q9UNZ2;F2Z2K0	NSFL1 cofactor p47	23.6	23.62	23.75	23.57	NaN	NaN	NaN	23.8	3	3	2	3
NSUN2	Q08J23;A0A140T9Y7	tRNA (cytosine(34)-C(5))-methyltransferase	25.08	24.72	24.47	24.93	24.75	24.32	24.34	24.98	8	9	12	12
NSUN4	Q96CB9;M0R1K5	5-methylcytosine rRNA methyltransferase NSUN4	23.38	23.33	24.58	24.07	23.99	23.25	22.99	24.36	4	3	4	5
NSUN5	Q96P11;Q63ZY6;Q3KNT7	Probable 28S rRNA (cytosine-C(5))-methyltransferase	24.96	24.94	25.11	25.12	25.33	25.11	25.35	25.69	10	9	11	8
NT5E	P21589;Q96B60;H0Y7R7;H0Y3X5	5-nucleotidase	26.05	25.8	25.84	25.6	27.15	27.12	26.88	26.92	10	9	10	9
NTHL1	A0A494BZZ6;P78549;H3BRL9;A0A494C106;H3BPD5	Endonuclease III-like protein 1	22.53	22.55	21.75	22.45	23.15	NaN	22.6	23.36	2	1	2	2
NTPCR	Q5TDF0;Q9BSD7	Cancer-related nucleoside-triphosphatase	24.13	23.75	24.01	23.81	23.2	22.96	23.59	23.74	3	3	3	4
NUDC	Q9Y266;A0A0A0MSU9;A0A0A0MSS4	Nuclear migration protein nudC	23.45	23.96	23.67	23.95	22.28	NaN	22.42	22.43	9	10	10	10
NUDT21	O43809;H3BND3;H3BV41	Cleavage and polyadenylation specificity factor subunit 5	23.12	23.26	23.28	23.76	21.8	NaN	23.9	23.31	2	2	2	2
NUDT5	A6NFX8;Q9UKK9;A6NJU6;H0YEY4;A6NCQ0	ADP-sugar pyrophosphatase	20.66	21.68	21.15	21.7	NaN	NaN	NaN	NaN	2	3	1	1
NUMB	P49757;G3V3R1;G3V3M5;G3V3Z8;G3V4S6;G3V433	Protein numb homolog	23.83	23.81	23.68	23.38	23.42	22.81	23.39	23.77	6	5	5	4
NUMBL	A0A0C4DGH3;Q9Y6R0;M0R0Q4;M0QZV7;M0QYC2;M0QXQ4	Numb-like protein	22.28	22.92	22.42	22.87	22.53	NaN	22.23	22.75	2	4	3	2
NUP155	O75694;E9PF10	Nuclear pore complex protein Nup155	23.75	23.13	23.8	23.46	20.54	NaN	21.53	22.19	6	5	6	6
NUP205	Q92621	Nuclear pore complex protein Nup205	21.86	21.64	21.89	21.93	NaN	NaN	NaN	NaN	2	2	1	2
NUP43	Q8NFH3	Nucleoporin Nup43	22.63	22.51	22.15	22.54	21.95	NaN	21.72	22.08	2	1	1	2
NUP62	M0QXN5;P37198	Nuclear pore glycoprotein p62	21.66	21.93	21.58	21.81	21.38	NaN	NaN	20.95	1	1	1	1
NUP93	H3BVG0;Q8N1F7;H3BV11;H3BRI8;H3BM93;H3BNN5;H3BRD9;H3BVE2;H3BV15;H3BPA9	Nuclear pore complex protein Nup93	23.37	23.3	23.32	23.33	22.48	NaN	22.03	22.71	7	7	10	7
NUSAP1	Q9BXS6;H0YMD2;H0YKA7	Nucleolar and spindle-associated protein 1	24.08	24.35	24.12	23.99	23.54	22.3	23.45	23.6	11	11	10	11
NXF1	Q9UBU9;E9PIN3;B4E227;E9PLA7;H0YDU0	Nuclear RNA export factor 1	24.7	24.95	24.77	25.13	25.77	25.85	26.17	24.98	6	6	5	5
OCIAD1	Q9NX40;D6RDK6;D6RBN5;D6RG39;D6RIT9;D6RI08;D6RDK1;D6RIV2;D6R9T5;D6R918;D6RBC5;D6RDI5;D6RA54;D6RC55	OCIA domain-containing protein 1	24.13	23.55	24.27	22.82	22.75	NaN	20.94	21.98	3	5	4	4
OFD1	O75665	Oral-facial-digital syndrome 1 protein	20.85	21.14	21.08	20.67	NaN	NaN	NaN	NaN	2	1	1	1
OPA1	A0A2R8Y3X5;A0A2R8YE78;C9JMB8;E5KLJ9;O60313;A0A2R8Y4G4;A0A2R8Y4Q3;A0A2R8YE54;A0A2R8YD53;A0A2R8YFD1;A0A2R8YGE5;A0A2R8YDM2;H7C141	Dynamin-like 120 kDa protein, mitochondrial;Dynamin-like 120 kDa protein, form S1	21.54	21.68	21.72	21.78	NaN	NaN	NaN	NaN	1	2	3	2
OPA3	Q9H6K4;B4DK77	Optic atrophy 3 protein	22.31	22.32	22.6	22.65	NaN	NaN	NaN	22.48	2	2	2	2
OPTN	Q96CV9;A0A087WY28;A0A087X2G2;X6RKL2;H7C1H4	Optineurin	24.41	24.91	25	25.2	22.36	NaN	21.38	21.82	8	11	10	9
OSBPL8	Q9BZF1;F8VUA7;F8VQX7	Oxysterol-binding protein-related protein 8;Oxysterol-binding protein	22.68	21.45	21.89	21.52	22.19	NaN	21.67	22.5	2	1	1	1
OTUB1	F5GYN4;J3KR44;F5GYJ8;Q96FW1;F5H6Q1;F5H3F0	Ubiquitin thioesterase OTUB1	21.62	21.84	21.6	21.73	NaN	NaN	NaN	NaN	3	4	4	2
OXA1L	A0A087X0L7;J3KNA0;Q15070;C9JC63;E7EVY0	Mitochondrial inner membrane protein OXA1L	23.76	23.62	23.59	23.38	21.88	23.46	22.37	22.34	2	2	2	2
OXSR1	O95747;C9JIG9	Serine/threonine-protein kinase OSR1	23.13	23.24	22.72	22.61	21.76	NaN	22.04	NaN	2	2	1	2
P4HA1	P13674	Prolyl 4-hydroxylase subunit alpha-1	22.12	22.08	22.03	22.2	NaN	NaN	NaN	NaN	4	2	4	4
P4HB	P07237;H7BZ94;A0A7P0TA71;A0A7P0TA35;A0A7P0TB26;A0A7P0T8C0;I3L4M2;A0A7P0T8X1;A0A7P0TA97;H0Y3Z3;I3L3P5;A0A7P0T9K9;A0A7P0T8J3;I3L0S0;A0A7P0T9U6;A0A7P0T9D6;I3L514;B3KTQ9;A0A7P0Z4J0;A0A7P0Z4S2;A0A7P0TAX9;I3NI03;I3L3U6;A0A7P0TBP8;A0A7P0T9S9;A0A7P0Z476;A0A7P0T9E3;I3L1Y5;A0A7P0T940;A0A7P0Z4B2;A0A7P0TBA3;A0A7P0Z4F8	Protein disulfide-isomerase	24.78	24.97	24.81	24.85	23.07	NaN	23	22.81	14	15	13	13
PA2G4	Q9UQ80;F8VR77;H0YIN7;F8W0A3;F8VZ69	Proliferation-associated protein 2G4	23.1	23.52	22.87	23.41	22.85	22.54	22.81	22.96	6	5	5	4
PABPC1	P11940;H0YAR2;E7EQV3;A0A7I2YQ88;E7ERJ7;A0A087WTT1;A0A7I2V4N4;A0A7I2YQE4;A0A7I2V649;A0A7I2YQ90;Q9H361;H0YBN4;H0YAP2;A0A6Q8JFT6;H0YB75;Q4VXU2;H0YAS6;E5RGH3;E5RH24;H0YAS7;A0A6I8PLA1;A0A7I2V4V6;H0YB86;A0A6I8PS38;E5RJB9;B1ANR1;Q96DU9;E5RHG7;H0YEQ8;H0YER0;H0Y6X6;A0A6Q8JFV4;H0YC10	Polyadenylate-binding protein 1;Polyadenylate-binding protein;Polyadenylate-binding protein 3	25.48	25.21	25.3	25.24	24.5	22.7	24.74	25.11	16	16	17	15
PABPC4	A0A7I2V4L7;B1ANR0;Q13310;A0A7I2V5W9;H0Y5F5;A0A7I2V598;H0YEU6;H0YCC8;P0CB38	Polyadenylate-binding protein;Polyadenylate-binding protein 4	22.54	22.72	22.52	22.95	23.29	NaN	22.75	22.9	6	7	8	5
PAFAH1B1	A0A6Q8PFU3;P43034;A0A6Q8PFT2;A0A6Q8PG63;I3L3N5;A0A6Q8PH33;I3L495	Platelet-activating factor acetylhydrolase IB subunit alpha	23.5	23.79	23.47	23.39	22.9	NaN	22.01	21.71	3	4	4	4
PAICS	P22234;E9PBS1;D6RF62	Multifunctional protein ADE2;Phosphoribosylaminoimidazole-succinocarboxamide synthase;Phosphoribosylaminoimidazole carboxylase	24.33	24.13	24.27	24.52	22.03	NaN	20.76	22.13	9	10	9	9
PAK1IP1	Q9NWT1	p21-activated protein kinase-interacting protein 1	22.88	21.72	21.68	22.12	22.75	NaN	22.58	22.32	2	1	2	3
PAK2	Q13177;O75914;B1AKS5;H7C1X3;E9PM17;B3KNX7;Q13153	Serine/threonine-protein kinase PAK 2;PAK-2p27;PAK-2p34	22.32	22.42	22.17	21.4	NaN	NaN	NaN	19.37	3	5	2	3
PARD3	F5GZI3;Q5VWU8;Q5VWV2;Q8TEW0	Partitioning defective 3 homolog	20.75	21.54	20.98	20.61	NaN	NaN	21.84	22.03	2	1	1	1
PARK7	Q99497;K7ELW0;K7EN27	Protein deglycase DJ-1	22.78	22.47	22.93	22.56	21.31	NaN	22.46	21.5	2	2	2	2
PARP1	P09874;A0A7I2V3E1;A0A7I2V625;A0A7I2V5E9;A0A7I2V384	Poly [ADP-ribose] polymerase 1	26.27	26.23	26.19	26.14	25.78	23.94	25.92	26.02	20	18	19	19
PARP2	Q9UGN5;G3V167;H0YH02	Poly [ADP-ribose] polymerase 2	23.62	23.45	23.34	23.38	23.4	23.19	24.01	23.55	5	5	3	5
PAWR	Q96IZ0;H0YHP5;H0YI16	PRKC apoptosis WT1 regulator protein	22.11	22.55	22.3	22.79	NaN	NaN	22.35	22.25	2	1	2	2
PBDC1	Q9BVG4;A6NDF3	Protein PBDC1	22.95	22.79	22.86	22.6	22.56	NaN	22.14	22.85	4	4	3	3
PBK	E5RFX4;Q96KB5	Lymphokine-activated killer T-cell-originated protein kinase	23.34	22.72	22.79	23.4	21.09	NaN	21.8	21.31	2	2	2	2
PCBP1	Q15365	Poly(rC)-binding protein 1	24.59	24.63	24.58	24.54	24.76	23.47	24.46	24	9	8	8	9
PCBP2	Q15366;F8VZX2;H3BRU6;F8W0G4;F8VXH9;F8W1G6;P57721;E9PFP8;J3QT27;H3BSS4;H3BND9;F8VTZ0;F8VRH0;C9J0A4;H3BSP4;C9K0A2;C9JZY3;C9JTY5;C9J5V4;C9JSA6;C9J7A9;C9IZV9;F8WC71;P57723	Poly(rC)-binding protein 2;Poly(rC)-binding protein 3	24.99	24.94	24.81	25.03	24.55	24.98	24.65	24.4	8	8	8	9
PCM1	A0A5H1ZRS1;Q15154;A0A4W8VX11;H0YBA1;E5RGQ4	Pericentriolar material 1 protein	24.78	24.77	24.51	24.36	20.94	18.86	21.36	21.6	27	26	28	20
PCMT1	A0A0A0MRJ6;P22061;F6S8N6;A0A3F2YNX8;C9J0F2;F8WDT3;F8WAV5;F8WAX2;H7C4X2	Protein-L-isoaspartate O-methyltransferase;Protein-L-isoaspartate(D-aspartate) O-methyltransferase	24.34	24.02	24.21	24.14	24.42	23.22	24.59	25.01	5	6	7	6
PCMTD1	Q96MG8;F5H1M8;H0YBU4	Protein-L-isoaspartate O-methyltransferase domain-containing protein 1	21.95	21.8	21.86	21.83	21.91	NaN	NaN	22.45	1	1	1	2
PDAP1	Q13442;F8WBW6	28 kDa heat- and acid-stable phosphoprotein	23.26	23.06	23.38	22.99	23.05	22.79	23.82	23.26	2	2	2	2
PDCD2L	Q9BRP1	Programmed cell death protein 2-like	22.07	21.7	21.81	21.82	22.42	NaN	22.23	22.69	1	1	1	1
PDCD4	Q53EL6;Q5VZS7	Programmed cell death protein 4	25.3	25.19	25.45	25.79	26.82	25.7	26.83	26.56	5	4	6	3
PDCD5	K7EQA1;O14737	Programmed cell death protein 5	24.6	24.2	24.49	23.66	23.1	22.53	23.41	22.74	1	2	1	2
PDCD6IP	Q8WUM4;A0A3B3IT07;F8WEQ7;F8WBR8;C9IZF9;F8WDK9	Programmed cell death 6-interacting protein	24.08	24.29	24.13	24.16	22.2	23.85	22.58	22.8	7	12	11	8
PDGFD	REV__A0A0U1RRK7;REV__Q9ULB1;REV__A0A0R4J2G7;REV__A0A1D5RMU6;REV__E7ERL8;H0YD37		23.46	22.51	22.62	22.48	NaN	NaN	22.06	NaN	2	2	2	2
PDIA3	H7BZJ3		23.99	24.27	23.77	23.66	22.41	NaN	23.05	22.82	2	2	2	3
PDIA3.1	P30101	Protein disulfide-isomerase A3	24.43	24.59	24.39	24.07	22.62	NaN	22.96	23	14	13	14	14
PDIA4	P13667;A0A499FI48	Protein disulfide-isomerase A4	23.79	24.03	23.74	23.71	20.36	NaN	20.13	20.5	8	11	8	9
PDIA6	Q15084	Protein disulfide-isomerase A6	23.75	24.21	23.68	23.62	21.79	NaN	22.33	21.85	7	7	6	7
PDLIM1	O00151	PDZ and LIM domain protein 1	22.56	22.76	22.29	22.65	NaN	NaN	NaN	NaN	2	3	2	1
PDLIM5	Q96HC4;H0Y8Y3;A0A0A0MSP3;H0YBI4;A0A0D9SFR4;H0Y929	PDZ and LIM domain protein 5	24.13	24.52	24.62	24.75	22.63	NaN	21.83	20.15	10	9	11	9
PDLIM7	Q9NR12;D6RH06;D6RF83;H7BYK4;D6RAN1	PDZ and LIM domain protein 7	24.6	24.38	24.51	24.55	23.62	22.98	23.49	23.84	6	6	6	5
PDXDC1	Q6P996;H3BND4;Q86XE2;Q6XYB5;Q6P474;J3KNK7;H3BPV5;H3BM88;A0A0J9YXH6	Pyridoxal-dependent decarboxylase domain-containing protein 1	22.62	20.68	21.7	21.69	21.95	NaN	NaN	22.19	5	3	3	5
PES1	B5MCF9;O00541;B3KXD6;H7C267;H7BYY8	Pescadillo homolog	25.11	25.15	25.07	25.02	24.9	24.46	24.72	24.74	7	7	10	7
PFAS	O15067;J3KTQ5	Phosphoribosylformylglycinamidine synthase	21.74	21.19	21.43	21.33	NaN	NaN	NaN	21.36	2	2	2	2
PFDN2	Q9UHV9	Prefoldin subunit 2	22.62	22.85	22.29	22.49	21.94	NaN	22.08	NaN	3	3	3	3
PFKP	Q01813;A0A7I2V3Z0;B1APP6;H0Y757;H0Y3Y3;Q5VSR5;V9GYV7;V9GY25;A0A7I2V5S1	ATP-dependent 6-phosphofructokinase, platelet type	24.66	24.78	24.62	24.64	22.27	NaN	22.59	23.23	16	14	17	13
PFN1	P07737;K7EJ44;CON__P02584;I3L3D5	Profilin-1	27.46	27.56	27.46	27.56	26.24	25.31	26.02	25.66	7	7	9	7
PFN2	C9J0J7;G5E9Q6;C9J712;C9JQ45;P35080;C9J2N0	Profilin	23.69	23.87	22.83	23.16	22.45	23.27	22.19	21.93	1	1	2	4
PGAM1	P18669;Q8N0Y7	Phosphoglycerate mutase 1	24.77	25.2	25.37	25.2	21.95	20.94	22.64	23.05	8	9	8	8
PGAM5	Q96HS1;F5GXG4	Serine/threonine-protein phosphatase PGAM5, mitochondrial	24.63	24.32	24.16	24.24	24.7	24.41	24.11	24.17	7	6	7	6
PGD	P52209;K7EMN2;K7EM49;K7EPF6;K7ELN9	6-phosphogluconate dehydrogenase, decarboxylating	24.2	23.97	24.32	24	20.43	NaN	21.41	22.37	8	8	6	9
PGK1	P00558;P07205	Phosphoglycerate kinase 1	26.6	26.4	26.68	26.64	25.29	24.36	25.41	25	13	13	16	13
PGM1	A0A3B3ITK7;P36871	Phosphoglucomutase-1	20.13	20.55	20.54	20.26	NaN	NaN	NaN	NaN	1	3	1	1
PGRMC1	O00264	Membrane-associated progesterone receptor component 1	23.17	22.81	23.04	22.89	NaN	NaN	NaN	21.5	3	3	3	3
PGRMC2	O15173;U3KQM0	Membrane-associated progesterone receptor component 2	22.47	22.67	22.71	23.01	NaN	NaN	NaN	NaN	3	3	2	2
PHB	C9JZ20;P35232;C9JW96;E7ESE2;E9PCW0	Prohibitin	23.08	23.54	23.12	23.1	23.17	22.93	23.57	23.11	4	5	4	5
PHB2	F5GY37;Q99623;F5H3X6;F5GWA7;A0A7I2V5F0;J3KPX7;F5H2D2;A0A3G2KQ93;F5H0C5	Prohibitin-2	24.31	24.43	24.26	24.63	24.58	23.81	24.6	23.93	4	4	3	3
PHC2	B3KPJ4;A0A0A0MSI2;Q8IXK0;H7C528;Q8NDX5	Polyhomeotic-like protein 2	23.38	23.71	23.42	23.45	22.41	NaN	23.2	23.46	4	3	4	2
PHF6	Q8IWS0;A0A0D9SGE8;Q5JRC6	PHD finger protein 6	26.02	25.97	25.7	25.75	26.53	25.48	25.98	26.1	5	6	4	5
PHGDH	A0A286YF22;O43175;A0A2C9F2M7;A0A286YFA2;A0A286YFL2;A0A286YFM8;A0A286YF78;A0A286YF34;A0A286YER3;A0A286YFC8;A0A286YFB2;A0A286YFF3;A0A286YFE1;A0A286YFK5	D-3-phosphoglycerate dehydrogenase	24.97	25.25	25.28	25.61	23.98	21.66	23.94	23.84	9	9	9	10
PIBF1	Q8WXW3;A0A087WUI6	Progesterone-induced-blocking factor 1	20.11	21.66	20.47	21.19	NaN	NaN	NaN	NaN	4	5	4	2
PIGT	A0A1W2PSC5;A0A1W2PQY1;A0A1W2PQ52;A0A1W2PQN1;A0A1W2PPQ7;A0A1W2PP53;A0A1W2PP57;A0A1W2PPC3;A0A1W2PPS0;A0A1W2PPR6;A0A1W2PNP0;Q969N2;A0A1W2PPK4;A0A1W2PP13;A0A1W2PRZ8	GPI transamidase component PIG-T	22.54	22.08	22.17	22.31	NaN	NaN	NaN	21.58	3	3	3	2
PKM	P14618;B4DNK4	Pyruvate kinase PKM;Pyruvate kinase	27.32	27.37	27.3	27.38	25.4	25.22	25.53	25.2	20	21	23	22
PKP2	Q99959;A0A087WXY2	Plakophilin-2	20.51	19.07	21.65	20.72	22.48	21.81	23.06	23.2	2	1	1	2
PKP4	A0A0D9SF60;Q99569;H0YFB1;E7EST6;B4DRK2;E9PHB5;E7EPC8;Q9UQB3	Plakophilin-4	23.51	23.11	22.42	23.15	25.42	24.76	25.47	25.45	8	6	8	10
PLAU	E7ET40;P00749	Urokinase-type plasminogen activator;Urokinase-type plasminogen activator long chain A;Urokinase-type plasminogen activator short chain A;Urokinase-type plasminogen activator chain B	22.77	22.24	22.05	22.88	22.99	NaN	23.07	23.1	2	2	2	2
PLCD3	Q8N3E9;H0YGF8;F5GXC1;K7EQF2	1-phosphatidylinositol 4,5-bisphosphate phosphodiesterase delta-3	22.87	22.93	23.36	23.2	23.4	23	23.06	22.79	4	4	4	3
PLEC	Q15149;H0YDN1;E9PMV1;E9PKG0;A0A075B730;P58107;E9PQ28;E9PIA2	Plectin	28.02	28	27.92	28.04	28.63	28.56	28.49	28.42	236	230	236	233
PLEKHO1	Q53GL0;Q5T4P9	Pleckstrin homology domain-containing family O member 1	23.41	23.19	23.49	23.2	21.92	NaN	23.72	22.78	3	3	3	3
PLIN3	O60664;K7ERZ3;K7ER39;K7EL96	Perilipin-3	22.35	22.45	22.68	22.23	19.87	NaN	NaN	21.47	4	3	3	3
PLOD1	Q02809	Procollagen-lysine,2-oxoglutarate 5-dioxygenase 1	22.95	23.03	22.75	22.52	NaN	NaN	NaN	NaN	3	3	2	4
PLRG1	O43660;D6RA26;H0YAA2;H0YA24;B7Z982	Pleiotropic regulator 1	21.91	23.25	22.22	22.64	22.26	NaN	NaN	22.92	5	4	3	2
PLS3	A0A0A0MSQ0;P13797;H7C4N2;U3KQI3;P13796;Q14651;C9JAM8;Q5TBN3	Plastin-3	24.61	24.53	24.43	24.44	23.8	22.02	23.98	23.83	16	14	16	14
PMVK	Q15126	Phosphomevalonate kinase	22.17	22.31	21.75	21.89	NaN	NaN	NaN	NaN	3	1	1	2
PNN	Q9H307	Pinin	23.21	22.81	22.72	22.97	22.8	NaN	22.38	23.22	1	3	3	2
PNO1	Q9NRX1;F8WBJ6	RNA-binding protein PNO1	25.57	25.45	25.44	25.51	26.33	26.32	25.98	26.23	6	7	7	6
PNPLA6	A0A384DVU0;Q8IY17;M0QYT1;M0R2C2	Neuropathy target esterase	23.7	22.93	23.25	23.65	23.53	NaN	22.91	22.43	1	1	1	1
POLDIP3	F6VRR5;Q9BY77;Q8WUT1;F8WCX5;Q6R954;F8WEE2	Polymerase delta-interacting protein 3	23.4	23.34	23.38	23.38	22.37	NaN	22.74	22.4	4	5	4	4
POLR2E	A0A087WVZ9;A0A0A0MQR7;P19388;A0A087WVN5;A0A087WWX0	DNA-directed RNA polymerases I, II, and III subunit RPABC1	21.24	20.84	21.4	21.36	21.18	NaN	20.83	NaN	1	1	1	2
POLR2H	C9JLU1;P52434	DNA-directed RNA polymerases I, II, and III subunit RPABC3	21.98	22.45	22.89	22.81	21.42	23.17	22.26	21.8	2	3	2	2
POP1	Q99575;E5RK39	Ribonucleases P/MRP protein subunit POP1	22.22	22.53	22.16	21.78	22.21	NaN	23.37	22.69	3	1	2	1
POP4	K7EQV2;K7ERD7;O95707;K7ESH8	Ribonuclease P protein subunit p29	21.42	20.63	21.4	22.07	22.79	NaN	21.83	23.07	2	1	1	1
PPA1	Q15181;Q5SQT6	Inorganic pyrophosphatase	23.37	23.23	23.17	23.24	19.32	NaN	21.73	21.73	7	6	6	5
PPFIBP1	Q86W92;F5GZP6;H0YFE4;A0A0A0MTP2	Liprin-beta-1	22.51	21.91	21.71	22.23	22.24	NaN	22.1	22.41	4	1	3	2
PPIA	P62937;F8WE65;C9J5S7;A0A7I2V5J5;E5RIZ5;A0A7P0S768;P0DN26;A0A0H2UH34;A0A0B4J2A2;A0A075B767;A0A075B759;Q9Y536;F5H284;A0A7I2V4V1;P0DN37	Peptidyl-prolyl cis-trans isomerase A;Peptidyl-prolyl cis-trans isomerase A, N-terminally processed;Peptidyl-prolyl cis-trans isomerase	27.44	27.44	27.61	27.46	26.1	25.56	26.37	26.28	8	8	8	8
PPIB	A0A7P0Z497;P23284;A0A7P0TB45;A0A7P0T7U3	Peptidyl-prolyl cis-trans isomerase B	25.83	25.91	25.68	25.56	24.53	NaN	25.29	NaN	5	3	5	4
PPIH	C9JQD4;O43447;H0YEL5;A0A7I2YQS4;A0A7I2V5V0;A0A7I2V2H6;A0A7I2V343	Peptidyl-prolyl cis-trans isomerase;Peptidyl-prolyl cis-trans isomerase H	22.96	23.13	23.05	23.06	22.85	NaN	22.95	22.82	3	3	1	2
PPIL1	Q9Y3C6	Peptidyl-prolyl cis-trans isomerase-like 1	23.06	23.67	22.46	22.39	23.19	NaN	23.46	23.79	2	1	1	2
PPP1CA	P62136;E9PMD7;A0A7I2V4F7	Serine/threonine-protein phosphatase PP1-alpha catalytic subunit;Serine/threonine-protein phosphatase	25.43	25.3	25.16	25.45	25.45	24.68	25.44	25.6	9	7	8	9
PPP1CB	P62140;C9J9S3;C9JP48;E7ETD8;F8WE71;H0Y3Y6;F8W1A0	Serine/threonine-protein phosphatase PP1-beta catalytic subunit	24.85	24.8	24.69	24.71	25.18	24.66	25.05	25.32	9	9	10	10
PPP1CC	F8VYE8;P36873;F8VR82;F8W0W8;A0A087WYY5	Serine/threonine-protein phosphatase;Serine/threonine-protein phosphatase PP1-gamma catalytic subunit	24.44	24.35	24.46	24.08	25.44	24.07	24.93	24.91	9	8	8	9
PPP1R12A	O14974;F8VZN8;H0YHI8;A0A3B3ISH4;H0YIS4;H0YIM2;H0YIS3;A0A0U1RQZ1;H0YHL8;F8VW28;H0YIL7	Protein phosphatase 1 regulatory subunit 12A	24.96	25.21	25.04	25.13	25.67	25.75	25.39	25.35	21	25	22	19
PPP1R13L	Q8WUF5;K7EN03	RelA-associated inhibitor	22.89	22.63	22	21.15	23.29	NaN	NaN	NaN	3	2	2	1
PPP1R18	Q6NYC8;A0A0G2JHC2;A0A0G2JKF1	Phostensin	24.12	24.31	24.21	24.28	24.5	24.6	24.44	24.43	9	8	8	6
PPP1R9A	Q9ULJ8	Neurabin-1	22.02	22.4	22.27	22.76	23.98	22.41	22.95	23.41	5	5	5	4
PPP1R9B	Q96SB3	Neurabin-2	24.35	24.49	24.43	24.44	25.29	25.21	25.22	25	11	11	12	10
PPP2CA	P67775;E5RI56	Serine/threonine-protein phosphatase 2A catalytic subunit alpha isoform	24.11	23.93	25.24	23.23	21.72	NaN	21.37	NaN	7	3	6	2
PPP2R1A	P30153;B3KQV6;C9J9C1;E9PH38;P30154;E9PPI5;E9PHZ6;H0YDG7;E9PNM7	Serine/threonine-protein phosphatase 2A 65 kDa regulatory subunit A alpha isoform	24.79	25.03	25.03	24.97	21.21	20.64	22.79	22.47	17	16	15	16
PPP2R2A	P63151;E5RIY1;A0A590UJJ1;A0A590UJY3;Q66LE6;E5RFR9;Q9Y2T4;H0YB06;Q00005	Serine/threonine-protein phosphatase 2A 55 kDa regulatory subunit B alpha isoform	24.06	23.95	24.13	24.25	22.23	NaN	22.57	22.51	7	7	7	7
PPP2R4	A6PVN7;A6PVN8;C9IZ76;A6PVN6;F6WIT2;Q5T949;A6PVN5;A0A804CD06;Q15257	Serine/threonine-protein phosphatase 2A activator	22.19	22.18	21.79	22.23	NaN	NaN	NaN	NaN	2	1	2	1
PPP2R5E	Q16537	Serine/threonine-protein phosphatase 2A 56 kDa regulatory subunit epsilon isoform	22.54	22.75	21.99	21.85	20.2	NaN	21.18	20.72	1	1	1	1
PPP6R1	Q9UPN7	Serine/threonine-protein phosphatase 6 regulatory subunit 1	22	21.38	21.78	21.94	19.52	NaN	NaN	NaN	1	2	1	2
PRC1	O43663;H0YL53;G3V3N7;H0YM42;H0YLA0;H0YNE4	Protein regulator of cytokinesis 1	25.82	25.49	26.12	25.98	26.24	25	25.88	26.44	13	11	13	14
PRDX1	Q06830;A0A0A0MSI0;A0A0A0MRQ5	Peroxiredoxin-1	26.91	27.21	27.09	27.19	26.51	26.22	26.62	26.1	11	11	12	13
PRDX2	P32119;A6NIW5	Peroxiredoxin-2	23.34	23.66	23.23	23.44	21.92	NaN	20.82	20.32	7	6	6	6
PRDX4	Q13162;H7C3T4;A6NJJ0;A6NG45	Peroxiredoxin-4	24.94	24.78	24.43	24.5	22.35	NaN	22.1	22.95	6	7	6	7
PRDX5	P30044	Peroxiredoxin-5, mitochondrial	23.39	23.13	23	23.41	22.01	NaN	21.91	22.15	2	2	2	2
PRDX6	P30041	Peroxiredoxin-6	24.87	24.88	24.8	24.76	23.42	NaN	23.93	23.54	6	6	6	5
PREP	A0A499FJL1;P48147	Prolyl endopeptidase	22.42	21.91	22.14	22.21	NaN	NaN	NaN	21.4	3	2	2	2
PRKACA	P17612;A0A7I2V5J4;Q15136;P22694;A0A0A0MS54;A0A087WVC4;K7ERP6;A0A7I2YQ82;B7Z708;B1APF9;B1APG3;K7EMV1;B1APG2;B1APG0;B1APG1;B1APF7;B1APF8	cAMP-dependent protein kinase catalytic subunit alpha;cAMP-dependent protein kinase catalytic subunit beta	24.6	24.88	24.72	24.48	23.06	NaN	22.67	22.48	5	5	5	5
PRKAR1A	P10644;K7EPB2;K7EM13;K7EIE5;K7EID3;K7EJ40;K7EK41;K7EMZ6;K7EPR5;K7EQK3;K7EMU2;X6RAV4;K7EKR1	cAMP-dependent protein kinase type I-alpha regulatory subunit;cAMP-dependent protein kinase type I-alpha regulatory subunit, N-terminally processed	25.25	25.1	24.97	24.92	23.34	NaN	23.3	23.49	7	6	7	6
PRKCDBP	Q969G5;E9PIE3	Protein kinase C delta-binding protein	23.53	23.36	23.69	23.41	22.37	NaN	21.88	22.39	6	4	5	4
PRKCI	P41743	Protein kinase C iota type	24.02	23.58	23.96	23.8	24.12	23.37	24.06	24.53	2	3	3	2
PRKCSH	K7ELL7;P14314;K7EPW7;A0A7I2V2T6;A0A0C4DGP4;K7EIP3;K7EKX1;K7EJ70	Glucosidase 2 subunit beta	23.87	24.1	24	23.9	24.65	23.85	24.3	23.15	8	7	8	8
PRKDC	P78527;F5GX40;H0YG84	DNA-dependent protein kinase catalytic subunit	26.05	26.03	26.02	26.03	24.81	23.42	24.72	24.85	68	66	69	71
PRMT1	E9PKG1;Q99873;E9PNR9;E9PQ98;E9PIX6;H0YDE4;Q9NR22	Protein arginine N-methyltransferase 1	22.32	22.8	22.32	22.75	21.61	NaN	21.86	21.59	3	2	3	3
PRMT5	O14744;G3V580;G3V5L5;H0YJX6;G3V2L6;G3V2X6;C9JSX3;H0YJ77;H0YJD3;G3V507;G3V2F5;G3V5T6;H7BZ44	Protein arginine N-methyltransferase 5;Protein arginine N-methyltransferase 5, N-terminally processed	25.77	25.73	25.88	26.01	25.58	25.13	25.57	26.23	10	9	9	10
PRNP	P04156;A2A2V1;X6RKS3	Major prion protein	NaN	NaN	NaN	22.24	23.1	23.28	23.31	23.14	1	0	1	2
PRPF19	Q9UMS4;F5GY56;H0YGF3;F5H2I0;H0YGZ5	Pre-mRNA-processing factor 19	25.37	25.25	25.32	25.51	25.73	25.19	25.79	25.51	11	9	10	10
PRPF3	O43395	U4/U6 small nuclear ribonucleoprotein Prp3	23.09	23.13	23.48	23.59	23.45	NaN	23.68	23.46	4	7	7	6
PRPF31	E7EVX8;Q8WWY3;E7EU94;E7ESX0;E7EN72	U4/U6 small nuclear ribonucleoprotein Prp31	23.1	23.08	23.24	23.43	23.25	22.94	23.21	24.08	5	7	6	5
PRPF4	O43172	U4/U6 small nuclear ribonucleoprotein Prp4	23.36	23.04	22.73	23.32	23.55	22.81	23.51	23.94	3	4	2	2
PRPF4B	Q13523;H0YDJ3	Serine/threonine-protein kinase PRP4 homolog	25.42	25.22	25.19	25.13	25.34	24.88	25.41	25.94	6	6	8	5
PRPF6	O94906	Pre-mRNA-processing factor 6	23.22	22.67	23.17	NaN	22.65	23.16	22.86	22.1	4	4	4	2
PRPF8	Q6P2Q9;I3L0J9;I3L3Z8	Pre-mRNA-processing-splicing factor 8	23.24	23.56	23.47	23.11	22.71	NaN	22.67	22.92	7	8	8	6
PRR11	Q96HE9;J3QR53;J3QQS2;J3QRE1;J3QKY4	Proline-rich protein 11	22.98	23.51	23.12	22.94	23.29	23.34	23.19	23.22	4	3	4	4
PRR14	Q9BWN1	Proline-rich protein 14	26.7	27.35	26.66	27.01	26.28	26.72	26.22	25.92	1	1	2	1
PRRC2C	E7EPN9;Q9Y520;A0A2R8Y7F4;A0A2R8YET2;H7C5N8	Protein PRRC2C	20.85	21.46	21.66	21.22	20.98	NaN	21.01	20.54	2	2	2	1
PRSS23	O95084;E9PRR2	Serine protease 23	23.76	23.95	23.73	23.57	22.89	NaN	NaN	23.17	2	4	4	4
PSAT1	Q9Y617	Phosphoserine aminotransferase	23.88	23.85	23.92	23.98	22.7	NaN	22.72	22.69	7	7	6	6
PSIP1	O75475	PC4 and SFRS1-interacting protein	24.09	23.61	23.98	24.44	23.32	23.56	22.97	23.42	11	8	9	10
PSMA4	H0YMZ1;H0YN18;H0YL69;P25789;H0YLS6;H0YLC2;H0YKT8;H0YMI6;H0YMA1	Proteasome subunit alpha type;Proteasome subunit alpha type-4;Proteasome subunit beta type	22.46	22.46	22.52	22.91	22.09	NaN	NaN	NaN	2	2	2	2
PSMA5	P28066	Proteasome subunit alpha type-5	22.9	23	22.93	23.17	22.72	22.96	23.04	22.07	2	2	3	2
PSMA7	O14818;H0Y586;A0A087WYS6;Q8TAA3	Proteasome subunit alpha type-7;Proteasome subunit alpha type-7-like	23.78	24	24.02	23.9	23.2	23.78	23.54	23.09	5	5	5	5
PSMB1	P20618	Proteasome subunit beta type-1	22.05	21.92	21.93	21.82	21.44	NaN	21.85	NaN	2	2	1	1
PSMC1	P62191;G3V4X1	26S protease regulatory subunit 4	23.88	23.85	23.99	23.95	23.07	22.7	21.99	23.72	8	7	8	4
PSMC2	P35998;C9JX88;C9JLS9	26S protease regulatory subunit 7	23.68	23.75	23.64	23.72	21.78	NaN	21.59	21.87	10	9	9	10
PSMC3	E9PM69;R4GNH3;P17980;E9PN50;E9PMD8;E9PKD5;E9PLG2	26S protease regulatory subunit 6A	24.23	24.58	24.64	24.03	22.61	21.57	22.66	22.66	5	5	3	5
PSMC4	P43686	26S protease regulatory subunit 6B	23.35	22.88	23.12	23.29	21.83	NaN	22.33	23.6	2	2	3	4
PSMC5	J3QQM1;P62195;J3QSA9;J3QLH6;J3KRP2;J3QRW1;J3QSE0;J3QRR3;A0A6Q8PGU6;Q8NB90	26S protease regulatory subunit 8	23.5	23.67	23.27	23.67	23.16	23.42	23.21	23.21	5	5	6	4
PSMC6	A0A087X2I1;P62333;H0YJC0;H0YJS8;H0YJE9;H0YJT1	26S protease regulatory subunit 10B	24.58	25.29	24.58	24.36	22.15	24.59	23.49	23.11	6	7	4	5
PSMD1	A0A7I2V641;A0A087WW66;Q99460;A0A7I2YQY1;A0A7I2V262;A0A7I2V5C8;A0A7I2V523;A0A7I2V2K8;A0A7P0MW50;A0A7I2V479;A0A7I2V4X0;A0A7I2YQI9;A0A7I2V491	26S proteasome non-ATPase regulatory subunit 1	23.68	23.55	23.77	23.9	22.88	NaN	22.23	22.95	8	8	8	8
PSMD11	O00231;J3QRY4;J3KSW3	26S proteasome non-ATPase regulatory subunit 11	23.22	22.96	22.66	22.97	21.05	NaN	21.1	NaN	5	7	6	7
PSMD12	O00232	26S proteasome non-ATPase regulatory subunit 12	23.8	23.04	23.59	24.38	21.7	NaN	NaN	NaN	2	2	1	2
PSMD13	Q9UNM6;J3KNQ3;A0A087WUL9;E9PL38;H0YD73	26S proteasome non-ATPase regulatory subunit 13	22.45	22.7	22.66	23.19	NaN	NaN	22.21	21.46	1	2	2	3
PSMD14	O00487	26S proteasome non-ATPase regulatory subunit 14	22.52	22.39	22.05	22.69	21.23	NaN	22.49	NaN	2	2	2	2
PSMD2	Q13200;H7C1H2;C9JPC0;H7C2Q3;F8WBS8	26S proteasome non-ATPase regulatory subunit 2	24.34	24.05	24.16	24.54	23.59	22.4	23.81	23.5	15	15	14	19
PSMD3	O43242;F5H8K4	26S proteasome non-ATPase regulatory subunit 3	23.56	23.58	23.28	22.96	NaN	NaN	21.41	24.02	5	5	2	4
PSMD4	P55036;Q5VWC4;H0Y3Y9;A6PVX3	26S proteasome non-ATPase regulatory subunit 4	21.97	22.34	22.28	21.91	21.44	NaN	21.66	21.65	1	1	1	2
PSMD5	Q16401;F2Z3J2;Q4VXH0	26S proteasome non-ATPase regulatory subunit 5	23.2	23.11	22.88	23.05	NaN	NaN	NaN	NaN	4	3	2	4
PSMD6	Q15008;C9J7B7;C9J0E9;H7C531	26S proteasome non-ATPase regulatory subunit 6	22.44	22.7	22.31	23.52	NaN	NaN	NaN	NaN	2	2	1	3
PSMD7	P51665;H3BNT7;H3BTM8;H3BQV2	26S proteasome non-ATPase regulatory subunit 7	22.68	22.45	22.65	22.65	21.97	NaN	20.27	22.59	3	4	2	3
PSME1	Q06323;H0YLU2;H0YKK6	Proteasome activator complex subunit 1	23.01	22.64	23.06	22.89	NaN	NaN	21.68	20.83	6	5	4	6
PTBP1	A6NLN1;A0A7I2V621;P26599;A0A0U1RRM4;A0A7I2V4H6;A0A6Q8PEX4;K7ES59;K7EKJ7;K7ELW5;A0A0D9SF20;K7EK45;A0A087WUW5;A0A087WU68;X6R242;O95758	Polypyrimidine tract-binding protein 1	25.87	25.08	25.35	25.48	24.73	24.39	24.77	25.85	8	7	7	8
PTGES3	Q15185;A0A087WYT3;B4DDC6	Prostaglandin E synthase 3	24.51	24.63	24.66	24.74	23.23	23.15	22.84	23.08	3	4	4	4
PTMS	F5GXR3		24.05	24.33	24.52	24.71	25.73	25.78	26.15	26.33	2	1	1	1
PTPN11	Q06124;A0A1W2PPU4;H0YF12	Tyrosine-protein phosphatase non-receptor type 11	21.67	21.67	21.62	22.24	NaN	NaN	NaN	NaN	2	1	2	1
PTPN23	Q9H3S7;C9JD91;R4GMM7	Tyrosine-protein phosphatase non-receptor type 23	21.1	20.51	21.18	21.04	NaN	NaN	NaN	NaN	1	1	1	1
PTRF	Q6NZI2	Polymerase I and transcript release factor	26.05	26.14	26.06	26.16	25.57	25.79	25.79	25.79	9	7	9	9
PUF60	A0A0J9YYL3;A0A0J9YXJ8;A0A0J9YVP6;A0A0J9YXX5;Q9UHX1;E9PN18;A0A0J9YVR6;E9PQ56;A0A0J9YWM1;H0YEM1;E9PL19;E9PMU7;H0YCP8	Poly(U)-binding-splicing factor PUF60	22.51	22.89	22.69	22.53	NaN	23.42	23.16	21.65	2	1	2	2
PWP1	Q13610;B4DJV5;F8VZ56	Periodic tryptophan protein 1 homolog	23.64	23.29	23.7	23.85	20.96	22.1	22.02	23.28	3	5	3	4
PXDN	Q92626;H7C1W1;H7C300;C9J4I9;H7C3W2	Peroxidasin homolog	26.11	25.98	26.05	26.08	26.09	25.93	25.92	26.16	32	30	32	33
PYGB	P11216;H0Y4Z6;P11217	Glycogen phosphorylase, brain form	23.52	23.03	23.37	22.93	20.72	NaN	20.09	21.47	6	9	9	7
PYGL	E9PK47;P06737	Alpha-1,4 glucan phosphorylase;Glycogen phosphorylase, liver form	21.13	20.95	21.18	21.19	NaN	NaN	NaN	21.04	3	2	3	3
QPCTL	A0A7I2V5X1;Q9NXS2;K7EQG1;A0A7I2V353	Glutaminyl-peptide cyclotransferase-like protein	22.9	23.22	22.89	23.52	22.24	NaN	22.71	22.46	4	6	3	3
QSOX1	O00391;A8MXT8	Sulfhydryl oxidase 1	23.37	24.01	23.69	23.74	23.9	23.89	24.32	23.98	3	3	3	2
QSOX2	Q6ZRP7;H0Y430	Sulfhydryl oxidase 2	22.3	22.72	22.52	22.67	NaN	NaN	NaN	NaN	3	2	3	2
RAB10	P61026;A0A2R8YDI9;H0YLJ8;H0YL94;G3V196;A0A2R8YFB8;P59190	Ras-related protein Rab-10	23.74	23.86	23.8	23.66	22.84	NaN	23.27	23.11	4	4	4	3
RAB11B	Q15907;H3BMH2;H3BSC1;P62491;B4DQU5;M0R2D0;M0R377;H3BN38;P57735	Ras-related protein Rab-11B;Ras-related protein Rab-11A	24.37	24.23	24.65	24.46	22.43	NaN	22.11	22.59	7	5	5	5
RAB13	P51153;A0A087WWB9	Ras-related protein Rab-13	22.62	22.71	22.77	22.65	22.97	NaN	22.76	22.3	3	3	3	3
RAB14	P61106;X6RFL8	Ras-related protein Rab-14	23.31	23.07	23.42	23.34	22.25	NaN	22.41	22.04	2	2	2	1
RAB18	Q9NP72;B7Z4P9;A0A8C8NLQ3;A0A804HIB9;Q5W0J0;A0A804HJJ8;A0A804HKK5;A0A804HL33;H0Y6T8;A0A804HK95;A0A804HKH8;A0A804HL37;A0A804HLG5;A0A804HKK8;A0A804HL88;A0A804HIM2;A0A804HIY1;A0A804HLH7;A0A804HJ83;A0A087X163;A0A804HKV1	Ras-related protein Rab-18	24.35	24.09	24.34	24.19	22.35	NaN	21.44	21.56	6	6	5	6
RAB1A	P62820;E7END7	Ras-related protein Rab-1A	26.44	26.35	26.22	26.45	24.89	23.82	25.07	24.57	4	5	4	5
RAB27B	O00194;K7ES41	Ras-related protein Rab-27B	23.92	23.89	24.18	24.25	NaN	NaN	22.4	NaN	2	2	2	1
RAB2A	P61019;H7C125;E9PKL7;A0A3B3ITL1;Q8WUD1;E9PE37;Q6PIK3;H0YD31	Ras-related protein Rab-2A;Ras-related protein Rab-2B	23.49	23.08	22.92	23.23	22.18	NaN	21.1	21.9	5	4	5	5
RAB31	Q13636;J3QR51;Q9UL26	Ras-related protein Rab-31;Ras-related protein Rab-22A	22.41	22.58	22.33	22.17	NaN	NaN	NaN	NaN	1	2	2	2
RAB32	Q13637;P57729	Ras-related protein Rab-32	24.78	24.72	24.53	24.75	23.71	23.18	23.7	22.86	5	7	7	7
RAB34.1	C9JBG0;Q96PJ7;E7ES60;Q9BZG1;V9GY61;K7EJW7;K7EIF2;H7C0Y7;C9JY26	Ras-related protein Rab-34	23.52	22.76	23.41	23.85	NaN	NaN	NaN	22.45	1	1	2	2
RAB3B	P20337	Ras-related protein Rab-3B	20.86	21.09	21.27	21.45	NaN	NaN	NaN	NaN	1	1	1	1
RAB3D	O95716	Ras-related protein Rab-3D	22.45	21.93	22.57	22.4	NaN	NaN	NaN	NaN	1	1	1	1
RAB3GAP2	Q9H2M9	Rab3 GTPase-activating protein non-catalytic subunit	22.1	21.36	21.3	21.79	22.13	NaN	21.97	NaN	3	2	1	1
RAB43	Q86YS6;C9JFM7	Ras-related protein Rab-43	22.62	23.18	23.11	23.78	23.83	22.29	22.95	22.19	2	1	2	2
RAB5A	P20339	Ras-related protein Rab-5A	24.25	24.68	24.77	24.33	NaN	NaN	NaN	24.08	5	5	4	4
RAB5C	P51148;K7ERI8;K7ERQ8;F8VVZ0;F8VUA5;F8VVK3;K7ENY4;F8VWU4;K7EIP6;F8WCY6;F8WD79;F8VPW9;F8VSF8;F8VWZ7	Ras-related protein Rab-5C	23.7	23.24	23.39	23.62	22.3	22.03	22.38	21.46	4	3	2	2
RAB6A	P20340;F5H3K7;Q9NRW1;C9JB90;C9J0I2;C9JU14;F5GX61;J3KR73;Q53S08;Q14964	Ras-related protein Rab-6A	24.18	25.04	24.92	25.46	NaN	23.06	NaN	NaN	3	3	3	3
RAB7A	P51149;C9J8S3;A0A6Q8PG52;A0A6Q8PH84;A0A6Q8PGE6;C9J4V0;C9J592;C9IZZ0;C9J4S4;C9J7D1;A0A6Q8PF79	Ras-related protein Rab-7a	23.46	23.32	23.43	23.51	21.48	NaN	21.88	20.61	5	7	5	6
RAB8A	P61006	Ras-related protein Rab-8A	22.32	22.12	21.82	22.88	21.81	NaN	21.29	21.53	2	2	2	2
RAC1	P63000;P60763;J3KSC4;J3QLK0;B1AH77;B1AH80;P15153;B1AH78	Ras-related C3 botulinum toxin substrate 1;Ras-related C3 botulinum toxin substrate 3;Ras-related C3 botulinum toxin substrate 2	24.88	24.91	25.11	24.68	23.25	24.12	23.78	23.91	5	4	3	3
RACGAP1	Q9H0H5;F8VRD2;H0YIK5;F8VWY4;F8W1E5;F8VVE5;F8VV37;F8W1T4;F8VZ66;F8VV47;F8W0L1;F8VWX0;F8VS54;F8VQZ5;F8VZ41;F8VV39;F8VUW9;F8VVY0;F8VXH1;F8VRL2	Rac GTPase-activating protein 1	23.96	23.86	24.07	23.58	24.97	24.14	24.45	24.89	8	7	9	8
RAD23B	P54727;Q5W0S4;H0Y579;Q5W0S5	UV excision repair protein RAD23 homolog B	22.36	22.55	22.89	23.38	21.24	23.13	21.78	NaN	2	3	1	2
RAE1	P78406;E9PQ57;B0QZ36;E9PPG9	mRNA export factor	22.26	21.67	22.2	22.19	22.42	NaN	22.12	22.07	2	3	1	1
RAI14	Q9P0K7;D6RB25;D6RBW6;D6RB27;D6R9G4;D6RBY4;D6REL2;D6R9G6;D6RF74;D6RE17	Ankycorbin	25.44	25.48	25.37	25.58	26.05	25.88	25.82	25.66	31	31	30	30
RALA	P11233;H7C3P7	Ras-related protein Ral-A	22.64	22.71	22.7	22.61	22.98	NaN	23.08	22.98	2	3	3	3
RALY	Q5QPL9;Q9UKM9;Q5QPM0;Q5QPM1;Q5QPM2	RNA-binding protein Raly	23.91	23.9	23.96	24.18	23.63	24.79	23.69	22.94	6	7	7	6
RAN	B5MDF5;P62826;J3KQE5;F5H018;H0YFC6;B4DV51;A0A087X0W0	GTP-binding nuclear protein Ran	26.07	26.02	26.22	26.32	25.76	25.71	25.5	25.97	6	7	8	6
RANBP1	P43487;F6WQW2;C9JXG8;C9JJ34;C9JGV6;C9JDM3;C9JIC6;Q5T0Z6;Q9C010	Ran-specific GTPase-activating protein	24.83	24.58	23.56	24.34	22.88	22.92	23.52	21.99	3	3	4	3
RANBP2	P49792;F8VYC4;A0A286YES2;A0A1W2PNU4;J3KNE0;P0DJD0;P0DJD1;A6NKT7;Q99666;O14715	E3 SUMO-protein ligase RanBP2;RANBP2-like and GRIP domain-containing protein 1;RANBP2-like and GRIP domain-containing protein 2;RanBP2-like and GRIP domain-containing protein 3;RANBP2-like and GRIP domain-containing protein 5/6;RANBP2-like and GRIP domain-containing protein 8	21.73	21.62	21.52	21.26	22.54	NaN	21.67	22.42	2	2	2	2
RANGAP1	P46060;H0Y4Q3;B0QYT5;B0QYT4	Ran GTPase-activating protein 1	23.64	23.93	23.84	23.54	22.58	NaN	22.41	21.77	5	7	6	7
RAP1B	P61224;A6NIZ1;F5H7Y6;E7ESV4;F5H823;F5GX62;F5H004;F5H6R7;F5GZG1;B7ZB78;P62834;F5H500;F5H0B7;F5GYH7;F5H491;A0A075B6Q0;F5GYB5;F5GWU8;F5H077;F5H4H0	Ras-related protein Rap-1b;Ras-related protein Rap-1b-like protein;Ras-related protein Rap-1A	24.04	24.01	23.61	24.11	22.63	24.38	23.17	24.07	5	2	4	3
RAP1GDS1	P52306;D6RB97;H0Y8M2	Rap1 GTPase-GDP dissociation stimulator 1	20.9	22.16	22.53	23.34	NaN	NaN	NaN	NaN	2	3	2	2
RAP2C	Q9Y3L5;F6U784;A0A087X2C3;P10114	Ras-related protein Rap-2c;Ras-related protein Rap-2a	25.73	24.26	24.62	26.1	23.91	NaN	24.12	24.47	2	2	1	1
RARS	P54136;E5RH09;E5RJM9	Arginine--tRNA ligase, cytoplasmic	23.04	22.86	23.07	23.08	NaN	NaN	NaN	20.53	7	7	7	7
RARS2	Q5T160;H0Y450	Probable arginine--tRNA ligase, mitochondrial	22.05	22.07	21.98	22.31	NaN	NaN	21.62	21.35	1	2	2	1
RBBP4	Q09028;E9PNS6;E9PNS2;C9JPP3;E9PIC4;E9PND5	Histone-binding protein RBBP4	23.86	23.83	23.73	24.23	23.26	23.46	22.95	22.79	5	5	5	6
RBFA	Q8N0V3	Putative ribosome-binding factor A, mitochondrial	24.43	24.36	24.14	24.11	24.59	24.21	24.23	24.81	3	3	3	2
RBM14	Q96PK6;A0A0A6YYI9;F8WDX3;A0A0A0MSL8;B8ZZ74	RNA-binding protein 14	23.54	23.61	23.47	23.46	22.12	22.81	20.98	22.47	7	9	7	8
RBM28	Q9NW13	RNA-binding protein 28	22.3	22.96	21.78	22.48	22.93	23.1	22.85	22.86	2	1	1	1
RBM39	Q14498;G3XAC6;H0Y4X3;A0A0U1RQH7;A0A0U1RQW2;Q5QP23;H0YJJ3;G3XAP0;Q5QP22;G3V5Z6;Q86U06;F2Z2Z5;G3V546;A8MYG5;H0Y6I9;A0A087X122;F8WF24	RNA-binding protein 39	24.71	24.66	24.79	24.92	24.58	24.07	24.76	24.84	9	9	8	9
RBMX	P38159;H0Y6E7;H3BT71;Q96E39;H3BUY5;H3BR27;H3BNC1;A0A1B0GUK8;O75526;Q8N7X1	RNA-binding motif protein, X chromosome;RNA-binding motif protein, X chromosome, N-terminally processed;RNA binding motif protein, X-linked-like-1	25.82	25.46	25.41	25.68	25.38	25.86	24.68	24.48	11	11	12	11
RCC1	P18754;C9JW69;C9JRH2;C9J3R0;C9JMJ4;C9JQZ4	Regulator of chromosome condensation	25.1	24.69	24.83	25.14	24.78	25.09	24.43	24.88	3	3	4	3
RCC2	Q9P258	Protein RCC2	23.38	23.14	23.15	23.49	23.49	23.55	23.78	23.78	6	4	4	3
RCN1	Q15293;E9PP27	Reticulocalbin-1	23.67	23.61	23.97	23.92	21.65	NaN	22.55	21.97	8	4	7	4
RCN2	H0YL43;Q14257;A8MXP8	Reticulocalbin-2	23.3	23.08	23.13	23.5	NaN	NaN	NaN	22.85	3	2	2	2
RECQL	P46063;F5H2L2;F8WA66;F8WD97	ATP-dependent DNA helicase Q1	22.24	22.08	21.86	21.68	22.25	NaN	21.74	21.06	4	3	2	1
REEP4	E5RGS2;Q9H6H4	Receptor expression-enhancing protein;Receptor expression-enhancing protein 4	28.14	28.1	28.19	28.25	28.41	27.86	28.23	28.09	2	1	1	1
RER1	Q5T093;Q5T092;A0A0A0MR06;Q5T091;O15258	Protein RER1	23.46	23.41	22.34	23.29	NaN	NaN	NaN	21.54	2	1	2	1
REXO4	Q9GZR2;A0A0C4DG31	RNA exonuclease 4	22.96	22.96	22.86	22.37	21.39	23.17	NaN	22.78	1	1	1	1
RFC1	P35251;H0Y8U4	Replication factor C subunit 1	21.23	21.43	20.9	21.31	NaN	NaN	19.71	21.66	2	1	1	1
RFC2	P35250;H7C5P4;A0A087WVY3;H7C5S7;H7C5P1;H7C5Q7;F8WC37;H7C5A0;H7C5G4	Replication factor C subunit 2	22.48	22.78	22.38	22.55	22.53	NaN	NaN	22.43	2	2	2	2
RFC3	P40938;A0A087X270	Replication factor C subunit 3	22.98	22.85	22.82	23.01	23.51	NaN	23.21	23	3	3	3	3
RFC4	P35249;C9JZI1;C9J8M3;C9JXZ7;H7C1P0;C9JGY5;F8WE44	Replication factor C subunit 4	23.33	23.33	23.31	23.38	22.65	NaN	23.3	23.83	7	7	7	5
RFTN1	Q14699;G3XAJ6;C9JHG2	Raftlin	21.63	22.09	21.06	21.73	23.48	NaN	23.75	22.24	2	2	1	2
RHEB	Q15382;C9J931;C9J469;F8WBL3	GTP-binding protein Rheb	25.3	25.35	24.88	25.31	22.34	22.4	23.02	23.11	6	6	6	6
RHOC	Q5JR08;P61586;P08134;Q5JR07;C9JNR4;A0A7I2V3G1;E9PQH6;Q5JR05;C9JX21;E9PN11;U3KQV3;U3KQA9;Q5JR06;A0A7I2YQV1;A0A7I2V5E6;E9PLA2;C9JRM1;P62745	Transforming protein RhoA;Rho-related GTP-binding protein RhoC	23.84	23.67	23.78	23.53	22.54	NaN	NaN	22.52	2	2	2	2
RHOG	P84095	Rho-related GTP-binding protein RhoG	23.43	23.37	23.13	23.23	22.04	NaN	22.42	21.7	5	5	4	3
RIOK1	Q9BRS2;E9PFQ8	Serine/threonine-protein kinase RIO1	24.27	24.14	23.98	24.1	24	23.57	23.69	24.47	6	6	7	5
RIOK2	Q9BVS4;H0Y919;H0Y8R4	Serine/threonine-protein kinase RIO2	24.7	24.61	24.45	24.61	24.66	24.02	24.47	25.17	11	10	11	10
RMDN3	Q96TC7;H0YNE5;H0YLG5;H0YMB1	Regulator of microtubule dynamics protein 3	23	22.65	22.71	23.28	21.36	NaN	NaN	NaN	3	3	3	3
RNH1	P13489;E9PMJ3;E9PLZ3;E9PIM9;E9PMA9;E9PMN0;E9PIK5;H0YCR7	Ribonuclease inhibitor	23.1	23.22	23.15	23.38	21.95	NaN	22.15	22.24	3	2	3	3
RNMTL1	I3L0T6;Q9HC36;I3L443	rRNA methyltransferase 3, mitochondrial	24.34	24.32	24.15	24.52	23.81	23.6	23.66	24.44	2	3	2	3
RP9	A0A804HI79;Q8TA86;A0A804HL29;C9J6V2	Retinitis pigmentosa 9 protein	21.71	21.23	21.79	21.19	22.27	NaN	21.35	21.71	2	3	2	1
RPA1	I3L4R8;P27694	Replication protein A 70 kDa DNA-binding subunit;Replication protein A 70 kDa DNA-binding subunit, N-terminally processed	21.99	22.06	21.99	21.88	21.7	23.96	NaN	NaN	1	1	1	2
RPF2	Q9H7B2;Q5VXN0;U3KQN5;Q5VXM9	Ribosome production factor 2 homolog	21.93	22.94	22.17	22.08	22.85	NaN	21.87	NaN	2	3	1	2
RPL10	F8W7C6;H7C123;H7C2C5;Q96L21;H7C2U2		27.51	27.53	27.42	27.4	28.03	27.47	27.89	27.92	8	8	7	8
RPL10.1	X1WI28;P27635;B8A6G2;A6QRI9	60S ribosomal protein L10	25.06	23.79	25.35	24.87	23.64	24.6	24.38	27.16	8	8	7	8
RPL10A	P62906	60S ribosomal protein L10a	26.64	26.7	26.44	26.73	25.93	24.93	25.81	26.04	5	6	4	6
RPL11	P62913;Q5VVC8	60S ribosomal protein L11	31.36	31.42	31.62	31.2	32.13	32.81	32.27	32.1	10	10	10	10
RPL12	P30050	60S ribosomal protein L12	26.4	26.31	26.3	25.91	25.82	26.14	25.89	25.98	6	7	6	5
RPL13	P26373;J3QSB4;J3KS98;H3BUK8;H3BTH3	60S ribosomal protein L13	27.13	27.37	27.4	27.25	28.03	27.54	27.8	27.79	8	9	8	8
RPL13A	A0A7I2V5L3;P40429;A0A7I2V2L9;M0QYS1;Q8J015;Q6NVV1;M0QZU1;A0A096LPE0	60S ribosomal protein L13a;Putative 60S ribosomal protein L13a protein RPL13AP3	25.52	25.77	25.54	25.36	25.26	25.15	25.18	24.67	5	6	5	4
RPL14	E7EPB3;P50914	60S ribosomal protein L14	26.91	26.91	26.66	26.66	25.85	26.12	25.95	25.54	5	5	5	5
RPL15	P61313;A0A2R8YEM3;E7EQV9;E7ENU7;E7EX53;A0A2R8Y738;E7ERA2	60S ribosomal protein L15;Ribosomal protein L15	25.81	25.85	25.65	25.73	24.18	24.63	24.53	25.04	5	6	7	5
RPL17	A0A087WXM6;J3QQT2;J3KRX5;A0A0A6YYL6;P18621;J3QLC8;A0A0A0MRF8;J3KRB3;A0A087WWH0;J3QS96;A0A087WY81;J3KSJ0	60S ribosomal protein L17	30.64	30.28	30.49	30.31	31.18	30.62	31.15	31.76	7	8	9	8
RPL18	G3V203;J3QQ67;Q07020;F8VYV2;A0A075B7A0;H0YHA7;F8VUA6;F8VXR6	60S ribosomal protein L18	26.98	27.08	27.05	26.84	26.13	25.99	26.09	26.47	4	4	4	4
RPL18A	M0R3D6;M0R1A7;M0R117;Q02543;M0R0P7	60S ribosomal protein L18a	25.2	24.83	24.99	25.09	24.87	24.2	24.98	24.84	5	5	4	5
RPL19	J3QR09;J3KTE4;A0A7I2YQG2;P84098;A0A7I2V4U6;A0A7I2V2L0;A0A7I2V512;A0A7I2V638	Ribosomal protein L19;60S ribosomal protein L19	28.09	27.95	27.97	27.75	28.53	27.92	28.52	28.85	4	4	4	4
RPL21	P46778;G3V1B3;M0R181	60S ribosomal protein L21	27.79	27.8	27.86	27.76	27.73	27.63	28.09	28.47	6	6	6	5
RPL22	P35268;K7ERI7;K7EJT5;K7EP65;K7EKS7;K7ELC4;K7EMH1	60S ribosomal protein L22	29.64	29.71	30.03	30.05	29.68	30.12	29.66	30.02	4	4	4	4
RPL23	P62829;J3KT29;C9JD32;J3KTJ3;B9ZVP7;J3QQT9	60S ribosomal protein L23	31.46	31.43	31.36	30.95	32.08	31.8	32.01	31.87	8	7	7	8
RPL23A	H7BY10;K7EJV9;K7ERT8;A8MUS3;P62750;K7EMA7	60S ribosomal protein L23a	31.75	31.86	31.68	31.19	32.55	32.83	32.64	32.34	9	9	9	9
RPL24	C9JXB8;C9JNW5;P83731	60S ribosomal protein L24	28.94	28.85	28.83	28.52	29.22	28.95	29.23	29.59	6	5	5	5
RPL26	P61254;J3QRI7;J3QQQ9;J3QQV1;J3QRC4;E5RIT6;Q9UNX3;J3KSS0;E5RHH1;J3KS10	60S ribosomal protein L26;60S ribosomal protein L26-like 1	30.16	30.09	29.98	29.98	30.5	30.48	30.37	30.7	7	7	8	6
RPL27	P61353;K7ELC7;K7EQQ9;K7ERY7	60S ribosomal protein L27	27.12	26.82	26.82	26.47	26.79	26.12	26.53	27.01	4	4	4	4
RPL27A	P46776;E9PJD9;E9PLL6;E9PLX7	60S ribosomal protein L27a	29.61	29.64	30.06	29.83	30.33	30.3	30.61	30.4	5	5	5	6
RPL28	H0YMF4;H0YKD8;P46779;H0YLP6	60S ribosomal protein L28	27.41	27.44	27.64	27.63	28.19	27.67	28.4	28.63	5	5	5	5
RPL29	A0A3B3ITT5;P47914	60S ribosomal protein L29	29.63	29.92	29.79	29.87	29.77	30.07	29.85	30.62	2	2	2	2
RPL3	P39023;G5E9G0;B5MCW2;H7C422;H7C3M2;F8WCR1;Q92901	60S ribosomal protein L3	26.07	26.15	26.34	26.36	26.19	26.17	26.2	26.14	13	15	13	13
RPL30	P62888;E5RI99;A0A0B4J213;A0A0C4DH44;E5RJH3	60S ribosomal protein L30	27.24	27.08	26.96	26.87	27.73	26.71	27.99	27.54	7	7	7	7
RPL31	P62899;H7C2W9;C9JU56;B7Z4E3;B7Z4C8;B8ZZK4	60S ribosomal protein L31	31.19	31.24	31.3	30.99	31.38	31.49	31.54	31.48	6	6	6	6
RPL32	D3YTB1;F8W727;P62910	60S ribosomal protein L32	28.58	28.64	28.36	28.21	29.42	28.61	29.29	29.21	5	5	5	5
RPL34	P49207	60S ribosomal protein L34	26.53	26.38	26.32	26.12	26.24	25.97	26.13	25.91	4	4	4	4
RPL35	P42766;F2Z388	60S ribosomal protein L35	32.31	32.2	32.23	31.8	32.9	32.93	33.32	32.79	3	3	3	3
RPL35A	P18077;F8WBS5;F8WB72;C9K025	60S ribosomal protein L35a	25.42	25.77	25.4	25.43	26.47	24.76	26.54	25.76	4	4	4	4
RPL36	Q9Y3U8;J3QSB5;J3KTD3	60S ribosomal protein L36	25.45	24.91	24.75	23.47	25.12	24.53	25.49	25.12	3	2	2	1
RPL36AL	Q969Q0	60S ribosomal protein L36a-like	30.12	29.99	29.95	29.77	31.27	30.85	30.58	31.13	6	6	6	6
RPL37A	C9J4Z3;P61513;M0R0A1;Q6P4E4;E9PEL3;M0R2L6;G5E9R3;A6NKH3	60S ribosomal protein L37a	29.38	29.2	29.13	28.64	30.14	29.76	29.6	29.49	5	4	5	5
RPL38	P63173;J3KT73;J3QL01;J3KSP2	60S ribosomal protein L38	29.78	29.57	29.66	29.46	29.74	29.32	29.73	29.6	3	3	3	3
RPL39P5	Q59GN2;P62891	Putative 60S ribosomal protein L39-like 5;60S ribosomal protein L39	23.88	23.97	22.71	23.22	23.57	23.87	23.46	24.43	2	2	2	2
RPL4	P36578;H3BM89;H3BTP7;H3BU31	60S ribosomal protein L4	26.54	26.47	26.36	26.41	25.83	25.69	25.96	25.64	11	11	13	11
RPL5	A0A2R8Y6J3;P46777;Q5T7N0;A0A2R8Y4A2	60S ribosomal protein L5	26.34	26.67	26.24	26.43	27.1	27.19	26.65	27.05	8	10	8	9
RPL6	Q02878;F8VR69;F8VZ45;U3KQR5	60S ribosomal protein L6	26.09	26.2	25.95	26.38	25.65	24.62	25.34	25.37	9	9	9	10
RPL7	A8MUD9;P18124;C9JIJ5;C9JZ88	60S ribosomal protein L7	25.94	25.7	25.63	25.43	24.98	24.11	25.39	25.7	9	9	7	7
RPL7A	P62424;Q5T8U3;Q5T8U2	60S ribosomal protein L7a	26.49	26.48	26.47	26.26	26.54	26.93	26.46	25.96	8	9	6	6
RPL7L1	Q6DKI1;R4GMU7	60S ribosomal protein L7-like 1	24.53	24.55	24.58	23.95	25.09	24.55	25.39	25.66	5	4	4	4
RPL8	P62917;E9PKZ0;E9PKU4;E9PP36;G3V1A1	60S ribosomal protein L8	27.33	27.4	27.28	27.24	27.81	27.18	27.63	27.3	5	5	5	5
RPL9	P32969;A0A2R8Y5Y7;D6RAN4;H0Y9V9;H0Y9R4	60S ribosomal protein L9	30.5	30.52	30.67	30.47	30.64	30.53	30.61	31.6	8	9	9	8
RPLP0	P05388;F8VWS0;F8VW21;F8VU65;F8VQY6;F8VPE8;F8VRK7;G3V210;F8VZS0;Q8NHW5;F8VS58;F8VWV4;F8W1K8	60S acidic ribosomal protein P0;60S acidic ribosomal protein P0-like	26.66	26.35	26.53	26.34	25.78	26.28	26.39	26.17	9	9	9	9
RPLP1	P05386	60S acidic ribosomal protein P1	26.26	25.64	25.71	26.14	23.93	NaN	23.48	26.16	3	3	2	3
RPLP2	P05387;H0YDD8	60S acidic ribosomal protein P2	28.24	28.65	28.38	28.39	27.48	27.38	27.79	27.65	7	7	7	7
RPN1	P04843;B7Z4L4;F8WF32	Dolichyl-diphosphooligosaccharide--protein glycosyltransferase subunit 1	25.83	25.81	25.97	26	23.97	23.16	23.79	23.98	22	21	23	22
RPN2	P04844;Q5JYR4;Q5JYR7;F2Z3K5;Q5JYR3;H0Y5M1	Dolichyl-diphosphooligosaccharide--protein glycosyltransferase subunit 2	25.8	25.24	25.51	25.36	23.15	NaN	22.78	23.66	10	9	9	10
RPRC1	D3DPS3;Q3KQU3;C9JIR3;E9PLH3;H0YF21	MAP7 domain-containing protein 1	25.26	25.2	25.34	25.06	26.15	26.03	25.75	25.86	8	9	10	11
RPS10	P46783;F6U211;A0A2R8Y7H1;A0A2R8YFH6;A0A1W2PQS6;A0A2R8Y6L3;S4R435;Q9NQ39	40S ribosomal protein S10;Putative 40S ribosomal protein S10-like	30.03	30.27	30.65	29.61	30.44	30.59	30.49	30.7	9	9	9	8
RPS11	P62280;M0QZC5;M0R1H5;M0R1H6	40S ribosomal protein S11	31.35	31.36	31.29	31.09	31.94	31.91	32.06	32	13	12	13	13
RPS12	P25398	40S ribosomal protein S12	24.4	24.95	24.47	24.77	24.87	24.27	24.88	25.1	3	4	4	4
RPS13	P62277;J3KMX5;E9PS50	40S ribosomal protein S13	31.59	31.71	31.51	31.2	32.37	31.73	32.73	32.36	8	8	8	7
RPS14	P62263;A0A2R8Y811;E5RH77	40S ribosomal protein S14	30.67	30.58	30.52	30.39	31.17	30.49	31.14	31.54	7	7	7	7
RPS15	A0A0B4J2B4;S4R417		24.98	24.36	24.98	24.57	25.05	25.17	25.58	25.99	11	7	9	9
RPS15.1	P62841;K7EJ78;K7EQJ5	40S ribosomal protein S15	30.9	30.75	31.02	30.45	31.6	32.13	31.54	31.78	10	8	10	9
RPS15A	P62244;I3L3P7;I3L246;H3BV27;H3BT37;I3L303;H3BVC7	40S ribosomal protein S15a	30.53	30.33	30.43	30.41	30.8	30.17	31.17	31.28	7	7	7	7
RPS16	P62249;M0R210;M0R3H0;M0R1M5;Q6IPX4;M0QX76	40S ribosomal protein S16	32.49	32.55	32.54	32.42	33.5	32.89	33.46	33.11	13	13	13	11
RPS17	H3BNC9;P08708;H0YN88;A0A075B716;H0YN73;A0A0J9YYC4	40S ribosomal protein S17	31.62	31.86	32.02	31.76	32.23	32.21	32.54	32.74	8	9	9	8
RPS18	P62269;A0A0G2JQH2;Q5GGW2;J3JS69	40S ribosomal protein S18	32.55	32.74	32.79	32.47	33.59	33.27	33.72	33.33	13	13	12	12
RPS19	P39019;A0A075B6E2;M0R2L9;M0QYF7;M0R140	40S ribosomal protein S19	29.28	29.57	29.48	28.53	29.05	28.78	29.43	29.91	6	6	6	6
RPS19BP1	Q86WX3;F8WFE7	Active regulator of SIRT1	23.33	23.33	23.38	22.98	23.32	NaN	22.89	23.35	3	4	4	4
RPS2	P15880;H0YEN5;E9PQD7;E9PMM9;I3L404;E9PPT0;E9PM36;H3BNG3;H0YE27	40S ribosomal protein S2	27.58	27.27	27.48	27.36	27.44	27.11	27.35	27.87	12	11	11	11
RPS20	A0A7P0S5H5;P60866;E5RJX2;G3XAN0;E5RIP1	40S ribosomal protein S20	30.23	30.17	30.12	29.95	30.66	30.39	30.68	30.67	4	4	4	4
RPS21	Q8WVC2;P63220;Q9BYK1;Q9BYK2	40S ribosomal protein S21	22.51	22.78	22.74	22.97	23.64	23.44	23.38	23.36	2	3	2	2
RPS23	P62266;D6RD47;D6RIX0;D6R9I7;D6RDJ2	40S ribosomal protein S23	30.76	31.02	31.08	30.82	32.24	31.87	31.9	31.7	6	5	5	6
RPS24	E7ETK0;A0A2R8Y849;A0A2R8YD14;P62847;A0A2R8Y8A0	40S ribosomal protein S24	31.86	31.59	31.81	31.85	32.13	32.5	32.27	32.47	4	4	4	4
RPS25	P62851	40S ribosomal protein S25	32.29	32.43	32.47	32.39	33.31	34.14	33.58	33.03	5	5	5	4
RPS26	P62854;Q5JNZ5	40S ribosomal protein S26;Putative 40S ribosomal protein S26-like 1	30.07	29.87	29.95	29.77	30.9	30.54	30.99	30.74	3	3	3	3
RPS27	P42677	40S ribosomal protein S27	27.94	28.06	27.91	27.8	27.75	27.3	27.61	27.64	3	3	3	3
RPS27A	P62979;P0CG48;F5GYU3;F5H747;A0A2R8Y422;F5H388;B4DV12;F5H265;Q5PY61;F5H2Z3;F5H6Q2;J3QKN0;Q96C32;J3QTR3;J3QS39;P62987;P0CG47;F5GXK7;M0R1V7;M0R2S1;M0R1M6;F5GZ39;J3QSA3	Ubiquitin-40S ribosomal protein S27a;Ubiquitin;40S ribosomal protein S27a;Polyubiquitin-C;Ubiquitin;Ubiquitin-60S ribosomal protein L40;Ubiquitin;60S ribosomal protein L40;Polyubiquitin-B;Ubiquitin	29.45	29.44	29.22	29.3	29.88	29.22	29.75	29.13	6	6	6	6
RPS27L	H0YMV8;Q71UM5;C9JLI6;C9J1C5	40S ribosomal protein S27;40S ribosomal protein S27-like	25.4	25.79	25.44	25.34	25.76	24.58	25.59	25.23	3	3	3	3
RPS28	P62857	40S ribosomal protein S28	26.19	27.16	26.82	26.98	28.24	26.81	27.91	27.77	2	2	2	2
RPS29	A0A2R8Y851;P62273;A0A2R8Y6P7;A0A087WTT6	40S ribosomal protein S29	29.36	29.62	29.62	29.19	30.15	30.14	30.17	30.48	2	2	2	2
RPS3	P23396;E9PL09;E9PPU1;H0YEU2;F2Z2S8;H0YCJ7;H0YF32;E9PSF4;E9PQ96;E9PJH4;E9PK82;E9PQX2;H0YES8	40S ribosomal protein S3	30.66	30.57	30.65	30.65	31.07	31.03	31.09	31.22	22	21	21	21
RPS3A	P61247;D6RG13;D6RAT0;E9PFI5;H0Y8L7;D6RB09;H0Y9Y4;D6R9B6;D6RAS7;D6RED7;D6RI02;D6RGE0	40S ribosomal protein S3a	31.3	31.28	31.39	31.15	31.93	31.3	31.87	32.03	17	16	17	16
RPS4X	P62701;Q8TD47;C9JEH7;P22090	40S ribosomal protein S4, X isoform;40S ribosomal protein S4, Y isoform 2	32.02	31.87	31.98	31.89	32.45	32.3	32.4	32.41	20	20	20	20
RPS5	M0R0F0;P46782;M0R0R2;M0QZN2	40S ribosomal protein S5;40S ribosomal protein S5, N-terminally processed	31.45	31.83	31.57	31.71	32.8	31.9	33.1	32.63	11	12	10	11
RPS6	P62753;A2A3R5;A2A3R7	40S ribosomal protein S6	30.21	30.04	30.12	30.13	30.79	30.2	30.7	30.97	8	8	8	8
RPS7	P62081;A0A2R8Y623;B5MCP9	40S ribosomal protein S7	31.7	31.24	31.75	31.41	31.9	32.77	31.93	32.79	12	11	12	12
RPS8	P62241;Q5JR95	40S ribosomal protein S8	28.82	28.8	28.71	28.81	29.64	29.64	29.59	29.8	10	9	10	10
RPS9	P46781;B5MCT8;C9JM19;F2Z3C0;A8MXK4	40S ribosomal protein S9	28.53	28.31	28.24	28.16	29.21	28.45	29.16	29.28	6	6	6	7
RPSA	C9J9K3;A0A0C4DG17;P08865;F8WD59	40S ribosomal protein SA	26.76	26.74	26.71	26.7	27.52	27.12	27.57	27.51	6	5	7	5
RPUSD3	Q6P087;C9JM75;H7C454;H7C0K7;H7C1H7;H7C2C3	RNA pseudouridylate synthase domain-containing protein 3	23.15	22.94	23.29	23.01	23.61	23.19	23.51	24.09	2	3	1	2
RPUSD4	Q96CM3;E9PJV3	RNA pseudouridylate synthase domain-containing protein 4	22.33	22.37	21.93	22.12	22.01	NaN	21.85	22.66	5	4	4	3
RRAS	P10301	Ras-related protein R-Ras	23.01	22.05	22.34	22.49	21.89	NaN	22.55	22.88	2	1	3	2
RRAS2	P62070;E9PK85;E9PQ87	Ras-related protein R-Ras2	22.61	21.97	22.24	22.22	22.3	NaN	22.43	NaN	1	2	2	1
RRBP1	Q9P2E9;A0A087WVV2;F8W7S5;A0A087WU26;A2A2S5;H9KV85	Ribosome-binding protein 1	21.76	23.15	22.46	22.57	19.99	NaN	NaN	21.71	5	8	5	4
RRM1	P23921;E9PL69;E9PP77;H0YCY7	Ribonucleoside-diphosphate reductase large subunit	21.69	21.86	21.69	21.74	20.49	NaN	NaN	NaN	3	4	3	3
RRP1	P56182;D6RE82	Ribosomal RNA processing protein 1 homolog A	26.51	26.49	26.59	26.56	26.38	26.84	26.2	26.65	8	10	10	9
RRP12	Q5JTH9;A0A087X1U8;H7C1M8;A0A087X0G0;A0A087WYW2	RRP12-like protein	24.27	24.51	24.56	24.64	24.9	23.92	24.66	24.69	13	15	13	14
RRP36	Q96EU6;U3KPZ9;C9J4X5;Q9H160	Ribosomal RNA processing protein 36 homolog	24.57	24.57	24.59	23.76	24.82	NaN	24.91	25.12	5	5	4	4
RRP7A	Q9Y3A4;Q9NSQ0	Ribosomal RNA-processing protein 7 homolog A	24.6	24.52	24.88	24.23	24.82	23.63	24.86	25.93	7	6	9	7
RRP9	O43818	U3 small nucleolar RNA-interacting protein 2	21.99	22.63	21.77	21.8	NaN	NaN	NaN	21.86	2	1	1	2
RRS1	Q15050	Ribosome biogenesis regulatory protein homolog	23.91	23.99	24.24	24.08	24.96	24.71	24.97	25.02	4	3	4	4
RSBN1L	Q6PCB5;H7C2D3;C9JM20;A0A0C4DGT8;A0A087WWP8;Q5VWQ0	Round spermatid basic protein 1-like protein	22.97	22.78	22.91	22.42	23.98	22.29	23.66	23.66	5	7	6	4
RSL1D1	I3L3C4;J3QSV6;O76021;I3L1A3;I3L3U9	Ribosomal L1 domain-containing protein 1	21.41	21.89	21.63	22.07	22.31	21.88	22.15	21.44	1	1	1	1
RTCB	Q9Y3I0	tRNA-splicing ligase RtcB homolog	23.61	23.63	23.28	23.31	22.94	NaN	21.39	23.46	7	7	7	6
RUVBL1	Q9Y265;H7C4G5;E7ETR0;J3QLR1;H7C4I3	RuvB-like 1	25.13	24.92	25.17	25.28	23.8	21.88	23.79	23.64	8	11	10	9
RUVBL2	Q9Y230;M0R0Y3;X6R2L4;M0QXI6;M0R0Z0;A0A1W2PS48	RuvB-like 2	24.14	23.72	23.7	23.99	22.94	NaN	21.53	23.12	8	8	8	8
S100A10	P60903	Protein S100-A10	23.26	24.42	23.14	23.9	NaN	NaN	23.91	23.63	3	1	3	2
S100A11	P31949	Protein S100-A11;Protein S100-A11, N-terminally processed	24.9	23.39	24.79	24.98	22.95	23.08	22.93	23.8	3	2	3	3
S100A6	P06703;R4GN98	Protein S100-A6;Protein S100	26.71	27.16	26.81	26.62	25.76	25.26	25.89	24.74	4	4	2	3
S100A7	P31151;Q86SG5	Protein S100-A7;Protein S100-A7A	22.21	24.21	23.17	21.2	25.22	21.74	25.76	22.2	2	4	3	1
S100A8	P05109	Protein S100-A8;Protein S100-A8, N-terminally processed	21.9	23.52	21.68	22.12	24.88	20.77	25.55	22.15	1	4	2	2
S100A9	P06702	Protein S100-A9	21.56	24.15	22.01	20.93	25.75	21.98	25.64	22.13	1	3	3	2
SAMD1	E9PIW9;Q6SPF0	Atherin	22.54	21.84	22.18	22.15	NaN	NaN	NaN	NaN	2	1	2	2
SAMHD1	A0A2R8YCS7;Q9Y3Z3;A0A2R8YD90;A0A2R8Y586;A0A804HL67;A0A2R8YF51;A0A2R8Y5D2;A0A2R8YG48;A0A2R8Y7R5;A0A2R8Y755	Deoxynucleoside triphosphate triphosphohydrolase SAMHD1	23.62	23.03	23.49	22.55	NaN	NaN	NaN	21.23	2	4	4	3
SAMM50	Q9Y512	Sorting and assembly machinery component 50 homolog	23.38	23.01	23.14	23.34	NaN	NaN	NaN	NaN	3	2	2	1
SAR1A	Q9NR31;H0Y5E8	GTP-binding protein SAR1a	24.62	24.48	24.65	24.62	22.89	22.43	22.96	22.34	3	3	3	3
SARS	Q5T5C7;P49591	Serine--tRNA ligase, cytoplasmic	24.33	24.25	24.13	24.1	21.97	NaN	22.59	23.23	6	8	8	10
SART1	O43290;E9PQI8	U4/U6.U5 tri-snRNP-associated protein 1	24.09	24.03	24.01	24.26	24.16	NaN	23.87	24.39	9	9	8	8
SCAMP3	O14828	Secretory carrier-associated membrane protein 3	22.6	22.47	22.75	22.79	NaN	NaN	23.17	NaN	2	2	3	2
SCD	O00767	Acyl-CoA desaturase	25.77	25.62	25.86	25.68	23.98	24.16	24.15	23.87	5	4	4	4
SCO2	O43819	Protein SCO2 homolog, mitochondrial	22.54	22.91	22.81	22.74	NaN	NaN	NaN	NaN	1	2	1	1
SCP2	P22307;H0YF61;H0YCB0;E9PLD1	Non-specific lipid-transfer protein	22.31	22.59	23.18	23.13	21.01	NaN	21.36	NaN	2	3	3	4
SCRIB	A0A0G2JNZ2;A0A0G2JPP5;A0A669KB89;Q14160;A0A0G2JMS7;H0YDF9;A0A669KAX5;H0YCG0;Q5T0G3;Q9BTT6	Protein scribble homolog	23.5	23	23.08	22.87	24.72	21.92	23.05	24.36	8	5	7	7
SCRN1	Q12765	Secernin-1	24.29	24.53	24.39	23.89	23.18	24.72	23.13	22.85	3	3	3	3
SDAD1	Q9NVU7;E7EW05;F8W8T7;D6RC74	Protein SDA1 homolog	25.12	25.11	25.12	24.97	24.39	23.69	24.47	24.74	9	9	9	9
SDCBP.1	O00560;B4DHN5;E9PBU7	Syntenin-1	24.72	23.9	23.93	24.07	22.4	NaN	22	22.91	6	5	5	5
SDF2L1	Q9HCN8	Stromal cell-derived factor 2-like protein 1	23.62	24.09	23.77	24.06	23.85	23.52	23.61	24.45	3	3	3	2
SDF4	A0A5F9UP49;Q9BRK5;A0A5F9UJX7;G3V1E2;H0Y3T6	45 kDa calcium-binding protein	24.92	25.26	25.12	24.94	22.91	24.45	21.93	23.62	8	8	7	9
SDHA	P31040;A0A087X1I3;D6RFM5;A0A494C1T6;H0Y8X1	Succinate dehydrogenase [ubiquinone] flavoprotein subunit, mitochondrial	23.3	23.37	23.04	22.88	22.84	NaN	23.49	23.09	4	3	5	5
SEC11A	H0YNG3;P67812;H0YNX5;H0YKT4;H0YNA5	Signal peptidase complex catalytic subunit SEC11;Signal peptidase complex catalytic subunit SEC11A;Signal peptidase I	24.46	24.45	24.64	24.85	NaN	NaN	NaN	24.36	2	2	2	2
SEC13	P55735;A8MXL6	Protein SEC13 homolog	22.25	22.5	22.13	22.48	NaN	NaN	NaN	22.23	2	4	4	2
SEC16A	X6RGP5;A0A3F2YNX0;A0A3F2YNZ0;F1T0I1;O15027;Q8N9G1;A0A0C4DH09	Protein transport protein Sec16A	21.49	21.65	21.32	21.92	NaN	NaN	NaN	NaN	2	2	1	1
SEC22B	O75396;A0A087X1A9	Vesicle-trafficking protein SEC22b	21.46	21.52	21.88	21.86	20.41	NaN	NaN	20.84	2	2	2	1
SEC31A	H7BXG7;D6REX3;O94979;D6RHZ5;H0YAF5;H0Y8W8;H0YAB3;H0Y9V3;H0Y9K1;H0Y8V7	Protein transport protein Sec31A	22.28	21.46	21.93	21.34	NaN	NaN	NaN	NaN	2	2	3	1
SEC61A1	B4DR61;P61619;F8W776;Q8TC24;Q9H9S3;H7C1Q9;C9JXC6;H7C069;A6NK38;F2Z2C7;A6NIF9;C9JJV4;H7C1S8	Protein transport protein Sec61 subunit alpha isoform 1	24.51	24.21	24.26	23.75	23.55	22.91	23.41	22.58	5	4	4	4
SEC61B	P60468;S4R3B5	Protein transport protein Sec61 subunit beta	24.19	24.31	24.42	23.9	23.11	23.5	NaN	22.71	1	2	1	1
SEC63	Q9UGP8;A6PVC9	Translocation protein SEC63 homolog	23.87	23.86	24.46	24.29	NaN	NaN	NaN	21.82	9	9	8	7
SEPT2	Q15019;B5MCX3;C9J2Q4;C9JB25;C9J938;H7C2Y0;H7C310;C9IZU3;C9JQJ4;C9IY94;C9JZI2;B5MD47;C9JSE7;F8WB65;C9JFT1;A0A1B0GXJ2;C9JT15	Septin-2	23.82	23.47	23.97	23.95	23.47	NaN	23.3	23.42	6	6	6	6
SEPT7	E7ES33;E7EPK1;Q16181;G3V1Q4;Q5JXL7;A0A0U1RRH9;A0A0U1RRE1;A0A5F9ZGZ7;A0A0U1RRD1;A0A0U1RRM2;Q6ZU15	Septin-7	24.03	24.03	23.39	23.39	23.21	23.6	22.81	23.36	8	7	4	4
SEPT9	Q9UHD8;K7EJ51;K7ER14;K7EK18;K7EL40;A0A6Q8PHC2;K7ER52;K7EIE4;K7EQD7	Septin-9	22.36	22.22	22.3	22.41	22.14	NaN	21.94	22.11	3	4	4	4
SERBP1	Q8NC51	Plasminogen activator inhibitor 1 RNA-binding protein	25.62	25.61	25.48	25.17	25.31	24.01	24.84	24.9	9	11	12	10
SERPINE1	P05121	Plasminogen activator inhibitor 1	23.29	23.01	23.11	22.92	23.51	NaN	22.61	23.57	3	3	2	2
SERPINE2	P07093;C9JN98	Glia-derived nexin	24.08	24.04	24.14	24.44	NaN	NaN	24.18	NaN	6	7	7	8
SERPINH1	P50454;E9PJH8;E9PR70;E9PPV6;E9PK86;E9PMI5;E9PNX1;E9PQ34;E9PIG2;E9PRS3;E9PKH2;E9PLA6;H0YEP8	Serpin H1	25.37	25.23	25.56	25.31	22.94	NaN	20.54	24.59	11	12	11	10
SETD9	Q8NE22;C9J935	SET domain-containing protein 9	23.78	23.53	23.36	NaN	24.24	24.13	24.34	25.22	1	1	1	1
SF3B2	Q13435;E9PJ04;H0YCG1;E9PJT3;E9PPJ0;H0YEX5	Splicing factor 3B subunit 2	23.23	24.4	23.45	24.53	22.78	21.16	22.62	21.88	4	6	4	5
SFN	P31947	14-3-3 protein sigma	26.88	27.58	27.56	27.82	26.01	22.86	26.16	25.4	4	4	4	4
SFPQ	P23246;H0Y9K7;H0Y9U2	Splicing factor, proline- and glutamine-rich	26.38	26.52	26.6	26.36	25.19	23.94	25.48	25.8	14	15	15	16
SFRP1	Q8N474;Q6ZSL4	Secreted frizzled-related protein 1	26.95	26.73	26.84	26.79	25.04	25.61	24.67	25.92	7	6	7	5
SFXN1	Q9H9B4;D6RFI0;D6RDG7;S4R2X2;D6RAE9	Sideroflexin-1	24.81	24.64	24.77	24.82	23.82	NaN	23.69	23.73	5	6	7	7
SGPL1	O95470;H0Y3V8;H7BXL7	Sphingosine-1-phosphate lyase 1	23.46	23.7	22.97	23.5	23.31	23.36	22.95	23.6	8	8	8	8
SH3BGRL2	Q9UJC5	SH3 domain-binding glutamic acid-rich-like protein 2	23.53	24.07	24.04	24.17	25.54	25.64	25.67	25.25	4	4	3	3
SH3BGRL3	Q5T123;Q9H299	SH3 domain-binding glutamic acid-rich-like protein 3	23.88	23.98	24.21	24.42	NaN	NaN	NaN	NaN	3	2	2	2
SH3GLB1	A0A087WW40;Q9Y371;F8WFB9;B7ZC39;B7ZC38;Q9NR46	Endophilin-B1	23.28	22.81	23.19	22.93	22.01	NaN	NaN	NaN	2	5	4	2
SIPA1L1	O43166;F5GYF8;H0YJY2	Signal-induced proliferation-associated 1-like protein 1	24.02	23.81	23.91	24.07	24.55	23.79	24.79	24.69	13	15	16	11
SIPA1L3	O60292;M0QX89;M0R2Q7;A0A6Q8PH54;A0A6Q8PFQ0;Q9P2F8	Signal-induced proliferation-associated 1-like protein 3	24.58	24.52	24.57	24.69	25.6	25.48	25.39	25.34	20	23	21	20
SIRT7	Q9NRC8;I3L480;I3L2A4	NAD-dependent protein deacetylase sirtuin-7	23.75	23.15	23.51	23.42	24.4	24.22	24.11	24.99	5	3	4	4
SKP1	E5RJR5;P63208;E5RGM3;E7ERH2;F8W8N3	S-phase kinase-associated protein 1	23.18	22.87	23.08	23.07	22.53	NaN	22.46	23.02	4	4	3	4
SLC16A1	P53985;Q5T8R3;Q5T8R5	Monocarboxylate transporter 1	24.77	24.61	24.62	24.66	23.01	NaN	22.46	23.33	2	3	3	3
SLC16A3	J3QQV2;J3KTM6;O15427;J3QSC3;J3QQS9;J3QRP8;J3QRA0;J3KTI8	Monocarboxylate transporter 4	23.27	23.29	23.6	23.06	21.86	NaN	21.46	22.92	4	5	5	4
SLC1A5	Q15758;M0QXM4;M0QX44	Neutral amino acid transporter B(0);Amino acid transporter	24.44	25.03	24.48	24.39	21.75	22.89	22.17	22.34	4	4	5	4
SLC25A1	P53007;B4DP62	Tricarboxylate transport protein, mitochondrial	26.87	26.96	26.65	26.63	27.27	25.64	26.09	26.84	4	4	5	5
SLC25A11	I3L1P8;Q02978	Mitochondrial 2-oxoglutarate/malate carrier protein	24.03	22.87	23.26	22.88	23	NaN	22.16	22.69	5	3	3	3
SLC25A12	O75746	Calcium-binding mitochondrial carrier protein Aralar1	23.43	22.22	23.31	22.7	20.65	NaN	NaN	21.79	5	7	7	6
SLC25A13	Q9UJS0;R4GN64	Calcium-binding mitochondrial carrier protein Aralar2	24.71	24.33	24.56	24.6	24.03	23.07	23.69	24.38	15	14	13	15
SLC25A22	Q9H936;E9PJH7;A0A0D9SFE1;A0A0D9SEI9;K4DIB3;E9PS95;K4DIA8;K4DIB8;K4DIB6;E9PQ36;E9PI74;A0A0D9SG84;K4DIA2;K4DIB0;A0A0D9SFA8;Q9H1K4;A0A0A6YYN8;E9PJY0	Mitochondrial glutamate carrier 1	22.63	22.64	22.69	23	22.86	NaN	NaN	23.24	1	2	3	2
SLC25A24	Q6NUK1;A0A3B3IU96;J3KN42	Calcium-binding mitochondrial carrier protein SCaMC-1	23.27	23.54	23.62	24.09	21.91	NaN	NaN	NaN	4	6	4	6
SLC25A3	Q00325;F8VVM2;F8VWR4;F8VWQ0	Phosphate carrier protein, mitochondrial	26.43	26.18	26.47	26.43	25.8	26.02	25.27	26.29	6	4	5	4
SLC25A4	P12235;V9GYG0	ADP/ATP translocase 1	24.12	23.82	24.11	23.77	23.98	23.09	23.71	24.31	12	13	13	13
SLC25A5	P05141;Q9H0C2	ADP/ATP translocase 2;ADP/ATP translocase 2, N-terminally processed	29.8	29.72	29.74	29.69	30.01	29.76	29.61	29.75	15	16	16	15
SLC25A6	P12236	ADP/ATP translocase 3;ADP/ATP translocase 3, N-terminally processed	27.81	27.65	27.63	27.68	27.91	27.6	27.94	28.14	15	14	14	14
SLC2A1	P11166;A0A6Q8PFI8	Solute carrier family 2, facilitated glucose transporter member 1	24.37	24.32	24.75	24.41	22.68	23.07	22.76	22.26	3	3	4	3
SLC35B2	Q8TB61	Adenosine 3-phospho 5-phosphosulfate transporter 1	22.16	22.57	21.9	22.47	NaN	NaN	NaN	NaN	3	3	3	2
SLC3A2	P08195;A0A7P0Z4P5;J3KPF3;A0A7P0TAN7;A0A7P0Z4A0;A0A7P0T9F7;F5GZS6;A0A7P0TBF8;F5GZI0;F5H056;A0A7P0TAS6;A0A7P0T8U7;A0A7P0T8F1;H0YH36;A0A7P0TAT7;F5H867;H0YFS2;A0A7P0T853;F5H0E2;H0YFX4	4F2 cell-surface antigen heavy chain	24.57	24.55	24.67	24.62	22.49	NaN	22.41	23.11	8	9	7	9
SLC4A7	C9JRP1;A0A0A0MST8;E9PFN4;Q9Y6M7	Anion exchange protein;Sodium bicarbonate cotransporter 3	23.9	23.27	23.67	22.93	NaN	NaN	22.55	NaN	2	3	3	3
SLC7A5	Q01650	Large neutral amino acids transporter small subunit 1	23.37	24.41	23.18	23.74	22.32	NaN	NaN	22.64	3	3	3	3
SLIRP	Q9GZT3;A0A087WUN7;H0YJ40;G3V4X6;G3V2S9;H0YJW7;H0YJI1;H0YJ07;H0YJU7	SRA stem-loop-interacting RNA-binding protein, mitochondrial	22.96	23.19	22.45	22.69	23.04	NaN	24.75	23.08	1	2	4	1
SLIT2	X6R3P0;O94813;A0A087WYV5;E9PCX4;H0Y9Z6;F5H0U4;H0Y968	Slit homolog 2 protein;Slit homolog 2 protein N-product;Slit homolog 2 protein C-product	24.64	24.81	24.47	25	23.28	20.98	23.57	23.78	20	19	20	20
SLIT3	O75094;A0A0A0MSC8	Slit homolog 3 protein	23.44	23.25	23.39	23.17	23.17	20.32	23.23	23.5	11	9	10	10
SLK	Q9H2G2	STE20-like serine/threonine-protein kinase	22.74	22.82	22.84	22.32	NaN	NaN	21.58	22.11	6	7	6	5
SMARCC1	Q92922	SWI/SNF complex subunit SMARCC1	22.37	22.07	21.9	21.57	NaN	NaN	NaN	22.37	1	2	2	2
SMARCC2	F8VXC8;Q8TAQ2	SWI/SNF complex subunit SMARCC2	NaN	NaN	22.55	21.75	22.56	22.3	22.22	21.98	1	1	2	2
SMC2	O95347;Q5T821;A0A0C4DGE5	Structural maintenance of chromosomes protein 2	23.11	23.4	23.2	23.26	22.72	NaN	22.69	22.21	7	7	8	7
SMC4	E9PD53;Q9NTJ3	Structural maintenance of chromosomes protein;Structural maintenance of chromosomes protein 4	22.75	23.64	22.93	22.38	21.86	NaN	22.18	20.91	5	5	4	6
SMNDC1	O75940;A0A6Q8PG47;A0A6Q8PFX6	Survival of motor neuron-related-splicing factor 30	23.33	22.83	23.58	22.67	23.65	23.02	23.46	24.6	2	2	2	1
SMTN	P53814;A0A087WVP4;A0A087X1R1;H7C372;A0A096LNK9;C9JGQ0;C9JP19;C9JQZ8;H7BZZ8;B5MCI0	Smoothelin	22.35	21.35	21.65	22.04	23.87	NaN	19.54	NaN	5	3	4	4
SNAP23	O00161;H3BNE1;H3BR18;H3BM38;H3BPJ0;H3BR99;H3BV99;H3BP15;H3BQY9;H3BNG6;H3BU94	Synaptosomal-associated protein 23;Synaptosomal-associated protein	22.15	22.04	22.05	21.74	24.5	24.19	24.16	24.21	2	2	1	1
SND1	Q7KZF4;H7C597	Staphylococcal nuclease domain-containing protein 1	22.29	22.32	22.23	22.28	22.17	NaN	21.46	21.36	5	5	6	4
SNRNP200	O75643;A0A494C1A5	U5 small nuclear ribonucleoprotein 200 kDa helicase	22.99	22.43	22.36	22.73	22.18	NaN	22.06	22.69	6	5	4	4
SNRPA1	P09661;H0YLR3;H0YMA0;H0YKK0	U2 small nuclear ribonucleoprotein A	23.04	22.95	23.25	23.1	23.81	NaN	NaN	NaN	2	2	2	1
SNRPB2	P08579	U2 small nuclear ribonucleoprotein B	22.25	22.38	22.16	21.82	22.43	22.47	22.18	21.96	1	2	2	1
SNRPD2	P62316;K7ERG4;K7EJB5	Small nuclear ribonucleoprotein Sm D2	25.3	25.35	25.23	24.79	25.91	25.64	25.82	25.71	6	6	5	6
SNRPD3	P62318;H3BT13	Small nuclear ribonucleoprotein Sm D3	25.25	25.18	25.44	25.56	24.85	23.29	24.99	24.8	3	3	3	3
SNRPN	J3QLE5;P63162;P14678;J3KRY3;S4R3P3	Small nuclear ribonucleoprotein-associated protein N;Small nuclear ribonucleoprotein-associated proteins B and B	22.19	22.05	22.09	22.25	22.18	NaN	22.66	21.79	2	2	1	1
SNW1	G3V3A4;Q13573;G3V4X8;G3V5R3	SNW domain-containing protein 1	22.76	23.01	22.67	22.67	23.49	22.76	23.43	22.6	5	5	5	6
SNX3	O60493	Sorting nexin-3	23.36	22.3	22.35	22.72	22.37	NaN	22.51	22.36	4	4	4	3
SNX6	Q9UNH7;A0A0A0MRI2;G3V5X9	Sorting nexin-6;Sorting nexin-6, N-terminally processed	21.52	21.08	21.84	21.64	NaN	NaN	21.11	21.41	1	1	1	1
SNX8	Q9Y5X2;C9J8E6;C9J014;C9J271	Sorting nexin-8	23.07	22.74	22.56	22.95	21.05	NaN	NaN	23.07	2	2	1	1
SON	P18583;J3QSZ5	Protein SON	24.67	24.61	24.97	24.8	24.58	24.86	24.87	25.02	7	8	7	6
SP3	H0Y6K5;A0A494C070;H0Y7L6;Q02447;A0A494C1G8;A0A494C0Z6	Transcription factor Sp3	23.78	23.64	23.39	24.41	24.18	NaN	23.96	23.67	3	2	3	3
SPECC1	Q5M775;A0A7I2V486;A0A7I2V416;A0A7P0TBP2;A0A7I2YQJ3;A0A7I2V451;A0A7P0TAS3;A0A7P0Z4I1;A0A7I2V562;J3QS22;A0A7P0T9K0;A0A7P0TB87;J3KRB9;J3QQM0;J3KSG2;J3KRN9;A0A7P0TBD3;A0A7I2V5G2;A0A7P0T8Y6;J3QKL1;M0R2S3;Q9BW85	Cytospin-B	23.41	23.96	23.47	23.94	21.21	NaN	21.89	NaN	5	6	5	4
SPECC1L	A0A494C1J1;Q69YQ0;F8WAN1;C9J8U1;C9JLY8	Cytospin-A	24.68	24.75	24.56	24.74	25.29	25	25.05	25.04	18	20	19	18
SPG20	Q8N0X7	Spartin	22.8	22.38	22.87	23.08	20.32	21.55	NaN	NaN	6	5	5	5
SPIN1	Q9Y657;Q5JUX0	Spindlin-1	21.47	21.21	21.56	21.38	20.78	NaN	NaN	22.21	2	2	1	1
SPON2	D6RBY3;D6RIH5;D6RB12;Q9BUD6	Spondin-2	22.35	22.51	22.14	22.16	NaN	NaN	NaN	NaN	1	1	1	1
SPTAN1	A0A0D9SGF6;Q13813	Spectrin alpha chain, non-erythrocytic 1	24.2	24.36	24.13	24.28	24.27	21.86	24.28	24.26	29	29	27	28
SPTBN1	A0A087WUZ3;Q01082;F8W6C1;A0A087WYQ1;O15020	Spectrin beta chain, non-erythrocytic 1	23.62	23.84	23.78	23.96	23.82	21.61	23.45	23.83	14	20	17	16
SPTLC1	O15269	Serine palmitoyltransferase 1	22.77	22.76	22.9	22.55	NaN	NaN	NaN	21.86	1	1	1	2
SQLE	Q14534;E7EVQ6;H0YBN7	Squalene monooxygenase	22.03	21.79	21.8	21.89	NaN	NaN	NaN	NaN	3	1	2	1
SQSTM1	Q13501;E7EMC7;E9PFW8;E3W990;C9JRJ8;D6RBF1;C9J6J8	Sequestosome-1	27.19	27.47	27.55	27.67	25.58	25.26	25.62	25.66	9	10	8	9
SRC	P12931;J3QRU1;P07947;P06241;H0Y3C5;J3KPD6;P07948;P08631	Proto-oncogene tyrosine-protein kinase Src;Non-specific protein-tyrosine kinase;Tyrosine-protein kinase Yes;Tyrosine-protein kinase Fyn	22.71	22.05	22.31	22.31	24.14	23.36	23.5	24.5	1	3	1	1
SREK1IP1	Q8N9Q2	Protein SREK1IP1	24.62	23.68	23.73	22.82	26.79	25.72	25.52	25.91	2	2	2	2
SRM	P19623;K7EL89;K7EKM4;K7ESL0	Spermidine synthase	23.29	23.02	23.17	23.29	21.89	NaN	21.88	NaN	3	3	1	1
SRP14	P37108;H0YLA2	Signal recognition particle 14 kDa protein	28	27.56	27.73	27.09	28.28	28.77	29.09	28.85	6	7	6	6
SRP68	Q9UHB9	Signal recognition particle subunit SRP68	21.87	22.39	22.15	22.33	22.13	NaN	NaN	21.94	2	1	2	2
SRP72	O76094;D6RDY6;R4GNC1	Signal recognition particle subunit SRP72	22.8	23.5	22.81	23.73	22.61	NaN	22.68	22.22	6	7	5	6
SRP9	P49458;Q6P2S0;Q659G3;E9PE20	Signal recognition particle 9 kDa protein	24.5	24.65	24.46	25.21	25.15	24.42	25.35	26.37	4	4	3	4
SRPK1	H3BLV9;Q96SB4;D6RBF8;H0Y932;H7C2I2;H7C521;A8MPP7;A8MPY5;E7ETV6;Q9UPE1	SRSF protein kinase 1	23.52	23.76	22.83	23.66	23.55	23.82	22.98	23.5	5	3	5	4
SRPK2	P78362;H7C5L6	SRSF protein kinase 2;SRSF protein kinase 2 N-terminal;SRSF protein kinase 2 C-terminal	22.36	21.91	22.12	22.63	NaN	NaN	22.16	NaN	2	2	3	2
SRPR	P08240	Signal recognition particle receptor subunit alpha	22.73	22.75	22.52	22.51	22.27	NaN	22.38	21.81	4	3	3	2
SRPRB	Q9Y5M8;H7C4H2;C9J5Z8	Signal recognition particle receptor subunit beta	23.6	23.59	23.62	23.69	22.8	NaN	22.53	22.35	5	4	6	3
SRRM1	A9Z1X7;Q8IYB3;E9PCT1;M0R088;M0R1E7;M0QXG5	Serine/arginine repetitive matrix protein 1	26.38	26.59	26.24	26.6	26.62	26.73	26.85	27.09	9	7	6	7
SSFA2	E9PHV5;P28290;E7EUL7;H7BZ26	Sperm-specific antigen 2	22.7	22.68	22.4	23.02	25.55	24.18	24.7	25.29	7	7	5	6
SSR1	A0A3B3IRT8;P43307;C9J3L8;C9J5W0;E9PAL7;C9IZQ1;C9JBX5	Translocon-associated protein subunit alpha	26.07	25.76	25.97	25.93	23.9	NaN	25.72	24.75	4	4	4	4
SSR4	P51571;A6NLM8	Translocon-associated protein subunit delta	23.83	23.87	24.51	24.03	22.38	23.96	23.14	24.45	4	4	4	3
SSSCA1	G3V1B8;H0YEB6;O60232	Sjoegren syndrome/scleroderma autoantigen 1	21.42	21.79	22.05	22.08	21.93	22.44	NaN	21.57	1	2	2	1
ST13	P50502;H7C3I1;Q3KNR6;Q8NFI4;F6VDH7;Q8IZP2;F8WAQ7	Hsc70-interacting protein;Putative protein FAM10A5;Putative protein FAM10A4	24.62	24.49	24.13	24.11	22.61	NaN	23.05	22.62	4	4	3	3
STAM	Q92783;A6NMU3;O75886;C9J1E5	Signal transducing adapter molecule 1	22.45	22.88	22.08	22.34	21.6	NaN	23.32	22.5	2	3	3	2
STAT1	J3KPM9;A0A669KBI6;A0A669KB68;A0A669KB56;A0A669KBA4;A0A669KB53;P42224;A0A669KB75;A0A669KB52;E7EPD2;D2KFR9;A0A669KB17;E7ENM1;E9PH66	Signal transducer and activator of transcription;Signal transducer and activator of transcription 1-alpha/beta	23.96	23.42	23.43	23.19	21.79	NaN	NaN	22.75	8	6	6	6
STAT3	A0A7I2V395;A0A7I2YQD2;A0A7I2V4R2;A0A7I2V4R3;A0A7I2V4C8;A0A7I2YQI1;A0A7I2YQR5;A0A7I2V444;A0A7I2V2G1;A0A7I2V5N9;A0A7I2V3V0;P40763;A0A7I2V4F6;A0A7I2V2T1;G8JLH9;A0A7I2V552	Signal transducer and activator of transcription 3;Signal transducer and activator of transcription	22.18	22.47	21.85	22.97	NaN	NaN	NaN	21.21	2	2	2	2
STAU1	O95793;Q5JW30;Q5JW28;F6UDC6	Double-stranded RNA-binding protein Staufen homolog 1	24.49	24.64	24.62	24.4	24.01	22.95	24.2	23.78	12	12	11	13
STIP1	P31948;F5H783;H0YGI8;F5GXD8	Stress-induced-phosphoprotein 1	24.1	23.7	23.51	23.36	22.12	NaN	22.4	22.74	9	9	6	7
STK3	Q13188;A0A087WZ06;E5RIM6;A0A087WVN8;Q8NBU1;E5RFQ9	Serine/threonine-protein kinase 3;Serine/threonine-protein kinase 3 36kDa subunit;Serine/threonine-protein kinase 3 20kDa subunit	23.93	23.86	23.74	23.71	23.16	NaN	NaN	23.35	1	1	3	1
STMN1	A2A2D0;P16949;E5RIR6;E7EVN3;Q9H169	Stathmin	23.97	24.71	24.23	23.71	24.27	24.06	24.61	24.2	2	4	2	2
STOML2	Q9UJZ1;A0A087WYB4;F2Z2I8	Stomatin-like protein 2, mitochondrial	22.88	23.31	22.7	22.98	22.32	NaN	22.8	NaN	4	4	2	3
STRAP	Q9Y3F4;H0YH33	Serine-threonine kinase receptor-associated protein	23.39	23.59	23.31	23.18	23.48	NaN	23.98	23.06	7	6	6	5
STT3A	P46977;H0YET6	Dolichyl-diphosphooligosaccharide--protein glycosyltransferase subunit STT3A	23.77	23.48	23.94	23.71	21.15	NaN	NaN	21.49	3	3	3	3
STT3B	Q8TCJ2	Dolichyl-diphosphooligosaccharide--protein glycosyltransferase subunit STT3B	23.98	23.8	24.4	23.99	22.58	NaN	22.61	22.99	5	3	5	4
STX5	H7C3X5;Q13190;E9PNU4	Syntaxin-5	24.02	23.81	23.41	23.22	NaN	NaN	NaN	22.81	1	2	2	2
SUGT1	Q9Y2Z0	Suppressor of G2 allele of SKP1 homolog	23.3	23.36	23.5	23.36	NaN	NaN	NaN	NaN	3	2	2	1
SUN2	Q9UH99;B0QY64;B0QY68;B0QY66;H0Y686;B0QY67;B0QY63	SUN domain-containing protein 2	23.92	23.69	23.89	24.07	24.53	NaN	24.39	23.44	3	4	4	3
SURF4	Q5T8U5;O15260;B7Z1G8	Surfeit locus protein 4	24.12	23.31	23.87	24.06	NaN	NaN	NaN	NaN	1	1	2	1
SVIL	O95425;A0A6I8PIX7;A0A0J9YWY6;A0A6I8PL75	Supervillin	26.35	26.34	26.27	26.41	27.23	27.04	27.04	26.96	64	62	65	65
SWAP70	Q9UH65;E7EMB1;E9PJM7	Switch-associated protein 70	23.2	NaN	22.99	22.95	23.5	23.35	23.36	23.21	1	0	1	1
SYAP1	Q96A49	Synapse-associated protein 1	24.15	23.83	23.82	24.02	NaN	NaN	NaN	21.46	7	6	7	7
SYDE1	Q6ZW31;M0QXZ8	Rho GTPase-activating protein SYDE1	22.07	22.46	22.59	22.43	21.77	NaN	21.96	NaN	2	2	1	2
SYNCRIP	A0A7I2V4Z0;A0A7I2YQN2;O60506;A0A7I2V346;A0A7I2V5Q6;B7Z645;A0A7I2YQV8;A0A7I2V2F2;A0A7I2V309;F6UXX1;A0A7I2V4J0;A0A7I2V2F0	Heterogeneous nuclear ribonucleoprotein Q	25.28	24.92	25.05	25.09	24.91	23.41	25.17	24.89	11	9	8	8
SYNM	O15061;A0A075B7B1;H0YL34;C9JIE4	Synemin	23.77	23.4	23.28	23.3	22.51	23.04	21.83	22.93	9	11	10	7
SYNPO	Q8N3V7	Synaptopodin	22.16	22	21.89	22.09	NaN	NaN	NaN	NaN	2	2	1	2
TACC1	E7EVI4;E7ET87;O75410;H0YAY0;B4E3H6;H0YBT8;E5RFM9;R4GMT7;E5RJU4;H0Y9C3;Q4VXL4;D6RAA5;Q4VXL8;E7EMZ9;E9PBC6;O95359	Transforming acidic coiled-coil-containing protein 1	22.11	22.32	21.83	22.15	22.91	NaN	23.24	NaN	2	3	3	3
TAF10	Q12962;A0A087WWP5	Transcription initiation factor TFIID subunit 10	22.08	22.94	22.05	NaN	23.22	22.17	22.81	23.56	1	1	1	0
TAF2	H0YEX2		22.86	24.05	23.83	24	22.75	NaN	24.28	24.54	7	7	7	6
TAF2.1	Q6P1X5;H0YC37;H0YB55;E5RI28	Transcription initiation factor TFIID subunit 2	25.88	25.7	25.83	25.77	26.09	26.12	25.93	26.15	26	23	25	23
TAF5	Q15542	Transcription initiation factor TFIID subunit 5	21.89	22.29	22.75	22.54	22.4	NaN	22.73	23.21	2	1	2	2
TAF6	J3KR72;P49848;C9JIS2;E5RHA1;C9J088;C9JFL8;C9JTY6;C9JHQ8;E5RKA5;F8WEJ7;C9J7C4	Transcription initiation factor TFIID subunit 6	21.67	22.76	22.26	22.28	22.42	NaN	22.43	22.8	3	3	2	2
TAF7	Q15545	Transcription initiation factor TFIID subunit 7	21.27	21.45	21.3	21.28	21.31	NaN	20.89	21.2	2	2	2	1
TAF8	Q7Z7C8;A0A0A0MRR3;B4DZU5;C9J7M8	Transcription initiation factor TFIID subunit 8	23.6	23.62	23.15	23.44	23.84	24.95	24.15	24.33	3	5	4	3
TAGLN2	P37802;X6RJP6	Transgelin-2	25.16	25.24	25.19	25.16	23.22	21.2	23.11	23.13	8	9	9	9
TARS	P26639;D6R9F8;D6RCA5;D6RDJ6;D6RJ97;D6RHV7;D6RCS6	Threonine--tRNA ligase, cytoplasmic	23.28	24.06	23.07	22.79	22.2	21	20.71	20.1	8	7	8	7
TAX1BP1	B8ZZD4;Q86VP1;C9J7J4;F8WBU9;C9JBZ7;V9GZ06	Tax1-binding protein 1	25.16	25.23	25.41	25.16	23.52	20.46	23.42	21.01	24	25	25	22
TBC1D15	Q8TC07;C9JA93;F8WCB5;F8WDJ1;F8WF35;F8VV61	TBC1 domain family member 15	22.3	21.59	21.86	21.95	NaN	NaN	NaN	NaN	3	3	4	4
TBC1D2	Q9BYX2	TBC1 domain family member 2A	21.79	21.18	21.88	21.95	NaN	NaN	NaN	NaN	2	1	2	1
TBC1D22B	Q9NU19;B0QYI1;A0A0A0MRY0;Q8WUA7	TBC1 domain family member 22B	32.88	32.62	32.92	32.85	NaN	20.54	NaN	NaN	30	30	31	31
TBCB	K7EK42;A0A494C0X0;Q99426;K7EP07;K7EL99;K7EQH0;K7ER04	Tubulin-folding cofactor B	23.12	23.1	22.79	23.24	22.44	NaN	22.23	21.87	3	2	3	2
TBK1	Q9UHD2;A0A494C045;A0A7I2V646;A0A7I2V4W4;A0A494C167;A0A494C0X2;A0A7I2V643;A0A494C148;A0A7I2V2F4;A0A494C1M6;A0A494C0A8;A0A494C0R4;A0A7I2V463;A0A494C079;A0A7I2V4Z2;A0A7I2V2N0;A0A7I2V387;A0A7I2V636;A0A494C1I2;A0A7I2YQG1;A0A7I2V5Y4;A0A7I2V615;A0A7I2V3S9;A0A7I2V322;A0A7I2V4Y1;A0A7I2V3E0;A0A7I2V3Y6;A0A7I2V3B7	Serine/threonine-protein kinase TBK1	22.57	22.56	21.87	22.38	NaN	NaN	NaN	NaN	3	4	4	3
TBL2	E9PF19;Q9Y4P3;Q96E41;A0A087WXC6	Transducin beta-like protein 2	22.32	22.82	22.36	22.94	21.74	22.26	NaN	21.35	3	3	3	3
TBL3	Q12788;J3KNP2	Transducin beta-like protein 3	21.61	21.89	21.68	21.68	22.08	NaN	21.84	22.01	1	1	1	1
TCEB1	Q15369;E5RHG8;R4GMY8	Transcription elongation factor B polypeptide 1	25.63	25.52	25.75	25.75	25.09	23.44	24.82	25.32	4	4	4	4
TCEB2	Q15370;B8ZZU8;I3L0M9;A0A0B4J296	Transcription elongation factor B polypeptide 2	24.32	24.5	24.53	24.45	24.89	24.91	24.55	24.12	4	4	6	5
TCERG1	O14776;A0A7P0T8N8;G3V220	Transcription elongation regulator 1	22.06	21.74	22.02	21.7	22.57	NaN	21.63	22.48	2	3	3	3
TCF25	Q9BQ70;H3BTU3;H3BQ53;Q9H7D3;H3BSP8;H3BSS3;Q9H384;H3BMJ8;H3BR53;H3BS87;H3BRP4	Transcription factor 25	22.57	22.91	23.31	22.77	22.71	NaN	22.89	23.09	5	5	6	5
TCOF1	A0A6I8PRA0;A0A3B3IS06;E7ETY2;Q13428;H0YA99	Treacle protein	24.1	23.93	24.26	24.37	26.21	25.66	25.56	25.81	5	5	4	6
TCP1	P17987;E7ERF2;E7EQR6;F5H282;F5H136;F5GZ03;F5GZI8;F5H676;F5H726;F5GYL4;F5H7Y1	T-complex protein 1 subunit alpha	25.63	25.57	25.6	25.6	24.36	22.36	24.39	23.99	23	25	23	22
TECR	Q9NZ01;M0R2N5;M0R3C3;M0R329	Very-long-chain enoyl-CoA reductase	25.35	25.55	25.44	25.5	24.23	23.07	24.05	23.77	8	8	8	8
TEX10	Q9NXF1	Testis-expressed sequence 10 protein	22.21	22.27	22.61	22.26	22.97	22.21	22.14	22.32	2	2	2	3
TFAM	Q00059;H7BYN3	Transcription factor A, mitochondrial	26.71	26.6	26.48	26.01	26.97	26.39	26.71	26.84	7	7	7	6
TFB1M	Q8WVM0	Dimethyladenosine transferase 1, mitochondrial	25.87	25.91	26.14	26.08	26.78	26.52	26.63	26.92	9	11	10	11
TFB2M	Q9H5Q4	Dimethyladenosine transferase 2, mitochondrial	22.79	22.4	22.78	22.84	NaN	NaN	22.64	23.06	3	3	3	3
TFPI	P10646	Tissue factor pathway inhibitor	21.06	20.98	21.23	20.96	NaN	NaN	NaN	NaN	1	1	1	1
TFPI2	A0A3B3IS67;P48307;H7C4A3;A0A3B3ISY1;A0A3B3IRW1	Tissue factor pathway inhibitor 2	22.76	23.35	23.39	22.92	NaN	NaN	22.5	22.72	1	2	2	1
TFRC	P02786;G3V0E5;F8WBE5;H7C3V5	Transferrin receptor protein 1;Transferrin receptor protein 1, serum form	23.13	22.91	23.19	22.99	19.4	NaN	21.63	NaN	6	8	8	8
TGFBI	Q15582;H0YAH8;H0Y8L3;H0YAB8;D6RBX4;H0Y9D7;S4R3C6	Transforming growth factor-beta-induced protein ig-h3	21.88	21.56	21.89	20.99	NaN	NaN	NaN	NaN	2	2	2	2
TGM2	P21980	Protein-glutamine gamma-glutamyltransferase 2	23.02	22.91	22.88	22.74	23.22	NaN	22.15	23.75	2	3	2	3
THBS2	A0A7I2V585;A0A7I2YQT6;A0A3B3ITK0;P35442;A0A7I2YQ86;A0A7I2V344	Thrombospondin-2	21.71	22.29	20.93	21.52	NaN	NaN	NaN	NaN	2	2	2	2
THEM6	Q8WUY1;H0YAR9	Protein THEM6	23.68	23.38	23.35	23.47	NaN	NaN	NaN	21.2	1	2	1	1
THYN1	Q9P016	Thymocyte nuclear protein 1	22.23	22.41	22.28	22.27	22.76	23.59	22.32	22.83	3	4	3	2
TIMM21	Q9BVV7;J3QRI1	Mitochondrial import inner membrane translocase subunit Tim21	22.39	22.62	21.68	22.06	22.12	NaN	21.62	21.63	1	1	1	1
TIMM44	M0QXU7;O43615	Mitochondrial import inner membrane translocase subunit TIM44	22.81	22.38	22.35	22.06	22.21	NaN	22.66	23.04	3	3	3	2
TIMM50	Q3ZCQ8;M0R0C3;M0R2F8;M0R047;M0R003;M0QXC3;M0R2Z3;M0R303;M0R2D2;M0R1Y4	Mitochondrial import inner membrane translocase subunit TIM50	25.2	25.37	25.15	25.06	25.14	NaN	24.62	25.45	3	4	4	4
TIMMDC1	Q9NPL8;C9JU35;C9JR82	Complex I assembly factor TIMMDC1, mitochondrial	21.76	21.79	21.3	21.87	NaN	22.1	21.81	21.81	2	1	1	1
TJP1	A0A087X0K9;Q07157;G3V1L9;H0Y3R8;H0YKB1	Tight junction protein ZO-1	25.81	25.74	25.65	25.81	26.9	26.74	26.65	26.58	37	35	37	40
TJP2	A0A3B3IRI3;A0A3B3ITE1;A0A1B0GTW1;A0A2R8YDH4;Q9UDY2;A0A3B3ISZ5;A0A3B3ISF1;A0A3B3IU51;A0A3B3IRV6;A0A3B3IT83;A0A3B3IS03;U3KQJ2;A0A3B3IU26;B1AN86	Tight junction protein ZO-2	22.8	22.77	22.94	21.96	21.32	NaN	20.82	22.41	8	6	7	5
TKT	P29401;A0A0B4J1R6;E9PFF2;F8W888;F8WAX4	Transketolase	24.11	24.39	24.58	24.61	22.88	20.43	22.85	22.68	10	9	11	10
TLN1	Q9Y490	Talin-1	25.24	25.66	25.6	25.15	23.79	21.16	23.64	23.77	46	50	50	44
TM9SF1	E9PSI1;E9PQY7;E9PS99;E9PL78;E9PJM1;E9PMQ9;O15321;E9PJC4;E9PNW2;G3V1B9;H0YI89;E9PQI5;E9PQ80;Q9BY43	Transmembrane 9 superfamily member 1	22.78	22.88	22.74	23.22	NaN	NaN	NaN	NaN	3	3	2	2
TM9SF2	Q99805	Transmembrane 9 superfamily member 2	23.35	23.18	22.69	22.88	21.27	NaN	NaN	NaN	2	2	1	2
TM9SF4	A0A0C4DFM1;Q92544	Transmembrane 9 superfamily member 4	21.88	22.31	22.17	22.44	NaN	21.83	NaN	NaN	1	2	3	3
TMA16	H0Y9X1;Q96EY4;D6RA57;D6RE67;D6RC31	Translation machinery-associated protein 16	26.79	26.42	26.47	26.26	26.96	26.39	27.17	27.75	5	3	3	3
TMCC3	Q9ULS5;G3V207	Transmembrane and coiled-coil domains protein 3	22.34	22.19	21.97	22.24	22.27	23.56	22.18	22.88	3	2	2	3
TMCO1	Q9UM00;J3KTQ7;J3QQY2;J3KS45;A0A0D9SEL8	Transmembrane and coiled-coil domain-containing protein 1	24.76	25.16	25.07	24.84	24.09	24.36	23.86	23.28	2	1	2	2
TMED10	P49755;G3V2K7	Transmembrane emp24 domain-containing protein 10	23.95	23.81	23.37	23	22.35	NaN	NaN	NaN	2	3	3	3
TMEM126A	Q9H061;E9PI90;E9PIH8	Transmembrane protein 126A	22.58	22.84	22.64	23.59	22.71	NaN	22.29	22.13	1	1	1	1
TMEM33	D6RAA6;P57088;H0Y8N0;J3KN43;D6RBY2	Transmembrane protein 33	23.54	23.73	23.88	23.61	23.26	23.83	23.54	22.84	3	3	3	3
TMEM43	Q9BTV4	Transmembrane protein 43	24.81	24.37	24.19	24.24	NaN	NaN	NaN	22.93	5	7	6	5
TMF1	P82094;A0A2R8Y7M0;F8WF45	TATA element modulatory factor	23.69	23.43	23.35	23.22	21.18	NaN	21.81	21.72	9	9	8	9
TMOD3	Q9NYL9;H0YNJ8;H0YKU1;H0YNU8	Tropomodulin-3	27.61	27.43	27.45	27.05	27.63	27.37	27.55	28.11	17	18	17	17
TMPO	P42166	Lamina-associated polypeptide 2, isoform alpha;Thymopoietin;Thymopentin	NaN	NaN	22.46	NaN	22.76	23.83	22.6	23.49	5	5	7	5
TMPO.1	P42167;G5E972;H0YJH7	Lamina-associated polypeptide 2, isoforms beta/gamma;Thymopoietin;Thymopentin	25.09	24.91	25.14	25.1	24.05	23.78	24.16	23.75	9	7	9	8
TMX3	Q96JJ7;H3BRY0;H3BT89;H3BVI1;H3BPB3;B4DIE3	Protein disulfide-isomerase TMX3	22.57	22.07	23.03	22.51	NaN	NaN	NaN	NaN	2	2	3	3
TNC	J3QSU6;P24821;E9PC84;F5H7V9;H0YGZ3;F5H5D6	Tenascin	NaN	21.2	19.07	NaN	18.88	20.59	18.66	21.84	0	1	1	0
TNIP1	Q15025;A0A0A0MRZ4;E7EMV7;H0YC17;E7EW15;E7EWG2;E7EW68	TNFAIP3-interacting protein 1	25.2	25.03	25.39	25.4	23.92	22.98	24.22	24.02	8	10	10	8
TNPO1	Q92973;A0A7P0TBF0;A0A7P0Z4D3;A0A7P0T944;A0A7P0T9C0;E7EW37;S4R398;A0A075B780;O14787;K7ENW1;K7ESC1;K7ELC3	Transportin-1	23.44	23.47	23.59	23.69	20.67	NaN	21.62	21.85	8	7	8	8
TNRC18	O15417;H9KVB4;H7BXS9	Trinucleotide repeat-containing gene 18 protein	23.29	23.42	22.69	23	NaN	NaN	NaN	21.25	1	2	1	1
TOE1	Q96GM8	Target of EGR1 protein 1	23.68	23.52	23.74	23.79	23.55	24.2	23.33	23.6	3	3	2	3
TOMM20	Q15388	Mitochondrial import receptor subunit TOM20 homolog	21.78	25.29	23.02	23.81	23.49	NaN	23.67	23.98	1	2	2	2
TOMM22	Q9NS69	Mitochondrial import receptor subunit TOM22 homolog	23.04	21.67	23.03	23.01	21.4	NaN	NaN	22.06	3	3	3	2
TOMM34	Q15785	Mitochondrial import receptor subunit TOM34	22.05	22.29	21.89	21.92	NaN	NaN	NaN	NaN	1	2	1	1
TOMM40	O96008;K7EJ57	Mitochondrial import receptor subunit TOM40 homolog	23.4	23.69	23.81	23.39	22.18	NaN	22.49	22.68	2	1	1	2
TOMM70A	O94826	Mitochondrial import receptor subunit TOM70	21.92	21.74	22.05	22.05	NaN	NaN	NaN	NaN	2	2	1	1
TOP1	P11387;A0A7P0T852;A0A7P0T9R7;E5RJ33;H0YBR3;H0YAR3;H0YC03;E5RGE7;E5RGR4;E5RFE3;E5RGR2	DNA topoisomerase 1	25.46	25.68	25.55	25.7	25.71	25.33	25.8	25.95	21	20	23	24
TOR4A	Q9NXH8	Torsin-4A	22.66	22.81	23.29	22.26	23.08	NaN	23.27	24.4	2	2	2	3
TP53RK	Q96S44;Q5JZ02	TP53-regulating kinase	22.78	22.6	22.68	22.84	NaN	NaN	NaN	NaN	1	1	1	2
TPI1	P60174;U3KPZ0;U3KQF3;U3KPS5	Triosephosphate isomerase	26	26.16	26.06	25.92	24.09	23.41	24.49	24.27	13	14	14	13
TPM1	A0A0S2Z4G6;P09493;H0YKP3;A0A494C0V8;A0A087WTJ7;H0YLS7;A0A494C0I0	Tropomyosin alpha-1 chain	28.9	28.75	28.57	27.27	27.69	27.06	27.92	27.83	20	20	18	14
TPM1.1	H7BYY1;F5H7S3;B7Z596;H0YL42		29.11	29.51	29.11	27.66	28.91	28.83	29.5	28.7	19	19	18	14
TPM1.2	Q6ZN40		27.57	27.61	27.48	25.97	26.55	26.22	26.89	26.69	19	19	17	14
TPM2	Q5TCU3		27.96	28.23	27.94	26.67	27.27	27.27	27.8	26.77	18	19	18	15
TPM3	A0A087WWU8;D6R904;A0A494C0G0;Q5VU61		30.11	30.34	29.88	29.22	29.59	29.42	29.82	29.43	22	21	20	19
TPM3.1	J3KN67;A0A2R2Y2Q3;A0A494C0P6		27.86	27.54	27.37	26.72	26.97	26.36	26.93	27.29	19	19	17	15
TPM4	P67936;A0A2R8YE05;K7ENT6;A0A5F9UN72;K7EPB9	Tropomyosin alpha-4 chain	28.11	28.26	27.91	27.37	26.41	26.42	26.87	27.08	17	18	17	14
TPRN	Q4KMQ1;H3BLU1	Taperin	23.42	22.65	22.85	22.58	23.31	24.08	23.59	23.98	6	5	5	4
TPT1	Q5W0H4;A0A0B4J2C3;P13693;J3KPG2;E9PJF7;H0YCX0;Q56UQ5	Translationally-controlled tumor protein	23.49	23.81	23.54	23.67	20.9	NaN	NaN	21.87	3	3	2	3
TRAFD1	O14545;F8VNX8	TRAF-type zinc finger domain-containing protein 1	21.61	21.69	21.55	21.65	NaN	NaN	NaN	NaN	1	2	2	2
TRAM1	G3XAN4;Q15629	Translocating chain-associated membrane protein 1	23.01	22.2	22.87	22.62	NaN	NaN	21.6	NaN	2	2	2	2
TRAPPC3	A0A087WWM0;O43617;A0A087WYS5;A6NKE1	Trafficking protein particle complex subunit 3	21.65	22.15	21.37	21.47	NaN	NaN	NaN	20.58	2	1	2	2
TRIM21	P19474;H0YDP8	E3 ubiquitin-protein ligase TRIM21	25.89	25.92	25.77	25.99	26.59	25.87	26.38	26.43	13	13	15	13
TRIM25	A0A3B3IUA7;Q14258	E3 ubiquitin/ISG15 ligase TRIM25	22.81	23.27	23.28	23.27	22.02	21.91	21.89	21.94	4	4	4	4
TRIM28	Q13263;M0R0K9;M0R2I3;M0R3C0	Transcription intermediary factor 1-beta	23.82	24.01	24.1	24.04	23.56	23.57	23.64	23.57	7	7	7	7
TRIM3	O75382;A0A1W2PPI7;E9PMK8;A0A6Q8PGL5;A0A6Q8PF18;A0A6Q8PFX3;A0A6Q8PEY7;A0A6Q8PF74;A0A6Q8PGG4;A0A6Q8PF63;A0A6Q8PFB0;A0A6Q8PG16;A0A6Q8PGE9;A0A6Q8PFV0;C9J084;A0A6Q8PH06;A0A6Q8PFI4;A0A0J9YX34;A0A6Q8PHP4;A0A6Q8PFM2;A0A6Q8PHR6;A0A6Q8PHE9;A0A6Q8PFS5;A0A6Q8PHG4;Q9C040	Tripartite motif-containing protein 3	22.76	22.36	NaN	NaN	23.4	22.84	22.79	22.14	2	1	1	0
TRIM32	Q13049;Q5JVY0	E3 ubiquitin-protein ligase TRIM32	23.69	24.19	23.58	23.37	22.7	NaN	22.85	22.43	6	4	2	4
TRIM4	H7C0Q6;Q9C037	E3 ubiquitin-protein ligase TRIM4	22.11	22.25	22.66	22.75	22.9	23.4	22.71	22.17	2	2	1	2
TRIOBP	Q9H2D6;F6WYE2;H0Y5J9;M0QZB5;B1APN9;O75335	TRIO and F-actin-binding protein	22.51	22.61	22.02	22.55	22.6	NaN	NaN	21.82	3	5	3	2
TRIP13	Q15645;H0YAL2	Pachytene checkpoint protein 2 homolog	23.77	23.56	23.54	23.65	23.07	22.42	23.18	23.02	4	5	5	5
TRIP4	Q15650;H0YL91	Activating signal cointegrator 1	21.12	21.1	20.7	20.82	NaN	NaN	NaN	20.59	1	1	1	1
TRMT10C	Q7L0Y3;C9JVB6	Mitochondrial ribonuclease P protein 1	23.5	23.72	23.86	23.77	23.72	21.92	23.66	24.1	14	14	12	11
TRMT112	Q9UI30	Multifunctional methyltransferase subunit TRM112-like protein	27.51	27.18	27.42	27.51	27.64	27.22	27.83	27.87	5	5	6	6
TSPYL1	Q9H0U9	Testis-specific Y-encoded-like protein 1	22.81	22.61	22.46	22.39	NaN	NaN	24.09	24.08	2	2	2	1
TSPYL5	Q86VY4	Testis-specific Y-encoded-like protein 5	25.12	25.14	24.97	24.85	26.18	25.25	26.01	26.1	7	8	7	7
TSR1	Q2NL82;I3L1Q5	Pre-rRNA-processing protein TSR1 homolog	28.43	28.32	28.53	28.51	28.55	28.64	28.65	29.3	31	29	28	30
TSR3	Q9UJK0	Ribosome biogenesis protein TSR3 homolog	23.38	23.06	22.99	23.85	23.83	23.74	24.19	24.5	4	4	4	3
TTC37	Q6PGP7	Tetratricopeptide repeat protein 37	24.36	23.99	23.84	23.81	23.02	NaN	23.4	NaN	1	2	1	1
TTN	Q8WZ42;A0A0A0MTS7;A0A0A0MRA3	Titin	24.36	23.85	25.1	23.86	24.74	NaN	26.28	24.34	2	1	1	2
TUBA1A	Q71U36;P0DPH8;P0DPH7;Q6PEY2;V9GZ17	Tubulin alpha-1A chain;Tubulin alpha-3E chain	26.2	25.26	26.14	25.4	23.43	NaN	23.97	24.93	20	19	20	19
TUBA1B	P68363;C9JDS9	Tubulin alpha-1B chain	30.69	30.52	30.68	30.56	29.36	29.4	29.49	29.77	21	20	21	20
TUBA1C	F5H5D3;Q9BQE3;A0A1W2PQM2;F8VVB9;F8VQQ4;F8VRZ4;F8VS66;F8VWV9;F8VX09;C9K0S6;F8VRK0;Q9H853;A6NHL2;A0A7P0Z4A1;F8W0F6	Tubulin alpha-1C chain	23.96	22.68	23.81	23.17	22.15	NaN	22.87	23.53	20	19	20	18
TUBB	Q5JP53;P07437;Q5ST81;A6NNZ2;CON__ENSEMBL:ENSBTAP00000025008;Q9H4B7	Tubulin beta chain	29.36	29.16	29.35	29.35	28.05	27.87	28.4	28.61	19	19	19	19
TUBB2A	Q13885;Q9BVA1	Tubulin beta-2A chain;Tubulin beta-2B chain	24.55	24.46	24.61	24.6	23.52	23.31	23.45	23.65	18	17	17	18
TUBB3	Q13509;A0A0B4J269;G3V2A3;G3V5W4;G3V2R8;G3V3R4;G3V2N6;G3V3J6;G3V3W7	Tubulin beta-3 chain	26.4	26.5	26.61	26.63	25.25	24.97	24.68	24.98	16	15	15	15
TUBB4A	P04350;M0R2D3;M0R278;M0R0X0;M0QY85;M0QY37;M0QX14;M0QZL7;M0QYM7;M0R042;M0R1I1;M0R2T4;A0A075B724	Tubulin beta-4A chain	25.23	24.55	25.18	25.09	NaN	NaN	NaN	26.19	15	15	15	15
TUBB4B	P68371	Tubulin beta-4B chain	29.96	29.79	29.93	29.74	28.96	28.76	28.98	29.22	20	20	19	20
TUBB6	Q9BUF5;K7ESM5;K7EL29;K7ESQ3;K7EQT3;K7EJ64;K7ERA8;K7EJZ4;K7EN98;K7EPE5;K7ES63	Tubulin beta-6 chain	26.03	25.69	25.98	25.77	25.11	25.3	24.94	25.5	16	15	16	16
TUBB8	Q3ZCM7;A0A075B736;Q5SQY0	Tubulin beta-8 chain	25.05	24.05	25.91	25.12	22.35	22.85	22.78	25.3	8	8	8	8
TUFM	P49411;H3BNU3	Elongation factor Tu, mitochondrial	26.44	26.36	26.31	26.33	26.04	25.96	26.01	26.43	15	14	17	16
TWF1	Q12792;F8VS81;F8W1Q9;F8VRG3	Twinfilin-1	25.08	25.18	25.07	25.07	26.01	26.06	25.84	25.79	9	9	10	10
TWF2	A0A7I2V2U8;A0A7I2V5D3;Q6IBS0;D6RG15;A0A7I2V5B1;H0Y858;A0A7I2YQM6;A0A7I2V3T5;H7C5I2	Twinfilin-2	24.3	24.31	23.61	23.86	23.3	23.18	23.4	23.18	7	4	7	7
TXLNA	P40222	Alpha-taxilin	22.24	22.68	22.98	23.21	21.47	NaN	21.33	21.04	2	3	3	3
TXN	P10599	Thioredoxin	24.43	24.76	24.35	24.75	23.81	23.38	24.56	23.47	1	2	2	2
TXNDC17	I3L2R6;Q9BRA2;I3L0K2;I3L3M7	Thioredoxin domain-containing protein 17	23.6	23.56	23.99	23.7	NaN	NaN	23.54	NaN	2	2	2	2
TXNDC5	Q8NBS9	Thioredoxin domain-containing protein 5	22.76	23.47	23.01	22.75	NaN	NaN	22.31	22.26	3	3	3	3
TXNL1	O43396;K7ER96;K7EML9	Thioredoxin-like protein 1	21.61	21.39	21.08	21.45	NaN	NaN	NaN	NaN	2	2	1	3
TYK2	E9PM19;P29597;E9PPF2;K7EJR6;H0YE41	Tyrosine-protein kinase;Non-receptor tyrosine-protein kinase TYK2	22.86	23.52	23.25	23.04	23.29	NaN	22.97	23.11	4	6	5	5
TYMS	P04818	Thymidylate synthase	21.4	21.04	21.25	21.1	NaN	NaN	NaN	NaN	2	1	1	1
U2AF2	K7ENG2;P26368	Splicing factor U2AF 65 kDa subunit	24.62	23.35	24.03	23.88	24.38	24.43	23.68	24.81	2	2	2	2
UACA	F5H2B9;Q9BZF9;H0YNH8;H0YN48	Uveal autoantigen with coiled-coil domains and ankyrin repeats	23.23	23.23	22.78	22.88	24.3	NaN	23.32	23.09	6	6	5	5
UAP1	Q16222;Q3KQV9;A0A087X226	UDP-N-acetylhexosamine pyrophosphorylase;UDP-N-acetylgalactosamine pyrophosphorylase;UDP-N-acetylglucosamine pyrophosphorylase	25.14	24.74	25.16	24.6	23.32	21.54	22.95	23.1	10	11	9	10
UBA1	P22314;Q5JRR6;Q5JRR9;Q5JRS0;Q5JRS1;Q5JRS3;Q5JRS2	Ubiquitin-like modifier-activating enzyme 1	24.73	24.83	25.08	25.02	23.05	NaN	23.2	22.87	15	16	17	18
UBA5	A0A804HJ86;Q9GZZ9;E7EWE1;E7EQ61;C9J5W5;C9JRV9;C9J0F6	Ubiquitin-like modifier-activating enzyme 5	23.8	23.48	23.45	23.26	23.63	NaN	23.51	23.65	5	5	6	4
UBAP2L	Q14157;F8W726;Q5VU77	Ubiquitin-associated protein 2-like	23.58	23.54	23.3	23.28	22.89	NaN	24.26	23.25	3	3	2	2
UBE2C	O00762;A0A087WVK1	Ubiquitin-conjugating enzyme E2 C	21.68	22.42	22.49	22.09	NaN	NaN	NaN	NaN	2	1	2	2
UBE2L3	P68036;A0A1B0GUS4	Ubiquitin-conjugating enzyme E2 L3	22.84	23.55	23.22	23.31	21.87	NaN	21.84	21.4	3	2	3	3
UBE2M	P61081;M0QX69	NEDD8-conjugating enzyme Ubc12	21.64	21.65	21.4	21.68	NaN	NaN	NaN	NaN	1	1	1	2
UBE2N	P61088;F8VZ29;F8VSD4;F8VV71;Q5JXB2;F8VQQ8	Ubiquitin-conjugating enzyme E2 N;Putative ubiquitin-conjugating enzyme E2 N-like	23.22	23.45	23.26	23.49	22.87	NaN	23.01	22.79	3	3	3	2
UBE3C	Q15386	Ubiquitin-protein ligase E3C	22.53	22.92	23.12	22.76	NaN	NaN	NaN	NaN	3	2	3	3
UBQLN1	Q9UMX0;H0YDS0;Q9UHD9	Ubiquilin-1;Ubiquilin-2	22.21	22.23	22.25	22.2	NaN	NaN	NaN	20.33	1	1	2	2
UCHL1	P09936;D6RE83;D6R956;D6R974;D6RF53	Ubiquitin carboxyl-terminal hydrolase isozyme L1;Ubiquitin carboxyl-terminal hydrolase	25.07	25.25	25.08	25.27	22.96	22.2	23.38	23.41	5	5	5	5
UCHL5	H0Y4E0;H0Y6Y4;Q5LJA5;Q5LJA9;Q9Y5K5;H0Y4K0;H0Y636;Q5LJB0	Ubiquitin carboxyl-terminal hydrolase;Ubiquitin carboxyl-terminal hydrolase isozyme L5	21.44	21.33	21.44	21.65	NaN	NaN	NaN	NaN	1	1	1	1
UFM1	P61960;H0Y614	Ubiquitin-fold modifier 1	24.92	24.48	24.68	24.39	24.62	24.59	24.59	25.15	3	3	3	3
UGDH	O60701;D6RHF4;E9PBD2;E7ER95;E7ER83;E7ETF4;E7EV97	UDP-glucose 6-dehydrogenase	22.38	23.01	22.52	22.5	NaN	NaN	NaN	NaN	4	3	2	3
UMPS	P11172;E9PFD2;F2Z3P2;F2Z303;F8WDG4	Uridine 5-monophosphate synthase;Orotate phosphoribosyltransferase;Orotidine 5-phosphate decarboxylase	22.48	22.58	22.92	21.46	NaN	NaN	21.81	23.27	4	2	3	2
UNC45A	A0A1W2PNX8;Q9H3U1	Protein unc-45 homolog A	23.53	23.38	23.47	23.38	22.91	NaN	23.15	23.03	4	5	6	4
UPF2	Q9HAU5	Regulator of nonsense transcripts 2	22.53	22.21	22.06	22.2	22.22	NaN	22.3	22.48	3	2	3	3
UPF3B	Q9BZI7;A0A1B0GVA2	Regulator of nonsense transcripts 3B	23.27	23	23.36	23.08	23.37	23.03	23.29	24.19	3	3	3	3
UQCRC2	P22695;H3BRG4;H3BSJ9;H3BP04;H3BUE4;H3BUI9;A0A087WVZ4	Cytochrome b-c1 complex subunit 2, mitochondrial	27.24	26.68	26.86	26.95	26.64	26.75	26.81	27.52	12	12	13	10
UQCRH	P07919;A0A096LP55	Cytochrome b-c1 complex subunit 6, mitochondrial	24.69	24.83	24.34	24.48	23.45	NaN	23.51	23.06	3	2	2	3
UQCRQ	O14949	Cytochrome b-c1 complex subunit 8	25.14	24.91	24.92	24.96	24.72	23.52	24.29	25.28	4	4	4	4
USMG5	Q96IX5	Up-regulated during skeletal muscle growth protein 5	22.26	23.23	24.16	23.94	23.09	23.63	23.41	22.69	1	1	1	1
USP14	A6NJA2;P54578	Ubiquitin carboxyl-terminal hydrolase;Ubiquitin carboxyl-terminal hydrolase 14	22.67	23.7	23.98	23.96	22.32	NaN	NaN	21.88	4	3	3	3
USP16	Q9Y5T5;H9KVB6	Ubiquitin carboxyl-terminal hydrolase 16	23.04	23.65	23.16	23.3	23.4	NaN	24.13	23.41	1	1	3	3
USP5	P45974;F5H571	Ubiquitin carboxyl-terminal hydrolase 5	23.34	22.93	23.01	22.55	20.86	NaN	21.65	21.22	6	5	5	4
UTP11L	Q9Y3A2	Probable U3 small nucleolar RNA-associated protein 11	23.82	23.24	23.48	23.35	24.6	23.64	23.98	23.8	5	5	5	4
UTP14A	Q9BVJ6;X6RJY0;Q5TAP6	U3 small nucleolar RNA-associated protein 14 homolog A	26.12	25.97	25.97	25.9	25.8	25.75	25.98	26.52	25	27	26	24
UTP15	Q8TED0;H0Y8P4;D6RF65	U3 small nucleolar RNA-associated protein 15 homolog	23.48	23	22.29	23.12	23.65	22.61	23.79	23.72	2	3	2	3
UTP18	Q9Y5J1;J3KSR7;J3QR85;J3QLD6;J3QRG0	U3 small nucleolar RNA-associated protein 18 homolog	23.09	23.24	23.03	23.11	23.27	NaN	23.25	23.79	4	5	4	4
UTP23	Q9BRU9;G3XAM4;E5RGP0;E5RH13;E5RIC4	rRNA-processing protein UTP23 homolog	23.89	23.9	24.3	24.69	24.23	24.4	24.29	25.38	2	2	3	3
UTP3	Q9NQZ2	Something about silencing protein 10	25.59	25.83	25.66	25.57	26.09	26.25	25.79	25.57	5	5	4	5
UTRN	P46939;Q5T097	Utrophin	22.49	23.17	23.25	23.06	23	NaN	22.3	NaN	5	2	4	4
VAPA	Q9P0L0;J3QKM9;E5RK64;O95292	Vesicle-associated membrane protein-associated protein A	23.48	23.41	23.47	23.38	23.22	NaN	23.89	22.91	4	3	4	4
VARS	P26640;A0A140T936;A0A140T954;A2ABF4;A0A0G2JJT9	Valine--tRNA ligase	20.9	22.39	22.41	22.38	19.73	NaN	21.65	21.17	2	6	6	3
VAT1	Q99536;K7ESA3;K7EJM4;K7ERT7;K7ENX2;K7EM19	Synaptic vesicle membrane protein VAT-1 homolog	22.23	22.4	22.44	22.33	22.23	NaN	22.91	NaN	4	3	4	3
VBP1	P61758	Prefoldin subunit 3	22.17	21.96	22.32	21.99	NaN	NaN	NaN	23.24	1	1	1	2
VCL	P18206;A0A096LPE1	Vinculin	24.15	24.07	24.09	24.08	21.65	19.21	21.88	21.1	23	22	24	21
VCP	P55072;A0A7P0TAW3;C9JUP7;A0A7I2V540;A0A7P0T8A3;A0A7P0T8Q5;A0A7P0TAQ1;A0A7P0Z4C6;A0A7I2V2Y2;A0A7I2V5G8;A0A7P0TAY0;A0A7P0T971;A0A7P0TBK7;A0A7P0Z4D1;A0A7P0T946;A0A7P0TA22;A0A7P0T9X5;A0A7P0T8Q4;A0A7P0T8D6	Transitional endoplasmic reticulum ATPase	29.93	29.99	29.95	29.9	27.75	24.25	28.28	28.37	18	18	21	17
VDAC1	P21796;C9JI87	Voltage-dependent anion-selective channel protein 1	23.56	23.5	23.17	23.39	22.26	NaN	21.88	23.77	3	3	2	2
VDAC2	A0A0A0MR02;P45880;Q5JSD2;Q5JSD1;A2A3S1	Voltage-dependent anion-selective channel protein 2	23.22	23.2	23.41	23.84	22.02	NaN	22.51	23.06	4	5	5	5
VIM	P08670;B0YJC4;B0YJC5;A0A1B0GTT5;A0A1B0GVG8;H7C5W5;P41219;P17661;A0A1W2PR46;P14136;A0A1X7SBR3;K7ELP4;B4DIR1;K7EJU1;A0A1W2PRT3;K7EKH9;A0A1X7SCE1;F8W835	Vimentin	33.41	33.37	33.43	33.54	33.16	33.26	33.12	33	47	48	43	48
VPS28	E9PQR7;E9PM90;Q9UK41;E9PLM9;E9PR04	Vacuolar protein sorting-associated protein 28 homolog	NaN	22.55	22.54	22.75	21.86	23.35	22.7	22.67	0	1	1	1
VPS35	Q96QK1	Vacuolar protein sorting-associated protein 35	23.55	23.88	23.41	23.16	21.6	NaN	21.05	21.39	6	3	4	4
VPS4A	I3L4J1;Q9UN37	Vacuolar protein sorting-associated protein 4A	22.71	22.27	22.34	22.42	NaN	NaN	NaN	21.54	4	3	3	4
VTA1	Q9NP79;A0A087WY55;Q5TGM0	Vacuolar protein sorting-associated protein VTA1 homolog	22.93	23.35	22.24	22.61	22.46	NaN	22.66	22.21	4	2	3	3
WARS	P23381;H0YJP3;G3V3H8;G3V3Y5	Tryptophan--tRNA ligase, cytoplasmic;T1-TrpRS;T2-TrpRS	25.14	25.05	24.9	25.02	23.05	NaN	23.56	24.26	5	7	5	4
WBP11	Q9Y2W2;F5H5G4;F5GXS9	WW domain-binding protein 11	23.62	23.49	23.47	22.82	24.49	24.3	24.78	24.97	5	3	5	3
WBSCR22	O43709;F8WD87;F8WD67;E9PCQ7;F8VZ18;B3KR83;H7C170;F2Z3D9;H7C0G4	Probable 18S rRNA (guanine-N(7))-methyltransferase	27.56	27.29	27.57	27.5	27.4	28	27.35	28.2	9	8	8	9
WDR1	O75083;D6RD66	WD repeat-containing protein 1	25.45	24.93	25.08	25.2	24.16	23.7	24.3	25.05	17	15	16	16
WDR13	A0A087X091;Q9H1Z4	WD repeat-containing protein 13	21.53	21.68	21.66	21.51	21.39	NaN	21.27	21.39	1	1	1	2
WDR46	O15213	WD repeat-containing protein 46	22.8	22.9	23.04	22.98	22.55	NaN	21.92	22.92	1	2	1	2
WDR77	Q9BQA1;H0Y711	Methylosome protein 50	25.18	25.22	25.07	25.28	25.21	24.83	25.45	25.17	3	3	2	3
WDR83	Q9BRX9;F8VSE4;H0YIE8;G3V221;H7C0S9	WD repeat domain-containing protein 83	24.97	25.33	25.16	25.39	25.92	25.69	25.97	26.18	7	7	7	7
WNT5B	Q9H1J7;F5H7Q6;F5H364	Protein Wnt-5b;Protein Wnt	21.72	22.2	21.94	21.54	NaN	NaN	NaN	NaN	1	1	1	1
XPO1	O14980;A0A7I2V461;A0A7I2V2Y6;A0A7I2V3W6;A0A7I2V2H0;A0A7I2V2S3;A0A7I2V488;A0A7I2V6B9;A0A7I2YQV4;A0A7I2V3P3;A0A7I2V3N0;A0A7I2V4A3;A0A7I2YQX3;C9JKM9;C9J673;A0A7I2V2C5;A0A7I2V3J1;A0A7I2YQP1;F8WF71;A0A7P0Z4B7;C9IYM2	Exportin-1	24.1	24.04	23.78	23.61	21.52	21.18	21.79	22.08	13	13	11	13
XPO7	E7ESC6;Q9UIA9;H0YBE1;E5RIW1	Exportin-7	22.51	21.6	22.2	22.18	NaN	NaN	NaN	NaN	3	3	3	2
XPOT	O43592	Exportin-T	23.1	22.61	22.39	22.95	NaN	NaN	NaN	NaN	4	2	3	2
XRCC5	P13010	X-ray repair cross-complementing protein 5	22.57	22.71	22.19	22.79	22.41	NaN	22.7	22.73	2	2	2	1
XRCC6	P12956;B1AHC9	X-ray repair cross-complementing protein 6	23.51	23.25	23.05	23.05	23.18	22.71	23.56	23.36	7	6	6	7
XRN2	Q9H0D6	5-3 exoribonuclease 2	21.75	21.62	21.62	22.14	21.6	NaN	21.91	22.17	1	1	1	2
YARS	P54577;A0A6Q8PFX2;A0A0C4DGZ5;A0A6Q8PFX4;A0A6Q8PF15;A0A6Q8PFC1	Tyrosine--tRNA ligase, cytoplasmic;Tyrosine--tRNA ligase, cytoplasmic, N-terminally processed	23.33	23.31	23.23	23.4	21.65	NaN	21.91	21.83	9	9	11	11
YBX1	P67809;H0Y449;C9J5V9;Q9Y2T7	Nuclease-sensitive element-binding protein 1	25.87	26.33	26.42	26.67	26.26	26.32	26.18	26.06	11	10	8	10
YBX3	P16989;A0A0D9SEI8	Y-box-binding protein 3	25.08	25.42	25.42	25.27	25.9	26.33	26.51	26.2	7	7	7	7
YIF1B	Q5BJH7;K7ERQ0;K7ERY2;K7EPQ7	Protein YIF1B	21	21.58	21.58	21.33	NaN	NaN	NaN	NaN	2	1	1	2
YKT6	A0A7I2V4L6;O15498;A0A7I2V3A1;A0A7I2V3V7	Synaptobrevin homolog YKT6	23.31	22.77	22.86	22.67	21.56	NaN	NaN	22.12	4	4	5	4
YME1L1	Q96TA2;Q96I63;R4GNA5;Q5T8D1;Q5T8D2	ATP-dependent zinc metalloprotease YME1L1	26.98	26.85	27	26.94	25.82	25.86	25.56	25.95	24	24	24	25
YWHAB	P31946;Q4VY20;Q4VY19;A0A0J9YWE8;A0A0J9YWZ2	14-3-3 protein beta/alpha;14-3-3 protein beta/alpha, N-terminally processed	26.89	26.87	26.92	26.92	25.6	25.54	25.54	25.23	9	10	10	10
YWHAE	P62258;B4DJF2;I3L3T1;K7EIT4;K7EM20;I3L0W5	14-3-3 protein epsilon	29.1	28.96	29.02	29.39	27.23	26.4	27.15	26.94	17	16	17	17
YWHAG	P61981	14-3-3 protein gamma;14-3-3 protein gamma, N-terminally processed	26.09	26.5	26.55	26.64	25.01	23.22	24.33	24.23	8	10	9	8
YWHAH	Q04917;A2IDB2;F8WEB6;A2IDB1	14-3-3 protein eta	23.86	24.26	23.93	24.1	22.11	NaN	20.26	22.05	8	7	9	9
YWHAQ	P27348;E9PG15	14-3-3 protein theta	27.9	27.81	27.92	27.86	25.08	23.11	25.02	24.9	12	12	12	12
YWHAZ	P63104;E7EX29;B0AZS6;E7ESK7;B7Z2E6;H0YB80;E5RIR4;E9PD24;E7EVZ2;E5RGE1	14-3-3 protein zeta/delta	28.43	28.47	28.43	28.57	26.71	26.37	26.89	26.4	13	12	12	13
YY1	H0YJV7;P25490;H0YJU4;O15391	Transcriptional repressor protein YY1;Transcription factor YY2	21.59	22.26	21.78	22.27	24.11	23.35	23.41	22.5	1	1	1	1
ZBTB10	Q96DT7	Zinc finger and BTB domain-containing protein 10	23.19	22.92	23.1	22.94	23.83	NaN	23.33	24.02	4	3	3	3
ZC3H15	Q8WU90;F8WB26;H7C466	Zinc finger CCCH domain-containing protein 15	23.46	23.01	23.29	23.45	23.4	22.72	23.63	24.26	2	3	5	4
ZC3H6	P61129	Zinc finger CCCH domain-containing protein 6	25.33	24.89	25.23	25.18	25.47	26.66	25.4	24.2	1	1	1	1
ZC3HAV1	Q7Z2W4;C9J6P4;A0A7P0T8C6	Zinc finger CCCH-type antiviral protein 1	22.86	23.06	23.34	23.23	21.84	NaN	21.97	22.2	5	7	7	6
ZCCHC17	A0A0D9SEW3;A0A087WXF8;Q9NP64;A0A087WYV3;A0A087WXU5;A0A087WYF0	Nucleolar protein of 40 kDa	23.5	23.81	23.66	24	23.8	24.04	23.81	23.75	5	4	4	4
ZCCHC4	Q9H5U6;A0A087X0K5;H0Y8V8	Zinc finger CCHC domain-containing protein 4	22.93	22.72	23.46	22.61	23.97	23.04	23.64	23.77	2	2	2	2
ZFP91	Q96JP5;A0A0A6YYC7;H3BTR0	E3 ubiquitin-protein ligase ZFP91	23.4	23.37	23.01	23.75	24.41	23.99	23.94	24.35	4	4	5	5
ZNF207	J3QRS9;X6R4W8;O43670;J3KS31;J3QS27;J3KTL1;J3KRB6;J3KRW6;H0Y3M2	BUB3-interacting and GLEBS motif-containing protein ZNF207	25.66	25.89	25.81	25.84	26.18	25.73	26.08	25.76	5	5	5	5
ZNF593	O00488;A9J4F5	Zinc finger protein 593	28.52	28.52	28.58	28.06	29.06	29.08	29.29	29.25	8	8	8	8
ZNF622	Q969S3	Zinc finger protein 622	21.89	21.65	21.48	22.11	NaN	NaN	NaN	NaN	1	2	2	1
ZNF787	Q6DD87	Zinc finger protein 787	25.24	25.32	24.88	25.06	25.51	24.44	25.32	26.23	3	4	3	1
ZNHIT6	Q9NWK9	Box C/D snoRNA protein 1	22.45	22.7	23.14	22.9	23.73	22.93	23.34	24.5	4	6	5	4
