# Supplementary material for: TBC1D22B Regulates ER‐to‐Golgi Trafficking via RAB1B Inactivation and Promotes Oncogenic Programs in Breast Cancer
Source: Adv Sci (Weinh). 2025 Aug 29;12(43):e02269. doi: 10.1002/advs.202502269 (PMC12631847; doi:10.1002/advs.202502269)
Supplement: Supplementary file 8 — Supporting Information [file ADVS-12-e02269-s006.xlsx]

## Sheet: 1. Significant 22B vs. EV
Gene Name	Protein IDs	Protein Name	Fold Change (Log2)	p.adj	p.val	LFQ 22B1	LFQ 22B2	LFQ 22B3	LFQ 22B4	LFQ EV1	LFQ EV2	LFQ EV3	LFQ EV4	Pep 22B1	Pep 22B2	Pep 22B3	Pep 22B4	Peptide filter
AARS1	P49588;H3BPK7;A0A6Q8PGN5;A0A6Q8PF33;A0A6Q8PGE8;A0A6Q8PGR9;A0A6Q8PFY2;A0A6Q8PFK3;A0A6Q8PGB5;A0A6Q8PHJ2;A0A6Q8PH44;A0A6Q8PHP7;A0A6Q8PHP3;A0A6Q8PF77;A0A6Q8PG28;A0A6Q8PG62;A0A6Q8PGI8	Alanine--tRNA ligase, cytoplasmic	3.62	0.00051	5.5e-05	23.14	23.93	23.73	23.24	19.43	NaN	19.15	21.08	6	8	10	8	+
ABCD3	A0A3B3ITW3;P28288	ATP-binding cassette sub-family D member 3	1.58	0.0022	0.00046	24	23.4	23.98	23.82	NaN	NaN	22.48	21.97	4	3	2	2	+
ACLY	P53396;K7ESG8;K7EIE7	ATP-citrate synthase	2.36	0.004	0.001	24.95	25.25	25.23	24.66	23.61	NaN	21.45	22.93	18	15	16	16	+
ACOT7	O00154;K7EKP8	Cytosolic acyl coenzyme A thioester hydrolase	1.05	0.013	0.0046	22.4	22.25	22.33	22.28	20.61	NaN	21.81	21.36	3	3	3	3	+
ACSL3	A0A7P0T8L6;A0A7P0TA76;O95573;A0A7P0TBB1;A0A7P0TB52;H7BYZ7;A0A7P0T905;F5GWH2;A0A7P0TBL9	Long-chain-fatty-acid--CoA ligase 3	1.42	0.0022	0.00047	24.66	24.29	24.53	24.54	23.26	NaN	22.5	23.49	8	8	8	6	+
ACTR1A	P61163;R4GMT0;A0A1B0GVS3;P42025	Alpha-centractin;Beta-centractin	1.15	0.021	0.009	25.11	24.45	25.41	24.89	NaN	NaN	23.49	24.15	3	3	3	4	+
ADH5	P11766;H0YAG8;D6RAY0;D6R9G2;D6RFE4	Alcohol dehydrogenase class-3	1	0.0092	0.003	23.99	23.25	23.88	23.59	22.5	22.45	23.31	22.47	5	4	6	5	+
AFG3L2	Q9Y4W6;K7EP56	AFG3-like protein 2	1.71	0.0058	0.0016	23.77	22.76	22.65	22.97	21.52	NaN	NaN	21.12	6	5	4	4	+
AIFM1	A0A6Q8PFA7;A0A6Q8PFQ8;A0A6Q8PFS4;A0A7I2PK44;A0A6Q8PG15;A0A6Q8PFM5;A0A6Q8PFE1;O95831;A0A7I2RLJ8;A0A6Q8PHC0;A0A6Q8PHJ9;A0A6Q8PFW2;A0A6Q8PF87;E9PMA0;A0A6Q8PFN1	Apoptosis-inducing factor 1, mitochondrial	1.67	0.0012	0.00019	24.6	24.36	24.45	24.25	22.69	NaN	22.24	23.31	7	9	9	10	+
ALDH3A2	P51648;A0A5F9ZHI5;A0A5F9ZHN9;J3QRD1;A0A5F9ZGX4;A0A5F9ZI12;A0A5K1VW72;J3QS00;I3L1M4;A0A5F9ZHZ9;I3L2W1;E9PNN6;A8MYB8;I3L3I9;J3QKK9;C9JMC5;A0A5F9ZHP6;I3L0X1;J3KTG1;A0A0D9SGC3;P30838;P43353;C9JKT2	Fatty aldehyde dehydrogenase	1.65	0.00029	2e-05	23.55	23.26	23.3	23.16	21.47	NaN	21.57	21.97	4	3	4	5	+
ALDOA	P04075;J3KPS3;H3BQN4;H3BPS8;H3BUH7;H3BR04;H3BMQ8;H3BU78;H3BR68	Fructose-bisphosphate aldolase A;Fructose-bisphosphate aldolase	1.21	0.0077	0.0024	24.02	24.12	23.83	23.81	22.79	NaN	23.31	22.11	11	9	8	11	+
ANXA1	P04083;Q5T3N1;Q5T3N0	Annexin A1;Annexin	2	0.00083	0.00011	26.95	27.01	27	27.22	25.46	24.05	25.47	25.23	16	17	16	16	+
ANXA5	P08758;D6RBL5;D6RBE9;E9PHT9;D6RCN3	Annexin A5;Annexin	2.05	8.9e-05	1.1e-06	24.97	25.29	25.01	25.28	23	NaN	23.17	23.08	15	14	13	14	+
ANXA6	P08133;E5RK69;E7EMC6;E5RJF5;E5RK63;E5RFF0;E5RIU8;E5RJR0;E5RI05;H0YC77	Annexin A6;Annexin	2.38	0.00012	2.7e-06	23.62	23.69	23.57	23.48	21.03	NaN	20.94	21.65	6	8	7	7	+
ARCN1	B0YIW6;P48444;Q6P1Q5;E9PK34	Coatomer subunit delta	1.73	0.00093	0.00014	24.64	24.74	24.89	24.53	23.02	22.19	23.09	23.59	11	10	11	11	+
ARF1	P84077;P61204;F5H423;F5H0C7;H0YGG7	ADP-ribosylation factor 1;ADP-ribosylation factor 3	1.56	0.024	0.011	26.6	26.87	26.7	26.78	25.69	23.5	26.02	25.48	5	6	7	6	+
ARF4	P18085;C9JPM4;C9JAK5;U3KQF2	ADP-ribosylation factor 4	1.36	0.00024	1.3e-05	26.43	26.44	26.39	26.47	25.15	24.68	25.28	25.19	5	6	7	6	+
ARF5	C9J1Z8;P84085;F5H1V1;F5H6T5;F8WDB3	ADP-ribosylation factor 5	1	0.019	0.0075	22.36	22.91	22.86	23.58	21.81	NaN	21.83	22.15	2	4	5	3	+
ARFGEF1	Q9Y6D6;E5RIF2;E5RHL7;E5RHZ1;E5RJN9	Brefeldin A-inhibited guanine nucleotide-exchange protein 1	6.04	0.0051	0.0014	24.71	25.53	22.26	25.5	16.89	20.03	NaN	NaN	30	28	26	25	+
ARFGEF2	A0A7P0TA34;A0A7P0T7Z2;Q9Y6D5;A0A7P0T9L9;A0A7P0T9L6;A0A7P0Z446	Brefeldin A-inhibited guanine nucleotide-exchange protein 2	2.11	0.0018	0.00035	25.01	24.56	24.5	24.8	22.6	NaN	NaN	NaN	14	12	12	11	+
ARHGDIA	J3KTF8;J3QQX2;P52565;J3KRE2;J3KRY1;J3KS60	Rho GDP-dissociation inhibitor 1	1.52	0.00078	0.0001	24.76	24.82	24.9	25.07	23.73	NaN	23.45	22.93	5	5	5	5	+
ARHGEF2	V9GYM8;A0A5F9ZI21;Q92974;Q5VY93;V9GZ14;V9GYF5;V9GYG5;V9GZ58	Rho guanine nucleotide exchange factor 2	1.1	0.028	0.013	25.15	25.31	25.15	25.45	24.41	23.03	24.31	24.91	17	18	16	18	+
ARL1	F8VYN9;P40616;F8VP99;F8VP63;B4DZG7	ADP-ribosylation factor-like protein 1	1.28	0.0014	0.00024	24.06	23.84	23.8	24.01	22.59	NaN	23.04	22.3	2	2	2	2	+
ASNS	P08243;F8WEJ5;C9J057;C9JLN6;C9JM09;C9JT45	Asparagine synthetase [glutamine-hydrolyzing]	2.2	0.0019	0.00039	22.74	23.1	22.92	22.74	19.69	NaN	20.94	21.39	6	7	7	5	+
ATIC	P31939;H7C1S2;F8WEF0;C9JLK0	Bifunctional purine biosynthesis protein PURH;Phosphoribosylaminoimidazolecarboxamide formyltransferase;IMP cyclohydrolase	2.63	0.0042	0.0011	23.81	23.56	23.65	23.52	21.84	NaN	19.5	21.66	6	6	5	5	+
ATP2A2	P16615;H7C5W9;O14983;Q93084;A0A0C4DH86;H3BVB2	Sarcoplasmic/endoplasmic reticulum calcium ATPase 2	1.78	0.00022	1e-05	24.27	24.49	24.59	24.74	22.95	NaN	22.52	22.76	9	11	11	9	+
ATP2B1	P20020;E7ERY9;A0A804HKZ0;Q16720;A0A2R8Y4R4;A0A2U3U055;A0A2U3TZI3;Q01814;H0YHH6;A0A0U1RQU3;F8W1V5;A0A2R8Y535	Plasma membrane calcium-transporting ATPase 1;Calcium-transporting ATPase	3.97	0.001	0.00016	24.4	24.88	24.71	24.58	19.46	22.29	NaN	20.27	11	9	10	12	+
ATP5A1	P25705;K7ERX7;K7EK77;K7EJP1;K7EQH4;K7ENJ4;K7ESA0	ATP synthase subunit alpha, mitochondrial	1.1	0.0045	0.0012	25.5	25.41	25.42	25.26	24.41	23.58	24.63	24.58	11	13	12	13	+
ATP5F1A	P05023;M0R116;A0A2R8YEY8;A0A0A0MT26;P13637;B1AKY9;P50993;H0Y7C1;M0QXF2;Q13733;P20648;Q5TC01;E9PRA5;P54707	Sodium/potassium-transporting ATPase subunit alpha-1	1.02	0.00074	9e-05	24.32	24.11	24.13	24.17	23.18	NaN	23.25	23.07	18	19	19	17	+
ATP5F1B	P06576;H0YH81;F8W079;F8W0P7;H0YI37	ATP synthase subunit beta, mitochondrial;ATP synthase subunit beta	2.3	0.0016	0.00029	25.23	25.19	25.09	25.12	23.28	21.87	23.94	22.34	11	10	12	12	+
ATXN10	Q9UBB4;A0A1W2PQD2;B1AHE4	Ataxin-10	1.01	0.023	0.0095	21.77	21.4	21.58	21.84	NaN	NaN	NaN	20.63	4	3	4	5	+
B4GALT1	P15291;Q86XA6	Beta-1,4-galactosyltransferase 1;Lactose synthase A protein;N-acetyllactosamine synthase;Beta-N-acetylglucosaminylglycopeptide beta-1,4-galactosyltransferase;Beta-N-acetylglucosaminyl-glycolipid beta-1,4-galactosyltransferase;Processed beta-1,4-galactosyltransferase 1	3.67	4.6e-05	2.6e-07	24.05	23.74	23.87	23.79	20.24	NaN	20.62	19.72	3	3	3	3	+
BAG2	O95816	BAG family molecular chaperone regulator 2	1.68	0.00019	6.5e-06	26.1	26.52	26.14	26.17	24.46	NaN	24.58	24.6	5	7	6	5	+
CACYBP	Q9HB71	Calcyclin-binding protein	1.29	0.0009	0.00013	24.57	24.56	24.57	24.71	23.15	NaN	23.7	23.1	7	6	6	6	+
CAD	F8VPD4;P27708;H7BZB3;H7C2E4	CAD protein;Glutamine-dependent carbamoyl-phosphate synthase;Aspartate carbamoyltransferase;Dihydroorotase	1.1	0.019	0.0077	23.35	23.32	23.51	23.13	22.77	NaN	22.49	21.44	4	6	7	5	+
CALCOCO1	Q9P1Z2;H3BRW8;F8VQE3	Calcium-binding and coiled-coil domain-containing protein 1	2.97	0.00034	2.5e-05	23.39	23.17	23.17	23.46	NaN	NaN	20.33	NaN	6	7	6	7	+
CALCOCO2	Q13137;D6REB0;D6RJE7;D6RF70;H0Y9G3;H0YBP4;I3L4E1;I3L493;D6RBI4	Calcium-binding and coiled-coil domain-containing protein 2	4.6	1.4e-05	3.1e-08	23.37	23.37	23.26	23.45	NaN	NaN	18.87	18.66	10	9	9	9	+
CALR	P27797;A0A7P0T861;K7EL50;K7EJB9	Calreticulin	2.27	0.0031	0.00072	25.15	25.05	25.2	25.45	21.59	24.01	22.75	23.42	11	13	13	13	+
CALU	O43852;H0Y875	Calumenin	1.94	0.0062	0.0018	23.14	23.17	23.08	23.2	22.31	NaN	20.27	21.05	5	5	7	6	+
CAND1	Q86VP6;A0A0C4DGH5;H0YH27	Cullin-associated NEDD8-dissociated protein 1	2.98	0.0059	0.0017	23.59	23.4	23.43	22.64	18.7	21.84	19.24	21.36	9	11	11	10	+
CANX	P27824;A0A7P0TAE9;A0A7P0T840;A0A7P0T937;A0A7P0TB65;A0A7P0Z484;A0A7P0T8G1;A0A7P0T9L0;D6RGY2;A0A7P0Z4D6;A0A7P0TAR9;A0A7P0Z4H2;A0A7P0TAN9;A0A7P0T8N1;D6RAU8;D6RFL1;D6RAQ8;D6RD16	Calnexin	2.76	0.00011	2.2e-06	25.43	25.34	25.39	25.33	22.41	21.97	22.8	23.27	13	12	13	10	+
CAP1	Q01518;Q5T0R1;Q5T0R9;Q5T0R7;Q5T0R6;Q5T0R5;Q5T0R4;Q5T0R3;Q5T0R2;Q5T0S3;Q5T0R8	Adenylyl cyclase-associated protein 1;Adenylyl cyclase-associated protein	1.94	0.00087	0.00012	26.6	26.79	26.76	26.79	25.38	NaN	24.85	24.14	12	15	14	12	+
CAPN2	P17655	Calpain-2 catalytic subunit	3.82	0.00027	1.8e-05	23.12	23.39	23.2	23.71	19.53	NaN	NaN	NaN	4	5	5	4	+
CAPNS1	U3KQE2;K7EIV0;A0A075B7C0;A0A0C4DGQ5;P04632;U3KPR7;K7EM73;K7EKD8;K7ELJ7;Q96L46	Calpain small subunit 1	1.23	0.0099	0.0034	23.59	24.05	23.96	24.12	NaN	NaN	23.11	22.3	4	4	4	3	+
CAVIN3	Q969G5;E9PIE3	Protein kinase C delta-binding protein	1.28	0.00088	0.00012	23.53	23.36	23.69	23.41	22.37	NaN	21.88	22.39	6	4	5	4	+
CBR1	P16152;E9PQ63;A8MTM1	Carbonyl reductase [NADPH] 1	1	0.0077	0.0024	23.41	22.77	23.02	23.11	21.82	NaN	21.93	22.49	5	5	6	4	+
CCT2	P78371;F5GWF6;F8VQ14	T-complex protein 1 subunit beta	2.13	0.00093	0.00014	26.17	26.22	26.34	26.31	24.26	23.03	24.72	24.51	18	19	20	18	+
CCT3	P49368;B4DUR8;Q5SZX6;E9PRC8;Q5SZX9;Q5SZW8;E9PQ35;E9PM09	T-complex protein 1 subunit gamma	1.61	0.0007	8.5e-05	25.67	25.33	25.54	25.46	24.05	23.19	24.32	24	16	17	19	17	+
CCT4	P50991	T-complex protein 1 subunit delta	1.74	0.0005	5.1e-05	26.16	26.19	26.1	26	24.67	23.61	24.62	24.59	11	13	13	12	+
CCT5	P48643;B7ZAR1;E9PCA1;E7ENZ3;D6RIZ7;H0Y914	T-complex protein 1 subunit epsilon	2.18	0.00088	0.00012	25.16	25.25	25.2	25.29	23.39	21.95	23.71	23.12	12	14	16	11	+
CCT6A	P40227	T-complex protein 1 subunit zeta	2.27	0.0016	0.00028	25.95	25.98	26.1	26.11	24.55	22.46	24.06	24	13	14	14	13	+
CCT7	Q99832;F8WAM2	T-complex protein 1 subunit eta	2.2	0.00037	2.8e-05	25.48	25.6	25.53	25.56	23.65	22.43	23.78	23.51	12	14	12	13	+
CCT8	P50990;H7C4C8;H7C2U0	T-complex protein 1 subunit theta	1.6	0.0002	8.2e-06	26.91	26.91	26.81	26.77	25.41	24.83	25.56	25.19	22	21	21	20	+
CDC42	P60953;A0A590UJK8;Q5JYX0;A0A494C1M1;A0A494BZX6;A0A3B3IRV0	Cell division control protein 42 homolog	1.25	0.02	0.0084	25.71	25.71	25.94	25.78	24.69	23.3	24.95	25.21	6	6	7	6	+
CDCP1	Q9H5V8	CUB domain-containing protein 1	1.67	0.0071	0.0021	22.92	22.52	22.14	22.84	NaN	NaN	21.44	20.44	5	3	3	3	+
CDKN2A	J3QRG6;P42771;K7ES20;K7ENC6;P42772	Cyclin-dependent kinase inhibitor 2A;Cyclin-dependent kinase 4 inhibitor B	1.84	0.00012	2.7e-06	24.47	24.43	24.44	24.63	22.43	NaN	22.78	22.75	4	4	4	4	+
CHCHD3	C9JRZ6;F8WAR4;Q9NX63;A0A286YEX5	MICOS complex subunit MIC19	2.53	7.1e-05	6.8e-07	24.67	25.01	25.47	25.1	22.27	22.86	22.39	22.6	4	3	4	5	+
CISD1	Q9NZ45	CDGSH iron-sulfur domain-containing protein 1	1.43	0.0019	0.00038	24.33	24.54	23.95	24.16	22.67	NaN	NaN	22.96	2	2	2	2	+
CKAP4	Q07065	Cytoskeleton-associated protein 4	3.63	0.00037	3e-05	23.66	24.27	23.7	23.85	20.24	NaN	NaN	NaN	17	17	17	18	+
CLIC1	O00299	Chloride intracellular channel protein 1	1.05	0.00036	2.8e-05	26.58	26.29	26.47	26.44	25.23	25.39	25.42	25.54	7	8	9	9	+
CLIC4	Q9Y696	Chloride intracellular channel protein 4	1.26	0.0047	0.0012	23.33	23.23	23.01	23.27	22.58	21.51	21.42	22.31	5	5	7	6	+
CMPK1	P30085;A0A494BXC7;Q5T0D2	UMP-CMP kinase	1.3	0.0022	0.00048	22.39	22.71	22.44	22.26	21.34	NaN	NaN	20.97	4	4	5	4	+
COPA	P53621;A0A3B3IT15;A0A3B3IS84;A0A3B3ISC6;A0A3B3IU89;A0A3B3ITV3;A0A3B3ISK1;A0A3B3ITI7;A0A3B3IU78;A0A3B3IS23;A0A3B3ITX2	Coatomer subunit alpha;Xenin;Proxenin	2.24	0.0005	4.9e-05	25.33	25.01	25.39	25.11	23.3	21.98	23.29	23.33	21	21	21	22	+
COPB1	P53618;E9PP73;E9PP63;E9PKQ1	Coatomer subunit beta	2.02	0.0006	6.9e-05	24.67	25.04	24.63	24.6	22.92	NaN	22.1	23.13	10	10	9	9	+
COPB2	A0A7I2V258;H0Y938;H0YAC7;P35606;A0A7I2V3G0;A0A7I2YQF9;D6RBZ7;D6RCL6;D6RBG7;D6RBT6;D6R997	Coatomer subunit beta	4.68	0.00043	3.6e-05	23.25	23.09	23.31	24.08	NaN	NaN	NaN	18.76	11	10	10	8	+
COPE	O14579;M0QXB4;M0R061	Coatomer subunit epsilon	3.26	0.00024	1.4e-05	24.43	24.34	24.1	24.38	NaN	NaN	21.05	NaN	4	4	3	4	+
COPG1	Q9Y678;H0Y8X7;Q9UBF2;D6RG17	Coatomer subunit gamma-1	3.42	0.0018	0.00034	24.19	24.07	23.9	23.8	21.83	20.85	NaN	19.04	9	10	10	11	+
COTL1	Q14019;H3BT58	Coactosin-like protein	1.01	0.016	0.0059	23.8	24.09	24.71	24.38	23.44	NaN	23.49	22.78	5	4	5	4	+
CPNE1	F2Z2V0;B0QZ18;Q99829;Q5JX56;Q5JX58;Q5JX59;Q5JX60;Q5JX44;E7ENH5;A6PVH9;Q5JX55;Q5JX54;H0Y524;Q5JX61;Q5JX52;Q5JX45	Copine-1	1.03	0.013	0.0049	22.46	22.74	22.17	22.54	NaN	NaN	21.14	21.76	2	3	2	3	+
CPT1A	P50416	Carnitine O-palmitoyltransferase 1, liver isoform	1	0.001	0.00015	23.24	23.26	23.47	23.51	22.27	NaN	22.42	22.43	3	4	3	3	+
CRK	P46108;I3L297	Adapter molecule crk	1.12	0.019	0.0077	21.95	22.36	22.02	21.82	NaN	NaN	NaN	20.92	2	2	2	2	+
CSTB	P04080;A0A1W2PQG6;A0A1W2PS52	Cystatin-B	1.55	0.0006	6.8e-05	26.55	26.74	26.61	26.42	25.54	24.6	25.26	24.73	5	6	6	6	+
CTNND1	A0A669KB05;C9JZR2;H0YC95;O60716;A0A669KB62;A0A804HIL4;A0A804HK15;A0A804HJM1;E9PKY0;E9PKL1	Catenin delta-1	1.19	0.0026	0.00057	24.29	24.33	24.33	24.27	23.16	NaN	22.66	23.54	8	8	7	7	+
CTPS1	P17812;A0A3B3IRI2;B4E1E0;A0A3B3IRQ8;A0A3B3ITF6;A0A3B3ITB8;A0A3B3ITH9;Q9NRF8;A0A3B3ISY3	CTP synthase 1;CTP synthase	1.78	0.0016	0.00029	23.73	23.57	23.37	23.4	21.11	22.28	22.36	21.2	6	7	8	6	+
CYC1	P08574	Cytochrome c1, heme protein, mitochondrial	2.27	0.043	0.022	26.56	26.77	26.79	26.68	24.88	21.56	25.32	25.94	7	6	7	6	+
DCTN1	E7EX90;A0A7P0Z4C3;A0A804CDA6;Q14203;Q6AWB1	Dynactin subunit 1	1.28	0.011	0.0039	21.9	22.18	22.03	22.41	NaN	NaN	NaN	20.85	3	3	2	2	+
DCTN2	A0A7I2V4H4;Q13561;A8K8J9;A0A7I2V4Y9;H0YI98;F8W1I6;F8VW18;A0A7I2V390;H0YHL1;F8VRV7;F8W0U6;A0A7I2V2Z2	Dynactin subunit 2	1.1	0.021	0.0087	23.2	22.54	23.68	22.54	22.08	NaN	22.07	21.5	4	5	5	4	+
DDOST	P39656;A0A0C4DGS1;U3KQ84	Dolichyl-diphosphooligosaccharide--protein glycosyltransferase 48 kDa subunit	2.48	0.00041	3.4e-05	24.8	24.09	24.72	24.19	NaN	NaN	22	21.93	9	8	8	6	+
DHCR24	A0A0A0MTI1;Q15392	Delta(24)-sterol reductase	1.6	0.004	0.001	24.83	24.87	24.8	24.46	NaN	NaN	NaN	23.14	3	3	3	3	+
DHCR7	A0A804HJQ7;A0A804HI25;Q9UBM7;E9PJ54;E9PM00;A0A804HJI8;A0A804HL56;E9PRL8;E9PQ71;E9PIP9;H0YE57	7-dehydrocholesterol reductase	2.72	0.0011	0.00018	24.77	24.33	24.63	24.46	22.33	NaN	22.45	20.69	5	5	4	5	+
DNAAF5	Q86Y56;H0Y650;E9PGY2	Dynein assembly factor 5, axonemal	1.17	0.023	0.0096	22.62	22.22	22.7	22	20.75	NaN	NaN	21.68	3	4	3	3	+
DNAJA1	P31689	DnaJ homolog subfamily A member 1	1.09	0.0005	5.2e-05	27.17	26.96	27.1	27.1	26.03	25.69	26.05	26.23	13	12	13	11	+
DNAJB12	J3KPS0;Q9NXW2;V9GYN7;V9GY70	DnaJ homolog subfamily B member 12	2.24	0.0014	0.00024	25.21	23.98	24.18	24	22.01	NaN	22.6	21.69	6	5	5	5	+
DPYSL2	A0A1C7CYX9;Q16555;E5RFU4;H0YBT4;E9PD68;Q14195;Q14194	Dihydropyrimidinase-related protein 2	1.86	0.0002	8.7e-06	27.54	27.28	27.47	27.3	25.24	25.38	25.4	26.12	17	15	16	18	+
DYNC1H1	Q14204;A0A7P0T9C4;A0A7P0TA13;A0A2R8Y5T0;A0A2R8Y706;A0A7P0T9R4;A0A7P0TAW9;A0A7P0T7V5;A0A7P0T916;A0A7P0T8N2;A0A7P0TBJ7;A0A7P0TAF3;A0A7P0TB75;A0A2R8Y6H2;A0A7P0T9K2;A0A7P0T9F1;A0A7P0T8W5;A0A2R8YFZ7;A0A7P0TAM4;A0A7P0T825;A0A7P0TB64;A0A7P0TAV5;A0A7P0T990;A0A804HHY6;A0A7P0T942;A0A2R8YGC7;A0A7P0T9S3;A0A7P0T934;A0A7P0T9Y3;A0A7P0TBC9;A0A7P0TAS7;A0A7P0TB96	Cytoplasmic dynein 1 heavy chain 1	2.39	0.015	0.0058	24.94	24.89	24.88	24.81	23.61	20.14	23.2	22.99	47	45	47	35	+
EEF1D	P29692;E9PRY8;E9PK01;E9PL12;A0A087X1X7;E9PQZ1;E9PI39;E9PQ49;E9PPR1;E9PMW7;E9PIZ1;H0YCK7;E9PK06;H0YE58;E9PK72;E9PKK3;E9PQC9;E9PJD0;E9PNW6	Elongation factor 1-delta	1.02	0.0011	0.00018	25.56	25.47	25.42	25.49	24.63	24.45	24.73	24.07	9	9	9	8	+
EEF1G	P26641	Elongation factor 1-gamma	1.6	0.0006	6.7e-05	24.75	24.44	24.93	24.98	22.94	22.72	23.45	23.6	10	8	8	7	+
EEF2	P13639;M0R0I6	Elongation factor 2	1.18	0.00024	1.3e-05	26.58	26.62	26.57	26.56	25.46	25.23	25.64	25.27	31	31	30	30	+
EGFR	P00533;E9PFD7;Q504U8;C9JYS6;J3KTI5;H3BLT0;B4DTR1;J3QLU9;A0A0A0MSE1;P04626;Q15303	Epidermal growth factor receptor;Receptor protein-tyrosine kinase	2.03	0.0011	0.00018	24.45	24.07	24.43	24.15	23.32	22	21.73	21.92	11	10	10	9	+
EHD2	Q9NZN4	EH domain-containing protein 2	2.07	0.0052	0.0014	24.58	24.29	24.36	24.2	21.68	NaN	21.7	23.49	9	10	11	9	+
EHD4	Q9H223	EH domain-containing protein 4	1.77	0.0006	6.8e-05	22.39	22.24	22.31	22.4	21.11	NaN	20.44	20.14	5	4	7	6	+
EIF3B	P55884;C9JZG1;C9JQN7	Eukaryotic translation initiation factor 3 subunit B	1.17	0.021	0.0086	23.42	23.24	23.38	24.28	22.4	NaN	22.97	21.86	5	4	3	5	+
EIF3E	P60228;A0A7I2V3S3;A0A7I2V3I0;A0A7I2V4B4;A0A7I2V2H9;A0A7I2V2W0;A0A7I2V3I2;B3KW56;A0A7I2V5Z6;E5RGA2;A0A7I2V4G3;H0YBP5;A0A7I2V2Q9;A0A7I2V5P9;A0A7I2V429;A0A7I2V570;A0A161SXE1;H0YBR5;A0A7I2V3W9;E5RHS5;A0A7I2V5K7	Eukaryotic translation initiation factor 3 subunit E	1.23	0.0047	0.0012	23.09	22.93	22.77	23.07	21.39	NaN	22.34	21.47	5	5	4	5	+
EIF4A1	P60842;J3KT12;J3QS69;J3KTB5;J3QL43;J3KSZ0;J3KTN0;J3QR64;J3QLN6;J3QKZ9;J3KS25;I3L3H2;P38919;J3QL52;J3KSN7;E7EMV8;J3KT04;J3KS93;F8WE11;E9PBH4;J3QQP0;C9JUF0	Eukaryotic initiation factor 4A-I	1.06	0.01	0.0036	26.66	26.52	26.48	26.52	25.91	24.61	25.76	25.65	15	12	14	12	+
EIF4G1	Q04637;A0A7I2Y1C3;E7EUU4;E9PGM1;E7EX73;C9J6B6;C9JF13;C9K073;C9J2Z7;H7C044;A0A6Q8PFB2;H7C0V6;C9JHW9;A0A0U1RQK7;O43432;A0A0A0MSA7;A0A804HJV5;F8WCF2	Eukaryotic translation initiation factor 4 gamma 1	1	0.0019	0.00038	26.09	25.73	25.61	25.68	24.92	NaN	24.72	24.71	10	11	12	10	+
EIF5A	I3L397;I3L504;P63241;F8WCJ1;C9J7B5;C9J4W5;Q9GZV4;Q6IS14	Eukaryotic translation initiation factor 5A;Eukaryotic translation initiation factor 5A-1;Eukaryotic translation initiation factor 5A-2;Eukaryotic translation initiation factor 5A-1-like	1.31	0.00024	1.3e-05	26.6	26.53	26.51	26.58	25.31	24.89	25.34	25.45	4	5	4	4	+
ELOC	Q15369;E5RHG8;R4GMY8	Transcription elongation factor B polypeptide 1	1	0.047	0.024	25.63	25.52	25.75	25.75	25.09	23.44	24.82	25.32	4	4	4	4	+
EMD	P50402;A0A804HIV7;A0A804HLA2;Q5HY57	Emerin	1.73	0.00033	2.4e-05	24.86	24.52	24.57	24.7	23.33	22.36	23.12	22.94	7	8	6	7	+
ENO1	P06733;A0A2R8Y6G6;K7EM90;A0A2R8YEM5;A0A2R8Y879;K7ERS8;A0A2R8Y6I8;A0A2R8Y798;A0A2R8YEG5;F5H1C3;E5RI09;E5RG95;K7EPM1;K7EKN2;E5RGZ4;P13929	Alpha-enolase;Enolase	1.34	0.00047	4.4e-05	28.74	28.82	29	29	27.33	27.75	27.9	27.23	18	18	19	17	+
ERLIN1	O75477;B0QZ43	Erlin-1	1.58	0.00019	6.8e-06	23.46	23.6	23.59	23.84	22	NaN	22.12	22.02	5	5	5	5	+
ERP44	Q9BS26	Endoplasmic reticulum resident protein 44	1.72	0.00032	2.3e-05	23.24	23.33	23.28	23.42	21.48	NaN	NaN	21.72	4	4	5	5	+
ESYT1	Q9BSJ8;F8VZB1	Extended synaptotagmin-1	2.37	0.0074	0.0022	24.74	24.38	24.72	24.21	21.17	NaN	NaN	23.1	6	6	5	6	+
ETF1	B7Z7P8;P62495;I3L492;D6RJE8	Eukaryotic peptide chain release factor subunit 1	1.18	0.011	0.0038	23.4	23.43	23.31	23.32	22.69	21.2	22.56	22.29	6	4	8	6	+
EZR	E7EQR4;P15311	Ezrin	1.41	0.033	0.016	26.18	25.96	26.01	25.82	25.01	22.94	25.05	25.33	14	16	15	15	+
FADS2	O95864	Fatty acid desaturase 2	2.26	0.0037	0.00092	25.5	25.51	25.77	25.53	24.34	23.6	21.79	23.55	7	7	6	6	+
FASN	P49327;A0A0U1RQF0;A0A0U1RRG3;A0A1B0GTR5	Fatty acid synthase;[Acyl-carrier-protein] S-acetyltransferase;[Acyl-carrier-protein] S-malonyltransferase;3-oxoacyl-[acyl-carrier-protein] synthase;3-oxoacyl-[acyl-carrier-protein] reductase;3-hydroxyacyl-[acyl-carrier-protein] dehydratase;Enoyl-[acyl-carrier-protein] reductase;Oleoyl-[acyl-carrier-protein] hydrolase	2.56	0.0085	0.0027	27.06	26.94	27	26.98	25.17	22.21	25.28	25.07	40	37	40	37	+
FKBP4	Q02790;F5H1U3;H0YFG2;F5H120	Peptidyl-prolyl cis-trans isomerase FKBP4;Peptidyl-prolyl cis-trans isomerase FKBP4, N-terminally processed	2.63	0.00019	7.2e-06	24.24	24.34	24.53	23.78	21.45	22.31	21.02	21.62	9	10	10	9	+
FTH1	P02794;G3V192;G3V1D1;E9PRK8;E9PKY7;E9PPQ4;E9PQR3;E9PKM5;E9PK45	Ferritin heavy chain;Ferritin heavy chain, N-terminally processed;Ferritin	3.11	0.0012	0.0002	27.63	27.69	27.61	27.35	25.27	22.66	24.87	25.02	12	11	12	11	+
FTL	P02792	Ferritin light chain	3.65	7.1e-05	7.8e-07	25.88	25.14	25.25	25.72	21.59	21.37	21.76	22.66	6	5	5	6	+
FUS	H3BPE7;P35637;A0A075B7D9;Q92804	RNA-binding protein FUS	1.34	0.0011	0.00017	24.72	24.58	23.95	24.23	23.2	23.21	22.6	23.1	3	4	5	4	+
G6PD	P11413;E7EM57;E7EUI8;E9PD92	Glucose-6-phosphate 1-dehydrogenase	2.21	0.0022	0.00046	23.52	23.36	23.43	23.43	20.36	NaN	21.09	22.22	5	7	6	7	+
GABARAPL2	P60520;H3BSM5;H3BQ50;F5GZY7;Q9H0R8	Gamma-aminobutyric acid receptor-associated protein-like 2	2.89	9.4e-05	1.5e-06	23.77	24.35	24.09	23.56	20.95	NaN	21.3	20.91	2	2	2	3	+
GANAB	F5H6X6;Q14697;E9PKU7;E9PNH1	Neutral alpha-glucosidase AB	1.78	0.00013	3.4e-06	24.67	24.29	24.59	24.41	22.65	NaN	22.81	22.65	5	9	8	8	+
GART	P22102;C9JBJ1;C9JTV6;F8WD69;H7C366;A0A140TA71;C9JZG2;C9JKQ7	Trifunctional purine biosynthetic protein adenosine-3;Phosphoribosylamine--glycine ligase;Phosphoribosylformylglycinamidine cyclo-ligase;Phosphoribosylglycinamide formyltransferase	2.24	5.1e-05	3.6e-07	23.96	24.09	23.86	23.86	21.67	21.77	21.35	22.03	10	9	10	9	+
GDI1	P31150;G5E9U5	Rab GDP dissociation inhibitor alpha	1.66	0.0018	0.00036	23.48	23.53	23.36	23.38	NaN	NaN	NaN	21.78	6	6	6	6	+
GDI2	P50395;Q5SX87;Q5SX91;V9GYJ7;V9GYF8;Q5SX90;Q5SX86	Rab GDP dissociation inhibitor beta	4.07	0.0028	0.00064	25.03	24.64	25.1	24.36	18.33	20.24	21.67	22.61	12	10	11	10	+
GFPT2	O94808;E5RJP4	Glutamine--fructose-6-phosphate aminotransferase [isomerizing] 2	1.09	0.013	0.0047	22.67	22.45	22.44	22.3	NaN	NaN	NaN	21.37	5	6	5	5	+
GJA1	P17302	Gap junction alpha-1 protein	1.36	0.00027	1.7e-05	25.61	25.51	25.38	25.33	24.43	23.8	24.11	24.06	8	9	7	8	+
GLO1	Q04760	Lactoylglutathione lyase	1.38	0.00047	4.5e-05	23.69	23.31	23.54	23.35	22.28	NaN	22.12	21.89	2	2	2	2	+
GLOD4	F6TLX2;Q9HC38;I3L1I0;I3L3Q4	Glyoxalase domain-containing protein 4	1.17	0.012	0.0043	22.76	23.16	23	22.83	NaN	NaN	21.77	NaN	2	2	2	2	+
GLT8D1	Q68CQ7;C9J880;C9JPK4;C9JNB0;C9JY96	Glycosyltransferase 8 domain-containing protein 1	1.75	0.0084	0.0026	22.58	22.3	22.5	22.5	19.66	21.58	NaN	20.94	3	4	2	3	+
GPI	P06744;A0A2U3TZU2;K7EQ48;A0A2R8Y6C7;A0A0J9YYH3;A0A0J9YX90;A0A0J9YXP8;K7ERC6;K7EPY4;K7EP41;K7ELR7;A0A2R8YF08;K7ENA0;K7ERK8;K7EIL4;A0A0J9YXH9;A0A0J9YXM3;A0A0J9YYI8;K7ESF4;Q8N196	Glucose-6-phosphate isomerase	2.06	0.00093	0.00013	24.89	24.83	24.74	24.81	22.96	21.69	23.19	23.21	10	10	10	8	+
HACD3	Q9P035;H3BPZ1;H3BS72;H3BRL8;H3BMZ1	Very-long-chain (3R)-3-hydroxyacyl-CoA dehydratase 3	1.32	0.00024	1.2e-05	24.68	24.88	24.75	24.75	23.42	NaN	23.39	23.52	3	4	4	4	+
HBS1L	Q9Y450;J3QT46;B7Z524;H0YDX7;E9PN23;G5E991;E9PMN1;E9PLR4;E9PHZ9;E9PJ90;E9PS53;H0YES5;H0YD85	HBS1-like protein	1.31	0.028	0.013	23.05	23.1	23.28	22.96	22.85	NaN	21.61	20.9	4	4	4	6	+
HLA-A	A0A140T955;A0A140T933;A0A1W2PPQ2;A0A1W2PRT9;Q53Z42;A0A140T9I0;A0A140T9X5;A0A140T913;A0A140T941;A0A1W2PQS8;A0A140T9Z6;B0UXQ0		1.31	0.0055	0.0015	23.67	23.42	23.61	23.49	22.24	NaN	NaN	NaN	3	4	4	3	+
HLA-C	O78179;A0A1W2PRZ0;A0A140T937;A0A140T912;A0A140T930;A0A1W2PR11;A0A140T9J9;A0A140T962;A0A140T9B3;Q5QT33;A0A1W2PP77;A0A1W2PRX1;A0A140T9M5;Q5RIP0;Q53YP1;A0A140T9L3;A0A140T9W2;A0A140T9E1;A0A140T942;A0A140T9D4;A0A140T9U0;A0A1W2PS56;A0A140TA21;A0A140TA05;A0A0G2JH50;A0A140T9M0;A2BF26;A0A0G2JIF0;A0A140T9Z4;A0A140T9T1;A0A1W2PNR7;F6U0H7;A0A140T953;A0A1W2PNZ7;A0A140TA13;A0A140TA02;P01893;A0A140T9Q4;A0A140T9S…		2.18	0.0014	0.00025	24.04	23.54	23.64	23.78	NaN	NaN	NaN	21.57	3	4	5	2	+
HLA-G	P17693;A0A0G2JPQ3;Q5RJ85;Q8MH48;A0A140T9X6;A0A140T9W7;A0A0G2JH66;D0EV57;A0A0G2JPA3;A0A140T8X0;A0A140T9V0;A0A0G2JNX1;Q31611;A0A140T939;A0A140T9C2;A0A140T9D9;A0A140T9W3;A0A140T9B7;P13747	HLA class I histocompatibility antigen, alpha chain G;HLA class I histocompatibility antigen, alpha chain E	1.03	0.016	0.0064	22.97	22.62	22.91	22.88	NaN	NaN	NaN	21.81	2	2	2	2	+
HM13	A0A3B3IUB5;Q8TCT9;A0A075B6F6;A0A0S2Z6F0;A0A3B3IT72;A0A0C4DGU3	Minor histocompatibility antigen H13	4	0.00019	6.5e-06	23.76	23.6	22.82	23.87	19.34	NaN	19.68	NaN	5	4	4	5	+
HNRNPAB	D6R9P3;D6RD18;D6RBZ0;Q99729	Heterogeneous nuclear ribonucleoprotein A/B	1.18	0.018	0.007	24.53	24.17	24.13	24.44	23.79	23.44	23.25	22.06	5	5	5	6	+
HNRNPD	Q14103;H0YA96;D6RAF8;H0Y8G5;D6RF44;D6RD83;D6RBQ9	Heterogeneous nuclear ribonucleoprotein D0	1.14	0.044	0.023	25.16	25.26	25.31	25.34	24.56	22.69	24.77	24.49	7	6	8	8	+
HNRNPM	A0A087X0X3;P52272;M0QZM1;M0R2I7;M0R2T0;M0R019;M0QYQ7;M0QY96;M0R0N3;M0R0Y6	Heterogeneous nuclear ribonucleoprotein M	0.99	0.0022	0.00048	27.55	27.86	27.93	27.86	27.01	26.4	26.77	27.09	10	12	11	12	+
HNRNPR	O43390;A0A6Q8PHG0;A0A6Q8PEX7;A0A6Q8PH31;B4DT28;A0A6Q8PH35	Heterogeneous nuclear ribonucleoprotein R	1.05	0.0053	0.0014	23.36	23.26	22.98	22.93	22.21	NaN	NaN	21.95	4	4	3	4	+
HNRNPUL1	A0A0A0MRA5;B7Z4B8;Q9BUJ2;M0R3F1;M0QYZ0;M0QYM5;M0QYI8;M0R203;M0QZV6;M0R0K8	Heterogeneous nuclear ribonucleoprotein U-like protein 1	1.27	0.034	0.017	23.94	23.53	23.46	23.73	23.12	20.94	22.66	22.85	7	5	6	5	+
HP1BP3	Q5SSJ5;B0QZK4;Q5SWC8;B0QZK9;B0QZK8	Heterochromatin protein 1-binding protein 3	1	0.00047	4.4e-05	24.85	25.02	24.94	25.24	24.04	23.98	23.92	24.12	7	6	7	6	+
HPSE	Q9Y251;A0A7P0TBD9;D6RAQ1;D6RHG4	Heparanase;Heparanase 8 kDa subunit;Heparanase 50 kDa subunit	1.17	0.038	0.019	23.12	22.27	22.15	22.1	NaN	NaN	21.69	20.79	3	2	4	3	+
HS2ST1	Q7LGA3;K7EP71	Heparan sulfate 2-O-sulfotransferase 1	1.89	0.0079	0.0025	22.56	22.08	22.17	22.62	19.74	NaN	NaN	21.19	3	2	2	2	+
HSD17B4	P51659;E7EPL9;A0A804HK65;A0A2R8YD50;A0A804HKU2;E7ER27;E7ET17;A0A2R8Y7L2;A0A804HIR1;A0A2R8YF45;A0A2R8YDT8;A0A804HK88;A0A804HKB5;A0A2R8YEG2;A0A804HIG8;A0A804HKT2;A0A804HLJ0	Peroxisomal multifunctional enzyme type 2;(3R)-hydroxyacyl-CoA dehydrogenase;Enoyl-CoA hydratase 2	1.76	0.00037	3e-05	23.72	23.38	23.48	23.36	21.76	NaN	21.69	NaN	11	13	11	12	+
HSP90AA1	P07900;G3V2J8;Q14568;Q58FF6;Q58FG0;Q58FG1	Heat shock protein HSP 90-alpha	1.4	0.00042	3.5e-05	29.03	29.1	28.92	28.98	27.79	27.11	27.88	27.66	28	27	28	29	+
HSP90AB1	P08238;Q58FF7	Heat shock protein HSP 90-beta	1.51	0.00013	3.2e-06	27.65	27.77	27.66	27.75	26.28	25.87	26.3	26.35	27	28	28	26	+
HSP90B1	A0A7P0TAE1;H0YIV0;A0A7P0TAT8;P14625;A0A7P0T917;A0A087WT78;A0A7P0T823;A0A7P0TAY2;A0A7P0TBC2;A0A7P0T8R3;A0A7P0T885;A0A7P0Z405;Q58FF3;F8W026	Endoplasmin	1.64	0.00011	2.3e-06	24.9	24.98	24.88	24.93	23.2	NaN	23.4	23.25	14	15	16	14	+
HSPA4	P34932;A0A087WYC1;A0A087WTS8	Heat shock 70 kDa protein 4	3.62	3.8e-05	1.6e-07	24.16	24.53	24.24	24.15	20.96	NaN	20.24	20.76	15	15	15	16	+
HSPA5	P11021;A0A7P0TB36;A0A7P0TAI0	78 kDa glucose-regulated protein	1.22	0.0002	8.5e-06	27.88	27.93	27.99	27.92	26.83	26.45	26.76	26.79	24	22	22	22	+
HSPB1	A0A6Q8PGK1;P04792;A0A6Q8PFK8;A0A6Q8PHJ6;A0A6Q8PFE7;A0A6Q8PF43;A0A6Q8PHA6;A0A6Q8PH65;A0A6Q8PGY2;C9J3N8	Heat shock protein beta-1	1.14	0.0002	8.2e-06	28.92	28.98	29.1	28.9	27.83	27.69	27.94	27.87	12	11	11	11	+
HSPD1	P10809;A0A7I2V599;A0A7I2V2X6;A0A7I2YQK6;A0A7I2V5M1;A0A7I2V5K3;A0A7I2YQ71;A0A7I2V369;E7ESH4;E7EXB4;C9JL25;C9JL19;C9JCQ4;C9J0S9	60 kDa heat shock protein, mitochondrial	2.22	0.00081	0.00011	26.6	26.72	26.71	26.67	24.65	23.33	24.89	24.96	25	24	25	25	+
HSPH1	Q92598;A0A0A0MSM0;R4GN69;Q5TBM3	Heat shock protein 105 kDa	2.12	0.00044	4e-05	25.64	25.61	25.74	25.82	23.94	22.66	23.86	23.88	22	21	23	22	+
IARS1	A0A804HHW9;A0A804HJN6;P41252;A0A804HIV9;A0A804HJ36;J3KR24;A0A804HL54;A0A0A0MSX9;A0A804HKU1;A0A804HK69;A0A804HIG2	Isoleucine--tRNA ligase, cytoplasmic	1.78	0.00017	5.2e-06	22.54	22.92	22.69	22.86	20.86	NaN	21.16	20.91	8	8	6	7	+
IMMT	Q16891;B9A067;A0A087WYS0;D6RAW4	MICOS complex subunit MIC60	2.63	4.3e-05	2.1e-07	25.08	25.05	25.12	24.9	22.13	22.25	22.34	22.91	19	21	21	20	+
IMPDH2	A0A7I2V2T3;H0Y4R1;P12268;E7ETK5;A0A7I2YQK5	Inosine-5-monophosphate dehydrogenase 2	1.42	0.0096	0.0032	24.85	24.6	24.48	24.37	23.62	22	23.68	23.33	10	10	10	9	+
IPO4	Q8TEX9;H0YN14;H0YN07;H0YMR4;H0YLV0;H0YL92;H0YKG5;H0YK93	Importin-4	1.87	0.00027	1.8e-05	22.63	22.82	22.91	22.74	20.78	NaN	NaN	21.03	4	5	5	6	+
IPO5	O00410;H0Y8C6;E7ETV3;E7EV12;E7EQT5;H0Y3V4;E7EWK4;E7EX05;C9JQT6;C9JZD8;E7ETV8;E7ESZ1;C9JXE0;C9J875	Importin-5	2.35	0.0019	0.00038	26.13	25.82	26.14	26.14	23.83	22.49	23.66	24.87	18	17	15	17	+
IQGAP3	F2Z2E2;Q86VI3	Ras GTPase-activating-like protein IQGAP3	1.84	0.0084	0.0027	24.26	24.24	24.13	24.23	22.02	NaN	21.55	23.55	14	18	17	18	+
ISG15	P05161;A0A096LPJ4;A0A096LNZ9	Ubiquitin-like protein ISG15	2.33	0.00017	5.4e-06	24.89	24.79	24.78	24.92	23	21.84	22.41	22.82	6	6	6	6	+
KANK2	Q63ZY3;K7ERU2;K7ES05;K7EL48	KN motif and ankyrin repeat domain-containing protein 2	1.29	0.012	0.0044	21.81	22.18	21.69	22.11	NaN	NaN	NaN	20.66	2	2	2	4	+
KEAP1	Q14145;K7EJ49;K7EJD8;K7ESE0;K7EQX2;K7EPZ3	Kelch-like ECH-associated protein 1	2.72	0.0005	5.2e-05	24.05	23.8	23.83	23.66	21.82	NaN	20.24	21.28	9	9	10	8	+
KIF5B	P33176;Q12840;A0A7I2V3N5;A0A6Q8PEZ8;A0A7I2V492;J3KNA1;A0A0G2JMZ6;A0A6Q8PGJ3;O60282;A0A7I2V352;A0A7I2V4K6;A0A7I2V581;A0A7I2YQQ7;A0A6Q8PGN1;A0A7I2V3V4;A0A6Q8PGG7;A0A6Q8PGT2	Kinesin-1 heavy chain	3.3	0.00023	1.1e-05	23.42	23.9	23.12	23.26	19.5	NaN	20.04	20.85	8	6	8	9	+
KPNA3	O00505;H0Y4S9	Importin subunit alpha-4	2.02	0.00019	6.8e-06	23.14	23.32	23.46	23.11	21.16	NaN	21.58	20.96	6	6	6	7	+
KPNA4	H7C4F6;O00629;A0A7I2YQ95;A0A7I2V340;A0A7I2V333	Importin subunit alpha-3	1.37	0.00088	0.00012	23.87	23.86	23.7	23.93	22.6	22.21	22.06	23.01	5	8	6	6	+
LASP1	Q14847;C9J9W2;F6S2S5;K7ESD6	LIM and SH3 domain protein 1	1.17	0.0056	0.0016	24.13	24.45	24.02	24.03	22.89	23.6	22.31	23.12	6	4	4	5	+
LBR	A0A494C1L1;Q14739;C9JXK0;C9JES9	Lamin-B receptor	2.02	5.1e-05	3.6e-07	25.67	25.3	25.3	25.37	23.49	23.12	23.49	23.43	4	3	5	5	+
LDHA	P00338;F5GXY2;F5GYU2;F5GXH2;F5H5J4;F5H6W8;F5GWW2;F5GXU1;F5GZQ4;Q6ZMR3;P07864;F5GXC7;F5H5G7;F5H155;A0A087WUM2;G3XAP5;F5H245;F5H8H6	L-lactate dehydrogenase A chain	1.78	9.4e-05	1.5e-06	26.43	26.38	26.32	26.34	24.72	NaN	24.58	24.47	11	11	11	12	+
LDHB	A0A5F9ZHM4;P07195;A0A3B3IS95;A8MW50;C9J7H8;F5H793	L-lactate dehydrogenase B chain;L-lactate dehydrogenase	2.06	0.0032	0.00074	26.46	26.06	25.95	26.08	24.53	22.8	24.94	24.05	9	10	10	11	+
LGALS3	P17931;G3V3R6	Galectin-3;Galectin	2.92	0.00024	1.3e-05	24.66	24.59	23.93	23.86	21.16	NaN	21.9	20.97	6	6	6	6	+
LMNA	A0A6Q8PFJ0;P02545;Q3BDU5;A0A6Q8PHQ9;A0A804HL68;Q5TCI8;A0A6Q8PF80;A0A6Q8PGH0;A0A6Q8PFM1;A0A6Q8PF59;Q03252	Prelamin-A/C;Lamin-A/C	1.56	0.022	0.0092	23.14	23.98	23.43	23.23	22.52	NaN	22.43	20.69	9	12	11	9	+
LMNB1	P20700;E9PBF6;A0A0D9SFE5;A0A0D9SFY5	Lamin-B1	1.16	0.0013	0.00021	22.82	22.6	22.24	22.5	21.4	NaN	21.51	21.24	5	6	5	5	+
LOXL2	Q9Y4K0;E5RHH3;E5RFY0;H0YAP6;E5RI22;E5RJL2;H0YAR1	Lysyl oxidase homolog 2	1.18	0.0017	0.00031	22.57	22.48	22.77	22.57	21.32	NaN	NaN	21.52	6	4	3	5	+
MAN2A1	Q16706	Alpha-mannosidase 2	2.78	0.00047	4.3e-05	22.6	22.22	22.26	22.34	19.57	NaN	NaN	NaN	4	4	5	4	+
MAP1LC3A	Q9H492	Microtubule-associated proteins 1A/1B light chain 3A	2.24	0.00011	2e-06	24.41	24.01	24.04	23.88	21.56	21.99	21.56	22.28	2	2	2	2	+
MAP1LC3B	H3BTL1;Q9GZQ8;A6NCE7	Microtubule-associated proteins 1A/1B light chain 3B;Microtubule-associated proteins 1A/1B light chain 3 beta 2	2.64	0.00012	2.9e-06	26.79	26.48	26.54	26.57	23.54	23.55	24.07	24.67	2	2	2	2	+
MAPRE1	Q15691;C9JB30;Q9UPY8	Microtubule-associated protein RP/EB family member 1	1.11	0.0066	0.0019	22.79	22.83	22.48	22.73	NaN	NaN	21.29	21.9	3	4	3	3	+
MARS1	P56192;H0YI94;H0YIP0;H0YHV5;H0YIC2;H0YHL6;H0YI27	Methionine--tRNA ligase, cytoplasmic	1.3	0.018	0.0073	23.61	23.9	23.68	23.85	21.83	NaN	NaN	23.1	4	5	4	5	+
MAT2A	P31153	S-adenosylmethionine synthase isoform type-2	1.55	0.0019	0.00037	24.14	24.35	24.24	24.38	22.66	NaN	22.19	23.33	5	5	4	4	+
MDH1	B9A041;P40925;A0A5K1VW95;B8ZZ51;C9JF79;C9JRL4	Malate dehydrogenase, cytoplasmic;Malate dehydrogenase	1.77	0.0024	0.00053	23.11	23.54	23.36	23.36	21.57	NaN	NaN	NaN	3	3	2	3	+
METTL13	Q8N6R0	Methyltransferase-like protein 13	1.3	0.00088	0.00012	22.56	22.78	22.34	22.53	21	NaN	21.24	21.53	2	2	2	2	+
MIF	P14174	Macrophage migration inhibitory factor	2.02	0.00081	0.00011	23.53	23.46	23.45	23.41	NaN	NaN	NaN	21.44	2	2	2	2	+
MOGS	Q13724;A0A3B3IRK6;A0A3B3IRW2;A0A3B3IS52;A0A3B3ITC1;C9JDQ1;A0A3B3ITU6;B8ZZE2;A0A3B3IRI1;A0A3B3IRI7;B4E3B8	Mannosyl-oligosaccharide glucosidase	1.37	0.001	0.00016	27.12	27.03	27.33	27.13	25.59	25.76	25.38	26.4	17	17	14	16	+
MSN	P26038;V9GZ54;E9PNP4	Moesin	1.62	0.014	0.005	26.66	26.6	26.72	26.7	25.46	23.51	25.61	25.61	24	21	23	25	+
MTCH2	Q9Y6C9;E9PIE4	Mitochondrial carrier homolog 2	1.5	0.0069	0.0021	24.23	24.01	24.03	23.84	22.07	NaN	23.42	22.1	4	3	4	4	+
MTHFD1	V9GYY3;F5H2F4;P11586;V9GZ78;A0A494C1T2;A0A8C8UXK2;A0A087WVM4;B7ZM99;Q6UB35	C-1-tetrahydrofolate synthase, cytoplasmic;Methylenetetrahydrofolate dehydrogenase;Methenyltetrahydrofolate cyclohydrolase;Formyltetrahydrofolate synthetase;C-1-tetrahydrofolate synthase, cytoplasmic, N-terminally processed	2.36	0.0019	0.00037	24.55	24.56	24.85	24.98	22.73	20.93	22.76	23.06	18	16	17	16	+
MX1	H9KVC7;A0A7P0T9I6;P20591;A0A7P0T9R0;F8W8T1;H9KVC9;A0A7P0Z4E0;P20592;H9KVD0;C9JEL4	Interferon-induced GTP-binding protein Mx1;Interferon-induced GTP-binding protein Mx1, N-terminally processed	3.95	0.0019	0.00037	24.69	24.22	23.44	23.46	NaN	NaN	NaN	20.01	5	6	4	5	+
MYBBP1A	I3L1L3;Q9BQG0;I3L311;I3L2H8	Myb-binding protein 1A	1.25	0.0031	0.00074	24.54	23.99	24.4	24.46	23.14	22.42	23.27	23.55	8	7	7	8	+
MYL9	P24844	Myosin regulatory light polypeptide 9	1.57	0.013	0.0046	26.25	26.03	26.41	26.17	24.94	23.23	25	25.4	11	9	11	11	+
MYO9B	M0R300;M0R0P8;Q13459;M0QZY4;M0R2J3;M0R332;M0QXP0	Unconventional myosin-IXb	1.64	0.0051	0.0014	23.08	23.45	23.03	23.47	21.61	NaN	NaN	NaN	3	3	3	4	+
MYOF	Q9NZM1;H0YD14;O75923	Myoferlin	3.48	0.0031	0.00074	23.46	23.4	23.32	23.36	19.34	22.36	18.79	19.15	15	15	15	14	+
NAMPT	P43490;A0A7P0T9I9;A0A7P0T931;A0A7P0T895;A0A7P0T973;A0A7P0T8L3;A0A7P0T862;A0A7P0TAS5;A0A7P0T8D2;A0A0C4DFS8;A0A7P0T941;A0A7P0TBB7;A0A7P0TA73;A0A7P0Z466;B7Z8W6;A0A7P0Z4N0;A0A7P0T9F0;A0A7P0TB17;A0A7P0T8Z3;A0A7P0T8R4;A0A7P0TAI8;A0A7P0Z437;A0A7P0Z4L4;C9JG65;C9JF35;A0A7P0TAZ2	Nicotinamide phosphoribosyltransferase	3.64	0.00013	3.5e-06	25.99	25.81	25.89	25.83	22.7	21.32	21.82	23.12	17	16	18	18	+
NAP1L4	E9PKT8;C9J6D1;C9JZI7;Q99733;E9PNW0;E9PJJ2;E9PS34;E9PNJ7;A8MXH2;E9PKI2;C9J1B1;E9PP22;H0YCI4	Nucleosome assembly protein 1-like 4	1.06	0.0024	0.00052	22.68	22.61	22.57	22.81	21.25	NaN	21.66	21.92	3	5	4	5	+
NAPA	M0R0Y2;P54920;M0R2M1;M0R213;M0R027;M0R058;M0R0I4;A0A087WZQ7;Q9H115;M0QZM9;M0QZN5;M0R031	Alpha-soluble NSF attachment protein	1.41	0.0064	0.0019	23.4	23.49	23.5	23.83	22.14	NaN	NaN	NaN	7	8	7	6	+
NCOA4	Q13772;B4DF87;B4DZ85	Nuclear receptor coactivator 4	3.84	0.0013	0.00022	24.41	24.56	24.12	24.59	21.73	18.58	20.19	21.79	10	12	11	11	+
NDUFA9	Q16795;A0A3B3ISG8;F5H0J3	NADH dehydrogenase [ubiquinone] 1 alpha subcomplex subunit 9, mitochondrial	1.11	0.031	0.014	24.52	24.01	24.46	24.43	22.55	NaN	23.05	24.13	6	7	8	7	+
NDUFS1	B4DJ81;P28331	NADH-ubiquinone oxidoreductase 75 kDa subunit, mitochondrial	3.24	0.0033	0.00078	24.79	23.85	23.79	23.45	NaN	NaN	NaN	20.73	7	9	8	8	+
NDUFS2	A0A7I2V4X8;O75306;A0A7I2YQD8;A0A7I2V4G5;A0A7I2V596;A0A7I2YQG7;A0A7I2V5E2;A0A7I2V5G4;A0A7I2V630;A0A7I2V410;A0A7I2V4W5;A0A7I2V2B9;A0A7I2V3J6;A0A7I2V5D5;A0A7I2V517	NADH dehydrogenase [ubiquinone] iron-sulfur protein 2, mitochondrial	2.25	0.00074	9.1e-05	24.28	23.88	23.63	22.89	21.51	NaN	21.29	21.44	2	3	4	2	+
NDUFV1	G3V0I5;P49821;E9PPR0;E9PQP1;E9PMX3;B4DE93;E9PPD6;E9PPS5;E9PJL9;H0YD04;H0YE81;E9PLC6	NADH dehydrogenase [ubiquinone] flavoprotein 1, mitochondrial	1.88	0.0036	0.00089	23.58	23.45	22.48	23.53	NaN	NaN	21.33	21.41	2	2	3	2	+
NIBAN1	Q9BZQ8;REV__Q9UHV5;REV__A0A087WVW6	Protein Niban	2.25	0.0051	0.0014	23.47	23.13	23.86	22.92	NaN	NaN	NaN	21.1	7	8	8	5	+
NIBAN2	Q96TA1	Niban-like protein 1	1.96	0.0005	5.2e-05	23.22	22.84	23.45	23.23	21.49	NaN	21.48	20.7	8	7	9	7	+
NNMT	P40261	Nicotinamide N-methyltransferase	3.06	0.002	0.00041	23.44	23.6	24.24	24.36	NaN	NaN	20.85	NaN	4	4	5	5	+
NOM1	Q5C9Z4	Nucleolar MIF4G domain-containing protein 1	1.01	0.041	0.02	22.51	22.92	22.47	22.74	21.08	NaN	NaN	22.23	5	5	4	5	+
NSDHL	Q15738;C9JDR0	Sterol-4-alpha-carboxylate 3-dehydrogenase, decarboxylating	1.44	0.00054	5.9e-05	22.62	22.56	22.62	22.46	21.05	NaN	NaN	21.21	4	4	4	3	+
NUDC	Q9Y266;A0A0A0MSU9;A0A0A0MSS4	Nuclear migration protein nudC	1.38	0.00052	5.6e-05	23.45	23.96	23.67	23.95	22.28	NaN	22.42	22.43	9	10	10	10	+
NUP155	O75694;E9PF10	Nuclear pore complex protein Nup155	2.12	0.0024	0.00052	23.75	23.13	23.8	23.46	20.54	NaN	21.53	22.19	6	5	6	6	+
OCIAD1	Q9NX40;D6RDK6;D6RBN5;D6RG39;D6RIT9;D6RI08;D6RDK1;D6RIV2;D6R9T5;D6R918;D6RBC5;D6RDI5;D6RA54;D6RC55	OCIA domain-containing protein 1	1.8	0.016	0.0063	24.13	23.55	24.27	22.82	22.75	NaN	20.94	21.98	3	5	4	4	+
OGA	O60502;H7C3X0	Protein O-GlcNAcase	1.01	0.018	0.0073	21.86	22.1	21.74	22.01	NaN	NaN	20.92	NaN	2	3	2	3	+
OPTN	Q96CV9;A0A087WY28;A0A087X2G2;X6RKL2;H7C1H4	Optineurin	3.03	0.00017	5.3e-06	24.41	24.91	25	25.2	22.36	NaN	21.38	21.82	8	11	10	9	+
OXA1L	A0A087X0L7;J3KNA0;Q15070;C9JC63;E7EVY0	Mitochondrial inner membrane protein OXA1L	1.08	0.017	0.0066	23.76	23.62	23.59	23.38	21.88	23.46	22.37	22.34	2	2	2	2	+
P4HB	P07237;H7BZ94;A0A7P0TA71;A0A7P0TA35;A0A7P0TB26;A0A7P0T8C0;I3L4M2;A0A7P0T8X1;A0A7P0TA97;H0Y3Z3;I3L3P5;A0A7P0T9K9;A0A7P0T8J3;I3L0S0;A0A7P0T9U6;A0A7P0T9D6;I3L514;B3KTQ9;A0A7P0Z4J0;A0A7P0Z4S2;A0A7P0TAX9;I3NI03;I3L3U6;A0A7P0TBP8;A0A7P0T9S9;A0A7P0Z476;A0A7P0T9E3;I3L1Y5;A0A7P0T940;A0A7P0Z4B2;A0A7P0TBA3;A0A7P0Z4F8	Protein disulfide-isomerase	1.89	9.3e-05	1.2e-06	24.78	24.97	24.81	24.85	23.07	NaN	23	22.81	14	15	13	13	+
PAFAH1B1	A0A6Q8PFU3;P43034;A0A6Q8PFT2;A0A6Q8PG63;I3L3N5;A0A6Q8PH33;I3L495	Platelet-activating factor acetylhydrolase IB subunit alpha	1.33	0.0058	0.0016	23.5	23.79	23.47	23.39	22.9	NaN	22.01	21.71	3	4	4	4	+
PAICS	P22234;E9PBS1;D6RF62	Multifunctional protein ADE2;Phosphoribosylaminoimidazole-succinocarboxamide synthase;Phosphoribosylaminoimidazole carboxylase	2.67	0.00047	4.5e-05	24.33	24.13	24.27	24.52	22.03	NaN	20.76	22.13	9	10	9	9	+
PAK2	Q13177;O75914;B1AKS5;H7C1X3;E9PM17;B3KNX7;Q13153	Serine/threonine-protein kinase PAK 2;PAK-2p27;PAK-2p34	2.71	0.0034	0.00082	22.32	22.42	22.17	21.4	NaN	NaN	NaN	19.37	3	5	2	3	+
PBK	E5RFX4;Q96KB5	Lymphokine-activated killer T-cell-originated protein kinase	1.66	0.0012	0.0002	23.34	22.72	22.79	23.4	21.09	NaN	21.8	21.31	2	2	2	2	+
PCM1	A0A5H1ZRS1;Q15154;A0A4W8VX11;H0YBA1;E5RGQ4	Pericentriolar material 1 protein	3.91	0.00049	4.9e-05	24.78	24.77	24.51	24.36	20.94	18.86	21.36	21.6	27	26	28	20	+
PDCD6IP	Q8WUM4;A0A3B3IT07;F8WEQ7;F8WBR8;C9IZF9;F8WDK9	Programmed cell death 6-interacting protein	1.31	0.0081	0.0025	24.08	24.29	24.13	24.16	22.2	23.85	22.58	22.8	7	12	11	8	+
PDIA3	P30101	Protein disulfide-isomerase A3	1.51	0.00043	3.8e-05	24.43	24.59	24.39	24.07	22.62	NaN	22.96	23	14	13	14	14	+
PDIA4	P13667;A0A499FI48	Protein disulfide-isomerase A4	3.49	1.4e-05	2.9e-08	23.79	24.03	23.74	23.71	20.36	NaN	20.13	20.5	8	11	8	9	+
PDIA6	Q15084	Protein disulfide-isomerase A6	1.82	0.00037	3e-05	23.75	24.21	23.68	23.62	21.79	NaN	22.33	21.85	7	7	6	7	+
PDLIM5	Q96HC4;H0Y8Y3;A0A0A0MSP3;H0YBI4;A0A0D9SFR4;H0Y929	PDZ and LIM domain protein 5	2.97	0.0023	0.00049	24.13	24.52	24.62	24.75	22.63	NaN	21.83	20.15	10	9	11	9	+
PDLIM7	Q9NR12;D6RH06;D6RF83;H7BYK4;D6RAN1	PDZ and LIM domain protein 7	1.03	0.0022	0.00048	24.6	24.38	24.51	24.55	23.62	22.98	23.49	23.84	6	6	6	5	+
PFKP	Q01813;A0A7I2V3Z0;B1APP6;H0Y757;H0Y3Y3;Q5VSR5;V9GYV7;V9GY25;A0A7I2V5S1	ATP-dependent 6-phosphofructokinase, platelet type	1.98	0.00037	2.9e-05	24.66	24.78	24.62	24.64	22.27	NaN	22.59	23.23	16	14	17	13	+
PFN1	P07737;K7EJ44;CON__P02584;I3L3D5	Profilin-1	1.71	0.00027	1.6e-05	27.46	27.56	27.46	27.56	26.24	25.31	26.02	25.66	7	7	9	7	+
PGAM1	P18669;Q8N0Y7	Phosphoglycerate mutase 1	2.99	0.0005	5.2e-05	24.77	25.2	25.37	25.2	21.95	20.94	22.64	23.05	8	9	8	8	+
PGD	P52209;K7EMN2;K7EM49;K7EPF6;K7ELN9	6-phosphogluconate dehydrogenase, decarboxylating	2.72	0.001	0.00016	24.2	23.97	24.32	24	20.43	NaN	21.41	22.37	8	8	6	9	+
PGK1	P00558;P07205	Phosphoglycerate kinase 1	1.56	0.00068	8.3e-05	26.6	26.4	26.68	26.64	25.29	24.36	25.41	25	13	13	16	13	+
PGRMC1	O00264	Membrane-associated progesterone receptor component 1	1.48	0.0044	0.0012	23.17	22.81	23.04	22.89	NaN	NaN	NaN	21.5	3	3	3	3	+
PHGDH	A0A286YF22;O43175;A0A2C9F2M7;A0A286YFA2;A0A286YFL2;A0A286YFM8;A0A286YF78;A0A286YF34;A0A286YER3;A0A286YFC8;A0A286YFB2;A0A286YFF3;A0A286YFE1;A0A286YFK5	D-3-phosphoglycerate dehydrogenase	1.92	0.011	0.0037	24.97	25.25	25.28	25.61	23.98	21.66	23.94	23.84	9	9	9	10	+
PKM	P14618;B4DNK4	Pyruvate kinase PKM;Pyruvate kinase	2.01	3.2e-05	1e-07	27.32	27.37	27.3	27.38	25.4	25.22	25.53	25.2	20	21	23	22	+
PLIN3	O60664;K7ERZ3;K7ER39;K7EL96	Perilipin-3	1.76	0.012	0.0043	22.35	22.45	22.68	22.23	19.87	NaN	NaN	21.47	4	3	3	3	+
PLS3	A0A0A0MSQ0;P13797;H7C4N2;U3KQI3;P13796;Q14651;C9JAM8;Q5TBN3	Plastin-3	1.1	0.045	0.023	24.61	24.53	24.43	24.44	23.8	22.02	23.98	23.83	16	14	16	14	+
PPA1	Q15181;Q5SQT6	Inorganic pyrophosphatase	2.32	0.0094	0.0031	23.37	23.23	23.17	23.24	19.32	NaN	21.73	21.73	7	6	6	5	+
PPIA	P62937;F8WE65;C9J5S7;A0A7I2V5J5;E5RIZ5;A0A7P0S768;P0DN26;A0A0H2UH34;A0A0B4J2A2;A0A075B767;A0A075B759;Q9Y536;F5H284;A0A7I2V4V1;P0DN37	Peptidyl-prolyl cis-trans isomerase A;Peptidyl-prolyl cis-trans isomerase A, N-terminally processed;Peptidyl-prolyl cis-trans isomerase	1.41	0.00047	4.3e-05	27.44	27.44	27.61	27.46	26.1	25.56	26.37	26.28	8	8	8	8	+
PPP2CA	P67775;E5RI56	Serine/threonine-protein phosphatase 2A catalytic subunit alpha isoform	2.59	0.0056	0.0016	24.11	23.93	25.24	23.23	21.72	NaN	21.37	NaN	7	3	6	2	+
PPP2R1A	P30153;B3KQV6;C9J9C1;E9PH38;P30154;E9PPI5;E9PHZ6;H0YDG7;E9PNM7	Serine/threonine-protein phosphatase 2A 65 kDa regulatory subunit A alpha isoform	3.18	0.0005	5.2e-05	24.79	25.03	25.03	24.97	21.21	20.64	22.79	22.47	17	16	15	16	+
PPP2R2A	P63151;E5RIY1;A0A590UJJ1;A0A590UJY3;Q66LE6;E5RFR9;Q9Y2T4;H0YB06;Q00005	Serine/threonine-protein phosphatase 2A 55 kDa regulatory subunit B alpha isoform	1.66	0.00019	6.5e-06	24.06	23.95	24.13	24.25	22.23	NaN	22.57	22.51	7	7	7	7	+
PRDX2	P32119;A6NIW5	Peroxiredoxin-2	2.4	0.001	0.00015	23.34	23.66	23.23	23.44	21.92	NaN	20.82	20.32	7	6	6	6	+
PRDX4	Q13162;H7C3T4;A6NJJ0;A6NG45	Peroxiredoxin-4	2.2	0.00027	1.8e-05	24.94	24.78	24.43	24.5	22.35	NaN	22.1	22.95	6	7	6	7	+
PRDX5	P30044	Peroxiredoxin-5, mitochondrial	1.21	0.00075	9.3e-05	23.39	23.13	23	23.41	22.01	NaN	21.91	22.15	2	2	2	2	+
PRDX6	P30041	Peroxiredoxin-6	1.2	0.00076	9.6e-05	24.87	24.88	24.8	24.76	23.42	NaN	23.93	23.54	6	6	6	5	+
PRKACA	P17612;A0A7I2V5J4;Q15136;P22694;A0A0A0MS54;A0A087WVC4;K7ERP6;A0A7I2YQ82;B7Z708;B1APF9;B1APG3;K7EMV1;B1APG2;B1APG0;B1APG1;B1APF7;B1APF8	cAMP-dependent protein kinase catalytic subunit alpha;cAMP-dependent protein kinase catalytic subunit beta	1.94	0.0002	8.2e-06	24.6	24.88	24.72	24.48	23.06	NaN	22.67	22.48	5	5	5	5	+
PRKAR1A	P10644;K7EPB2;K7EM13;K7EIE5;K7EID3;K7EJ40;K7EK41;K7EMZ6;K7EPR5;K7EQK3;K7EMU2;X6RAV4;K7EKR1	cAMP-dependent protein kinase type I-alpha regulatory subunit;cAMP-dependent protein kinase type I-alpha regulatory subunit, N-terminally processed	1.68	0.00014	4.2e-06	25.25	25.1	24.97	24.92	23.34	NaN	23.3	23.49	7	6	7	6	+
PRKDC	P78527;F5GX40;H0YG84	DNA-dependent protein kinase catalytic subunit	1.58	0.0027	0.00062	26.05	26.03	26.02	26.03	24.81	23.42	24.72	24.85	68	66	69	71	+
PSAT1	Q9Y617	Phosphoserine aminotransferase	1.2	0.00027	1.7e-05	23.88	23.85	23.92	23.98	22.7	NaN	22.72	22.69	7	7	6	6	+
PSMC1	P62191;G3V4X1	26S protease regulatory subunit 4	1.05	0.023	0.0098	23.88	23.85	23.99	23.95	23.07	22.7	21.99	23.72	8	7	8	4	+
PSMC2	P35998;C9JX88;C9JLS9	26S protease regulatory subunit 7	1.95	7.1e-05	8.4e-07	23.68	23.75	23.64	23.72	21.78	NaN	21.59	21.87	10	9	9	10	+
PSMC3	E9PM69;R4GNH3;P17980;E9PN50;E9PMD8;E9PKD5;E9PLG2	26S protease regulatory subunit 6A	2	0.00051	5.4e-05	24.23	24.58	24.64	24.03	22.61	21.57	22.66	22.66	5	5	3	5	+
PSMC6	A0A087X2I1;P62333;H0YJC0;H0YJS8;H0YJE9;H0YJT1	26S protease regulatory subunit 10B	1.37	0.034	0.016	24.58	25.29	24.58	24.36	22.15	24.59	23.49	23.11	6	7	4	5	+
PSMD1	A0A7I2V641;A0A087WW66;Q99460;A0A7I2YQY1;A0A7I2V262;A0A7I2V5C8;A0A7I2V523;A0A7I2V2K8;A0A7P0MW50;A0A7I2V479;A0A7I2V4X0;A0A7I2YQI9;A0A7I2V491	26S proteasome non-ATPase regulatory subunit 1	1.04	0.0048	0.0013	23.68	23.55	23.77	23.9	22.88	NaN	22.23	22.95	8	8	8	8	+
PSMD11	O00231;J3QRY4;J3KSW3	26S proteasome non-ATPase regulatory subunit 11	1.88	0.00044	4e-05	23.22	22.96	22.66	22.97	21.05	NaN	21.1	NaN	5	7	6	7	+
PSME1	Q06323;H0YLU2;H0YKK6	Proteasome activator complex subunit 1	1.64	0.0027	0.0006	23.01	22.64	23.06	22.89	NaN	NaN	21.68	20.83	6	5	4	6	+
PTGES3	Q15185;A0A087WYT3;B4DDC6	Prostaglandin E synthase 3	1.56	9.4e-05	1.4e-06	24.51	24.63	24.66	24.74	23.23	23.15	22.84	23.08	3	4	4	4	+
PWP1	Q13610;B4DJV5;F8VZ56	Periodic tryptophan protein 1 homolog	1.53	0.014	0.0054	23.64	23.29	23.7	23.85	20.96	22.1	22.02	23.28	3	5	3	4	+
PYGB	P11216;H0Y4Z6;P11217	Glycogen phosphorylase, brain form	2.45	0.00062	7.3e-05	23.52	23.03	23.37	22.93	20.72	NaN	20.09	21.47	6	9	9	7	+
RAB11B	Q15907;H3BMH2;H3BSC1;P62491;B4DQU5;M0R2D0;M0R377;H3BN38;P57735	Ras-related protein Rab-11B;Ras-related protein Rab-11A	2.05	0.00013	3.5e-06	24.37	24.23	24.65	24.46	22.43	NaN	22.11	22.59	7	5	5	5	+
RAB18	Q9NP72;B7Z4P9;A0A8C8NLQ3;A0A804HIB9;Q5W0J0;A0A804HJJ8;A0A804HKK5;A0A804HL33;H0Y6T8;A0A804HK95;A0A804HKH8;A0A804HL37;A0A804HLG5;A0A804HKK8;A0A804HL88;A0A804HIM2;A0A804HIY1;A0A804HLH7;A0A804HJ83;A0A087X163;A0A804HKV1	Ras-related protein Rab-18	2.46	0.00019	7.3e-06	24.35	24.09	24.34	24.19	22.35	NaN	21.44	21.56	6	6	5	6	+
RAB1A	P62820;E7END7	Ras-related protein Rab-1A	1.77	0.00064	7.5e-05	26.44	26.35	26.22	26.45	24.89	23.82	25.07	24.57	4	5	4	5	+
RAB2A	P61019;H7C125;E9PKL7;A0A3B3ITL1;Q8WUD1;E9PE37;Q6PIK3;H0YD31	Ras-related protein Rab-2A;Ras-related protein Rab-2B	1.46	0.0033	0.00078	23.49	23.08	22.92	23.23	22.18	NaN	21.1	21.9	5	4	5	5	+
RAB32	Q13637;P57729	Ras-related protein Rab-32	1.33	0.00098	0.00015	24.78	24.72	24.53	24.75	23.71	23.18	23.7	22.86	5	7	7	7	+
RAB5C	P51148;K7ERI8;K7ERQ8;F8VVZ0;F8VUA5;F8VVK3;K7ENY4;F8VWU4;K7EIP6;F8WCY6;F8WD79;F8VPW9;F8VSF8;F8VWZ7	Ras-related protein Rab-5C	1.45	0.00086	0.00012	23.7	23.24	23.39	23.62	22.3	22.03	22.38	21.46	4	3	2	2	+
RAB6A	P20340;F5H3K7;Q9NRW1;C9JB90;C9J0I2;C9JU14;F5GX61;J3KR73;Q53S08;Q14964	Ras-related protein Rab-6A	1.84	0.021	0.0091	24.18	25.04	24.92	25.46	NaN	23.06	NaN	NaN	3	3	3	3	+
RAB7A	P51149;C9J8S3;A0A6Q8PG52;A0A6Q8PH84;A0A6Q8PGE6;C9J4V0;C9J592;C9IZZ0;C9J4S4;C9J7D1;A0A6Q8PF79	Ras-related protein Rab-7a	2.11	0.00068	8.1e-05	23.46	23.32	23.43	23.51	21.48	NaN	21.88	20.61	5	7	5	6	+
RAC1	P63000;P60763;J3KSC4;J3QLK0;B1AH77;B1AH80;P15153;B1AH78	Ras-related C3 botulinum toxin substrate 1;Ras-related C3 botulinum toxin substrate 3;Ras-related C3 botulinum toxin substrate 2	1.13	0.0018	0.00034	24.88	24.91	25.11	24.68	23.25	24.12	23.78	23.91	5	4	3	3	+
RANBP1	P43487;F6WQW2;C9JXG8;C9JJ34;C9JGV6;C9JDM3;C9JIC6;Q5T0Z6;Q9C010	Ran-specific GTPase-activating protein	1.5	0.0084	0.0026	24.83	24.58	23.56	24.34	22.88	22.92	23.52	21.99	3	3	4	3	+
RANGAP1	P46060;H0Y4Q3;B0QYT5;B0QYT4	Ran GTPase-activating protein 1	1.48	0.0012	0.00019	23.64	23.93	23.84	23.54	22.58	NaN	22.41	21.77	5	7	6	7	+
RARS1	P54136;E5RH09;E5RJM9	Arginine--tRNA ligase, cytoplasmic	2.48	0.00047	4.5e-05	23.04	22.86	23.07	23.08	NaN	NaN	NaN	20.53	7	7	7	7	+
RBM14	Q96PK6;A0A0A6YYI9;F8WDX3;A0A0A0MSL8;B8ZZ74	RNA-binding protein 14	1.43	0.0086	0.0027	23.54	23.61	23.47	23.46	22.12	22.81	20.98	22.47	7	9	7	8	+
RCN1	Q15293;E9PP27	Reticulocalbin-1	1.74	0.00065	7.7e-05	23.67	23.61	23.97	23.92	21.65	NaN	22.55	21.97	8	4	7	4	+
RHEB	Q15382;C9J931;C9J469;F8WBL3	GTP-binding protein Rheb	2.49	9.4e-05	1.5e-06	25.3	25.35	24.88	25.31	22.34	22.4	23.02	23.11	6	6	6	6	+
RHOC	Q5JR08;P61586;P08134;Q5JR07;C9JNR4;A0A7I2V3G1;E9PQH6;Q5JR05;C9JX21;E9PN11;U3KQV3;U3KQA9;Q5JR06;A0A7I2YQV1;A0A7I2V5E6;E9PLA2;C9JRM1;P62745	Transforming protein RhoA;Rho-related GTP-binding protein RhoC	1.17	0.0016	0.00028	23.84	23.67	23.78	23.53	22.54	NaN	NaN	22.52	2	2	2	2	+
RHOG	P84095	Rho-related GTP-binding protein RhoG	1.24	0.0016	0.00028	23.43	23.37	23.13	23.23	22.04	NaN	22.42	21.7	5	5	4	3	+
RMDN3	Q96TC7;H0YNE5;H0YLG5;H0YMB1	Regulator of microtubule dynamics protein 3	1.55	0.0093	0.0031	23	22.65	22.71	23.28	21.36	NaN	NaN	NaN	3	3	3	3	+
RNH1	P13489;E9PMJ3;E9PLZ3;E9PIM9;E9PMA9;E9PMN0;E9PIK5;H0YCR7	Ribonuclease inhibitor	1.1	0.00076	9.5e-05	23.1	23.22	23.15	23.38	21.95	NaN	22.15	22.24	3	2	3	3	+
RPL15	P61313;A0A2R8YEM3;E7EQV9;E7ENU7;E7EX53;A0A2R8Y738;E7ERA2	60S ribosomal protein L15;Ribosomal protein L15	1.17	0.0011	0.00017	25.81	25.85	25.65	25.73	24.18	24.63	24.53	25.04	5	6	7	5	+
RPN1	P04843;B7Z4L4;F8WF32	Dolichyl-diphosphooligosaccharide--protein glycosyltransferase subunit 1	2.18	0.0001	1.8e-06	25.83	25.81	25.97	26	23.97	23.16	23.79	23.98	22	21	23	22	+
RPN2	P04844;Q5JYR4;Q5JYR7;F2Z3K5;Q5JYR3;H0Y5M1	Dolichyl-diphosphooligosaccharide--protein glycosyltransferase subunit 2	2.28	0.00025	1.5e-05	25.8	25.24	25.51	25.36	23.15	NaN	22.78	23.66	10	9	9	10	+
RRBP1	Q9P2E9;A0A087WVV2;F8W7S5;A0A087WU26;A2A2S5;H9KV85	Ribosome-binding protein 1	1.63	0.04	0.02	21.76	23.15	22.46	22.57	19.99	NaN	NaN	21.71	5	8	5	4	+
RRM1	P23921;E9PL69;E9PP77;H0YCY7	Ribonucleoside-diphosphate reductase large subunit	1.25	0.0055	0.0015	21.69	21.86	21.69	21.74	20.49	NaN	NaN	NaN	3	4	3	3	+
RUVBL1	Q9Y265;H7C4G5;E7ETR0;J3QLR1;H7C4I3	RuvB-like 1	1.85	0.0054	0.0015	25.13	24.92	25.17	25.28	23.8	21.88	23.79	23.64	8	11	10	9	+
RUVBL2	Q9Y230;M0R0Y3;X6R2L4;M0QXI6;M0R0Z0;A0A1W2PS48	RuvB-like 2	1.36	0.018	0.0069	24.14	23.72	23.7	23.99	22.94	NaN	21.53	23.12	8	8	8	8	+
S100A11	P31949	Protein S100-A11;Protein S100-A11, N-terminally processed	1.32	0.016	0.0064	24.9	23.39	24.79	24.98	22.95	23.08	22.93	23.8	3	2	3	3	+
S100A6	P06703;R4GN98	Protein S100-A6;Protein S100	1.41	0.0022	0.00047	26.71	27.16	26.81	26.62	25.76	25.26	25.89	24.74	4	4	2	3	+
SAMHD1	A0A2R8YCS7;Q9Y3Z3;A0A2R8YD90;A0A2R8Y586;A0A804HL67;A0A2R8YF51;A0A2R8Y5D2;A0A2R8YG48;A0A2R8Y7R5;A0A2R8Y755	Deoxynucleoside triphosphate triphosphohydrolase SAMHD1	1.94	0.014	0.0052	23.62	23.03	23.49	22.55	NaN	NaN	NaN	21.23	2	4	4	3	+
SAR1A	Q9NR31;H0Y5E8	GTP-binding protein SAR1a	1.94	0.0001	1.8e-06	24.62	24.48	24.65	24.62	22.89	22.43	22.96	22.34	3	3	3	3	+
SARS1	Q5T5C7;P49591	Serine--tRNA ligase, cytoplasmic	1.6	0.0022	0.00048	24.33	24.25	24.13	24.1	21.97	NaN	22.59	23.23	6	8	8	10	+
SCD	O00767	Acyl-CoA desaturase	1.69	6.1e-05	5.1e-07	25.77	25.62	25.86	25.68	23.98	24.16	24.15	23.87	5	4	4	4	+
SCP2	P22307;H0YF61;H0YCB0;E9PLD1	Non-specific lipid-transfer protein	1.62	0.0041	0.001	22.31	22.59	23.18	23.13	21.01	NaN	21.36	NaN	2	3	3	4	+
SDCBP	O00560;B4DHN5;E9PBU7	Syntenin-1	1.72	0.0018	0.00033	24.72	23.9	23.93	24.07	22.4	NaN	22	22.91	6	5	5	5	+
SDF4	A0A5F9UP49;Q9BRK5;A0A5F9UJX7;G3V1E2;H0Y3T6	45 kDa calcium-binding protein	1.83	0.0099	0.0033	24.92	25.26	25.12	24.94	22.91	24.45	21.93	23.62	8	8	7	9	+
SEC61A1	B4DR61;P61619;F8W776;Q8TC24;Q9H9S3;H7C1Q9;C9JXC6;H7C069;A6NK38;F2Z2C7;A6NIF9;C9JJV4;H7C1S8	Protein transport protein Sec61 subunit alpha isoform 1	1.07	0.0074	0.0023	24.51	24.21	24.26	23.75	23.55	22.91	23.41	22.58	5	4	4	4	+
SEC63	Q9UGP8;A6PVC9	Translocation protein SEC63 homolog	2.3	0.0021	0.00045	23.87	23.86	24.46	24.29	NaN	NaN	NaN	21.82	9	9	8	7	+
SERPINH1	P50454;E9PJH8;E9PR70;E9PPV6;E9PK86;E9PMI5;E9PNX1;E9PQ34;E9PIG2;E9PRS3;E9PKH2;E9PLA6;H0YEP8	Serpin H1	2.68	0.024	0.01	25.37	25.23	25.56	25.31	22.94	NaN	20.54	24.59	11	12	11	10	+
SF3B2	Q13435;E9PJ04;H0YCG1;E9PJT3;E9PPJ0;H0YEX5	Splicing factor 3B subunit 2	1.79	0.0076	0.0023	23.23	24.4	23.45	24.53	22.78	21.16	22.62	21.88	4	6	4	5	+
SFN	P31947	14-3-3 protein sigma	2.36	0.017	0.0065	26.88	27.58	27.56	27.82	26.01	22.86	26.16	25.4	4	4	4	4	+
SFPQ	P23246;H0Y9K7;H0Y9U2	Splicing factor, proline- and glutamine-rich	1.36	0.012	0.0043	26.38	26.52	26.6	26.36	25.19	23.94	25.48	25.8	14	15	15	16	+
SFRP1	Q8N474;Q6ZSL4	Secreted frizzled-related protein 1	1.52	0.0015	0.00027	26.95	26.73	26.84	26.79	25.04	25.61	24.67	25.92	7	6	7	5	+
SFXN1	Q9H9B4;D6RFI0;D6RDG7;S4R2X2;D6RAE9	Sideroflexin-1	1.01	0.00067	8e-05	24.81	24.64	24.77	24.82	23.82	NaN	23.69	23.73	5	6	7	7	+
SH3GLB1	A0A087WW40;Q9Y371;F8WFB9;B7ZC39;B7ZC38;Q9NR46	Endophilin-B1	1.05	0.023	0.01	23.28	22.81	23.19	22.93	22.01	NaN	NaN	NaN	2	5	4	2	+
SLC16A1	P53985;Q5T8R3;Q5T8R5	Monocarboxylate transporter 1	1.73	0.00048	4.7e-05	24.77	24.61	24.62	24.66	23.01	NaN	22.46	23.33	2	3	3	3	+
SLC16A3	J3QQV2;J3KTM6;O15427;J3QSC3;J3QQS9;J3QRP8;J3QRA0;J3KTI8	Monocarboxylate transporter 4	1.23	0.017	0.0066	23.27	23.29	23.6	23.06	21.86	NaN	21.46	22.92	4	5	5	4	+
SLC1A5	Q15758;M0QXM4;M0QX44	Neutral amino acid transporter B(0);Amino acid transporter	2.3	0.00021	9.7e-06	24.44	25.03	24.48	24.39	21.75	22.89	22.17	22.34	4	4	5	4	+
SLC25A12	O75746	Calcium-binding mitochondrial carrier protein Aralar1	1.69	0.018	0.0072	23.43	22.22	23.31	22.7	20.65	NaN	NaN	21.79	5	7	7	6	+
SLC25A24	Q6NUK1;A0A3B3IU96;J3KN42	Calcium-binding mitochondrial carrier protein SCaMC-1	1.72	0.0088	0.0028	23.27	23.54	23.62	24.09	21.91	NaN	NaN	NaN	4	6	4	6	+
SLC2A1	P11166;A0A6Q8PFI8	Solute carrier family 2, facilitated glucose transporter member 1	1.77	0.0002	8.4e-06	24.37	24.32	24.75	24.41	22.68	23.07	22.76	22.26	3	3	4	3	+
SLC3A2	P08195;A0A7P0Z4P5;J3KPF3;A0A7P0TAN7;A0A7P0Z4A0;A0A7P0T9F7;F5GZS6;A0A7P0TBF8;F5GZI0;F5H056;A0A7P0TAS6;A0A7P0T8U7;A0A7P0T8F1;H0YH36;A0A7P0TAT7;F5H867;H0YFS2;A0A7P0T853;F5H0E2;H0YFX4	4F2 cell-surface antigen heavy chain	1.93	0.00023	1.1e-05	24.57	24.55	24.67	24.62	22.49	NaN	22.41	23.11	8	9	7	9	+
SLC7A5	Q01650	Large neutral amino acids transporter small subunit 1	1.19	0.028	0.013	23.37	24.41	23.18	23.74	22.32	NaN	NaN	22.64	3	3	3	3	+
SLIT2	X6R3P0;O94813;A0A087WYV5;E9PCX4;H0Y9Z6;F5H0U4;H0Y968	Slit homolog 2 protein;Slit homolog 2 protein N-product;Slit homolog 2 protein C-product	1.83	0.022	0.0095	24.64	24.81	24.47	25	23.28	20.98	23.57	23.78	20	19	20	20	+
SMC4	E9PD53;Q9NTJ3	Structural maintenance of chromosomes protein;Structural maintenance of chromosomes protein 4	1.27	0.024	0.01	22.75	23.64	22.93	22.38	21.86	NaN	22.18	20.91	5	5	4	6	+
SPART	Q8N0X7	Spartin	1.84	0.0058	0.0017	22.8	22.38	22.87	23.08	20.32	21.55	NaN	NaN	6	5	5	5	+
SPECC1	Q5M775;A0A7I2V486;A0A7I2V416;A0A7P0TBP2;A0A7I2YQJ3;A0A7I2V451;A0A7P0TAS3;A0A7P0Z4I1;A0A7I2V562;J3QS22;A0A7P0T9K0;A0A7P0TB87;J3KRB9;J3QQM0;J3KSG2;J3KRN9;A0A7P0TBD3;A0A7I2V5G2;A0A7P0T8Y6;J3QKL1;M0R2S3;Q9BW85	Cytospin-B	2.15	0.00093	0.00014	23.41	23.96	23.47	23.94	21.21	NaN	21.89	NaN	5	6	5	4	+
SQSTM1	Q13501;E7EMC7;E9PFW8;E3W990;C9JRJ8;D6RBF1;C9J6J8	Sequestosome-1	1.94	7.1e-05	7.5e-07	27.19	27.47	27.55	27.67	25.58	25.26	25.62	25.66	9	10	8	9	+
SRPRB	Q9Y5M8;H7C4H2;C9J5Z8	Signal recognition particle receptor subunit beta	1.07	0.001	0.00015	23.6	23.59	23.62	23.69	22.8	NaN	22.53	22.35	5	4	6	3	+
SSR1	A0A3B3IRT8;P43307;C9J3L8;C9J5W0;E9PAL7;C9IZQ1;C9JBX5	Translocon-associated protein subunit alpha	1.15	0.035	0.017	26.07	25.76	25.97	25.93	23.9	NaN	25.72	24.75	4	4	4	4	+
ST13	P50502;H7C3I1;Q3KNR6;Q8NFI4;F6VDH7;Q8IZP2;F8WAQ7	Hsc70-interacting protein;Putative protein FAM10A5;Putative protein FAM10A4	1.58	0.00051	5.5e-05	24.62	24.49	24.13	24.11	22.61	NaN	23.05	22.62	4	4	3	3	+
STAT1	J3KPM9;A0A669KBI6;A0A669KB68;A0A669KB56;A0A669KBA4;A0A669KB53;P42224;A0A669KB75;A0A669KB52;E7EPD2;D2KFR9;A0A669KB17;E7ENM1;E9PH66	Signal transducer and activator of transcription;Signal transducer and activator of transcription 1-alpha/beta	1.23	0.019	0.0078	23.96	23.42	23.43	23.19	21.79	NaN	NaN	22.75	8	6	6	6	+
STIP1	P31948;F5H783;H0YGI8;F5GXD8	Stress-induced-phosphoprotein 1	1.25	0.0031	0.00071	24.1	23.7	23.51	23.36	22.12	NaN	22.4	22.74	9	9	6	7	+
STT3A	P46977;H0YET6	Dolichyl-diphosphooligosaccharide--protein glycosyltransferase subunit STT3A	2.41	0.0002	9e-06	23.77	23.48	23.94	23.71	21.15	NaN	NaN	21.49	3	3	3	3	+
STT3B	Q8TCJ2	Dolichyl-diphosphooligosaccharide--protein glycosyltransferase subunit STT3B	1.32	0.001	0.00016	23.98	23.8	24.4	23.99	22.58	NaN	22.61	22.99	5	3	5	4	+
SYAP1	Q96A49	Synapse-associated protein 1	2.49	0.00062	7.2e-05	24.15	23.83	23.82	24.02	NaN	NaN	NaN	21.46	7	6	7	7	+
TAGLN2	P37802;X6RJP6	Transgelin-2	2.52	0.0013	0.00021	25.16	25.24	25.19	25.16	23.22	21.2	23.11	23.13	8	9	9	9	+
TARS1	P26639;D6R9F8;D6RCA5;D6RDJ6;D6RJ97;D6RHV7;D6RCS6	Threonine--tRNA ligase, cytoplasmic	2.3	0.0027	0.00061	23.28	24.06	23.07	22.79	22.2	21	20.71	20.1	8	7	8	7	+
TAX1BP1	B8ZZD4;Q86VP1;C9J7J4;F8WBU9;C9JBZ7;V9GZ06	Tax1-binding protein 1	3.14	0.0045	0.0012	25.16	25.23	25.41	25.16	23.52	20.46	23.42	21.01	24	25	25	22	+
TBC1D22B	Q9NU19;B0QYI1;A0A0A0MRY0;Q8WUA7	TBC1 domain family member 22B	12.28	8.4e-06	5.9e-09	32.88	32.62	32.92	32.85	NaN	20.54	NaN	NaN	30	30	31	31	+
TCP1	P17987;E7ERF2;E7EQR6;F5H282;F5H136;F5GZ03;F5GZI8;F5H676;F5H726;F5GYL4;F5H7Y1	T-complex protein 1 subunit alpha	1.83	0.0059	0.0017	25.63	25.57	25.6	25.6	24.36	22.36	24.39	23.99	23	25	23	22	+
TECR	Q9NZ01;M0R2N5;M0R3C3;M0R329	Very-long-chain enoyl-CoA reductase	1.68	0.0006	6.9e-05	25.35	25.55	25.44	25.5	24.23	23.07	24.05	23.77	8	8	8	8	+
TFRC	P02786;G3V0E5;F8WBE5;H7C3V5	Transferrin receptor protein 1;Transferrin receptor protein 1, serum form	2.54	0.0083	0.0026	23.13	22.91	23.19	22.99	19.4	NaN	21.63	NaN	6	8	8	8	+
TJP2	A0A3B3IRI3;A0A3B3ITE1;A0A1B0GTW1;A0A2R8YDH4;Q9UDY2;A0A3B3ISZ5;A0A3B3ISF1;A0A3B3IU51;A0A3B3IRV6;A0A3B3IT83;A0A3B3IS03;U3KQJ2;A0A3B3IU26;B1AN86	Tight junction protein ZO-2	1.1	0.049	0.026	22.8	22.77	22.94	21.96	21.32	NaN	20.82	22.41	8	6	7	5	+
TKT	P29401;A0A0B4J1R6;E9PFF2;F8W888;F8WAX4	Transketolase	2.21	0.0069	0.002	24.11	24.39	24.58	24.61	22.88	20.43	22.85	22.68	10	9	11	10	+
TLN1	Q9Y490	Talin-1	2.32	0.0078	0.0024	25.24	25.66	25.6	25.15	23.79	21.16	23.64	23.77	46	50	50	44	+
TMEM43	Q9BTV4	Transmembrane protein 43	1.48	0.01	0.0034	24.81	24.37	24.19	24.24	NaN	NaN	NaN	22.93	5	7	6	5	+
TMF1	P82094;A0A2R8Y7M0;F8WF45	TATA element modulatory factor	1.85	0.00029	2.1e-05	23.69	23.43	23.35	23.22	21.18	NaN	21.81	21.72	9	9	8	9	+
TMPO	P42167;G5E972;H0YJH7	Lamina-associated polypeptide 2, isoforms beta/gamma;Thymopoietin;Thymopentin	1.13	0.00037	3e-05	25.09	24.91	25.14	25.1	24.05	23.78	24.16	23.75	9	7	9	8	+
TNIP1	Q15025;A0A0A0MRZ4;E7EMV7;H0YC17;E7EW15;E7EWG2;E7EW68	TNFAIP3-interacting protein 1	1.47	0.0018	0.00036	25.2	25.03	25.39	25.4	23.92	22.98	24.22	24.02	8	10	10	8	+
TNPO1	Q92973;A0A7P0TBF0;A0A7P0Z4D3;A0A7P0T944;A0A7P0T9C0;E7EW37;S4R398;A0A075B780;O14787;K7ENW1;K7ESC1;K7ELC3	Transportin-1	2.17	0.00054	5.9e-05	23.44	23.47	23.59	23.69	20.67	NaN	21.62	21.85	8	7	8	8	+
TPI1	P60174;U3KPZ0;U3KQF3;U3KPS5	Triosephosphate isomerase	1.97	0.00024	1.3e-05	26	26.16	26.06	25.92	24.09	23.41	24.49	24.27	13	14	14	13	+
TPM4	P67936;A0A2R8YE05;K7ENT6;A0A5F9UN72;K7EPB9	Tropomyosin alpha-4 chain	1.22	0.003	0.00069	28.11	28.26	27.91	27.37	26.41	26.42	26.87	27.08	17	18	17	14	+
TPT1	Q5W0H4;A0A0B4J2C3;P13693;J3KPG2;E9PJF7;H0YCX0;Q56UQ5	Translationally-controlled tumor protein	2.24	0.00088	0.00012	23.49	23.81	23.54	23.67	20.9	NaN	NaN	21.87	3	3	2	3	+
TRAM1	G3XAN4;Q15629	Translocating chain-associated membrane protein 1	1.08	0.047	0.024	23.01	22.2	22.87	22.62	NaN	NaN	21.6	NaN	2	2	2	2	+
TRIM25	A0A3B3IUA7;Q14258	E3 ubiquitin/ISG15 ligase TRIM25	1.22	0.00029	1.9e-05	22.81	23.27	23.28	23.27	22.02	21.91	21.89	21.94	4	4	4	4	+
TRIM32	Q13049;Q5JVY0	E3 ubiquitin-protein ligase TRIM32	1.05	0.0058	0.0016	23.69	24.19	23.58	23.37	22.7	NaN	22.85	22.43	6	4	2	4	+
TUBA1A	Q71U36;P0DPH8;P0DPH7;Q6PEY2;V9GZ17	Tubulin alpha-1A chain;Tubulin alpha-3E chain	1.64	0.0099	0.0034	26.2	25.26	26.14	25.4	23.43	NaN	23.97	24.93	20	19	20	19	+
TUBA1B	P68363;C9JDS9	Tubulin alpha-1B chain	1.1	0.00035	2.6e-05	30.69	30.52	30.68	30.56	29.36	29.4	29.49	29.77	21	20	21	20	+
TUBB	Q5JP53;P07437;Q5ST81;A6NNZ2;CON__ENSEMBL:ENSBTAP00000025008;Q9H4B7	Tubulin beta chain	1.07	0.0014	0.00023	29.36	29.16	29.35	29.35	28.05	27.87	28.4	28.61	19	19	19	19	+
TUBB2A	Q13885;Q9BVA1	Tubulin beta-2A chain;Tubulin beta-2B chain	1.07	0.00027	1.8e-05	24.55	24.46	24.61	24.6	23.52	23.31	23.45	23.65	18	17	17	18	+
TUBB3	Q13509;A0A0B4J269;G3V2A3;G3V5W4;G3V2R8;G3V3R4;G3V2N6;G3V3J6;G3V3W7	Tubulin beta-3 chain	1.56	0.00013	3.5e-06	26.4	26.5	26.61	26.63	25.25	24.97	24.68	24.98	16	15	15	15	+
TXLNA	P40222	Alpha-taxilin	1.5	0.0018	0.00036	22.24	22.68	22.98	23.21	21.47	NaN	21.33	21.04	2	3	3	3	+
UAP1	Q16222;Q3KQV9;A0A087X226	UDP-N-acetylhexosamine pyrophosphorylase;UDP-N-acetylgalactosamine pyrophosphorylase;UDP-N-acetylglucosamine pyrophosphorylase	2.18	0.0014	0.00025	25.14	24.74	25.16	24.6	23.32	21.54	22.95	23.1	10	11	9	10	+
UBA1	P22314;Q5JRR6;Q5JRR9;Q5JRS0;Q5JRS1;Q5JRS3;Q5JRS2	Ubiquitin-like modifier-activating enzyme 1	1.87	0.00013	3.2e-06	24.73	24.83	25.08	25.02	23.05	NaN	23.2	22.87	15	16	17	18	+
UBE2L3	P68036;A0A1B0GUS4	Ubiquitin-conjugating enzyme E2 L3	1.53	0.00081	0.00011	22.84	23.55	23.22	23.31	21.87	NaN	21.84	21.4	3	2	3	3	+
UCHL1	P09936;D6RE83;D6R956;D6R974;D6RF53	Ubiquitin carboxyl-terminal hydrolase isozyme L1;Ubiquitin carboxyl-terminal hydrolase	2.18	0.00027	1.7e-05	25.07	25.25	25.08	25.27	22.96	22.2	23.38	23.41	5	5	5	5	+
UQCRH	P07919;A0A096LP55	Cytochrome b-c1 complex subunit 6, mitochondrial	1.24	0.0012	0.00019	24.69	24.83	24.34	24.48	23.45	NaN	23.51	23.06	3	2	2	3	+
USP14	A6NJA2;P54578	Ubiquitin carboxyl-terminal hydrolase;Ubiquitin carboxyl-terminal hydrolase 14	1.47	0.02	0.0082	22.67	23.7	23.98	23.96	22.32	NaN	NaN	21.88	4	3	3	3	+
USP5	P45974;F5H571	Ubiquitin carboxyl-terminal hydrolase 5	1.71	0.00099	0.00015	23.34	22.93	23.01	22.55	20.86	NaN	21.65	21.22	6	5	5	4	+
VCL	P18206;A0A096LPE1	Vinculin	3.14	0.0012	0.00019	24.15	24.07	24.09	24.08	21.65	19.21	21.88	21.1	23	22	24	21	+
VCP	P55072;A0A7P0TAW3;C9JUP7;A0A7I2V540;A0A7P0T8A3;A0A7P0T8Q5;A0A7P0TAQ1;A0A7P0Z4C6;A0A7I2V2Y2;A0A7I2V5G8;A0A7P0TAY0;A0A7P0T971;A0A7P0TBK7;A0A7P0Z4D1;A0A7P0T946;A0A7P0TA22;A0A7P0T9X5;A0A7P0T8Q4;A0A7P0T8D6	Transitional endoplasmic reticulum ATPase	2.78	0.02	0.0081	29.93	29.99	29.95	29.9	27.75	24.25	28.28	28.37	18	18	21	17	+
VPS35	Q96QK1	Vacuolar protein sorting-associated protein 35	2.15	0.00023	1.1e-05	23.55	23.88	23.41	23.16	21.6	NaN	21.05	21.39	6	3	4	4	+
WARS	P23381;H0YJP3;G3V3H8;G3V3Y5	Tryptophan--tRNA ligase, cytoplasmic;T1-TrpRS;T2-TrpRS	1.4	0.0037	0.00092	25.14	25.05	24.9	25.02	23.05	NaN	23.56	24.26	5	7	5	4	+
XPO1	O14980;A0A7I2V461;A0A7I2V2Y6;A0A7I2V3W6;A0A7I2V2H0;A0A7I2V2S3;A0A7I2V488;A0A7I2V6B9;A0A7I2YQV4;A0A7I2V3P3;A0A7I2V3N0;A0A7I2V4A3;A0A7I2YQX3;C9JKM9;C9J673;A0A7I2V2C5;A0A7I2V3J1;A0A7I2YQP1;F8WF71;A0A7P0Z4B7;C9IYM2	Exportin-1	2.24	0.00012	2.8e-06	24.1	24.04	23.78	23.61	21.52	21.18	21.79	22.08	13	13	11	13	+
YARS1	P54577;A0A6Q8PFX2;A0A0C4DGZ5;A0A6Q8PFX4;A0A6Q8PF15;A0A6Q8PFC1	Tyrosine--tRNA ligase, cytoplasmic;Tyrosine--tRNA ligase, cytoplasmic, N-terminally processed	1.52	0.00017	5.6e-06	23.33	23.31	23.23	23.4	21.65	NaN	21.91	21.83	9	9	11	11	+
YKT6	A0A7I2V4L6;O15498;A0A7I2V3A1;A0A7I2V3V7	Synaptobrevin homolog YKT6	1.07	0.013	0.0048	23.31	22.77	22.86	22.67	21.56	NaN	NaN	22.12	4	4	5	4	+
YME1L1	Q96TA2;Q96I63;R4GNA5;Q5T8D1;Q5T8D2	ATP-dependent zinc metalloprotease YME1L1	1.15	0.00024	1.4e-05	26.98	26.85	27	26.94	25.82	25.86	25.56	25.95	24	24	24	25	+
YWHAB	P31946;Q4VY20;Q4VY19;A0A0J9YWE8;A0A0J9YWZ2	14-3-3 protein beta/alpha;14-3-3 protein beta/alpha, N-terminally processed	1.42	0.00011	2.1e-06	26.89	26.87	26.92	26.92	25.6	25.54	25.54	25.23	9	10	10	10	+
YWHAE	P62258;B4DJF2;I3L3T1;K7EIT4;K7EM20;I3L0W5	14-3-3 protein epsilon	2.19	0.00011	2.4e-06	29.1	28.96	29.02	29.39	27.23	26.4	27.15	26.94	17	16	17	17	+
YWHAG	P61981	14-3-3 protein gamma;14-3-3 protein gamma, N-terminally processed	2.25	0.00081	0.0001	26.09	26.5	26.55	26.64	25.01	23.22	24.33	24.23	8	10	9	8	+
YWHAH	Q04917;A2IDB2;F8WEB6;A2IDB1	14-3-3 protein eta	2.56	0.0019	0.00039	23.86	24.26	23.93	24.1	22.11	NaN	20.26	22.05	8	7	9	9	+
YWHAQ	P27348;E9PG15	14-3-3 protein theta	3.35	0.00029	2e-05	27.9	27.81	27.92	27.86	25.08	23.11	25.02	24.9	12	12	12	12	+
YWHAZ	P63104;E7EX29;B0AZS6;E7ESK7;B7Z2E6;H0YB80;E5RIR4;E9PD24;E7EVZ2;E5RGE1	14-3-3 protein zeta/delta	1.88	7.1e-05	8e-07	28.43	28.47	28.43	28.57	26.71	26.37	26.89	26.4	13	12	12	13	+
ZC3HAV1	Q7Z2W4;C9J6P4;A0A7P0T8C6	Zinc finger CCCH-type antiviral protein 1	1.12	0.0013	0.00023	22.86	23.06	23.34	23.23	21.84	NaN	21.97	22.2	5	7	7	6	+

## Sheet: 2. Unique 22B vs. EV
Gene Name	Protein IDs	Protein Name	LFQ 22B1	LFQ 22B2	LFQ 22B3	LFQ 22B4	LFQ EV1	LFQ EV2	LFQ EV3	LFQ EV4	Pep 22B1	Pep 22B2	Pep 22B3	Pep 22B4	Peptide filter
ACBD3	Q9H3P7	Golgi resident protein GCP60	25.81	25.63	26.01	26.09	NaN	NaN	NaN	NaN	8	9	9	8	+
ADSL	A0A096LNY5;A0A1B0GWJ0;A0A1B0GTJ7;A0A096LNY6;A0A7P0T9A7;A0A7P0Z472;P30566;A0A096LNY4;A0A096LP92;A0A1B0GWF8;A0A1B0GTG9;A0A7P0T8E4;A0A0A6YY92	Adenylosuccinate lyase	22.37	22.27	22.38	22.35	NaN	NaN	NaN	NaN	2	2	2	2	+
AIFM2	Q9BRQ8	Apoptosis-inducing factor 2	22.04	22.29	22.23	22.79	NaN	NaN	NaN	NaN	1	2	2	1
AKAP11	Q9UKA4	A-kinase anchor protein 11	21.96	22.11	21.07	21.47	NaN	NaN	NaN	NaN	1	4	1	2
AP3B1	O00203	AP-3 complex subunit beta-1	22.38	22.43	22.23	22.28	NaN	NaN	NaN	NaN	2	3	3	2	+
APMAP	Q9HDC9;H0Y512	Adipocyte plasma membrane-associated protein	23.49	22.63	23	22.91	NaN	NaN	NaN	NaN	3	4	4	3	+
ATP6V1E1	C9J8H1;P36543;Q96A05	V-type proton ATPase subunit E 1;V-type proton ATPase subunit E 2	22.05	21.82	21.71	21.44	NaN	NaN	NaN	NaN	1	1	1	1
BCL10	A0A087WWW9;O95999	B-cell lymphoma/leukemia 10	20.3	21.4	21.2	21.3	NaN	NaN	NaN	NaN	1	1	2	2
BNIP3	F6RP06;A0A0J9YW18;Q12983	BCL2/adenovirus E1B 19 kDa protein-interacting protein 3	21.09	21.46	21.6	22.68	NaN	NaN	NaN	NaN	1	2	1	2
C1GALT1	Q9NS00;C9K0C8	Glycoprotein-N-acetylgalactosamine 3-beta-galactosyltransferase 1	21.5	22.11	22.15	22.16	NaN	NaN	NaN	NaN	2	2	3	2	+
CCDC6	Q16204	Coiled-coil domain-containing protein 6	22.34	22.28	22.04	22.33	NaN	NaN	NaN	NaN	2	1	2	1
CCDC80	Q76M96;H7C5K4	Coiled-coil domain-containing protein 80	22.21	21.9	21.9	22.02	NaN	NaN	NaN	NaN	2	3	3	2	+
CENPB	P07199	Major centromere autoantigen B	22.53	22.74	22.31	22.69	NaN	NaN	NaN	NaN	1	1	1	2
CERT1	A0A2U3TZL3;A0A2R8Y7Q9;A0A2R8YEK8;A0A2R8YE18;A0A2R8Y7C5;Q9Y5P4;A0A2R8YCI0;A0A2R8YFI2;A0A2R8YEA4;A0A2R8Y5H3;A0A2R8Y5S9;A0A2R8YDX6;A0A2R8YFA1;A0A2R8YE59	Collagen type IV alpha-3-binding protein	20.8	20.24	20.5	21.24	NaN	NaN	NaN	NaN	1	1	1	1
CHMP7	Q8WUX9	Charged multivesicular body protein 7	21.66	22.15	21.9	21.68	NaN	NaN	NaN	NaN	3	3	3	2	+
CHORDC1	Q9UHD1;E9PPQ5;E9PIZ4;E9PSD5;E9PHZ2	Cysteine and histidine-rich domain-containing protein 1	22.05	22.24	21.88	22.14	NaN	NaN	NaN	NaN	3	3	2	1
CLPTM1	O96005;K7EQQ1	Cleft lip and palate transmembrane protein 1	21.95	22.29	22.09	21.75	NaN	NaN	NaN	NaN	2	2	1	2
CLU	P10909;H0YAS8;H0YC35;E7ERK6;H0YLK8	Clusterin;Clusterin beta chain;Clusterin alpha chain;Clusterin	22.33	22.37	22.14	22.55	NaN	NaN	NaN	NaN	1	2	2	1
COPS2	B4DIH5;P61201;H0YM03;H0YKU5	COP9 signalosome complex subunit 2	22.49	22.12	21.92	22.76	NaN	NaN	NaN	NaN	1	1	1	1
COPS5	Q92905;E5RHH5	COP9 signalosome complex subunit 5	22.24	22.14	21.78	22.65	NaN	NaN	NaN	NaN	1	3	2	2
COPZ1	F8VVA7;P61923;F8VXB1;F8VUC5;F8W156;F8W651;F8VXR1;F8VYZ4;F8VYK5	Coatomer subunit zeta-1	22.8	22.77	22.4	22.66	NaN	NaN	NaN	NaN	3	3	3	3	+
CYP1B1	Q16678	Cytochrome P450 1B1	22.93	21.9	22.06	21.67	NaN	NaN	NaN	NaN	1	1	2	2
EEA1	Q15075	Early endosome antigen 1	21.17	20.97	21.21	21.25	NaN	NaN	NaN	NaN	1	1	1	1
EEFSEC	P57772;C9J8T0	Selenocysteine-specific elongation factor	21.38	21.28	20.81	20.59	NaN	NaN	NaN	NaN	1	1	1	2
ESYT2	A0A499FIX8;H7BXI1;A0A087WXU3;A0FGR8	Extended synaptotagmin-2	21.84	21.53	21.43	21.67	NaN	NaN	NaN	NaN	2	1	1	1
FAF2	Q96CS3	FAS-associated factor 2	22.83	23.49	23.33	23.74	NaN	NaN	NaN	NaN	1	2	1	2
FERMT2	Q96AC1;H0YJ34;A0A0U1RRM8;G3V281;G3V3J0;G3V379;G3V5R2;G3V1L6;Q9BQL6	Fermitin family homolog 2	20.97	22.14	21.56	21.78	NaN	NaN	NaN	NaN	1	2	3	1
FKBP8	Q14318;A0A0A0MTJ1;U3KQI1;U3KQ64;M0R2K9	Peptidyl-prolyl cis-trans isomerase FKBP8	23.41	23.57	23.54	23.39	NaN	NaN	NaN	NaN	2	3	3	2	+
GALNT2	Q10471	Polypeptide N-acetylgalactosaminyltransferase 2;Polypeptide N-acetylgalactosaminyltransferase 2 soluble form	23.63	23.54	23.51	23.65	NaN	NaN	NaN	NaN	8	9	8	8	+
GET3	O43681	ATPase ASNA1	22.07	22.33	22.2	22.42	NaN	NaN	NaN	NaN	1	1	1	1
GMPS	P49915	GMP synthase [glutamine-hydrolyzing]	20.57	20.22	20.44	20.5	NaN	NaN	NaN	NaN	1	1	1	1
GOLGB1	Q14789;E7EU81;H0Y867	Golgin subfamily B member 1	23.16	23.01	23.02	24.64	NaN	NaN	NaN	NaN	2	4	3	3	+
GOLM1	Q8NBJ4;C9J941;F8WAT9;C9JYM4	Golgi membrane protein 1	21.67	21.94	21.8	21.69	NaN	NaN	NaN	NaN	1	1	1	1
GOLPH3L	Q9H4A5;Q5T5I6	Golgi phosphoprotein 3-like	21.89	22.21	22.81	22.42	NaN	NaN	NaN	NaN	1	3	3	3
GPR107	Q5VW38;G5E994;U3KQD2	Protein GPR107	21.3	21.38	21.76	21.52	NaN	NaN	NaN	NaN	1	1	1	1
HERC4	Q5GLZ8	Probable E3 ubiquitin-protein ligase HERC4	22.82	23.2	22.74	22.84	NaN	NaN	NaN	NaN	1	1	1	1
HOOK3	Q86VS8;H0YE69	Protein Hook homolog 3	22.28	22.29	22.4	22.57	NaN	NaN	NaN	NaN	2	3	4	3	+
HYOU1	A0A087X054;A0A494C039;Q9Y4L1;E9PJ21;A0A087WWI4;K7EQK2;J3QL06;J3KTF1;A0A087X214;A0A087WW13;Q9BST8;J3QQH7;J3QLE9	Hypoxia up-regulated protein 1	23.08	23.05	23.06	23.05	NaN	NaN	NaN	NaN	5	6	6	5	+
IFITM3	E9PS44;Q01628;A0A7P0T9Q3;A0A7P0TBF9;H7BYV1;A0A7P0TB91;A0A7P0T8W2;R4GNG9;E9PQN9;A0A7P0T8E0;A0A7P0T953;A0A7P0T9U8;P13164;Q01629	Interferon-induced transmembrane protein 3;Interferon-induced transmembrane protein 1;Interferon-induced transmembrane protein 2	24.67	24.21	24.78	23.73	NaN	NaN	NaN	NaN	1	2	2	1
IKBKG	A0A087X0G7;A0A087WUW6;A0A087X1B1;Q9Y6K9;C9J2V2;C9JN51;A0A087WV30;C9JH59;C9JCG6	NF-kappa-B essential modulator	22.32	22.54	22.12	22.04	NaN	NaN	NaN	NaN	3	5	3	1
IPO9	Q96P70	Importin-9	24.25	23.56	23.93	23.49	NaN	NaN	NaN	NaN	7	9	5	4	+
MAN1B1	Q9UKM7;H0YI64;A0A804HJ66;A0A804HL61;A0A804HHU1;H0YG20;A0A804HL65;A0A804HK86;A0A804HJ23;A0A804HKS1;A0A804HK01;H0YGQ1;H0YGV7;A0A804HJW0;A0A804HIP1;REV__O60290;A0A804HK28	Endoplasmic reticulum mannosyl-oligosaccharide 1,2-alpha-mannosidase;alpha-1,2-Mannosidase	22.62	22.45	22.25	22.31	NaN	NaN	NaN	NaN	4	4	2	4	+
MAP4	A0A804HKE7;E7EVA0;P27816;H0Y2V1;H7C4C5;B5MEG9;F8W9U4	Microtubule-associated protein;Microtubule-associated protein 4	21.73	22.48	21.42	22.19	NaN	NaN	NaN	NaN	2	2	2	2	+
MARCKS	P29966	Myristoylated alanine-rich C-kinase substrate	22.03	22.33	22.41	22.6	NaN	NaN	NaN	NaN	2	2	2	3	+
MMP14	A0A7P0TAG0;P50281;A0A7P0TAV6;A0A7P0TBK8	Matrix metalloproteinase-14	21.89	21.66	21.55	21.4	NaN	NaN	NaN	NaN	1	2	3	2
NAA15	A0A0B4J1W3;Q9BXJ9;Q6N069	N-alpha-acetyltransferase 15, NatA auxiliary subunit	21.38	21.72	21.64	21.52	NaN	NaN	NaN	NaN	1	1	1	1
NANS	Q9NR45;Q5TBR0;Q5TBR1	Sialic acid synthase	22.96	22.81	22.92	22.81	NaN	NaN	NaN	NaN	2	3	3	2	+
NAPG	Q99747;J3QS28;J3QKW4;J3KTJ6	Gamma-soluble NSF attachment protein	20.54	20.54	20.54	20.27	NaN	NaN	NaN	NaN	1	1	1	1
NCAPD2	Q15021;E7EN77;F5GZK7	Condensin complex subunit 1	22.04	22.4	22.26	21.81	NaN	NaN	NaN	NaN	6	4	5	4	+
NOLC1	A0A0A0MRM9;Q14978;S4R402;S4R341;S4R349	Nucleolar and coiled-body phosphoprotein 1	21.08	22.64	21.14	22.64	NaN	NaN	NaN	NaN	1	2	1	2
NUDT5	A6NFX8;Q9UKK9;A6NJU6;H0YEY4;A6NCQ0	ADP-sugar pyrophosphatase	20.66	21.68	21.15	21.7	NaN	NaN	NaN	NaN	2	3	1	1
NUP205	Q92621	Nuclear pore complex protein Nup205	21.86	21.64	21.89	21.93	NaN	NaN	NaN	NaN	2	2	1	2
OFD1	O75665	Oral-facial-digital syndrome 1 protein	20.85	21.14	21.08	20.67	NaN	NaN	NaN	NaN	2	1	1	1
OPA1	A0A2R8Y3X5;A0A2R8YE78;C9JMB8;E5KLJ9;O60313;A0A2R8Y4G4;A0A2R8Y4Q3;A0A2R8YE54;A0A2R8YD53;A0A2R8YFD1;A0A2R8YGE5;A0A2R8YDM2;H7C141	Dynamin-like 120 kDa protein, mitochondrial;Dynamin-like 120 kDa protein, form S1	21.54	21.68	21.72	21.78	NaN	NaN	NaN	NaN	1	2	3	2
OTUB1	F5GYN4;J3KR44;F5GYJ8;Q96FW1;F5H6Q1;F5H3F0	Ubiquitin thioesterase OTUB1	21.62	21.84	21.6	21.73	NaN	NaN	NaN	NaN	3	4	4	2	+
P4HA1	P13674	Prolyl 4-hydroxylase subunit alpha-1	22.12	22.08	22.03	22.2	NaN	NaN	NaN	NaN	4	2	4	4	+
PDLIM1	O00151	PDZ and LIM domain protein 1	22.56	22.76	22.29	22.65	NaN	NaN	NaN	NaN	2	3	2	1
PGM1	A0A3B3ITK7;P36871	Phosphoglucomutase-1	20.13	20.55	20.54	20.26	NaN	NaN	NaN	NaN	1	3	1	1
PGRMC2	O15173;U3KQM0	Membrane-associated progesterone receptor component 2	22.47	22.67	22.71	23.01	NaN	NaN	NaN	NaN	3	3	2	2	+
PIBF1	Q8WXW3;A0A087WUI6	Progesterone-induced-blocking factor 1	20.11	21.66	20.47	21.19	NaN	NaN	NaN	NaN	4	5	4	2	+
PLOD1	Q02809	Procollagen-lysine,2-oxoglutarate 5-dioxygenase 1	22.95	23.03	22.75	22.52	NaN	NaN	NaN	NaN	3	3	2	4	+
PMVK	Q15126	Phosphomevalonate kinase	22.17	22.31	21.75	21.89	NaN	NaN	NaN	NaN	3	1	1	2
PSMD5	Q16401;F2Z3J2;Q4VXH0	26S proteasome non-ATPase regulatory subunit 5	23.2	23.11	22.88	23.05	NaN	NaN	NaN	NaN	4	3	2	4	+
PSMD6	Q15008;C9J7B7;C9J0E9;H7C531	26S proteasome non-ATPase regulatory subunit 6	22.44	22.7	22.31	23.52	NaN	NaN	NaN	NaN	2	2	1	3
PTPA	A6PVN7;A6PVN8;C9IZ76;A6PVN6;F6WIT2;Q5T949;A6PVN5;A0A804CD06;Q15257	Serine/threonine-protein phosphatase 2A activator	22.19	22.18	21.79	22.23	NaN	NaN	NaN	NaN	2	1	2	1
PTPN11	Q06124;A0A1W2PPU4;H0YF12	Tyrosine-protein phosphatase non-receptor type 11	21.67	21.67	21.62	22.24	NaN	NaN	NaN	NaN	2	1	2	1
PTPN23	Q9H3S7;C9JD91;R4GMM7	Tyrosine-protein phosphatase non-receptor type 23	21.1	20.51	21.18	21.04	NaN	NaN	NaN	NaN	1	1	1	1
QSOX2	Q6ZRP7;H0Y430	Sulfhydryl oxidase 2	22.3	22.72	22.52	22.67	NaN	NaN	NaN	NaN	3	2	3	2	+
RAB31	Q13636;J3QR51;Q9UL26	Ras-related protein Rab-31;Ras-related protein Rab-22A	22.41	22.58	22.33	22.17	NaN	NaN	NaN	NaN	1	2	2	2
RAB3B	P20337	Ras-related protein Rab-3B	20.86	21.09	21.27	21.45	NaN	NaN	NaN	NaN	1	1	1	1
RAB3D	O95716	Ras-related protein Rab-3D	22.45	21.93	22.57	22.4	NaN	NaN	NaN	NaN	1	1	1	1
RAP1GDS1	P52306;D6RB97;H0Y8M2	Rap1 GTPase-GDP dissociation stimulator 1	20.9	22.16	22.53	23.34	NaN	NaN	NaN	NaN	2	3	2	2	+
SAMD1	E9PIW9;Q6SPF0	Atherin	22.54	21.84	22.18	22.15	NaN	NaN	NaN	NaN	2	1	2	2
SAMM50	Q9Y512	Sorting and assembly machinery component 50 homolog	23.38	23.01	23.14	23.34	NaN	NaN	NaN	NaN	3	2	2	1
SCO2	O43819	Protein SCO2 homolog, mitochondrial	22.54	22.91	22.81	22.74	NaN	NaN	NaN	NaN	1	2	1	1
SEC16A	X6RGP5;A0A3F2YNX0;A0A3F2YNZ0;F1T0I1;O15027;Q8N9G1;A0A0C4DH09	Protein transport protein Sec16A	21.49	21.65	21.32	21.92	NaN	NaN	NaN	NaN	2	2	1	1
SEC31A	H7BXG7;D6REX3;O94979;D6RHZ5;H0YAF5;H0Y8W8;H0YAB3;H0Y9V3;H0Y9K1;H0Y8V7	Protein transport protein Sec31A	22.28	21.46	21.93	21.34	NaN	NaN	NaN	NaN	2	2	3	1
SH3BGRL3	Q5T123;Q9H299	SH3 domain-binding glutamic acid-rich-like protein 3	23.88	23.98	24.21	24.42	NaN	NaN	NaN	NaN	3	2	2	2	+
SLC35B2	Q8TB61	Adenosine 3-phospho 5-phosphosulfate transporter 1	22.16	22.57	21.9	22.47	NaN	NaN	NaN	NaN	3	3	3	2	+
SPON2	D6RBY3;D6RIH5;D6RB12;Q9BUD6	Spondin-2	22.35	22.51	22.14	22.16	NaN	NaN	NaN	NaN	1	1	1	1
SQLE	Q14534;E7EVQ6;H0YBN7	Squalene monooxygenase	22.03	21.79	21.8	21.89	NaN	NaN	NaN	NaN	3	1	2	1
SUGT1	Q9Y2Z0	Suppressor of G2 allele of SKP1 homolog	23.3	23.36	23.5	23.36	NaN	NaN	NaN	NaN	3	2	2	1
SURF4	Q5T8U5;O15260;B7Z1G8	Surfeit locus protein 4	24.12	23.31	23.87	24.06	NaN	NaN	NaN	NaN	1	1	2	1
SYNPO	Q8N3V7	Synaptopodin	22.16	22	21.89	22.09	NaN	NaN	NaN	NaN	2	2	1	2
TBC1D15	Q8TC07;C9JA93;F8WCB5;F8WDJ1;F8WF35;F8VV61	TBC1 domain family member 15	22.3	21.59	21.86	21.95	NaN	NaN	NaN	NaN	3	3	4	4	+
TBC1D2	Q9BYX2	TBC1 domain family member 2A	21.79	21.18	21.88	21.95	NaN	NaN	NaN	NaN	2	1	2	1
TBK1	Q9UHD2;A0A494C045;A0A7I2V646;A0A7I2V4W4;A0A494C167;A0A494C0X2;A0A7I2V643;A0A494C148;A0A7I2V2F4;A0A494C1M6;A0A494C0A8;A0A494C0R4;A0A7I2V463;A0A494C079;A0A7I2V4Z2;A0A7I2V2N0;A0A7I2V387;A0A7I2V636;A0A494C1I2;A0A7I2YQG1;A0A7I2V5Y4;A0A7I2V615;A0A7I2V3S9;A0A7I2V322;A0A7I2V4Y1;A0A7I2V3E0;A0A7I2V3Y6;A0A7I2V3B7	Serine/threonine-protein kinase TBK1	22.57	22.56	21.87	22.38	NaN	NaN	NaN	NaN	3	4	4	3	+
TFPI	P10646	Tissue factor pathway inhibitor	21.06	20.98	21.23	20.96	NaN	NaN	NaN	NaN	1	1	1	1
TGFBI	Q15582;H0YAH8;H0Y8L3;H0YAB8;D6RBX4;H0Y9D7;S4R3C6	Transforming growth factor-beta-induced protein ig-h3	21.88	21.56	21.89	20.99	NaN	NaN	NaN	NaN	2	2	2	2	+
THBS2	A0A7I2V585;A0A7I2YQT6;A0A3B3ITK0;P35442;A0A7I2YQ86;A0A7I2V344	Thrombospondin-2	21.71	22.29	20.93	21.52	NaN	NaN	NaN	NaN	2	2	2	2	+
TM9SF1	E9PSI1;E9PQY7;E9PS99;E9PL78;E9PJM1;E9PMQ9;O15321;E9PJC4;E9PNW2;G3V1B9;H0YI89;E9PQI5;E9PQ80;Q9BY43	Transmembrane 9 superfamily member 1	22.78	22.88	22.74	23.22	NaN	NaN	NaN	NaN	3	3	2	2	+
TMX3	Q96JJ7;H3BRY0;H3BT89;H3BVI1;H3BPB3;B4DIE3	Protein disulfide-isomerase TMX3	22.57	22.07	23.03	22.51	NaN	NaN	NaN	NaN	2	2	3	3	+
TOMM34	Q15785	Mitochondrial import receptor subunit TOM34	22.05	22.29	21.89	21.92	NaN	NaN	NaN	NaN	1	2	1	1
TOMM70	O94826	Mitochondrial import receptor subunit TOM70	21.92	21.74	22.05	22.05	NaN	NaN	NaN	NaN	2	2	1	1
TP53RK	Q96S44;Q5JZ02	TP53-regulating kinase	22.78	22.6	22.68	22.84	NaN	NaN	NaN	NaN	1	1	1	2
TRAFD1	O14545;F8VNX8	TRAF-type zinc finger domain-containing protein 1	21.61	21.69	21.55	21.65	NaN	NaN	NaN	NaN	1	2	2	2
TXNL1	O43396;K7ER96;K7EML9	Thioredoxin-like protein 1	21.61	21.39	21.08	21.45	NaN	NaN	NaN	NaN	2	2	1	3
TYMS	P04818	Thymidylate synthase	21.4	21.04	21.25	21.1	NaN	NaN	NaN	NaN	2	1	1	1
UBE2C	O00762;A0A087WVK1	Ubiquitin-conjugating enzyme E2 C	21.68	22.42	22.49	22.09	NaN	NaN	NaN	NaN	2	1	2	2
UBE2M	P61081;M0QX69	NEDD8-conjugating enzyme Ubc12	21.64	21.65	21.4	21.68	NaN	NaN	NaN	NaN	1	1	1	2
UBE3C	Q15386	Ubiquitin-protein ligase E3C	22.53	22.92	23.12	22.76	NaN	NaN	NaN	NaN	3	2	3	3	+
UCHL5	H0Y4E0;H0Y6Y4;Q5LJA5;Q5LJA9;Q9Y5K5;H0Y4K0;H0Y636;Q5LJB0	Ubiquitin carboxyl-terminal hydrolase;Ubiquitin carboxyl-terminal hydrolase isozyme L5	21.44	21.33	21.44	21.65	NaN	NaN	NaN	NaN	1	1	1	1
UGDH	O60701;D6RHF4;E9PBD2;E7ER95;E7ER83;E7ETF4;E7EV97	UDP-glucose 6-dehydrogenase	22.38	23.01	22.52	22.5	NaN	NaN	NaN	NaN	4	3	2	3	+
WNT5B	Q9H1J7;F5H7Q6;F5H364	Protein Wnt-5b;Protein Wnt	21.72	22.2	21.94	21.54	NaN	NaN	NaN	NaN	1	1	1	1
XPO7	E7ESC6;Q9UIA9;H0YBE1;E5RIW1	Exportin-7	22.51	21.6	22.2	22.18	NaN	NaN	NaN	NaN	3	3	3	2	+
XPOT	O43592	Exportin-T	23.1	22.61	22.39	22.95	NaN	NaN	NaN	NaN	4	2	3	2	+
YIF1B	Q5BJH7;K7ERQ0;K7ERY2;K7EPQ7	Protein YIF1B	21	21.58	21.58	21.33	NaN	NaN	NaN	NaN	2	1	1	2
ZNF622	Q969S3	Zinc finger protein 622	21.89	21.65	21.48	22.11	NaN	NaN	NaN	NaN	1	2	2	1

## Sheet: 3. Crapome analysis
	A. Complete lists (Crapome in red)			B. Lists without Crapome										C. List of proteins in proxymity biotinylation and co-ip
	361 proteins significant 22B vs. EV	108 proteins unique 22B vs. EV		221 proteins significant 22B vs. EV	102 proteins unique 22B vs. EV	ALL (N =323)								53 common proteins
	140/361 in Crapome (38.8%)	6/108 in Crapome (5.6%)		AARS1	ACBD3	AARS1								ACBD3
	AARS1	ACBD3		ABCD3	ADSL	ABCD3								ADSL
	ABCD3	ADSL		ACOT7	AIFM2	ACBD3								ANXA6
	ACLY	AIFM2		ACSL3	AKAP11	ACOT7								ARFGEF1
	ACOT7	AKAP11		ADH5	AP3B1	ACSL3								ARFGEF2
	ACSL3	AP3B1		AFG3L2	APMAP	ADH5								ASNS
	ACTR1A	APMAP		ALDH3A2	ATP6V1E1	ADSL								CBR1
	ADH5	ATP6V1E1		ANXA1	BCL10	AFG3L2								CDCP1
	AFG3L2	BCL10		ANXA5	BNIP3	AIFM2								CDKN2A
	AIFM1	BNIP3		ANXA6	C1GALT1	AKAP11								CHCHD3
	ALDH3A2	C1GALT1		ARFGEF1	CCDC6	ALDH3A2								COPS2
	ALDOA	CCDC6		ARFGEF2	CCDC80	ANXA1								CSTB
	ANXA1	CCDC80		ARHGDIA	CENPB	ANXA5								CTNND1
	ANXA5	CENPB		ARHGEF2	CERT1	ANXA6								EEA1
	ANXA6	CERT1		ARL1	CHMP7	AP3B1								EGFR
	ARCN1	CHMP7		ASNS	CHORDC1	APMAP								FADS2
	ARF1	CHORDC1		ATIC	CLPTM1	ARFGEF1								FKBP8
	ARF4	CLPTM1		ATP2B1	CLU	ARFGEF2								GFPT2
	ARF5	CLU		ATP55F1B	COPS2	ARHGDIA								GJA1
	ARFGEF1	COPS2		ATXN10	COPS5	ARHGEF2								HBS1L
	ARFGEF2	COPS5		B4GALT1	COPZ1	ARL1								HLA-A
	ARHGDIA	COPZ1		CALCOCO1	CYP1B1	ASNS								HOOK3
	ARHGEF2	CYP1B1		CALCOCO2	EEA1	ATIC								IKBKG
	ARL1	EEA1		CALU	EEFSEC	ATP2B1								KANK2
	ASNS	EEFSEC		CAPN2	ESYT2	ATP5B								MAN1B1
	ATIC	ESYT2		CAPNS1	FAF2	ATP6V1E1								NIBAN1
	ATP1A1	FAF2		CAVIN3	FERMT2	ATXN10								NNMT
	ATP2A2	FERMT2		CBR1	FKBP8	B4GALT1								NUP205
	ATP2B1	FKBP8		CDC42	GALNT2	BCL10								OCIAD1
	ATP55F1A	GALNT2		CDCP1	GET3	BNIP3								OGA
	ATP55F1B	GET3		CDKN2A	GOLGB1	C1GALT1								PDLIM1
	ATXN10	GMPS		CHCHD3	GOLM1	CALCOCO1								PDLIM7
	B4GALT1	GOLGB1		CISD1	GOLPH3L	CALCOCO2								PGRMC1
	BAG2	GOLM1		CKAP4	GPR107	CALU								PGRMC2
	CACYBP	GOLPH3L		CLIC1	HERC4	CAPN2								PLIN3
	CAD	GPR107		CLIC4	HOOK3	CAPNS1								PSME1
	CALCOCO1	HERC4		CMPK1	HYOU1	CAVIN3								PTPN11
	CALCOCO2	HOOK3		COPB2	IFITM3	CBR1								PTPN23
	CALR	HYOU1		COPE	IKBKG	CCDC6								RAB5C
	CALU	IFITM3		COTL1	IPO9	CCDC80								RHOC
	CAND1	IKBKG		CPNE1	MAN1B1	CDC42								RHOG
	CANX	IPO9		CPT1A	MMP14	CDCP1								SLC25A12
	CAP1	MAN1B1		CRK	NAA15	CDKN2A								SYNPO
	CAPN2	MAP4		CSTB	NANS	CENPB								TBC1D15
	CAPNS1	MARCKS		CTNND1	NAPG	CERT1								TBC1D2
	CAVIN3	MMP14		CYC1	NCAPD2	CHCHD3								TJP2
	CBR1	NAA15		DDOST	NUDT5	CHMP7								TMF1
	CCT2	NANS		DHCR24	NUP205	CHORDC1								TNPO1
	CCT3	NAPG		DHCR7	OFD1	CISD1								TXLNA
	CCT4	NCAPD2		DNAAF5	OPA1	CKAP4								USP5
	CCT5	NOLC1		DNAJB12	OTUB1	CLIC1								VPS35
	CCT6A	NUDT5		EGFR	P4HA1	CLIC4								XPO7
	CCT7	NUP205		EHD2	PDLIM1	CLPTM1								YIF1B
	CCT8	OFD1		EHD4	PGM1	CLU
	CDC42	OPA1		ELOC	PGRMC2	CMPK1
	CDCP1	OTUB1		ERLIN1	PIBF1	COPB2
	CDKN2A	P4HA1		ERP44	PLOD1	COPE
	CHCHD3	PDLIM1		ESYT1	PMVK	COPS2
	CISD1	PGM1		ETF1	PSMD5	COPS5
	CKAP4	PGRMC2		FADS2	PSMD6	COPZ1
	CLIC1	PIBF1		FTH1	PTPA	COTL1
	CLIC4	PLOD1		FTL	PTPN11	CPNE1
	CMPK1	PMVK		G6PD	PTPN23	CPT1A
	COPA	PSMD5		GABARAPL2	QSOX2	CRK
	COPB1	PSMD6		GDI1	RAB31	CSTB
	COPB2	PTPA		GDI2	RAB3B	CTNND1
	COPE	PTPN11		GFPT2	RAB3D	CYC1
	COPG1	PTPN23		GJA1	RAP1GDS1	CYP1B1
	COTL1	QSOX2		GLO1	SAMD1	DDOST
	CPNE1	RAB31		GLOD4	SAMM50	DHCR24
	CPT1A	RAB3B		GLT8D1	SCO2	DHCR7
	CRK	RAB3D		GPI	SEC31A	DNAAF5
	CSTB	RAP1GDS1		HACD3	SH3BGRL3	DNAJB12
	CTNND1	SAMD1		HBS1L	SLC35B2	EEA1
	CTPS1	SAMM50		HLA-A	SPON2	EEFSEC
	CYC1	SCO2		HLA-C	SQLE	EGFR
	DCTN1	SEC16A		HLA-G	SURF4	EHD2
	DCTN2	SEC31A		HM13	SYNPO	EHD4
	DDOST	SH3BGRL3		HNRNPAB	TBC1D15	ELOC
	DHCR24	SLC35B2		HNRNPD	TBC1D2	ERLIN1
	DHCR7	SPON2		HNRNPM	TBK1	ERP44
	DNAAF5	SQLE		HNRNPR	TFPI	ESYT1
	DNAJA1	SUGT1		HNRNPUL1	TGFBI	ESYT2
	DNAJB12	SURF4		HP1BP3	THBS2	ETF1
	DPYSL2	SYNPO		HPSE	TM9SF1	FADS2
	DYNC1H1	TBC1D15		HS2ST1	TMX3	FAF2
	EEF1D	TBC1D2		HSD17B4	TOMM34	FERMT2
	EEF1G	TBK1		HSPB1	TOMM70	FKBP8
	EEF2	TFPI		IMMT	TP53RK	FTH1
	EGFR	TGFBI		IPO4	TRAFD1	FTL
	EHD2	THBS2		IQGAP3	TXNL1	G6PD
	EHD4	TM9SF1		ISG15	TYMS	GABARAPL2
	EIF3B	TMX3		KANK2	UBE2C	GALNT2
	EIF3E	TOMM34		KEAP1	UBE2M	GDI1
	EIF4A1	TOMM70		KPNA3	UBE3C	GDI2
	EIF4G1	TP53RK		KPNA4	UCHL5	GET3
	EIF5A	TRAFD1		LASP1	UGDH	GFPT2
	ELOC	TXNL1		LGALS3	WNT5B	GJA1
	EMD	TYMS		LOXL2	XPO7	GLO1
	ENO1	UBE2C		MAN2A1	XPOT	GLOD4
	ERLIN1	UBE2M		MAP1LC3A	YIF1B	GLT8D1
	ERP44	UBE3C		MAP1LC3B	ZNF622	GOLGB1
	ESYT1	UCHL5		MAPRE1		GOLM1
	ETF1	UGDH		MDH1		GOLPH3L
	EZR	WNT5B		METTL13		GPI
	FADS2	XPO7		MOGS		GPR107
	FASN	XPOT		MTCH2		HACD3
	FKBP4	YIF1B		MX1		HBS1L
	FTH1	ZNF622		MYO9B		HERC4
	FTL			MYOF		HLA-A
	FUS			NAMPT		HLA-C
	G6PD			NAPA		HLA-G
	GABARAPL2			NCOA4		HM13
	GANAB			NDUFA9		HNRNPAB
	GART			NDUFS1		HNRNPD
	GDI1			NDUFS2		HNRNPM
	GDI2			NDUFV1		HNRNPR
	GFPT2			NIBAN1		HNRNPUL1
	GJA1			NIBAN2		HOOK3
	GLO1			NNMT		HP1BP3
	GLOD4			NOM1		HPSE
	GLT8D1			NSDHL		HS2ST1
	GPI			NUP155		HSD17B4
	HACD3			OCIAD1		HSPB1
	HBS1L			OGA		HYOU1
	HLA-A			OPTN		IFITM3
	HLA-C			OXA1L		IKBKG
	HLA-G			PAFAH1B1		IMMT
	HM13			PAK2		IPO4
	HNRNPAB			PBK		IPO9
	HNRNPD			PCM1		IQGAP3
	HNRNPM			PDCD6IP		ISG15
	HNRNPR			PDIA3		KANK2
	HNRNPUL1			PDIA4		KEAP1
	HP1BP3			PDLIM5		KPNA3
	HPSE			PDLIM7		KPNA4
	HS2ST1			PGD		LASP1
	HSD17B4			PGRMC1		LGALS3
	HSP90AA1			PLIN3		LOXL2
	HSP90AB1			PRDX5		MAN1B1
	HSP90B1			PRKACA		MAN2A1
	HSPA4			PRKAR1A		MAP1LC3A
	HSPA5			PSAT1		MAP1LC3B
	HSPB1			PSME1		MAPRE1
	HSPD1			PTGES3		MDH1
	HSPH1			PWP1		METTL13
	IARS1			PYGB		MMP14
	IMMT			RAB11B		MOGS
	IMPDH2			RAB18		MTCH2
	IPO4			RAB2A		MX1
	IPO5			RAB32		MYO9B
	IQGAP3			RAB5C		MYOF
	ISG15			RAB6A		NAA15
	KANK2			RAB7A		NAMPT
	KEAP1			RAC1		NANS
	KIF5B			RCN1		NAPA
	KPNA3			RHEB		NAPG
	KPNA4			RHOC		NCAPD2
	LASP1			RHOG		NCOA4
	LBR			RMDN3		NDUFA9
	LDHA			RNH1		NDUFS1
	LDHB			RRBP1		NDUFS2
	LGALS3			RRM1		NDUFV1
	LMNA			S100A11		NIBAN1
	LMNB1			S100A6		NIBAN2
	LOXL2			SAMHD1		NNMT
	MAN2A1			SAR1A		NOM1
	MAP1LC3A			SARS1		NSDHL
	MAP1LC3B			SCD		NUDT5
	MAPRE1			SCP2		NUP155
	MARS1			SDCBP		NUP205
	MAT2A			SDF4		OCIAD1
	MDH1			SEC61A1		OFD1
	METTL13			SEC63		OGA
	MIF			SFRP1		OPA1
	MOGS			SFXN1		OPTN
	MSN			SH3GLB1		OTUB1
	MTCH2			SLC16A1		OXA1L
	MTHFD1			SLC16A3		P4HA1
	MX1			SLC25A12		PAFAH1B1
	MYBBP1A			SLC25A24		PAK2
	MYL9			SLC2A1		PBK
	MYO9B			SLC7A5		PCM1
	MYOF			SLIT2		PDCD6IP
	NAMPT			SPART		PDIA3
	NAP1L4			SPECC1		PDIA4
	NAPA			SQSTM1		PDLIM1
	NCOA4			SRPRB		PDLIM5
	NDUFA9			SSR1		PDLIM7
	NDUFS1			ST13		PGD
	NDUFS2			STAT1		PGM1
	NDUFV1			STT3A		PGRMC1
	NIBAN1			STT3B		PGRMC2
	NIBAN2			SYAP1		PIBF1
	NNMT			TARS1		PLIN3
	NOM1			TAX1BP1		PLOD1
	NSDHL			TBC1D22B		PMVK
	NUDC			TFRC		PRDX5
	NUP155			TJP2		PRKACA
	OCIAD1			TKT		PRKAR1A
	OGA			TMEM43		PSAT1
	OPTN			TMF1		PSMD5
	OXA1L			TNIP1		PSMD6
	P4HB			TNPO1		PSME1
	PAFAH1B1			TPI1		PTGES3
	PAICS			TPT1		PTPA
	PAK2			TRAM1		PTPN11
	PBK			TRIM25		PTPN23
	PCM1			TRIM32		PWP1
	PDCD6IP			TXLNA		PYGB
	PDIA3			UAP1		QSOX2
	PDIA4			UBE2L3		RAB11B
	PDIA6			UCHL1		RAB18
	PDLIM5			UQCRH		RAB2A
	PDLIM7			USP14		RAB31
	PFKP			USP5		RAB32
	PFN1			VCL		RAB3B
	PGAM1			VPS35		RAB3D
	PGD			YARS1		RAB5C
	PGK1			YKT6		RAB6A
	PGRMC1			YME1L1		RAB7A
	PHGDH					RAC1
	PKM					RAP1GDS1
	PLIN3					RCN1
	PLS3					RHEB
	PPA1					RHOC
	PPIA					RHOG
	PPP2CA					RMDN3
	PPP2R1A					RNH1
	PPP2R2A					RRBP1
	PRDX2					RRM1
	PRDX4					S100A11
	PRDX5					S100A6
	PRDX6					SAMD1
	PRKACA					SAMHD1
	PRKAR1A					SAMM50
	PRKDC					SAR1A
	PSAT1					SARS1
	PSMC1					SCD
	PSMC2					SCO2
	PSMC3					SCP2
	PSMC6					SDCBP
	PSMD1					SDF4
	PSMD11					SEC31A
	PSME1					SEC61A1
	PTGES3					SEC63
	PWP1					SFRP1
	PYGB					SFXN1
	RAB11B					SH3BGRL3
	RAB18					SH3GLB1
	RAB1A					SLC16A1
	RAB2A					SLC16A3
	RAB32					SLC25A12
	RAB5C					SLC25A24
	RAB6A					SLC2A1
	RAB7A					SLC35B2
	RAC1					SLC7A5
	RANBP1					SLIT2
	RANGAP1					SPART
	RARS1					SPECC1
	RBM14					SPON2
	RCN1					SQLE
	RHEB					SQSTM1
	RHOC					SRPRB
	RHOG					SSR1
	RMDN3					ST13
	RNH1					STAT1
	RPL15					STT3A
	RPN1					STT3B
	RPN2					SURF4
	RRBP1					SYAP1
	RRM1					SYNPO
	RUVBL1					TARS1
	RUVBL2					TAX1BP1
	S100A11					TBC1D15
	S100A6					TBC1D2
	SAMHD1					TBC1D22B
	SAR1A					TBK1
	SARS1					TFPI
	SCD					TFRC
	SCP2					TGFBI
	SDCBP					THBS2
	SDF4					TJP2
	SEC61A1					TKT
	SEC63					TM9SF1
	SERPINH1					TMEM43
	SF3B2					TMF1
	SFN					TMX3
	SFPQ					TNIP1
	SFRP1					TNPO1
	SFXN1					TOMM34
	SH3GLB1					TOMM70
	SLC16A1					TP53RK
	SLC16A3					TPI1
	SLC1A5					TPT1
	SLC25A12					TRAFD1
	SLC25A24					TRAM1
	SLC2A1					TRIM25
	SLC3A2					TRIM32
	SLC7A5					TXLNA
	SLIT2					TXNL1
	SMC4					TYMS
	SPART					UAP1
	SPECC1					UBE2C
	SQSTM1					UBE2L3
	SRPRB					UBE2M
	SSR1					UBE3C
	ST13					UCHL1
	STAT1					UCHL5
	STIP1					UGDH
	STT3A					UQCRH
	STT3B					USP14
	SYAP1					USP5
	TAGLN2					VCL
	TARS1					VPS35
	TAX1BP1					WNT5B
	TBC1D22B					XPO7
	TCP1					XPOT
	TECR					YARS1
	TFRC					YIF1B
	TJP2					YKT6
	TKT					YME1L1
	TLN1					ZNF622
	TMEM43
	TMF1
	TMPO
	TNIP1
	TNPO1
	TPI1
	TPM4
	TPT1
	TRAM1
	TRIM25
	TRIM32
	TUBA1A
	TUBA1B
	TUBB
	TUBB2A
	TUBB3
	TXLNA
	UAP1
	UBA1
	UBE2L3
	UCHL1
	UQCRH
	USP14
	USP5
	VCL
	VCP
	VPS35
	WARS
	XPO1
	YARS1
	YKT6
	YME1L1
	YWHAB
	YWHAE
	YWHAG
	YWHAH
	YWHAQ
	YWHAZ
	ZC3HAV1

## Sheet: 4. GO terms
Biological process (Gene Ontology)	Intersection/term size	p-value	FDR	Genes in intersection
Intracellular Protein Transport (GO:0006886)	26 of 325	2.22642e-11	4.72447e-08	NAPA, COPB2, RAB5C, SAR1A, ARL1, PTPN23, NAPG, IPO4, IPO9, VPS35, KPNA4, RAB6A, TNPO1, KPNA3, SEC31A, NUP155, SURF4, XPO7, AP3B1, COPZ1, RAB32, OXA1L, RAB31, RAB18, ARHGEF2, RAB7A
Protein Transport (GO:0015031)	25 of 313	5.67067e-11	6.01658e-08	NAPA, RAB3B, COPB2, RAB5C, TFRC, SAR1A, RAB3D, ARL1, CLU, NAPG, VPS35, RAB6A, SEC31A, SURF4, GOLPH3L, AP3B1, COPZ1, RAB11B, PDIA4, RAB32, RAB31, RAB18, ARHGEF2, OPTN, RAB7A
Protein Localization (GO:0008104)	24 of 351	3.19314e-09	2.25861e-06	NAPA, COPB2, RAB5C, SAR1A, ARL1, AP3B1, HOOK3, COPZ1, EGFR, NAPG, RAB32, TM9SF1, GJA1, AKAP11, RAB31, RAB18, VPS35, ARHGEF2, MAPRE1, RAB6A, SQSTM1, FERMT2, VCL, SEC31A
Negative Regulation Of Programmed Cell Death (GO:0043069)	23 of 381	6.8913e-08	3.65583e-05	KANK2, ANXA1, NIBAN2, TFRC, GLO1, BNIP3, ANXA5, ASNS, HSPB1, DHCR24, EGFR, SFRP1, PRDX5, COPS5, OPA1, AIFM2, ARHGDIA, TAX1BP1, FKBP8, YME1L1, NAA15, PAK2, TPT1
Regulation Of Apoptotic Process (GO:0042981)	32 of 705	1.54408e-07	6.5531e-05	MTCH2, TFRC, GLO1, HSPB1, BCL10, CLU, EGFR, PTPA, PRDX5, OPA1, AIFM2, ARHGDIA, CYP1B1, SLIT2, ZNF622, PAK2, TOMM70, ANXA1, NIBAN2, STAT1, BNIP3, ANXA5, ASNS, DHCR24, SFRP1, COPS5, TAX1BP1, FKBP8, YME1L1, NAA15, SQSTM1, TPT1
Protein Localization To Organelle (GO:0033365)	13 of 137	3.5482e-07	0.000125488	GABARAPL2, MTCH2, TRAM1, RAP1GDS1, ARL1, ISG15, IPO4, SEC61A1, FKBP8, VPS35, RAB6A, GET3, OPTN
Golgi Vesicle Transport (GO:0048193)	15 of 197	7.87108e-07	0.000212127	NAPA, RAB2A, GABARAPL2, COPB2, SAR1A, SURF4, GOLPH3L, COPZ1, NAPG, YIF1B, HYOU1, RAB6A, YKT6, COPE, SEC31A
intra-Golgi Vesicle-Mediated Transport (GO:0006891)	7 of 33	7.99726e-07	0.000212127	NAPA, COPB2, GABARAPL2, RAB6A, NAPG, COPZ1, COPE
Organelle Organization (GO:0006996)	22 of 418	1.36162e-06	0.00032104	RAB2A, ARFGEF1, ABCD3, PDCD6IP, SAR1A, SURF4, FAF2, GOLPH3L, ARL1, RAB32, CDC42, SEC61A1, RAB31, OPA1, GOLGB1, RAB18, YME1L1, SH3BGRL3, CHMP7, OPTN, SEC31A, RAB7A
Endomembrane System Organization (GO:0010256)	14 of 196	3.89831e-06	0.000827222	RAB2A, ARFGEF1, ARFGEF2, NUP155, SURF4, GOLPH3L, ARL1, HOOK3, CDC42, SEC61A1, GOLGB1, SQSTM1, OPTN, SEC31A
Sterol Biosynthetic Process (GO:0016126)	6 of 28	4.72821e-06	0.000912114	SQLE, NSDHL, G6PD, PMVK, DHCR24, DHCR7
Regulation Of I-kappaB kinase of NF-kappaB Signaling (GO:0043122)	15 of 232	5.99391e-06	0.00105992	SLC35B2, TFRC, STAT1, HSPB1, BCL10, RHOC, GJA1, TBK1, TNIP1, CPNE1, TRIM25, IKBKG, SQSTM1, TRIM32, OPTN
Negative Regulation Of Apoptotic Process (GO:0043066)	22 of 482	1.32695e-05	0.00216599	ANXA1, NIBAN2, TFRC, GLO1, BNIP3, ANXA5, ASNS, HSPB1, DHCR24, CLU, EGFR, SFRP1, PRDX5, COPS5, OPA1, ARHGDIA, TAX1BP1, FKBP8, YME1L1, NAA15, PAK2, TPT1
Membrane Organization (GO:0061024)	12 of 167	1.80366e-05	0.00273384	SH3GLB1, NAPA, PDCD6IP, SAR1A, NUP155, OPA1, TMEM43, ESYT1, CERT1, CHMP7, EGFR, NAPG
Positive Regulation Of Cellular Component Biogenesis (GO:0044089)	9 of 93	1.95687e-05	0.00276831	SH3GLB1, LGALS3, SDCBP, PDCD6IP, TFRC, SYNPO, RHOC, CLU, RAB7A
Glycoprotein Metabolic Process (GO:0009100)	7 of 53	2.18826e-05	0.00290218	ERP44, TNIP1, MAN2A1, OGA, MAN1B1, HPSE, STT3B
Regulation Of Macroautophagy (GO:0016241)	9 of 96	2.52861e-05	0.00315629	SH3GLB1, UCHL1, TBK1, CAPNS1, BNIP3, VPS35, IKBKG, ATP6V1E1, PRKACA
Regulation Of Organelle Organization (GO:0033043)	9 of 100	3.50656e-05	0.00373205	CLIC4, SAR1A, SURF4, RAP1GDS1, CAPN2, VPS35, SQSTM1, PAK2, UCHL5
Regulation Of Proteolysis Involved In Protein Catabolic Process (GO:1903050)	5 of 24	3.51749e-05	0.00373205	USP14, TMF1, PSME1, PRKACA, UCHL5
Secondary Alcohol Biosynthetic Process (GO:1902653)	5 of 24	3.51749e-05	0.00373205	G6PD, NSDHL, PMVK, DHCR24, DHCR7
Regulation Of Autophagy (GO:0010506)	14 of 241	4.02415e-05	0.00385175	SH3GLB1, BNIP3, KEAP1, HSPB1, UCHL1, TBK1, CAPNS1, FKBP8, VPS35, ATP6V1E1, PRKACA, SQSTM1, TRIM32, OPTN
Cotranslational Protein Targeting To Membrane (GO:0006613)	4 of 13	4.25504e-05	0.00385175	SEC61A1, TRAM1, SSR1, SEC63
Cholesterol Biosynthetic Process (GO:0006695)	5 of 25	4.33898e-05	0.00385175	NSDHL, G6PD, PMVK, DHCR24, DHCR7
Vesicle-Mediated Transport (GO:0016192)	19 of 411	4.35636e-05	0.00385175	NAPA, RAB2A, ARFGEF1, RAB5C, GDI1, GDI2, ARL1, AP3B1, HOOK3, EEA1, CDC42, EHD2, EHD4, CPNE1, OCIAD1, PLIN3, SQSTM1, CHMP7, RAB7A
Negative Regulation Of Intrinsic Apoptotic Signaling Pathway (GO:2001243)	7 of 61	5.54646e-05	0.00470784	OPA1, HSPB1, HYOU1, ARHGEF2, CLU, TRIM32, TPT1
Post-Translational Protein Targeting To Endoplasmic Reticulum Membrane (GO:0006620)	4 of 14	5.88139e-05	0.00480012	SEC61A1, HYOU1, GET3, SEC63
Mitochondrion Organization (GO:0007005)	11 of 162	6.74213e-05	0.00529881	RAB32, TOMM70, OXA1L, CHCHD3, SAMM50, OPA1, AIFM2, BNIP3, TOMM34, YME1L1, NDUFS1
Nucleotide-Sugar Biosynthetic Process (GO:0009226)	4 of 15	7.91826e-05	0.00600091	UGDH, GFPT2, UAP1, NANS
Regulation Of Protein-Containing Complex Assembly (GO:0043254)	9 of 119	0.00013648	0.00963971	SH3GLB1, NAPA, CDC42, LGALS3, TFRC, SAR1A, PTPN11, RHOC, CLU
Post-Translational Protein Targeting To Membrane, Translocation (GO:0031204)	3 of 7	0.0001392	0.00963971	SEC61A1, HYOU1, SEC63
Protein Glycosylation (GO:0006486)	10 of 147	0.000141642	0.00963971	ARFGEF1, B4GALT1, GALNT2, GFPT2, OGA, STT3A, MOGS, PLOD1, STT3B, DDOST
Gluconeogenesis (GO:0006094)	5 of 32	0.000149911	0.00963971	GPI, TPI1, MDH1, SLC25A12, PGM1
Mitochondrial Membrane Organization (GO:0007006)	5 of 32	0.000149911	0.00963971	CHCHD3, SAMM50, OPA1, BNIP3, IMMT
Protein Targeting To Membrane (GO:0006612)	7 of 72	0.00016097	0.00975224	SEC61A1, SDCBP, TRAM1, SSR1, GET3, SEC63, YIF1B
Regulation Of Protein Catabolic Process (GO:0042176)	9 of 122	0.000164997	0.00975224	USP14, TMF1, PSME1, VPS35, PRKACA, TRIM32, UCHL5, EGFR, RAB7A
Positive Regulation Of Actin Filament Bundle Assembly (GO:0032233)	6 of 51	0.000165448	0.00975224	CDC42, SFRP1, RAC1, SYNPO, RHOC, FERMT2
Inner Mitochondrial Membrane Organization (GO:0007007)	5 of 34	0.000201742	0.0111693	TOMM70, CHCHD3, SAMM50, OPA1, IMMT
Regulation Of Proteasomal Protein Catabolic Process (GO:0061136)	6 of 53	0.000205278	0.0111693	GABARAPL2, USP14, TMF1, PSME1, PRKACA, UCHL5
Mitochondrial Transport (GO:0006839)	6 of 53	0.000205278	0.0111693	TOMM70, OXA1L, BNIP3, TOMM34, VPS35, SLC25A24
Protein Insertion Into Membrane (GO:0051205)	4 of 19	0.000213655	0.0112705	SEC61A1, TRAM1, GET3, EGFR
Protein Complex Oligomerization (GO:0051259)	8 of 100	0.000217763	0.0112705	OXA1L, UGDH, EHD4, PDCD6IP, OPA1, YME1L1, BCL10, SAMD1
Hexose Biosynthetic Process (GO:0019319)	5 of 35	0.000232279	0.0117356	GPI, TPI1, MDH1, SLC25A12, PGM1
Protein Catabolic Process (GO:0030163)	8 of 102	0.000249586	0.0123168	BNIP3, CAPN2, OGA, YME1L1, STT3B, SLC16A3, SQSTM1, RAB7A
Protein Localization To Membrane (GO:0072657)	11 of 192	0.00030134	0.0143243	RAB3B, SH3GLB1, RAB32, EHD2, TM9SF1, EHD4, NUP155, RAB3D, RAB6A, FERMT2, RAB11B
Mitochondrion Disassembly (GO:0061726)	5 of 37	0.000303767	0.0143243	GABARAPL2, MAP1LC3B, MAP1LC3A, BNIP3, SQSTM1
Aerobic Respiration (GO:0009060)	6 of 59	0.000371536	0.0167745	NDUFA9, OXA1L, NDUFS2, NDUFS1, NDUFV1, UQCRH
Glucose Metabolic Process (GO:0006006)	6 of 59	0.000371536	0.0167745	GPI, G6PD, TPI1, MDH1, SLC25A12, PGM1
Negative Regulation Of Viral Process (GO:0048525)	6 of 61	0.000445668	0.0195399	IFITM3, TNIP1, STAT1, MX1, ISG15, TRIM32
Cellular Respiration (GO:0045333)	7 of 85	0.000451204	0.0195399	NDUFA9, OXA1L, NDUFS2, NDUFS1, CYC1, NDUFV1, UQCRH
Protein Targeting To ER (GO:0045047)	4 of 23	0.00046387	0.0196866	SEC61A1, SRPRB, GET3, SEC63
Positive Regulation Of Cellular Component Organization (GO:0051130)	8 of 113	0.000499911	0.0208002	SH3GLB1, LGALS3, TFRC, BNIP3, SURF4, PTPN23, RHOC, CLU
Early Endosome To Late Endosome Transport (GO:0045022)	4 of 24	0.000549609	0.0215151	EEA1, HOOK3, PTPN23, RAB7A
Organic Hydroxy Compound Biosynthetic Process (GO:1901617)	5 of 42	0.000555015	0.0215151	SQLE, ABCD3, SCP2, PSAT1, PMVK
Endoplasmic Reticulum To Golgi Vesicle-Mediated Transport (GO:0006888)	8 of 115	0.000562031	0.0215151	RAB2A, COPB2, SAR1A, HYOU1, YKT6, COPE, SEC31A, YIF1B
Endocytic Recycling (GO:0032456)	6 of 64	0.000577928	0.0215151	EHD2, EHD4, VPS35, PTPN23, RAB7A, RAB11B
Positive Regulation Of Macroautophagy (GO:0016239)	6 of 64	0.000577928	0.0215151	SH3GLB1, TBK1, CALCOCO2, BNIP3, IKBKG, OPTN
Protein N-linked Glycosylation (GO:0006487)	6 of 64	0.000577928	0.0215151	B4GALT1, GFPT2, STT3A, MOGS, STT3B, DDOST
Positive Regulation Of Stress Fiber Assembly (GO:0051496)	5 of 43	0.000619831	0.0217565	CDC42, SFRP1, RAC1, RHOC, FERMT2
Regulation Of Mitochondrial Fusion (GO:0010635)	3 of 11	0.000625424	0.0217565	MTCH2, TFRC, BNIP3
Cellular Response To Nitrogen Levels (GO:0043562)	3 of 11	0.000625424	0.0217565	GABARAPL2, MAP1LC3B, MAP1LC3A
Cellular Response To Nitrogen Starvation (GO:0006995)	3 of 11	0.000625424	0.0217565	GABARAPL2, MAP1LC3B, MAP1LC3A
Vesicle-Mediated Transport Between Endosomal Compartments (GO:0098927)	4 of 25	0.000646032	0.022111	EEA1, PTPN23, HOOK3, RAB7A
Regulation Of Actin Cytoskeleton Organization (GO:0032956)	7 of 91	0.000681529	0.022883	CDC42, RNH1, ARHGDIA, RHOG, RAC1, CLU, CRK
Response To Unfolded Protein (GO:0006986)	5 of 44	0.000690157	0.022883	ERP44, TRAM1, HSPB1, STT3B, OPTN
Endosomal Transport (GO:0016197)	10 of 180	0.000714087	0.0233122	EHD2, EHD4, ARL1, VPS35, PTPN23, RAB6A, SQSTM1, YKT6, RAB7A, RAB11B
Cholesterol Metabolic Process (GO:0008203)	6 of 67	0.000738805	0.0237537	SQLE, NSDHL, G6PD, PMVK, DHCR24, DHCR7
Aerobic Electron Transport Chain (GO:0019646)	6 of 68	0.000799471	0.0249598	NDUFA9, NDUFS2, NDUFS1, CYC1, NDUFV1, UQCRH
Organelle Assembly (GO:0070925)	14 of 322	0.000799844	0.0249598	OFD1, GABARAPL2, PDCD6IP, AP3B1, PTPN23, RAB32, EHD2, MAP1LC3B, EHD4, MAP1LC3A, SYNPO, PIBF1, CHMP7, RAB7A
Cristae Formation (GO:0042407)	3 of 12	0.000823954	0.0249776	CHCHD3, SAMM50, IMMT
Fatty Acid Transmembrane Transport (GO:1902001)	3 of 12	0.000823954	0.0249776	CPT1A, ABCD3, SLC2A1
Mitochondrial ATP Synthesis Coupled Electron Transport (GO:0042775)	6 of 70	0.000932279	0.0278633	NDUFA9, NDUFS2, NDUFS1, CYC1, NDUFV1, UQCRH
Response To Cytokine (GO:0034097)	8 of 125	0.000973041	0.0280778	IFITM3, ANXA1, CALCOCO2, STAT1, MX1, ISG15, TRIM32, DDOST
Positive Regulation Of Cell-Substrate Adhesion (GO:0010811)	6 of 71	0.00100474	0.0280778	CDC42, SFRP1, CCDC80, RAC1, CRK, FERMT2
Antigen Processing And Presentation Of Endogenous Peptide Antigen Via MHC Class I Via ER Pathway (GO:0002484)	3 of 13	0.00105838	0.0280778	HLA-C, HLA-A, HLA-G
Antigen Processing And Presentation Of Endogenous Peptide Antigen Via MHC Class I Via ER Pathway, TAP-independent (GO:0002486)	3 of 13	0.00105838	0.0280778	HLA-C, HLA-A, HLA-G
Antigen Processing And Presentation Of Endogenous Peptide Antigen Via MHC Class Ib (GO:0002476)	3 of 13	0.00105838	0.0280778	HLA-C, HLA-A, HLA-G
Antigen Processing And Presentation Of Peptide Antigen Via MHC Class Ib (GO:0002428)	3 of 13	0.00105838	0.0280778	HLA-C, HLA-A, HLA-G
Outer Mitochondrial Membrane Organization (GO:0007008)	3 of 13	0.00105838	0.0280778	TOMM70, MTCH2, SAMM50
Protein Insertion Into Mitochondrial Outer Membrane (GO:0045040)	3 of 13	0.00105838	0.0280778	TOMM70, MTCH2, SAMM50
Positive Regulation Of Protein-Containing Complex Assembly (GO:0031334)	7 of 98	0.00105854	0.0280778	SH3GLB1, LGALS3, TFRC, ISG15, RHOC, CLU, FERMT2
Cytosolic Transport (GO:0016482)	8 of 127	0.0010786	0.0282566	EEA1, ARL1, VPS35, HOOK3, PTPN23, RAB6A, YKT6, RAB7A
Autophagy Of Mitochondrion (GO:0000422)	5 of 49	0.00113476	0.0288364	GABARAPL2, MAP1LC3B, MAP1LC3A, BNIP3, SQSTM1
Carbohydrate Derivative Biosynthetic Process (GO:1901137)	4 of 29	0.00115291	0.0288364	G6PD, RRM1, TPI1, TNIP1
Lipid Droplet Organization (GO:0034389)	4 of 29	0.00115291	0.0288364	SQLE, FAF2, RAB18, PLIN3
Cellular Response To Reactive Oxygen Species (GO:0034614)	6 of 73	0.00116256	0.0288364	PRDX5, ANXA1, CYP1B1, CLU, SQSTM1, EGFR
Modification-Dependent Protein Catabolic Process (GO:0019941)	10 of 192	0.00116867	0.0288364	HERC4, UBE3C, UBE2C, KEAP1, TRIM25, ISG15, ELOC, SQSTM1, TRIM32, UBE2L3
Protein Homooligomerization (GO:0051260)	8 of 129	0.00119311	0.0291009	EHD4, PDCD6IP, BCL10, TNPO1, SAMHD1, SAMD1, CLU, HLA-G
Regulation Of Mitochondrion Organization (GO:0010821)	5 of 50	0.0012444	0.0297619	MTCH2, RAP1GDS1, FKBP8, VPS35, SQSTM1
Import Into Nucleus (GO:0051170)	6 of 74	0.00124826	0.0297619	IPO9, NUP155, KPNA4, TNPO1, KPNA3, IPO4
Positive Regulation Of Phosphate Metabolic Process (GO:0045937)	4 of 30	0.00131352	0.0305456	SDCBP, PTGES3, BCL10, EGFR
Positive Regulation Of Exosomal Secretion (GO:1903543)	3 of 14	0.00133099	0.0305456	SDCBP, PDCD6IP, RAB7A
Regulation Of Plasma Membrane Bounded Cell Projection Assembly (GO:0120032)	6 of 75	0.00133871	0.0305456	CDC42, TBC1D2, RAC1, CLU, TBC1D22B, TBC1D15
Regulation Of Stress Fiber Assembly (GO:0051492)	6 of 75	0.00133871	0.0305456	CDC42, SFRP1, RAC1, RHOC, PAK2, FERMT2
Regulation Of Intrinsic Apoptotic Signaling Pathway In Response To DNA Damage (GO:1902229)	3 of 15	0.00164394	0.0367204	CLU, TRIM32, TPT1
Phagosome Maturation (GO:0090382)	3 of 15	0.00164394	0.0367204	RAB32, RAB31, RAB7A
Protein Import Into Nucleus (GO:0006606)	6 of 79	0.00175142	0.0382084	IPO9, NUP155, KPNA4, TNPO1, KPNA3, IPO4
Endoplasmic Reticulum Organization (GO:0007029)	5 of 54	0.00176252	0.0382084	SEC61A1, TRAM1, RAB18, GET3, SEC31A
Positive Regulation Of Autophagy (GO:0010508)	7 of 107	0.00176457	0.0382084	SH3GLB1, TBK1, BNIP3, IKBKG, SQSTM1, TRIM32, OPTN
Positive Regulation Of Growth (GO:0045927)	6 of 81	0.00199081	0.0424242	CDC42, SDCBP, MMP14, SFRP1, TRIM32, EGFR
Protein Localization To Mitochondrion (GO:0070585)	3 of 16	0.00199926	0.0424242	MTCH2, FKBP8, ISG15
Apoptotic Mitochondrial Changes (GO:0008637)	4 of 34	0.00211304	0.0432437	BNIP3, VPS35, NDUFS1, CLU
Mitochondrial Electron Transport, NADH To Ubiquinone (GO:0006120)	4 of 34	0.00211304	0.0432437	NDUFA9, NDUFS2, NDUFS1, NDUFV1
Regulation Of Phosphorylation (GO:0042325)	6 of 82	0.00211939	0.0432437	SDCBP, CDKN2A, PTGES3, HSPB1, BCL10, EGFR
Positive Regulation Of Tumor Necrosis Factor Superfamily Cytokine Production (GO:1903557)	6 of 82	0.00211939	0.0432437	ARFGEF2, HSPB1, PTPN11, ARHGEF2, BCL10, CLU
Positive Regulation Of Programmed Cell Death (GO:0043068)	11 of 245	0.00221487	0.0444152	PTPA, SFRP1, MTCH2, AIFM2, BNIP3, CYP1B1, BCL10, SLIT2, ZNF622, CLU, SQSTM1
Positive Regulation Of I-kappaB kinase of NF-kappaB Signaling (GO:0043123)	9 of 175	0.00221867	0.0444152	SLC35B2, GJA1, TBK1, TFRC, TRIM25, BCL10, IKBKG, RHOC, TRIM32
Vesicle-Mediated Transport To The Plasma Membrane (GO:0098876)	6 of 83	0.00225414	0.0447036	ARFGEF2, EHD2, EHD4, VPS35, PTPN23, RAB11B
Positive Regulation Of Substrate Adhesion-Dependent Cell Spreading (GO:1900026)	4 of 35	0.00235572	0.0454493	CDC42, RAC1, CRK, FERMT2
Rac Protein Signal Transduction (GO:0016601)	3 of 17	0.00239883	0.0454493	RHOG, RAC1, HACD3
Carbohydrate Derivative Catabolic Process (GO:1901136)	3 of 17	0.00239883	0.0454493	OGA, STT3B, SAMHD1
Negative Regulation Of Fibroblast Proliferation (GO:0048147)	3 of 17	0.00239883	0.0454493	SFRP1, FTH1, TRIM32
Protein Localization To Centrosome (GO:0071539)	3 of 17	0.00239883	0.0454493	GOLGB1, HOOK3, PIBF1
Regulation Of Neuron Death (GO:1901214)	5 of 58	0.00242341	0.0455086	TBK1, VPS35, DHCR24, IKBKG, CLU
Response To Heparin (GO:0071503)	2 of 5	0.00251776	0.045729	SFRP1, SLIT2
Interleukin-27-Mediated Signaling Pathway (GO:0070106)	2 of 5	0.00251776	0.045729	STAT1, MX1
Mitochondrial Protein Catabolic Process (GO:0035694)	2 of 5	0.00251776	0.045729	BNIP3, YME1L1
Regulation Of Cytoskeleton Organization (GO:0051493)	7 of 114	0.00253119	0.045729	CDC42, CLIC4, CAPN2, RHOG, RAC1, CRK, PAK2
Establishment Of Protein Localization To Organelle (GO:0072594)	6 of 85	0.00254289	0.045729	IPO9, NUP155, KPNA4, TNPO1, KPNA3, IPO4
Regulation Of Cell Death (GO:0010941)	5 of 59	0.0026134	0.0462757	TBK1, VPS35, DHCR24, CLU, CHMP7
Positive Regulation Of Interferon-Beta Production (GO:0032728)	4 of 36	0.00261691	0.0462757	TOMM70, TBK1, ISG15, PTPN11
Regulation Of Exosomal Secretion (GO:1903541)	3 of 18	0.00284443	0.0486765	SDCBP, PDCD6IP, RAB7A
Glucose 6-Phosphate Metabolic Process (GO:0051156)	3 of 18	0.00284443	0.0486765	GPI, G6PD, PGD
Intracellular Lipid Transport (GO:0032365)	3 of 18	0.00284443	0.0486765	CPT1A, ABCD3, CERT1
Positive Regulation Of Focal Adhesion Assembly (GO:0051894)	3 of 18	0.00284443	0.0486765	SFRP1, RAC1, FERMT2
Positive Regulation Of Exocytosis (GO:0045921)	4 of 37	0.00289729	0.0491844	SDCBP, PDCD6IP, RAB3D, RAB7A
Molecular function (Gene Ontology)
Cadherin Binding (GO:0045296)	25 of 319	8.51446e-11	3.13332e-08	CTNND1, EGFR, PDLIM1, LASP1, ATIC, TRIM25, PDLIM5, CLIC1, PAK2, YKT6, S100A11, SH3GLB1, ANXA1, NIBAN2, STAT1, PTPN11, RAB11B, TBC1D2, EHD4, GLOD4, PLIN3, ESYT2, MAPRE1, VCL, TJP2
Ubiquitin-Like Protein Ligase Binding (GO:0044389)	23 of 289	3.66163e-10	6.7374e-08	GABARAPL2, GPI, TPI1, STAT1, UBE2C, HM13, FAF2, ISG15, BCL10, CLU, EGFR, UBE2L3, SPART, MAP1LC3B, UCHL1, MAP1LC3A, PRKAR1A, NDUFS2, IKBKG, PRKACA, SQSTM1, VCL, OTUB1
Ubiquitin Protein Ligase Binding (GO:0031625)	21 of 271	3.5114e-09	4.30731e-07	GABARAPL2, GPI, TPI1, HM13, FAF2, ISG15, BCL10, CLU, EGFR, UBE2L3, SPART, MAP1LC3B, UCHL1, MAP1LC3A, PRKAR1A, NDUFS2, IKBKG, PRKACA, SQSTM1, VCL, OTUB1
GTPase Activity (GO:0003924)	19 of 265	6.87779e-08	6.32757e-06	RAB3B, RAB2A, HBS1L, RAB5C, SAR1A, RAB3D, MX1, RHOG, ARL1, RHOC, RAB11B, RAB32, CDC42, RAB31, OPA1, RAB18, RAC1, RAB6A, RAB7A
Ribonucleoside Triphosphate Phosphatase Activity (GO:0017111)	19 of 270	9.23619e-08	6.79783e-06	RAB3B, RAB2A, HBS1L, RAB5C, SAR1A, RAB3D, MX1, RHOG, ARL1, RHOC, RAB11B, RAB32, CDC42, RAB31, OPA1, RAB18, RAC1, RAB6A, RAB7A
Protein Homodimerization Activity (GO:0042803)	28 of 662	3.7453e-06	0.000229115	ABCD3, TFRC, CALCOCO2, HM13, CISD1, HSD17B4, HSPB1, NUDT5, EEA1, PTPA, PGRMC1, ATIC, IKBKG, SLIT2, S100A11, SH3GLB1, G6PD, ACOT7, TPI1, PDCD6IP, STAT1, BNIP3, MYO9B, HLA-G, ALDH3A2, OXA1L, SARS1, S100A6
Guanyl Ribonucleotide Binding (GO:0032561)	15 of 226	4.35817e-06	0.000229115	RAB3B, RAB2A, RAB5C, RHOG, ARL1, RHOC, RAB11B, RAB32, CDC42, RAB31, ANXA6, RAB18, RAC1, RAB6A, RAB7A
Ubiquitin Binding (GO:0043130)	8 of 80	4.48183e-05	0.00191606	UCHL1, USP5, FAF2, HSPB1, IKBKG, SQSTM1, TRIM32, OTUB1
Signal Sequence Binding (GO:0005048)	6 of 41	4.72968e-05	0.00191606	TOMM70, SEC61A1, KPNA4, TNPO1, KPNA3, IPO4
Calcium Ion Binding (GO:0005509)	17 of 346	5.20668e-05	0.00191606	ANXA1, ANXA5, MYOF, CLU, LOXL2, CPNE1, CALU, ANXA6, S100A6, SDF4, ESYT2, ESYT1, MAN1B1, SLIT2, SLC25A12, TPT1, SLC25A24
Myosin V Binding (GO:0031489)	4 of 14	5.88139e-05	0.00196759	RAB3B, RAB3D, RAB6A, RAB11B
Protein Kinase Binding (GO:0019901)	21 of 511	9.44613e-05	0.00288154	TFRC, CDKN2A, CAVIN3, RHOG, HSPB1, PTPN11, ACSL3, BCL10, PTPN23, CDC42, TNIP1, PRKAR1A, RAC1, PRKACA, MAPRE1, PDLIM5, PAK2, SQSTM1, CRK, FERMT2, TJP2
GDP Binding (GO:0019003)	7 of 67	0.000101794	0.00288154	RAB3B, RAB2A, RAB31, RAB5C, RAB18, RAB7A, RAB11B
GTP Binding (GO:0005525)	12 of 201	0.000109834	0.00288706	RAB2A, RAB32, CDC42, RAB31, ANXA6, RHOG, ARL1, RAC1, RHOC, RAB6A, RAB7A, RAB11B
Metal Ion Binding (GO:0046872)	21 of 521	0.000123677	0.0030342	GPI, ANXA1, ANXA5, MYOF, NUDT5, CLU, LOXL2, OPA1, CPNE1, CALU, ANXA6, S100A6, SDF4, ESYT2, ESYT1, MAN1B1, SLIT2, SLC25A12, PGM1, TPT1, SLC25A24
Oxidoreductase Activity, Acting On The CH-OH Group Of Donors, NAD Or NADP As Acceptor (GO:0016616)	8 of 95	0.000152485	0.00350716	CBR1, UGDH, NSDHL, G6PD, MDH1, HSD17B4, PGD, ADH5
Myosin Binding (GO:0017022)	6 of 54	0.000227839	0.00493204	RAB3B, ARFGEF1, RAB3D, RAB6A, TRIM32, RAB11B
Purine Ribonucleoside Triphosphate Binding (GO:0035639)	19 of 476	0.000292281	0.00597552	RAB2A, GPI, RRM1, ABCD3, RHOG, ARL1, MYO9B, RHOC, RAB11B, PTPA, RAB32, CDC42, RAB31, PMVK, ANXA6, RAC1, RAB6A, TARS1, RAB7A
Nuclear Localization Sequence Binding (GO:0008139)	4 of 24	0.000549609	0.0102123	KPNA4, TNPO1, KPNA3, IPO4
Endopeptidase Regulator Activity (GO:0061135)	5 of 42	0.000555015	0.0102123	CSTB, USP14, PSME1, TFPI, UCHL5
Calcium-Dependent Phospholipid Binding (GO:0005544)	5 of 47	0.00093712	0.0164219	ANXA5, ANXA6, CPNE1, ESYT2, ESYT1
Muscle Alpha-Actinin Binding (GO:0051371)	3 of 14	0.00133099	0.0214636	PDLIM1, PDLIM5, PDLIM7
RNA Binding (GO:0003723)	38 of 1411	0.00135068	0.0214636	CSTB, AARS1, TFRC, GDI2, HSPB1, HNRNPR, RRBP1, NUDT5, YARS1, SAMHD1, UBE2L3, LGALS3, TRIM25, ZNF622, TNPO1, SLC16A3, SEC63, PDIA3, NOM1, CDKN2A, IMMT, HLA-A, HNRNPAB, UCHL5, CKAP4, PDIA4, HNRNPM, SARS1, XPOT, HNRNPUL1, TNIP1, GOLGB1, HNRNPD, ETF1, NAA15, MAPRE1, TRIM32, TPT1
Kinase Binding (GO:0019900)	17 of 460	0.0013998	0.0214636	TFRC, CDKN2A, RHOG, HSPB1, PTPN11, ACSL3, PTPN23, EGFR, CDC42, TAX1BP1, RAC1, PRKACA, MAPRE1, PAK2, SQSTM1, CRK, FERMT2
Cysteine-Type Endopeptidase Activity (GO:0004197)	7 of 106	0.00167177	0.0246085	PDIA3, USP14, SFRP1, UCHL1, CAPNS1, USP5, CAPN2
Oxidoreduction-Driven Active Transmembrane Transporter Activity (GO:0015453)	5 of 54	0.00176252	0.0249464	NDUFA9, NDUFS2, NDUFS1, NDUFV1, UQCRH
NADH Dehydrogenase (Ubiquinone) Activity (GO:0008137)	4 of 33	0.00188818	0.0257352	NDUFA9, NDUFS2, NDUFS1, NDUFV1
NADH Dehydrogenase (Quinone) Activity (GO:0050136)	4 of 34	0.00211304	0.0277714	NDUFA9, NDUFS2, NDUFS1, NDUFV1
Cysteine-Type Peptidase Activity (GO:0008234)	8 of 144	0.00239397	0.0289542	PDIA3, USP14, SFRP1, UCHL1, USP5, CAPN2, UCHL5, OTUB1
Cadherin Binding Involved In Cell-Cell Adhesion (GO:0098641)	3 of 17	0.00239883	0.0289542	PDLIM1, PDLIM5, S100A11
Oligosaccharyl Transferase Activity (GO:0004576)	2 of 5	0.00251776	0.0289542	STT3A, STT3B
deNEDDylase Activity (GO:0019784)	2 of 5	0.00251776	0.0289542	COPS5, OTUB1
Protein Kinase C Binding (GO:0005080)	4 of 36	0.00261691	0.0291825	CAVIN3, HSPB1, PDLIM5, SQSTM1
Peptidase Inhibitor Activity (GO:0030414)	4 of 37	0.00289729	0.0313589	CSTB, USP14, TFPI, UCHL5
3-hydroxyacyl-CoA Dehydratase Activity (GO:0018812)	2 of 6	0.00373639	0.0381942	HSD17B4, HACD3
Roundabout Binding (GO:0048495)	2 of 6	0.00373639	0.0381942	MYO9B, SLIT2
Pyridoxal Phosphate Binding (GO:0030170)	3 of 20	0.00388018	0.038592	PYGB, PSAT1, CISD1
Protein Kinase A Regulatory Subunit Binding (GO:0034237)	3 of 22	0.00511831	0.0476125	ARFGEF1, ARFGEF2, PRKACA
NADH Dehydrogenase Activity (GO:0003954)	2 of 7	0.00517527	0.0476125	NDUFA9, NDUFS2
Phosphatidylethanolamine Binding (GO:0008429)	2 of 7	0.00517527	0.0476125	ESYT2, ESYT1
Microtubule Binding (GO:0008017)	10 of 239	0.00566432	0.0497782	GABARAPL2, MAP1LC3B, MAP1LC3A, OPA1, MX1, RMDN3, ARHGEF2, HOOK3, MAPRE1, PAFAH1B1
K63-linked Polyubiquitin Modification-Dependent Protein Binding (GO:0070530)	3 of 23	0.00581647	0.0497782	IKBKG, SQSTM1, OPTN
Alpha-Actinin Binding (GO:0051393)	3 of 23	0.00581647	0.0497782	PDLIM1, PDLIM5, PDLIM7
Cellular component (Gene Ontology)
Endoplasmic Reticulum Membrane (GO:0005789)	44 of 801	1.15543e-12	2.49573e-10	COPB2, TRAM1, HM13, PLOD1, CDC42, SEC61A1, GJA1, NSDHL, CYP1B1, SSR1, RAC1, RAB6A, GET3, CERT1, SEC31A, GALNT2, SURF4, ERLIN1, RHOG, DNAJB12, HLA-C, MOGS, DHCR24, ACSL3, HLA-A, RHOC, HLA-G, COPZ1, DDOST, YIF1B, ALDH3A2, SQLE, ERP44, TMX3, SCD, CALU, STT3A, RAB18, SRPRB, ESYT2, ESYT1, DHCR7, STT3B, COPE
Golgi Membrane (GO:0000139)	26 of 427	7.84093e-09	8.4682e-07	SLC35B2, COPB2, B4GALT1, SLC2A1, HS2ST1, CDC42, GJA1, MAN2A1, RAB6A, YKT6, RAB2A, ARFGEF1, GABARAPL2, ARFGEF2, GALNT2, SURF4, C1GALT1, GOLPH3L, HLA-C, HLA-A, HLA-G, COPZ1, GOLGB1, ACBD3, OPTN, COPE
Mitochondrial Membrane (GO:0031966)	29 of 540	1.73263e-08	9.37108e-07	MTCH2, CISD1, TYMS, CLU, UQCRH, LGALS3, PGRMC1, SAMM50, CHCHD3, OPA1, AIFM2, CYC1, NDUFV1, TOMM70, NDUFA9, CPT1A, BNIP3, TOMM34, RMDN3, IMMT, ACSL3, SPART, RAB32, AFG3L2, OXA1L, SCO2, YME1L1, SFXN1, SLC25A12
Bounding Membrane Of Organelle (GO:0098588)	37 of 819	1.73538e-08	9.37108e-07	SLC35B2, COPB2, B4GALT1, TFRC, SLC2A1, EGFR, HS2ST1, CDC42, LGALS3, GJA1, MAN2A1, VPS35, RAC1, RAB6A, YKT6, RAB2A, ARFGEF1, GABARAPL2, ARFGEF2, WNT5B, GALNT2, SURF4, C1GALT1, GOLPH3L, RHOG, HLA-C, HLA-A, HLA-G, COPZ1, EHD2, RAB31, GOLGB1, RAB18, ACBD3, OPTN, COPE, RAB7A
Focal Adhesion (GO:0005925)	23 of 387	9.14206e-08	3.56546e-06	PDIA3, ANXA1, PDCD6IP, GDI2, ANXA5, RHOG, HSPB1, HACD3, EGFR, CDC42, PDLIM1, GJA1, MMP14, LASP1, ANXA6, CAPN2, HYOU1, RAC1, ARHGEF2, MAPRE1, FERMT2, VCL, PDLIM7
Organelle Outer Membrane (GO:0031968)	15 of 170	1.16684e-07	3.56546e-06	TOMM70, MTCH2, CPT1A, BNIP3, CISD1, TOMM34, RMDN3, ACSL3, RAB32, SPART, PGRMC1, SAMM50, OPA1, AIFM2, DHCR7
Autolysosome (GO:0044754)	5 of 9	1.27269e-07	3.56546e-06	MAP1LC3A, FTH1, NCOA4, SQSTM1, FTL
Cell-Substrate Junction (GO:0030055)	23 of 395	1.32054e-07	3.56546e-06	PDIA3, ANXA1, PDCD6IP, GDI2, ANXA5, RHOG, HSPB1, HACD3, EGFR, CDC42, PDLIM1, GJA1, MMP14, LASP1, ANXA6, CAPN2, HYOU1, RAC1, ARHGEF2, MAPRE1, FERMT2, VCL, PDLIM7
Mitochondrial Outer Membrane (GO:0005741)	14 of 151	1.67583e-07	4.02198e-06	TOMM70, MTCH2, CPT1A, BNIP3, CISD1, TOMM34, RMDN3, ACSL3, RAB32, SPART, PGRMC1, SAMM50, OPA1, AIFM2
Secretory Granule Membrane (GO:0030667)	18 of 279	7.25859e-07	1.56786e-05	RAB5C, B4GALT1, RAB3D, SURF4, RHOG, HLA-C, CLU, CKAP4, DDOST, LGALS3, PGRMC1, RAB31, TMX3, CPNE1, RAB18, RAC1, RAB6A, RAB7A
Autophagosome (GO:0005776)	10 of 83	9.00307e-07	1.76787e-05	SH3GLB1, GABARAPL2, MAP1LC3B, MAP1LC3A, CALCOCO2, FTH1, NCOA4, CHMP7, SQSTM1, FTL
Recycling Endosome Membrane (GO:0055038)	9 of 70	1.83079e-06	3.29543e-05	PDIA3, EHD2, EHD4, HLA-C, RAC1, HLA-A, HLA-G, OPTN, RAB11B
Secondary Lysosome (GO:0005767)	5 of 15	2.80052e-06	4.65318e-05	MAP1LC3A, FTH1, NCOA4, SQSTM1, FTL
Lipid Droplet (GO:0005811)	9 of 82	6.96319e-06	0.000107432	NSDHL, RAB5C, AIFM2, FAF2, RAB18, PLIN3, ACSL3, CKAP4, RAB7A
Azurophil Granule (GO:0042582)	12 of 155	8.47915e-06	0.0001221	SDCBP, PYGB, RAB5C, B4GALT1, RAB3D, SURF4, FAF2, GDI2, CPNE1, CKAP4, DDOST, FTL
Endosome Membrane (GO:0010008)	18 of 361	2.59017e-05	0.000349673	IFITM3, PDIA3, ANXA1, RAB5C, TFRC, HLA-C, HLA-A, HLA-G, EGFR, RAB11B, EHD2, EHD4, RAB31, ANXA6, VPS35, RAC1, OPTN, RAB7A
Intracellular Membrane-Bounded Organelle (GO:0043231)	116 of 5175	3.7462e-05	0.000475988	MTCH2, TFRC, TP53RK, CTNND1, HNRNPR, NUDT5, YARS1, PWP1, CLU, IPO4, UBE2L3, LOXL2, LGALS3, GJA1, TBK1, SCP2, FTH1, CPNE1, CYP1B1, KPNA4, PRKACA, SYNPO, KPNA3, PDIA3, RAB2A, G6PD, USP5, TOMM34, PGD, ALDH3A2, HNRNPUL1, CMPK1, S100A6, SQSTM1, OPTN, BCL10, SDCBP, PRDX5, CYC1, PIBF1, S100A11, SEC31A, SPECC1, NIBAN2, UBE2C, DHCR24, ISG15, HOOK3, SPART, EHD2, HNRNPM, SQLE, EHD4, COPS5, P4HA1, GOLGB1, CO…
Azurophil Granule Membrane (GO:0035577)	7 of 58	3.98396e-05	0.000478075	B4GALT1, RAB5C, RAB3D, SURF4, CPNE1, CKAP4, DDOST
Recycling Endosome (GO:0055037)	11 of 159	5.69062e-05	0.000646933	PDIA3, EHD2, ARFGEF2, EHD4, TFRC, HLA-C, HLA-A, RAC1, HLA-G, OPTN, RAB11B
Lysosomal Membrane (GO:0005765)	17 of 356	7.39404e-05	0.000798557	IFITM3, RAB2A, RAB5C, B4GALT1, RAB3D, SURF4, AP3B1, CLU, NAPG, CKAP4, DDOST, CPNE1, ANXA6, VPS35, ATP6V1E1, CHMP7, RAB7A
Cell-Cell Junction (GO:0005911)	15 of 299	0.000113619	0.00116866	CLIC4, ANXA1, NIBAN2, B4GALT1, CTNND1, PDLIM1, SDCBP, GJA1, PDLIM5, PAK2, S100A11, FERMT2, VCL, PDLIM7, TJP2
Early Endosome (GO:0005769)	15 of 307	0.00015185	0.00149089	IFITM3, ANXA1, RAB5C, HLA-C, AP3B1, HLA-A, PTPN23, HLA-G, EGFR, EEA1, RAB32, EHD2, EHD4, RAB31, VPS35
Adherens Junction (GO:0005912)	10 of 150	0.000167216	0.00157038	PDLIM1, SDCBP, NIBAN2, ANXA1, CTNND1, PDLIM5, VCL, S100A11, FERMT2, PDLIM7
Phagocytic Vesicle (GO:0045335)	8 of 100	0.000217763	0.00195986	PDIA3, RAB32, RAB31, HLA-C, HLA-A, HLA-G, RAB7A, RAB11B
Autophagosome Membrane (GO:0000421)	5 of 35	0.000232279	0.00200689	SH3GLB1, GABARAPL2, MAP1LC3B, MAP1LC3A, CHMP7
Vesicle Coat (GO:0030120)	5 of 37	0.000303767	0.0024593	COPB2, SAR1A, COPZ1, COPE, SEC31A
Extracellular Membrane-Bounded Organelle (GO:0065010)	6 of 57	0.000307413	0.0024593	CBR1, SDCBP, PDCD6IP, TFRC, MAN1B1, VCL
Mitochondrial Outer Membrane Translocase Complex (GO:0005742)	4 of 21	0.000321608	0.00248098	TOMM70, CHCHD3, SAMM50, IMMT
Extracellular Vesicle (GO:1903561)	6 of 60	0.000407287	0.00303359	CBR1, SDCBP, PDCD6IP, TFRC, MAN1B1, VCL
Vesicle (GO:0031982)	12 of 235	0.000463124	0.00333449	RAB3B, CBR1, SDCBP, ANXA1, PDCD6IP, TFRC, GDI2, ARHGEF2, MAN1B1, CLIC1, EGFR, VCL
Early Endosome Membrane (GO:0031901)	8 of 116	0.000595352	0.00414826	IFITM3, RAB31, RAB5C, ANXA1, HLA-C, HLA-A, HLA-G, EGFR
Cytoplasmic Vesicle Membrane (GO:0030659)	16 of 389	0.000631184	0.00426049	B4GALT1, TFRC, WNT5B, RHOG, HLA-C, CLU, EGFR, LGALS3, EHD2, GJA1, RAB31, RAB18, VPS35, RAC1, RAB6A, RAB7A
Secretory Granule Lumen (GO:0034774)	14 of 316	0.000666251	0.00436091	GPI, PYGB, CSTB, FAF2, GDI2, CLU, ERP44, SDCBP, PSMD6, COTL1, HPSE, S100A11, VCL, FTL
Phagocytic Vesicle Membrane (GO:0030670)	5 of 45	0.000766282	0.00480673	RAB31, HLA-C, HLA-A, HLA-G, RAB7A
COPI Vesicle Coat (GO:0030126)	3 of 12	0.000823954	0.00480673	COPB2, COPE, COPZ1
MIB Complex (GO:0140275)	3 of 12	0.000823954	0.00480673	CHCHD3, SAMM50, IMMT
SAM Complex (GO:0001401)	3 of 12	0.000823954	0.00480673	CHCHD3, SAMM50, IMMT
Ficolin-1-Rich Granule (GO:0101002)	10 of 184	0.000845628	0.00480673	LGALS3, GPI, CSTB, PSMD6, FTH1, COTL1, RAC1, CLU, VCL, PGM1
Lumenal Side Of Endoplasmic Reticulum Membrane (GO:0098553)	4 of 27	0.000873794	0.00483947	HM13, HLA-C, HLA-A, HLA-G
Intracellular Non-Membrane-Bounded Organelle (GO:0043232)	34 of 1195	0.000978166	0.0052821	CSTB, RAB5C, FAF2, HP1BP3, HSPB1, HNRNPR, RRBP1, PWP1, CLU, CENPB, PDLIM1, SDCBP, NSDHL, AKAP11, AIFM2, ARHGDIA, RAC1, ZNF622, GET3, ARFGEF1, NOM1, STAT1, RHOG, ACSL3, UCHL5, CKAP4, SCD, CMPK1, RAB18, PLIN3, ARHGEF2, MAPRE1, VCL, RAB7A
Nuclear Membrane (GO:0031965)	11 of 227	0.00121155	0.00638283	SDCBP, NUP205, NUP155, SURF4, MX1, CPNE1, DNAJB12, KPNA4, DHCR7, HACD3, SLC16A3
ER To Golgi Transport Vesicle Membrane (GO:0012507)	5 of 55	0.00191354	0.00984106	SAR1A, HLA-C, HLA-A, HLA-G, SEC31A
COPI-coated Vesicle Membrane (GO:0030663)	3 of 16	0.00199926	0.0100428	COPB2, COPZ1, COPE
Plasma Membrane Raft (GO:0044853)	6 of 82	0.00211939	0.0104043	EHD2, PRKAR1A, CAVIN3, MYOF, PRKACA, TFPI
MHC Class I Protein Complex (GO:0042612)	2 of 5	0.00251776	0.0120852	HLA-C, HLA-A
Vacuolar Membrane (GO:0005774)	5 of 59	0.0026134	0.0122193	SH3GLB1, GABARAPL2, MAP1LC3B, MAP1LC3A, CHMP7
Cytoplasmic Vesicle Lumen (GO:0060205)	7 of 115	0.00265883	0.0122193	GPI, CSTB, PSMD6, GDI2, COTL1, VCL, S100A11
Mitochondrial Inner Membrane (GO:0005743)	14 of 370	0.00292186	0.0131484	IMMT, TYMS, CLU, UQCRH, LGALS3, AFG3L2, CHCHD3, OPA1, SCO2, YME1L1, SFXN1, CYC1, SLC25A12, NDUFV1
Collagen-Containing Extracellular Matrix (GO:0062023)	14 of 373	0.00314065	0.0138445	CSTB, ANXA1, WNT5B, ANXA5, THBS2, CLU, LOXL2, LGALS3, HNRNPM, SFRP1, CCDC80, ANXA6, S100A6, TGFBI
Intracellular Organelle Lumen (GO:0070013)	25 of 856	0.00326011	0.0140837	GPI, CSTB, TYMS, EGFR, PSMD6, PRDX5, FTH1, COTL1, SDF4, PGM1, PDIA3, NDUFA9, WNT5B, GOLM1, CKAP4, ERP44, OXA1L, MMP14, P4HA1, SCO2, CALU, NDUFS2, HYOU1, NDUFS1, VCL
Cortical Cytoskeleton (GO:0030863)	5 of 63	0.00348234	0.0147487	LASP1, SLC2A1, CAPN2, COTL1, MAPRE1
Ficolin-1-Rich Granule Lumen (GO:1904813)	7 of 123	0.00386609	0.0160592	GPI, CSTB, PSMD6, FTH1, COTL1, VCL, PGM1
Mitochondrial Respiratory Chain Complex I (GO:0005747)	4 of 41	0.00422403	0.0168961	NDUFA9, NDUFS2, NDUFS1, NDUFV1
Respiratory Chain Complex I (GO:0045271)	4 of 41	0.00422403	0.0168961	NDUFA9, NDUFS2, NDUFS1, NDUFV1
Endocytic Vesicle (GO:0030139)	9 of 196	0.00470085	0.0184615	PDIA3, RAB32, EHD2, EHD4, RAB31, WNT5B, HYOU1, RAB7A, RAB11B
MICOS Complex (GO:0061617)	2 of 7	0.00517527	0.0199618	CHCHD3, IMMT
Cortical Actin Cytoskeleton (GO:0030864)	4 of 44	0.00545245	0.0206217	LASP1, SLC2A1, CAPN2, COTL1
Organelle Inner Membrane (GO:0019866)	14 of 398	0.00553731	0.0206217	IMMT, TYMS, CLU, UQCRH, LGALS3, AFG3L2, CHCHD3, OPA1, SCO2, YME1L1, SFXN1, CYC1, SLC25A12, NDUFV1
trans-Golgi Network (GO:0005802)	10 of 241	0.00599662	0.0219537	RAB32, ARFGEF1, ARFGEF2, RAB31, GOLPH3L, ARL1, RAC1, TGFBI, RAB6A, OPTN
Nucleus (GO:0005634)	92 of 4487	0.00618385	0.0222619	GPI, MTCH2, CALCOCO1, TP53RK, CALCOCO2, CTNND1, HP1BP3, HSPB1, HNRNPR, PTPN23, NUDT5, YARS1, PWP1, CLU, IPO4, UBE2L3, LOXL2, LGALS3, METTL13, AIFM2, FTH1, CPNE1, PBK, KPNA4, IKBKG, RAC1, PRKACA, SYNPO, TNPO1, CLIC1, KPNA3, PDIA3, RAB2A, ANXA1, TPI1, USP5, NCOA4, TOMM34, PGD, UCHL5, UGDH, MMP14, SARS1, HNRNPUL1, CMPK1, S100A6, ETF1, CRK, OPTN, OTUB1, CSTB, RAP1GDS1, BCL10, TYMS, SAMHD1, CENPB, EGF…
Basolateral Plasma Membrane (GO:0016323)	8 of 171	0.0067421	0.0238737	SLC7A5, B4GALT1, SLC16A1, TFRC, SLC2A1, ATP2B1, SLC16A3, EGFR
Lytic Vacuole Membrane (GO:0098852)	11 of 287	0.00722823	0.0251822	IFITM3, RAB2A, RAB5C, ANXA6, VPS35, AP3B1, ATP6V1E1, CLU, CHMP7, NAPG, RAB7A
COPII-coated ER To Golgi Transport Vesicle (GO:0030134)	5 of 76	0.00772817	0.0264966	HLA-C, HLA-A, HLA-G, SEC31A, YIF1B
Golgi Cisterna (GO:0031985)	4 of 51	0.00919317	0.031027	B4GALT1, MAN2A1, GOLPH3L, HLA-A
Mitochondrial Envelope (GO:0005740)	7 of 146	0.00966675	0.0321234	TOMM70, NDUFA9, OXA1L, OPA1, BNIP3, FKBP8, NDUFS1
Golgi Medial Cisterna (GO:0005797)	2 of 10	0.0107404	0.0351505	MAN2A1, HLA-A
Coated Vesicle Membrane (GO:0030662)	4 of 55	0.0119342	0.0384745	HLA-C, HLA-A, HLA-G, SEC31A
Amphisome (GO:0044753)	2 of 11	0.0129882	0.040078	CHMP7, SQSTM1
Mitochondrial Respiratory Chain Complex III (GO:0005750)	2 of 11	0.0129882	0.040078	CYC1, UQCRH
Respiratory Chain Complex III (GO:0045275)	2 of 11	0.0129882	0.040078	CYC1, UQCRH
Golgi Stack (GO:0005795)	3 of 31	0.013428	0.0408514	GALNT2, GOLGB1, GOLPH3L
Azurophil Granule Lumen (GO:0035578)	5 of 89	0.0146741	0.0440223	PYGB, SDCBP, FAF2, GDI2, FTL
Endocytic Vesicle Membrane (GO:0030666)	7 of 159	0.0149217	0.0441519	TFRC, WNT5B, HLA-C, HLA-A, HLA-G, EGFR, RAB7A
Cytoplasmic Side Of Plasma Membrane (GO:0009898)	6 of 124	0.0154578	0.0451201	G6PD, SYAP1, S100A6, ESYT2, CHMP7, FERMT2
Transport Vesicle Membrane (GO:0030658)	4 of 60	0.0160316	0.046171	HLA-C, HLA-A, HLA-G, SEC31A
Lysosome (GO:0005764)	15 of 503	0.0172471	0.0490182	IFITM3, RAB2A, RAB5C, USP5, AP3B1, BCL10, CLU, NAPG, ANXA6, OCIAD1, VPS35, HPSE, ATP6V1E1, CHMP7, RAB7A
Actin Cytoskeleton (GO:0015629)	11 of 327	0.0177664	0.0495258	CLIC4, LASP1, ANXA1, CAPN2, COTL1, SLC2A1, MYO9B, RAC1, SYNPO, PDLIM5, PDLIM7
Caveola (GO:0005901)	4 of 62	0.0178889	0.0495258	EHD2, CAVIN3, MYOF, TFPI
Cytoskeleton (GO:0005856)	17 of 599	0.0181136	0.0495258	OFD1, CLIC4, RHOG, HSPB1, MYO9B, CLU, PDLIM1, EHD2, SDCBP, MMP14, ARHGDIA, RAC1, ARHGEF2, SYNPO, PDLIM5, VCL, PDLIM7
Peroxisome (GO:0005777)	6 of 129	0.0184333	0.0497698	ALDH3A2, PRDX5, ABCD3, SCP2, PMVK, HSD17B4
KEGG pathways
Protein processing in endoplasmic reticulum	18 of 171	3.6116e-10	9.24571e-08	PDIA3, TRAM1, SAR1A, DNAJB12, MOGS, RRBP1, CKAP4, DDOST, PDIA4, SEC61A1, CAPN2, STT3A, SSR1, HYOU1, STT3B, MAN1B1, SEC63, SEC31A
Endocytosis	20 of 252	5.55579e-09	7.11141e-07	SH3GLB1, ARFGEF1, ARFGEF2, RAB5C, PDCD6IP, TFRC, HLA-C, HLA-A, HLA-G, EGFR, RAB11B, SPART, EEA1, CDC42, EHD2, EHD4, RAB31, VPS35, CHMP7, RAB7A
Mitophagy	9 of 68	1.42711e-06	0.00012178	GABARAPL2, TBK1, CALCOCO2, BNIP3, TAX1BP1, SQSTM1, OPTN, TBC1D15, RAB7A
Shigellosis	16 of 246	2.7182e-06	0.000160738	GABARAPL2, CALCOCO2, BNIP3, BCL10, EGFR, CDC42, TBK1, CAPNS1, TNIP1, CAPN2, IKBKG, RAC1, ARHGEF2, SQSTM1, CRK, VCL
Biosynthesis of unsaturated fatty acids	6 of 27	3.76592e-06	0.000160738	FADS2, ACOT7, SCP2, SCD, HSD17B4, HACD3
Ferroptosis	7 of 41	3.7673e-06	0.000160738	MAP1LC3B, MAP1LC3A, TFRC, FTH1, NCOA4, ACSL3, FTL
N-Glycan biosynthesis	7 of 50	1.47796e-05	0.00054051	B4GALT1, MAN2A1, STT3A, MOGS, MAN1B1, STT3B, DDOST
Various types of N-glycan biosynthesis	6 of 39	3.52627e-05	0.00107194	B4GALT1, MAN2A1, STT3A, MAN1B1, STT3B, DDOST
Phagosome	11 of 152	3.76853e-05	0.00107194	EEA1, SEC61A1, RAB5C, TFRC, HLA-C, HLA-A, RAC1, ATP6V1E1, THBS2, HLA-G, RAB7A
Pentose phosphate pathway	5 of 30	0.000108928	0.00262098	GPI, G6PD, PGD, TKT, PGM1
Amino sugar and nucleotide sugar metabolism	6 of 48	0.000117404	0.00262098	GPI, UGDH, GFPT2, UAP1, NANS, PGM1
Renal cell carcinoma	7 of 69	0.000122859	0.00262098	CDC42, SLC2A1, PTPN11, ELOC, RAC1, CRK, PAK2
Steroid biosynthesis	4 of 20	0.000263687	0.0051926	SQLE, NSDHL, DHCR24, DHCR7
Human cytomegalovirus infection	12 of 225	0.000312915	0.00572187	PDIA3, TBK1, CDKN2A, RHEB, HLA-C, HLA-A, IKBKG, RAC1, PRKACA, HLA-G, CRK, EGFR
Human papillomavirus infection	15 of 331	0.000340831	0.00581685	WNT5B, STAT1, MX1, HLA-C, ISG15, HLA-A, THBS2, HLA-G, EGFR, CDC42, TBK1, RHEB, IKBKG, ATP6V1E1, PRKACA
Protein export	4 of 23	0.00046387	0.00728032	OXA1L, SEC61A1, SRPRB, SEC63
Diabetic cardiomyopathy	11 of 203	0.000483459	0.00728032	PTPA, NDUFA9, G6PD, GFPT2, SLC2A1, NDUFS2, NDUFS1, RAC1, CYC1, NDUFV1, UQCRH
Human immunodeficiency virus 1 infection	11 of 212	0.000693954	0.00986957	PDIA3, TBK1, HLA-C, HLA-A, ELOC, IKBKG, RAC1, SAMHD1, HLA-G, PAK2, CRK
Central carbon metabolism in cancer	6 of 70	0.000932279	0.0119332	SLC7A5, G6PD, SCO2, SLC2A1, SLC16A3, EGFR
Epithelial cell signaling in Helicobacter pylori infection	6 of 70	0.000932279	0.0119332	CDC42, PTPN11, IKBKG, RAC1, ATP6V1E1, EGFR
Vibrio cholerae infection	5 of 50	0.0012444	0.0151699	SEC61A1, ATP6V1E1, PRKACA, PDIA4, TJP2
Pancreatic cancer	6 of 76	0.00143407	0.0166874	CDC42, CDKN2A, STAT1, IKBKG, RAC1, EGFR
Epstein-Barr virus infection	10 of 202	0.00170747	0.0186842	PDIA3, PSMD6, TBK1, STAT1, HLA-C, ISG15, HLA-A, IKBKG, RAC1, HLA-G
Autophagy	8 of 137	0.00175164	0.0186842	SH3GLB1, GABARAPL2, TBK1, RHEB, BNIP3, PRKACA, SQSTM1, RAB7A
Insulin resistance	7 of 108	0.00186132	0.0190599	PTPA, PYGB, CPT1A, GFPT2, OGA, SLC2A1, PTPN11
Ubiquitin mediated proteolysis	8 of 140	0.0020077	0.0197681	HERC4, UBE3C, UBE2C, KEAP1, ELOC, TRIM32, UBE2L3, UBE2M
Peroxisome	6 of 82	0.00211939	0.0200949	PRDX5, ABCD3, SCP2, PMVK, HSD17B4, ACSL3
Amyotrophic lateral sclerosis	14 of 364	0.00252176	0.0230561	NDUFA9, GABARAPL2, NUP205, NUP155, UQCRH, PSMD6, TBK1, NDUFS2, NDUFS1, RAC1, CYC1, SQSTM1, NDUFV1, OPTN
Non-alcoholic fatty liver disease	8 of 155	0.00376095	0.0332001	CDC42, NDUFA9, NDUFS2, NDUFS1, CYC1, RAC1, NDUFV1, UQCRH
Glycolysis of Gluconeogenesis	5 of 67	0.00454153	0.0378778	ALDH3A2, GPI, TPI1, PGM1, ADH5
Thermogenesis	10 of 232	0.00461318	0.0378778	NDUFA9, CPT1A, RHEB, NDUFS2, NDUFS1, ACSL3, CYC1, PRKACA, NDUFV1, UQCRH
Pathways of neurodegeneration	16 of 475	0.00473473	0.0378778	NDUFA9, GABARAPL2, WNT5B, UQCRH, UBE2L3, PSMD6, UCHL1, TBK1, CAPN2, NDUFS2, NDUFS1, RAC1, CYC1, SQSTM1, NDUFV1, OPTN
Fatty acid degradation	4 of 43	0.00501951	0.0387692	ALDH3A2, CPT1A, ACSL3, ADH5
Adipocytokine signaling pathway	5 of 69	0.00514903	0.0387692	CPT1A, SLC2A1, PTPN11, IKBKG, ACSL3
Vasopressin-regulated water reabsorption	4 of 44	0.00545245	0.0398808	RAB5C, ARHGDIA, PRKACA, RAB11B
Adherens junction	5 of 71	0.00581194	0.0409091	CDC42, CTNND1, RAC1, VCL, EGFR
Oxidative phosphorylation	7 of 133	0.00591265	0.0409091	NDUFA9, NDUFS2, NDUFS1, CYC1, ATP6V1E1, NDUFV1, UQCRH
Pyruvate metabolism	4 of 47	0.00689905	0.0446385	ALDH3A2, MDH1, GLO1, ADH5
PPAR signaling pathway	5 of 74	0.00691572	0.0446385	FADS2, CPT1A, SCP2, SCD, ACSL3
Influenza A	8 of 172	0.00697476	0.0446385	TBK1, HNRNPUL1, CALCOCO2, STAT1, MX1, TRIM25, IKBKG, RAB11B
Parkinson disease	10 of 249	0.00748036	0.0467067	NDUFA9, PSMD6, UCHL1, NDUFS2, NDUFS1, CYC1, PRKACA, NDUFV1, UQCRH, UBE2L3
Bacterial invasion of epithelial cells	5 of 77	0.00815828	0.0497267	CDC42, RHOG, RAC1, CRK, VCL
Reactome pathways
Innate Immune System R-HSA-168249	52 of 1035	2.61509e-13	2.31697e-10	PYGB, B4GALT1, RAB3D, FAF2, GDI2, CLU, EEA1, LGALS3, PSMD6, TBK1, PSMD5, AIFM2, FTH1, CPNE1, COTL1, TRIM25, IKBKG, ATP6V1E1, PGM1, TOMM70, RHOG, HLA-C, HLA-A, CKAP4, DDOST, RAB31, PSME1, TAX1BP1, CRK, VCL, RAB7A, FTL, CSTB, USP14, RAB5C, BCL10, CDC42, SDCBP, PRDX5, PGRMC1, RAB6A, S100A11, SURF4, MYO9B, ISG15, PTPN11, HOOK3, ERP44, RAB18, HPSE, TRIM32, UBE2M
Neutrophil Degranulation R-HSA-6798695	33 of 468	1.32198e-12	3.65304e-10	PYGB, CSTB, RAB5C, B4GALT1, RAB3D, FAF2, GDI2, LGALS3, SDCBP, PSMD6, PRDX5, PGRMC1, AIFM2, FTH1, CPNE1, COTL1, RAB6A, S100A11, PGM1, SURF4, RHOG, HLA-C, HLA-A, HOOK3, CKAP4, DDOST, ERP44, RAB31, RAB18, HPSE, VCL, RAB7A, FTL
Immune System R-HSA-168256	74 of 1943	1.57962e-12	3.65304e-10	IFITM3, PYGB, B4GALT1, UBE3C, RAB3D, FAF2, GDI2, KEAP1, PTPN23, CLU, UBE2L3, EEA1, HERC4, LGALS3, SEC61A1, PSMD6, TBK1, PSMD5, AIFM2, FTH1, CPNE1, COTL1, TRIM25, KPNA4, ELOC, IKBKG, ATP6V1E1, KPNA3, PGM1, TOMM70, PDIA3, ANXA1, RHOG, HLA-C, HLA-A, HLA-G, CKAP4, DDOST, RAB31, TXLNA, PSME1, TAX1BP1, SQSTM1, CRK, VCL, RAB7A, FTL, CSTB, USP14, NUP205, RAB5C, BCL10, SAMHD1, CDC42, SDCBP, PRDX5, PGRMC1,…
Post-translational Protein Modification R-HSA-597592	60 of 1383	1.64923e-12	3.65304e-10	RAB3B, SPON2, B4GALT1, RAB3D, KEAP1, UBE2L3, PSMD6, UCHL1, PSMD5, TRIM25, ELOC, IKBKG, NANS, TOMM70, PDIA3, RAB2A, USP5, MOGS, HLA-A, COPZ1, UCHL5, CKAP4, DDOST, RAB32, RCN1, RAB31, PSME1, FKBP8, MAN1B1, SQSTM1, RAB7A, OTUB1, COPB2, USP14, NUP205, RAB5C, UAP1, BCL10, THBS2, NAPG, MAN2A1, RAB6A, YKT6, SEC31A, NUP155, CDKN2A, GOLM1, UBE2C, GALNT2, GFPT2, C1GALT1, COPS5, TNIP1, GOLGB1, COPS2, CALU, …
Metabolism Of Proteins R-HSA-392499	72 of 1890	3.40616e-12	6.03572e-10	RAB3B, SPON2, TRAM1, B4GALT1, RAB3D, KEAP1, YARS1, UBE2L3, SEC61A1, PSMD6, UCHL1, PSMD5, TRIM25, ELOC, IKBKG, NANS, TOMM70, PDIA3, RAB2A, USP5, MOGS, HLA-A, COPZ1, UCHL5, CKAP4, DDOST, RAB32, OXA1L, RCN1, SARS1, RAB31, PSME1, FKBP8, ETF1, MAN1B1, TARS1, SQSTM1, RAB7A, OTUB1, COPB2, USP14, AARS1, NUP205, RAB5C, UAP1, BCL10, THBS2, NAPG, MAN2A1, SSR1, RAB6A, YKT6, SEC31A, ARFGEF2, NUP155, CDKN2A, G…
Membrane Trafficking R-HSA-199991	36 of 599	1.25425e-11	1.8521e-09	COPB2, TMF1, RAB5C, TFRC, GDI1, GDI2, EGFR, NAPG, GJA1, MAP1LC3B, MAN2A1, FTH1, RAB6A, YKT6, TBC1D15, SEC31A, GABARAPL2, GALNT2, SURF4, AP3B1, COPZ1, RAB32, TBC1D2, RAB31, COPS5, GOLGB1, COPS2, RAB18, PLIN3, ACBD3, CHMP7, OPTN, COPE, PAFAH1B1, RAB7A, FTL
Vesicle-mediated Transport R-HSA-5653656	37 of 637	1.71718e-11	2.17345e-09	COPB2, TMF1, RAB5C, TFRC, GDI1, GDI2, EGFR, NAPG, GJA1, MAP1LC3B, MAN2A1, FTH1, RAB6A, YKT6, TBC1D15, SEC31A, GABARAPL2, GALNT2, SURF4, AP3B1, COPZ1, RAB32, TBC1D2, RAB31, COPS5, GOLGB1, COPS2, RAB18, PLIN3, HYOU1, ACBD3, CHMP7, OPTN, COPE, PAFAH1B1, RAB7A, FTL
SARS-CoV-2 Infection R-HSA-9694516	20 of 283	3.92598e-08	4.34803e-06	TOMM70, NUP205, NUP155, STAT1, HLA-C, MOGS, ISG15, PTPN11, HLA-A, HLA-G, DDOST, GJA1, MAP1LC3B, TBK1, MAN2A1, STT3A, TRIM25, IKBKG, MAN1B1, CHMP7
Metabolism R-HSA-1430728	65 of 2049	7.58198e-08	6.90237e-06	SLC35B2, PYGB, B4GALT1, SLC2A1, NUDT5, HS2ST1, FADS2, NSDHL, PSMD6, ATIC, PSMD5, CHORDC1, NAMPT, CPNE1, CYP1B1, SLC16A3, PGM1, CBR1, CPT1A, ADSL, ACOT7, TPI1, ACSL3, ALDH3A2, SLC7A5, UGDH, SARS1, PRKAR1A, SCO2, PSME1, CMPK1, PLIN3, NDUFS2, NDUFS1, TKT, SLC25A12, NUP205, NNMT, GLO1, HSD17B4, HACD3, TYMS, SAMHD1, ADH5, UQCRH, PMVK, CERT1, NDUFV1, EEFSEC, NDUFA9, RRM1, SLC16A1, MDH1, NUP155, PTGES3,…
Disease R-HSA-1643685	58 of 1736	7.79049e-08	6.90237e-06	SPON2, B4GALT1, SLC2A1, KEAP1, GJA1, PSMD6, MAP1LC3B, TBK1, ATIC, CAPNS1, PSMD5, CAPN2, CYP1B1, TRIM25, KPNA4, ELOC, IKBKG, KPNA3, PGM1, TOMM70, PDCD6IP, RHOG, HLA-C, MOGS, AP3B1, HLA-A, HLA-G, DDOST, PRKAR1A, PSME1, MAN1B1, SQSTM1, CHMP7, CRK, VCL, RAB7A, NUP205, HSD17B4, RRBP1, THBS2, EGFR, CDC42, MAN2A1, SEC31A, RRM1, SLC16A1, NUP155, CDKN2A, STAT1, UBE2C, PTGES3, C1GALT1, ERLIN1, MYO9B, ISG15…
Rab Regulation Of Trafficking R-HSA-9007101	13 of 122	9.05492e-08	7.29333e-06	GABARAPL2, RAB5C, GDI1, GDI2, RAB32, MAP1LC3B, TBC1D2, RAB31, RAB18, RAB6A, OPTN, TBC1D15, RAB7A
SARS-CoV Infections R-HSA-9679506	22 of 369	1.65948e-07	1.22525e-05	TOMM70, NUP205, NUP155, STAT1, PTGES3, KEAP1, HLA-C, MOGS, ISG15, PTPN11, HLA-A, HLA-G, DDOST, GJA1, MAP1LC3B, TBK1, MAN2A1, STT3A, TRIM25, IKBKG, MAN1B1, CHMP7
TBC of RABGAPs R-HSA-8854214	8 of 45	5.43847e-07	3.70652e-05	GABARAPL2, MAP1LC3B, TBC1D2, RAB5C, RAB6A, TBC1D15, OPTN, RAB7A
SARS-CoV-2 Activates of Modulates Innate And Adaptive Immune Responses R-HSA-9705671	12 of 121	6.23575e-07	3.7775e-05	TOMM70, NUP205, TBK1, NUP155, STAT1, TRIM25, HLA-C, ISG15, PTPN11, HLA-A, IKBKG, HLA-G
RAB Geranylgeranylation R-HSA-8873719	9 of 62	6.39532e-07	3.7775e-05	RAB3B, RAB2A, RAB32, RAB31, RAB5C, RAB3D, RAB18, RAB6A, RAB7A
Infectious Disease R-HSA-5663205	37 of 961	9.33116e-07	5.16713e-05	NUP205, KEAP1, HSD17B4, EGFR, CDC42, GJA1, PSMD6, MAP1LC3B, TBK1, PSMD5, MAN2A1, TRIM25, KPNA4, ELOC, IKBKG, KPNA3, TOMM70, RRM1, PDCD6IP, NUP155, STAT1, PTGES3, HLA-C, MOGS, MYO9B, ISG15, PTPN11, HLA-A, HLA-G, DDOST, PRKAR1A, PSME1, STT3A, MAN1B1, CHMP7, CRK, RAB7A
Interferon Alpha of Beta Signaling R-HSA-909733	9 of 72	2.32926e-06	0.000121395	IFITM3, STAT1, MX1, HLA-C, ISG15, PTPN11, HLA-A, SAMHD1, HLA-G
RHO GTPase Cycle R-HSA-9012999	22 of 441	3.25929e-06	0.00016043	ABCD3, TFRC, FAF2, TXNL1, RHOG, MYO9B, RHOC, IQGAP3, CKAP4, ALDH3A2, CDC42, GJA1, PGRMC2, SAMM50, ARHGDIA, COPS2, ARHGEF2, ESYT1, YKT6, FERMT2, RAB7A, TJP2
Asparagine N-linked Glycosylation R-HSA-446203	17 of 282	3.71433e-06	0.000172695	PDIA3, COPB2, B4GALT1, GFPT2, MOGS, UAP1, COPZ1, NAPG, DDOST, MAN2A1, GOLGB1, STT3A, MAN1B1, NANS, YKT6, COPE, SEC31A
SARS-CoV-2-host Interactions R-HSA-9705683	14 of 196	3.89831e-06	0.000172695	TOMM70, NUP205, NUP155, STAT1, HLA-C, ISG15, PTPN11, HLA-A, HLA-G, GJA1, MAP1LC3B, TBK1, TRIM25, IKBKG
Interferon Signaling R-HSA-913531	14 of 200	4.92984e-06	0.000207992	IFITM3, NUP205, NUP155, STAT1, MX1, HLA-C, ISG15, PTPN11, HLA-A, SAMHD1, HLA-G, TRIM25, KPNA4, KPNA3
Intra-Golgi And Retrograde Golgi-to-ER Traffic R-HSA-6811442	13 of 181	8.13611e-06	0.000327663	COPB2, TMF1, GALNT2, SURF4, COPZ1, NAPG, MAN2A1, RAB18, PLIN3, RAB6A, YKT6, COPE, PAFAH1B1
Cytokine Signaling In Immune System R-HSA-1280215	28 of 702	1.11709e-05	0.000430324	IFITM3, USP14, NUP205, PTPN23, SAMHD1, CDC42, PSMD6, TBK1, PSMD5, TRIM25, KPNA4, ELOC, IKBKG, KPNA3, ANXA1, NUP155, STAT1, MX1, HLA-C, ISG15, PTPN11, HLA-A, HLA-G, TXLNA, PSME1, SQSTM1, CRK, UBE2M
ER-Phagosome Pathway R-HSA-1236974	9 of 89	1.36824e-05	0.000505108	PDIA3, SEC61A1, PSMD6, PSMD5, PSME1, HLA-C, IKBKG, HLA-A, HLA-G
RHOG GTPase Cycle R-HSA-9013408	8 of 74	2.53381e-05	0.000897983	CDC42, PGRMC2, TFRC, ARHGDIA, RHOG, ESYT1, YKT6, RAB7A
ISG15 Antiviral Mechanism R-HSA-1169408	8 of 75	2.79702e-05	0.000906259	NUP205, NUP155, STAT1, MX1, TRIM25, KPNA4, ISG15, KPNA3
Golgi Associated Vesicle Biogenesis R-HSA-432722	7 of 55	2.8024e-05	0.000906259	RAB5C, TFRC, FTH1, GOLGB1, AP3B1, ACBD3, FTL
Signaling By Rho GTPases, Miro GTPases And RHOBTB3 R-HSA-9716542	26 of 660	2.86403e-05	0.000906259	ABCD3, TFRC, FAF2, RAP1GDS1, IQGAP3, CDC42, GJA1, PGRMC2, SAMM50, ARHGDIA, YKT6, TXNL1, RHOG, MYO9B, RHOC, CKAP4, ALDH3A2, COPS2, PLIN3, ARHGEF2, ESYT1, MAPRE1, FERMT2, PAFAH1B1, RAB7A, TJP2
Class I MHC Mediated Antigen Processing And Presentation R-HSA-983169	18 of 378	4.72419e-05	0.00141384	PDIA3, UBE3C, UBE2C, KEAP1, HLA-C, HLA-A, HLA-G, UBE2L3, HERC4, SEC61A1, PSMD6, PSMD5, PSME1, ELOC, IKBKG, TRIM32, SEC31A, UBE2M
Antigen processing-Cross Presentation R-HSA-1236975	9 of 104	4.78726e-05	0.00141384	PDIA3, SEC61A1, PSMD6, PSMD5, PSME1, HLA-C, HLA-A, IKBKG, HLA-G
Cholesterol Biosynthesis R-HSA-191273	5 of 26	5.30139e-05	0.00151517	SQLE, NSDHL, PMVK, DHCR24, DHCR7
Antiviral Mechanism By IFN-stimulated Genes R-HSA-1169410	8 of 83	5.84848e-05	0.0016193	NUP205, NUP155, STAT1, MX1, TRIM25, KPNA4, ISG15, KPNA3
Metabolism Of Carbohydrates R-HSA-71387	15 of 285	6.65459e-05	0.00178666	SLC35B2, PYGB, NUP205, TPI1, B4GALT1, MDH1, NUP155, SLC2A1, HOOK3, HS2ST1, CHORDC1, HPSE, TKT, SLC25A12, PGM1
Antigen Presentation: Folding, Assembly, Peptide Loading Of Class I MHC R-HSA-983170	5 of 28	7.71369e-05	0.0020101	PDIA3, HLA-C, HLA-A, HLA-G, SEC31A
Golgi-to-ER Retrograde Transport R-HSA-8856688	9 of 112	8.55462e-05	0.00216554	COPB2, GALNT2, SURF4, RAB18, RAB6A, COPE, COPZ1, NAPG, PAFAH1B1
RAB GEFs Exchange GTP For GDP On RABs R-HSA-8876198	8 of 89	9.63188e-05	0.00237051	RAB32, RAB31, RAB5C, GDI1, GDI2, RAB18, RAB6A, RAB7A
Fatty Acid Metabolism R-HSA-8978868	11 of 173	0.000121447	0.00290816	ALDH3A2, FADS2, CBR1, CPT1A, ACOT7, SCD, PTGES3, CYP1B1, HSD17B4, ACSL3, HACD3
Signaling By Rho GTPases R-HSA-194315	24 of 644	0.000136633	0.0031857	ABCD3, TFRC, FAF2, TXNL1, RHOG, MYO9B, RHOC, IQGAP3, CKAP4, ALDH3A2, CDC42, GJA1, PGRMC2, SAMM50, ARHGDIA, COPS2, ARHGEF2, ESYT1, MAPRE1, YKT6, FERMT2, PAFAH1B1, RAB7A, TJP2
RHOA GTPase Cycle R-HSA-8980692	10 of 147	0.000141642	0.00321782	ABCD3, PGRMC2, TFRC, ARHGDIA, FAF2, MYO9B, ARHGEF2, IQGAP3, YKT6, TJP2
trans-Golgi Network Vesicle Budding R-HSA-199992	7 of 71	0.000147332	0.0032634	RAB5C, TFRC, FTH1, GOLGB1, AP3B1, ACBD3, FTL
Metabolism Of Nucleotides R-HSA-15869	8 of 95	0.000152485	0.00329517	ADSL, RRM1, ATIC, SCO2, CMPK1, NUDT5, SAMHD1, TYMS
RHOC GTPase Cycle R-HSA-9013106	7 of 73	0.000175612	0.00370458	ABCD3, TFRC, ARHGDIA, MYO9B, RHOC, IQGAP3, TJP2
Cellular Response To Chemical Stress R-HSA-9711123	11 of 182	0.00018974	0.00383962	PSMD6, PRDX5, MAP1LC3B, PSMD5, SCO2, CDKN2A, HM13, PSME1, KEAP1, TKT, SQSTM1
Deubiquitination R-HSA-5688426	14 of 279	0.000190681	0.00383962	TOMM70, USP14, USP5, KEAP1, UCHL5, PSMD6, UCHL1, TNIP1, PSMD5, PSME1, FKBP8, TRIM25, IKBKG, OTUB1
KEAP1-NFE2L2 Pathway R-HSA-9755511	8 of 100	0.000217763	0.0042875	PSMD6, MAP1LC3B, PSMD5, CDKN2A, PSME1, KEAP1, TKT, SQSTM1
Signaling By ALK Fusions And Activated Point Mutants R-HSA-9725370	6 of 55	0.000252306	0.00485963	ATIC, PRKAR1A, RRBP1, SQSTM1, VCL, SEC31A
Cellular Responses To Stress R-HSA-2262752	25 of 722	0.000304974	0.00574909	NUP205, HM13, KEAP1, PSMD6, PRDX5, MAP1LC3B, PSMD5, SSR1, ELOC, ATP6V1E1, SEC31A, NUP155, ST13, CDKN2A, UBE2C, PTGES3, ASNS, SCO2, RHEB, PSME1, SRPRB, HYOU1, ETF1, TKT, SQSTM1
PINK1-PRKN Mediated Mitophagy R-HSA-5205685	4 of 22	0.000388104	0.00716375	TOMM70, MAP1LC3B, MAP1LC3A, SQSTM1
Cellular Responses To Stimuli R-HSA-8953897	25 of 736	0.000405138	0.00732556	NUP205, HM13, KEAP1, PSMD6, PRDX5, MAP1LC3B, PSMD5, SSR1, ELOC, ATP6V1E1, SEC31A, NUP155, ST13, CDKN2A, UBE2C, PTGES3, ASNS, SCO2, RHEB, PSME1, SRPRB, HYOU1, ETF1, TKT, SQSTM1
RAC2 GTPase Cycle R-HSA-9013404	7 of 87	0.000519723	0.00920948	CDC42, PGRMC2, SAMM50, TFRC, ARHGDIA, ESYT1, RAB7A
Macroautophagy R-HSA-1632852	8 of 114	0.000530235	0.00921154	TOMM70, GABARAPL2, MAP1LC3B, MAP1LC3A, RHEB, PLIN3, SQSTM1, CHMP7
Cytosolic tRNA Aminoacylation R-HSA-379716	4 of 24	0.000549609	0.00927817	AARS1, SARS1, YARS1, TARS1
NS1 Mediated Effects On Host Pathways R-HSA-168276	5 of 42	0.000555015	0.00927817	NUP205, NUP155, KPNA4, ISG15, KPNA3
Endosomal of Vacuolar Pathway R-HSA-1236977	3 of 11	0.000625424	0.0102616	HLA-C, HLA-A, HLA-G
RAC3 GTPase Cycle R-HSA-9013423	7 of 93	0.000776162	0.0125033	CDC42, PGRMC2, TFRC, ESYT1, YKT6, FERMT2, RAB7A
Interleukin-1 Family Signaling R-HSA-446652	9 of 152	0.000833087	0.0131806	USP14, PSMD6, TBK1, PSMD5, PSME1, PTPN11, PTPN23, IKBKG, SQSTM1
Mitophagy R-HSA-5205647	4 of 28	0.00100657	0.015646	TOMM70, MAP1LC3B, MAP1LC3A, SQSTM1
Autophagy R-HSA-9612973	8 of 128	0.0011347	0.0173335	TOMM70, GABARAPL2, MAP1LC3B, MAP1LC3A, RHEB, PLIN3, SQSTM1, CHMP7
Citric Acid (TCA) Cycle And Respiratory Electron Transport R-HSA-1428517	9 of 163	0.0013623	0.0204576	NDUFA9, SLC16A1, SCO2, GLO1, NDUFS2, NDUFS1, SLC16A3, NDUFV1, UQCRH
Transport To Golgi And Subsequent Modification R-HSA-948021	9 of 164	0.00142143	0.0209898	COPB2, B4GALT1, MAN2A1, GOLGB1, YKT6, COPE, COPZ1, NAPG, SEC31A
Nuclear Events Mediated By NFE2L2 R-HSA-9759194	6 of 78	0.00164025	0.0235205	PSMD6, PSMD5, CDKN2A, PSME1, TKT, SQSTM1
Ub-specific Processing Proteases R-HSA-5689880	10 of 201	0.0016459	0.0235205	TOMM70, USP14, PSMD6, USP5, PSMD5, PSME1, FKBP8, KEAP1, IKBKG, OTUB1
AUF1 (hnRNP D0) Binds And Destabilizes mRNA R-HSA-450408	5 of 54	0.00176252	0.0243998	PSMD6, PSMD5, PSME1, HNRNPD, HSPB1
RHOJ GTPase Cycle R-HSA-9013409	5 of 54	0.00176252	0.0243998	CDC42, GJA1, TFRC, IQGAP3, RAB7A
COPI-mediated Anterograde Transport R-HSA-6807878	6 of 80	0.00186821	0.0254652	COPB2, GOLGB1, YKT6, COPZ1, NAPG, COPE
DDX58 of IFIH1-mediated Induction Of Interferon-Alpha of Beta R-HSA-168928	6 of 81	0.00199081	0.0267251	TOMM70, TBK1, TAX1BP1, TRIM25, ISG15, IKBKG
COPI-independent Golgi-to-ER Retrograde Traffic R-HSA-6811436	4 of 34	0.00211304	0.0279426	GALNT2, RAB18, RAB6A, PAFAH1B1
Negative Regulators Of DDX58 of IFIH1 Signaling R-HSA-936440	4 of 35	0.00235572	0.0306936	TBK1, TAX1BP1, TRIM25, ISG15
Late SARS-CoV-2 Infection Events R-HSA-9772573	5 of 58	0.00242341	0.031118	MAN2A1, STT3A, MOGS, MAN1B1, DDOST
RAC1 GTPase Cycle R-HSA-9013149	9 of 178	0.00248856	0.0314981	CDC42, TFRC, ARHGDIA, MYO9B, ESYT1, IQGAP3, YKT6, FERMT2, RAB7A
RHOQ GTPase Cycle R-HSA-9013406	5 of 59	0.0026134	0.0326122	CDC42, GJA1, TFRC, IQGAP3, RAB7A
Selective Autophagy R-HSA-9663891	5 of 61	0.00302541	0.0367385	TOMM70, MAP1LC3B, MAP1LC3A, PLIN3, SQSTM1
Regulation Of mRNA Stability By Proteins That Bind AU-rich Elements R-HSA-450531	6 of 88	0.00302699	0.0367385	PSMD6, PSMD5, PSME1, HNRNPD, HSPB1, TNPO1
Glucose Metabolism R-HSA-70326	6 of 89	0.0032027	0.0378346	NUP205, TPI1, MDH1, NUP155, HOOK3, SLC25A12
Interferon Gamma Signaling R-HSA-877300	6 of 89	0.0032027	0.0378346	STAT1, TRIM25, HLA-C, PTPN11, HLA-A, HLA-G
Respiratory Electron Transport R-HSA-611105	6 of 90	0.00338591	0.0394726	NDUFA9, SCO2, NDUFS2, NDUFS1, NDUFV1, UQCRH
Ovarian Tumor Domain Proteases R-HSA-5689896	4 of 39	0.00351831	0.0404834	TNIP1, TRIM25, IKBKG, OTUB1
M Phase R-HSA-68886	14 of 380	0.00370372	0.0419043	OFD1, RAB2A, NUP205, NUP155, UBE2C, PSMD6, PCM1, PSMD5, PSME1, NCAPD2, MAPRE1, TNPO1, CHMP7, PAFAH1B1
Proton-coupled Monocarboxylate Transport R-HSA-433692	2 of 6	0.00373639	0.0419043	SLC16A1, SLC16A3
Diseases Associated With N-glycosylation Of Proteins R-HSA-3781860	3 of 20	0.00388018	0.042973	B4GALT1, MOGS, MAN1B1
Diseases Of Signal Transduction By Growth Factor Receptors And Second Messengers R-HSA-5663202	15 of 424	0.00394646	0.0431674	STAT1, RHOG, AP3B1, RRBP1, PTPN11, EGFR, PSMD6, ATIC, PSMD5, PRKAR1A, GOLGB1, PSME1, SQSTM1, VCL, SEC31A
Adaptive Immune System R-HSA-1280218	22 of 733	0.00411601	0.044473	PDIA3, UBE3C, UBE2C, KEAP1, HLA-C, PTPN11, HLA-A, BCL10, HLA-G, UBE2L3, CDC42, HERC4, SEC61A1, PSMD6, PSMD5, PSME1, ELOC, IKBKG, TRIM32, SEC31A, RAB7A, UBE2M
Activation Of NF-kappaB In B Cells R-HSA-1169091	5 of 66	0.00425774	0.0454501	PSMD6, PSMD5, PSME1, IKBKG, BCL10
Interleukin-37 Signaling R-HSA-9008059	3 of 21	0.00447328	0.0469802	TBK1, PTPN11, PTPN23
Activation Of Gene Expression By SREBF (SREBP) R-HSA-2426168	4 of 42	0.00461024	0.0469802	SQLE, SCD, PMVK, DHCR7
tRNA Aminoacylation R-HSA-379724	4 of 42	0.00461024	0.0469802	AARS1, SARS1, YARS1, TARS1
Mitotic Anaphase R-HSA-68882	10 of 232	0.00461318	0.0469802	PSMD6, NUP205, NUP155, PSMD5, UBE2C, PSME1, MAPRE1, TNPO1, CHMP7, PAFAH1B1
Mitotic Metaphase And Anaphase R-HSA-2555396	10 of 233	0.00475312	0.0478553	PSMD6, NUP205, NUP155, PSMD5, UBE2C, PSME1, MAPRE1, TNPO1, CHMP7, PAFAH1B1
RND2 GTPase Cycle R-HSA-9696270	4 of 43	0.00501951	0.0497103	ALDH3A2, TFRC, TXNL1, CKAP4
RHOB GTPase Cycle R-HSA-9013026	5 of 69	0.00514903	0.0497103	TFRC, MYO9B, ARHGEF2, IQGAP3, TJP2
Inactivation Of CDC42 And RAC1 R-HSA-428543	2 of 7	0.00517527	0.0497103	CDC42, SLIT2
Cell Cycle, Mitotic R-HSA-69278	17 of 523	0.00519046	0.0497103	OFD1, RAB2A, NUP205, NUP155, CDKN2A, UBE2C, TYMS, PSMD6, PCM1, PSMD5, PSME1, NCAPD2, MAPRE1, TNPO1, CHMP7, OPTN, PAFAH1B1
Host Interactions Of HIV Factors R-HSA-162909	7 of 130	0.00522922	0.0497103	PSMD6, NUP205, NUP155, PSMD5, PSME1, HLA-A, ELOC
Protein Localization R-HSA-9609507	8 of 164	0.005274	0.0497103	ALDH3A2, TOMM70, CHCHD3, ABCD3, SAMM50, HSD17B4, GET3, SLC25A12
