# Supplementary material for: TBC1D22B Regulates ER‐to‐Golgi Trafficking via RAB1B Inactivation and Promotes Oncogenic Programs in Breast Cancer
Source: Adv Sci (Weinh). 2025 Aug 29;12(43):e02269. doi: 10.1002/advs.202502269 (PMC12631847; doi:10.1002/advs.202502269)
Supplement: Supplementary file 9 — Supporting Information [file ADVS-12-e02269-s004.xlsx]

## Sheet: Sheet1
TBC1D22B Upper quintile vs. TBC1D22B Lower quintile (METABRIC dataset)
Genes UPregulated in the comparison upper quintile vs. lower quintile. Cut-off 1.50-fold at q<0.05
Total: 183 Genes
Genes DOWNregulated in the comparison upper quintile vs. lower quintile. Cut-off 0.67-fold at q<0.05
Total: 670 Genes
Name (in original dataset)	HUGO	logFC	Linear FC	p-value	q-value	Location	Approved name
MARCH6	MARCHF6	1.20774	2.30976	5.25816e-60	3.55919e-57	5p15.2	membrane associated ring-CH-type finger 6
NPIPL3	NPIPB3	1.10301	2.14803	1.23301e-41	7.9277e-40	16p12.2	nuclear pore complex interacting protein family member B3
SRGAP1	SRGAP1	1.10244	2.14717	1.91909e-49	2.99772e-47	12q14.2	SLIT-ROBO Rho GTPase activating protein 1
EIF2C2	AGO2	1.09675	2.13873	2.01952e-49	3.11466e-47	8q24.3	argonaute RISC catalytic component 2
C21orf81	ANKRD20A11P	1.02661	2.03724	1.5086e-25	2.26783e-24	21q11.2	ankyrin repeat domain 20 family member A11 pseudogene
ANKRD20A4	ANKRD20A4P	0.995979	1.99443	2.18023e-32	5.66395e-31	9q13	ankyrin repeat domain 20 family member A4 pseudogene
GRIA2	GRIA2	0.962866	1.94918	2.83539e-07	9.74098e-07	4q32.1	glutamate ionotropic receptor AMPA type subunit 2
TBC1D22B	TBC1D22B	0.955824	1.93969	1.28447e-251	3.13e-247	6p21.2	TBC1 domain family member 22B
HOOK1	HOOK1	0.949795	1.9316	1.44681e-41	9.25353e-40	1p32.1	hook microtubule tethering protein 1
PNPLA7	PNPLA7	0.900731	1.86701	7.72526e-31	1.7676e-29	9q34.3	patatin like phospholipase domain containing 7
FAM83H	FAM83H	0.899074	1.86487	7.28717e-43	5.39737e-41	8q24.3	family with sequence similarity 83 member H
CASZ1	CASZ1	0.892348	1.85619	3.18301e-51	6.46364e-49	1p36.22	castor zinc finger 1
DLC1	DLC1	0.871316	1.82933	1.12929e-33	3.28383e-32	8p22	DLC1 Rho GTPase activating protein
LETM1	LETM1	0.86743	1.82441	9.77523e-54	2.6467e-51	4p16.3	leucine zipper and EF-hand containing transmembrane protein 1
TAOK2	TAOK2	0.856918	1.81116	1.01258e-66	1.64497e-63	16p11.2	TAO kinase 2
ZNF148	ZNF148	0.841543	1.79197	1.84567e-47	2.24876e-45	3q21.2	zinc finger protein 148
NEDD4L	NEDD4L	0.838869	1.78865	2.00857e-36	7.78139e-35	18q21.31	NEDD4 like E3 ubiquitin protein ligase
NAG8	SND1-IT1	0.824185	1.77053	9.99259e-49	1.41569e-46	7q32.1	SND1 intronic transcript 1
MAPK8IP3	MAPK8IP3	0.819678	1.76501	1.71806e-43	1.37264e-41	16p13.3	mitogen-activated protein kinase 8 interacting protein 3
ANKRD36B	ANKRD36B	0.815605	1.76004	1.74681e-18	1.52786e-17	2q11.2	ankyrin repeat domain 36B
CRIPAK	CRIPAK	0.804849	1.74696	1.16924e-41	7.57764e-40
PRRC2A	PRRC2A	0.796058	1.73635	4.88213e-78	3.9656e-74	6p21.33	proline rich coiled-coil 2A
DCDC5	DCDC1	0.790577	1.72977	8.96612e-19	8.01785e-18	11p14.1	doublecortin domain containing 1
SPDEF	SPDEF	0.787656	1.72627	2.72656e-34	8.42089e-33	6p21.31	SAM pointed domain containing ETS transcription factor
KIAA0889	MTCL2	0.786105	1.72441	5.84457e-54	1.60023e-51	20q11.23	microtubule crosslinking factor 2
JUP	JUP	0.783465	1.72126	4.11591e-51	8.15419e-49	17q21.2	junction plakoglobin
BMPR1B	BMPR1B	0.781578	1.71901	5.36546e-06	1.57772e-05	4q22.3	bone morphogenetic protein receptor type 1B
UBE2C	UBE2C	0.771951	1.70758	1.30107e-15	9.16579e-15	20q13.12	ubiquitin conjugating enzyme E2 C
BRD3	BRD3	0.771942	1.70757	1.2325e-49	1.96297e-47	9q34.2	bromodomain containing 3
PCDH17	PCDH17	0.767878	1.70276	7.91333e-35	2.59183e-33	13q21.1	protocadherin 17
RGL2	RGL2	0.766363	1.70098	3.28971e-56	1.25256e-53	6p21.32	ral guanine nucleotide dissociation stimulator like 2
WNK4	WNK4	0.763857	1.69802	4.53519e-11	2.23034e-10	17q21.2	WNK lysine deficient protein kinase 4
TNPO3	TNPO3	0.761745	1.69554	6.95008e-52	1.55376e-49	7q32.1	transportin 3
FGFR3	FGFR3	0.7609	1.69455	4.75644e-09	1.9562e-08	4p16.3	fibroblast growth factor receptor 3
AKAP8L	AKAP8L	0.759588	1.69301	1.29377e-42	9.27251e-41	19p13.12	A-kinase anchoring protein 8 like
CDC20	CDC20	0.756564	1.68946	1.34666e-18	1.18768e-17	1p34.2	cell division cycle 20
CHD8	CHD8	0.754012	1.68648	1.46721e-47	1.80571e-45	14q11.2	chromodomain helicase DNA binding protein 8
OGDH	OGDH	0.752406	1.6846	1.0996e-60	8.6436e-58	7p13	oxoglutarate dehydrogenase
NFKBIZ	NFKBIZ	0.748688	1.68026	9.38473e-11	4.50172e-10	3q12.3	NFKB inhibitor zeta
EZR	EZR	0.738147	1.66803	3.76834e-38	1.75577e-36	6q25.3	ezrin
SNX29	SNX29	0.737107	1.66683	3.55972e-43	2.75375e-41	16p13.13-p13.12	sorting nexin 29
INTS1	INTS1	0.731347	1.66019	4.12047e-60	2.95316e-57	7p22.3	integrator complex subunit 1
GNA11	GNA11	0.726908	1.65509	1.82635e-54	5.362e-52	19p13.3	G protein subunit alpha 11
C18orf45	TMEM241	0.725857	1.65388	3.07284e-28	5.63e-27	18q11.2	transmembrane protein 241
RASEF	RASEF	0.719112	1.64617	2.15847e-14	1.39368e-13	9q21.32	RAS and EF-hand domain containing
PML	PML	0.71634	1.64301	3.64581e-41	2.24346e-39	15q24.1	PML nuclear body scaffold
DDX39B	DDX39B	0.71368	1.63998	7.39506e-71	2.25254e-67	6p21.33	DExD-box helicase 39B
KIFC1	KIFC1	0.712164	1.63826	2.02484e-37	8.73298e-36	6p21.32	kinesin family member C1
C6orf106	ILRUN	0.708455	1.63405	6.51617e-72	2.64643e-68	6p21.31	inflammation and lipid regulator with UBA-like and NBR1-like domains
SPIRE2	SPIRE2	0.707761	1.63327	4.03908e-39	2.0634e-37	16q24.3	spire type actin nucleation factor 2
PHKA2	PHKA2	0.707347	1.6328	3.96107e-43	3.0449e-41	Xp22.13	phosphorylase kinase regulatory subunit alpha 2
PLXNB1	PLXNB1	0.705272	1.63045	3.58608e-31	8.41866e-30	3p21.31	plexin B1
AR	AR	0.702462	1.62728	1.2172e-22	1.47493e-21	Xq12	androgen receptor
TRAF2	TRAF2	0.702286	1.62708	1.29888e-65	1.7584e-62	9q34.3	TNF receptor associated factor 2
CARS	CARS1	0.699377	1.6238	1.0044e-45	1.00308e-43	11p15.4	cysteinyl-tRNA synthetase 1
ZBTB40	ZBTB40	0.698569	1.62289	2.42572e-33	6.84937e-32	1p36.12	zinc finger and BTB domain containing 40
SDC4	SDC4	0.695203	1.61911	6.76936e-28	1.2147e-26	20q13.12	syndecan 4
TFF1	TFF1	0.694663	1.61851	0.000629534	0.00138087	21q22.3	trefoil factor 1
RAD9A	RAD9A	0.693708	1.61744	2.45145e-43	1.91465e-41	11q13.2	RAD9 checkpoint clamp component A
LOC440905	FAR2P1	0.693172	1.61683	6.46463e-09	2.62506e-08	2q21.1	fatty acyl-CoA reductase 2 pseudogene 1
CHTF18	CHTF18	0.693073	1.61672	2.76388e-34	8.51457e-33	16p13.3	chromosome transmission fidelity factor 18
TTC14	TTC14	0.691782	1.61528	2.97861e-40	1.69191e-38	3q26.33	tetratricopeptide repeat domain 14
ACSS1	ACSS1	0.689437	1.61265	3.28274e-30	7.10899e-29	20p11.21	acyl-CoA synthetase short chain family member 1
TDG	TDG	0.689031	1.6122	1.38231e-38	6.67013e-37	12q23.3	thymine DNA glycosylase
MRPL2	MRPL2	0.680673	1.60289	6.92779e-74	4.22041e-70	6p21.1	mitochondrial ribosomal protein L2
PLXNA3	PLXNA3	0.680341	1.60252	7.08189e-32	1.73963e-30	Xq28	plexin A3
CLN3	CLN3	0.679596	1.60169	3.48476e-37	1.44909e-35	16p12.1	CLN3 lysosomal/endosomal transmembrane protein battenin
BAG6	BAG6	0.679533	1.60162	6.00121e-81	7.31188e-77	6p21.33	BAG cochaperone 6
PLVAP	PLVAP	0.677472	1.59933	5.86936e-48	7.4492e-46	19p13.11	plasmalemma vesicle associated protein
RARA	RARA	0.676001	1.5977	6.17768e-26	9.56402e-25	17q21.2	retinoic acid receptor alpha
THOP1	THOP1	0.675503	1.59715	5.1487e-46	5.43132e-44	19p13.3	thimet oligopeptidase 1
SEC16A	SEC16A	0.674045	1.59554	1.94453e-54	5.57464e-52	9q34.3	SEC16 homolog A endoplasmic reticulum export factor
TNRC6A	TNRC6A	0.672705	1.59406	9.23599e-55	2.84889e-52	16p12.1	trinucleotide repeat containing adaptor 6A
CNST	CNST	0.671845	1.59311	2.76147e-34	8.51457e-33	1q44	consortin connexin sorting protein
KIAA1543	CAMSAP3	0.671434	1.59265	2.39531e-54	6.78709e-52	19p13.2	calmodulin regulated spectrin associated protein family member 3
TACC2	TACC2	0.670975	1.59215	6.22307e-35	2.07164e-33	10q26.13	transforming acidic coiled-coil containing protein 2
SMG7	SMG7	0.669935	1.591	2.37764e-56	9.19657e-54	1q25.3	SMG7 nonsense mediated mRNA decay factor
TRAPPC9	TRAPPC9	0.668219	1.58911	8.4666e-45	7.72712e-43	8q24.3	trafficking protein particle complex subunit 9
SYT13	SYT13	0.667378	1.58818	2.01175e-05	5.50255e-05	11p11.2	synaptotagmin 13
TAOK1	TAOK1	0.664819	1.58537	1.06189e-37	4.74794e-36	17q11.2	TAO kinase 1
WASH2P	WASH2P	0.664728	1.58527	3.98444e-34	1.20913e-32	2q14.1	WASP family homolog 2 pseudogene
D2HGDH	D2HGDH	0.664511	1.58503	1.13986e-21	1.27706e-20	2q37.3	D-2-hydroxyglutarate dehydrogenase
PTP4A2	PTP4A2	0.66357	1.584	2.15884e-34	6.71003e-33	1p35.2	protein tyrosine phosphatase 4A2
ENTPD5	ENTPD5	0.663418	1.58383	7.2988e-31	1.67316e-29	14q24.3	ectonucleoside triphosphate diphosphohydrolase 5 (inactive)
MBD6	MBD6	0.662847	1.5832	3.99949e-31	9.34415e-30	12q13.3	methyl-CpG binding domain protein 6
OTUB1	OTUB1	0.662407	1.58272	4.57338e-53	1.16088e-50	11q13.1	OTU deubiquitinase ubiquitin aldehyde binding 1
SCUBE2	SCUBE2	0.660715	1.58087	1.61423e-05	4.46691e-05	11p15.4	signal peptide CUB domain and EGF like domain containing 2
PYGO2	PYGO2	0.659294	1.57931	9.72767e-58	4.74088e-55	1q21.3	pygopus family PHD finger 2
ZNF76	ZNF76	0.658621	1.57857	9.91185e-68	1.72523e-64	6p21.31	zinc finger protein 76
HPN	HPN	0.658329	1.57825	1.70976e-19	1.62051e-18	19q13.11	hepsin
ARHGAP39	ARHGAP39	0.657827	1.5777	1.73154e-27	3.03992e-26	8q24.3	Rho GTPase activating protein 39
SLC6A10P	SLC6A10P	0.654326	1.57388	2.72466e-23	3.4707e-22	16p11.2	solute carrier family 6 member 10 pseudogene
DPP9	DPP9	0.654221	1.57377	7.52657e-36	2.74562e-34	19p13.3	dipeptidyl peptidase 9
CLPTM1	CLPTM1	0.652546	1.57194	2.74585e-63	3.04141e-60	19q13.32	CLPTM1 regulator of GABA type A receptor forward trafficking
C20orf94	SLX4IP	0.651413	1.57071	2.50312e-30	5.4705e-29	20p12.2	SLX4 interacting protein
CREB1	CREB1	0.650718	1.56995	1.90502e-35	6.64112e-34	2q33.3	cAMP responsive element binding protein 1
INPPL1	INPPL1	0.650182	1.56937	2.03478e-28	3.785e-27	11q13.4	inositol polyphosphate phosphatase like 1
FAR1	FAR1	0.649289	1.5684	5.39116e-36	2.00568e-34	11p15.3	fatty acyl-CoA reductase 1
SH3GLB2	SH3GLB2	0.648722	1.56778	9.88114e-34	2.88709e-32	9q34.11	SH3 domain containing GRB2 like endophilin B2
MX1	MX1	0.647625	1.56659	4.80836e-09	1.97656e-08	21q22.3	MX dynamin like GTPase 1
STAT1	STAT1	0.646038	1.56487	1.15687e-12	6.54377e-12	2q32.2	signal transducer and activator of transcription 1
NUP188	NUP188	0.644789	1.56351	1.74901e-69	4.11099e-66	9q34.11	nucleoporin 188
MECP2	MECP2	0.643592	1.56221	2.33046e-48	3.17255e-46	Xq28	methyl-CpG binding protein 2
ALDOB	ALDOB	0.643239	1.56183	2.15594e-38	1.02609e-36	9q31.1	aldolase fructose-bisphosphate B
KIFC2	KIFC2	0.641869	1.56035	1.81308e-19	1.71444e-18	8q24.3	kinesin family member C2
RRBP1	RRBP1	0.641604	1.56006	7.99081e-33	2.15876e-31	20p12.1	ribosome binding protein 1
UBA1	UBA1	0.63892	1.55716	2.98986e-54	8.37434e-52	Xp11.3	ubiquitin like modifier activating enzyme 1
DENND1B	DENND1B	0.638308	1.5565	1.17977e-10	5.61717e-10	1q31.3	DENN domain containing 1B
MARK2	MARK2	0.636716	1.55479	1.9849e-48	2.73265e-46	11q13.1	microtubule affinity regulating kinase 2
GFOD1	GFOD1	0.635789	1.55379	5.0819e-35	1.70573e-33	6p24.1-p23	Gfo/Idh/MocA-like oxidoreductase domain containing 1
RHBDD2	RHBDD2	0.634662	1.55257	7.88001e-38	3.58246e-36	7q11.23	rhomboid domain containing 2
STAG3L2	STAG3L2	0.633899	1.55175	1.49203e-26	2.42224e-25	7q11.23	STAG3 cohesin complex component like 2 (pseudogene)
SETD1A	SETD1A	0.632901	1.55068	1.17014e-59	7.31127e-57	16p11.2	SET domain containing 1A histone lysine methyltransferase
SGSH	SGSH	0.632432	1.55018	1.00945e-41	6.61241e-40	17q25.3	N-sulfoglucosamine sulfohydrolase
POU2F1	POU2F1	0.631131	1.54878	4.71244e-60	3.28093e-57	1q24.2	POU class 2 homeobox 1
MLL3	KMT2C	0.63102	1.54866	8.00539e-47	9.15847e-45	7q36.1	lysine methyltransferase 2C
MSL3	MSL3	0.629301	1.54682	6.27562e-27	1.05247e-25	Xp22.2	MSL complex subunit 3
KIAA0195	TMEM94	0.629109	1.54661	4.64798e-48	6.08936e-46	17q25.1	transmembrane protein 94
RAB26	RAB26	0.628644	1.54611	8.65042e-16	6.16896e-15	16p13.3	RAB26 member RAS oncogene family
ZNF827	ZNF827	0.62791	1.54532	4.17913e-24	5.62325e-23	4q31.21-q31.22	zinc finger protein 827
TNK2	TNK2	0.627901	1.54532	3.08401e-25	4.5299e-24	3q29	tyrosine kinase non receptor 2
VPS13C	VPS13C	0.62763	1.54502	5.12078e-29	1.00308e-27	15q22.2	vacuolar protein sorting 13 homolog C
SAC3D1	SAC3D1	0.626547	1.54387	7.16689e-39	3.52814e-37	11q13.1	SAC3 domain containing 1
AGRN	AGRN	0.626095	1.54338	8.91294e-30	1.84843e-28	1p36.33	agrin
BSG	BSG	0.626006	1.54329	2.00731e-28	3.73961e-27	19p13.3	basigin (Ok blood group)
NUMA1	NUMA1	0.625565	1.54281	5.82696e-30	1.23578e-28	11q13.4	nuclear mitotic apparatus protein 1
FICD	FICD	0.624906	1.54211	8.02962e-37	3.24487e-35	12q23.3	FIC domain protein adenylyltransferase
FBXL6	FBXL6	0.624035	1.54118	1.33302e-30	2.98282e-29	8q24.3	F-box and leucine rich repeat protein 6
DDR1	DDR1	0.623109	1.54019	1.19996e-23	1.5687e-22	6p21.33	discoidin domain receptor tyrosine kinase 1
XAB2	XAB2	0.622966	1.54004	3.7292e-34	1.13876e-32	19p13.2	XPA binding protein 2
TROAP	TROAP	0.622645	1.5397	1.77121e-26	2.86593e-25	12q13.12	trophinin associated protein
ARFGAP1	ARFGAP1	0.621812	1.53881	5.64559e-33	1.55624e-31	20q13.33	ADP ribosylation factor GTPase activating protein 1
PDXDC2P	PDXDC2P	0.620909	1.53784	1.78252e-20	1.83431e-19	16q22.1	pyridoxal dependent decarboxylase domain containing 2 pseudogene
H2AFX	H2AX	0.620508	1.53742	2.28523e-36	8.81114e-35	11q23.3	H2A.X variant histone
ZBTB43	ZBTB43	0.620155	1.53704	6.21771e-48	7.85042e-46	9q33.3	zinc finger and BTB domain containing 43
C16orf67	CLUHP3	0.619389	1.53622	3.68381e-37	1.52665e-35	16p11.2	clustered mitochondria homolog pseudogene 3
ILF3	ILF3	0.617959	1.5347	5.16147e-52	1.16458e-49	19p13.2	interleukin enhancer binding factor 3
NPIPL2	NPIPB15	0.617533	1.53425	8.43786e-23	1.03688e-21	16q23.1	nuclear pore complex interacting protein family member B15
TOP2A	TOP2A	0.615156	1.53172	7.75133e-13	4.44539e-12	17q21.2	DNA topoisomerase II alpha
IFT122	IFT122	0.61467	1.53121	2.14197e-22	2.55485e-21	3q21.3-q22.1	intraflagellar transport 122
TAPBP	TAPBP	0.614359	1.53088	6.20355e-40	3.42009e-38	6p21.32	TAP binding protein
UGCGL1	UGGT1	0.613392	1.52985	1.19913e-37	5.31281e-36	2q14.3	UDP-glucose glycoprotein glucosyltransferase 1
ASAP1	ASAP1	0.613278	1.52973	9.9385e-37	3.98981e-35	8q24.21-q24.22	ArfGAP with SH3 domain ankyrin repeat and PH domain 1
NFAT5	NFAT5	0.613002	1.52944	1.58819e-36	6.21204e-35	16q22.1	nuclear factor of activated T cells 5
SETBP1	SETBP1	0.611669	1.52803	7.4355e-17	5.78137e-16	18q12.3	SET binding protein 1
DLGAP4	DLGAP4	0.610973	1.52729	1.15094e-49	1.84514e-47	20q11.23	DLG associated protein 4
RECQL5	RECQL5	0.610485	1.52677	1.2722e-51	2.71937e-49	17q25	RecQ like helicase 5
LASS6	CERS6	0.610465	1.52675	3.15526e-31	7.45032e-30	2q24.3	ceramide synthase 6
LASS4	CERS4	0.610425	1.52671	1.41808e-28	2.6746e-27	19p13.2	ceramide synthase 4
ZNF641	ZNF641	0.609036	1.52524	9.14827e-51	1.76925e-48	12q13.11	zinc finger protein 641
UPF1	UPF1	0.608729	1.52491	9.44956e-64	1.09651e-60	19p13.11	UPF1 RNA helicase and ATPase
RUNDC2B	SNX29P1	0.607718	1.52385	1.21166e-31	2.91468e-30	16p12.2	sorting nexin 29 pseudogene 1
RDH13	RDH13	0.607287	1.52339	1.57015e-35	5.55317e-34	19q13.42	retinol dehydrogenase 13
SKIV2L	SKIC2	0.607219	1.52332	5.83401e-49	8.5779e-47	6p21.33	SKI2 subunit of superkiller complex
KIAA0700	SIN3A	0.606894	1.52298	1.87975e-54	5.45307e-52	15q24.2	SIN3 transcription regulator family member A
MICALCL	MICAL2	0.604017	1.51994	1.23116e-22	1.48962e-21	11p15.3	microtubule associated monooxygenase calponin and LIM domain containing 2
PRC1	PRC1	0.601599	1.5174	7.37764e-18	6.17583e-17	15q26.1	protein regulator of cytokinesis 1
PMPCA	PMPCA	0.601051	1.51682	4.49147e-52	1.03253e-49	9q34.3	peptidase mitochondrial processing subunit alpha
ISG15	ISG15	0.600733	1.51649	2.30615e-07	8.0006e-07	1p36.33	ISG15 ubiquitin like modifier
GOT2	GOT2	0.600167	1.51589	3.7498e-29	7.46142e-28	16q21	glutamic-oxaloacetic transaminase 2
PDGFB	PDGFB	0.600105	1.51583	1.86014e-39	9.76894e-38	22q13.1	platelet derived growth factor subunit B
DYRK2	DYRK2	0.599431	1.51512	1.85218e-21	2.04319e-20	12q15	dual specificity tyrosine phosphorylation regulated kinase 2
FURIN	FURIN	0.599191	1.51487	2.34988e-38	1.11188e-36	15q26.1	furin paired basic amino acid cleaving enzyme
ProSAPiP1	LZTS3	0.598457	1.5141	6.22858e-26	9.61838e-25	20p13	leucine zipper tumor suppressor family member 3
RNF31	RNF31	0.597638	1.51324	1.88342e-57	8.82597e-55	14q12	ring finger protein 31
KIAA0664	CLUH	0.596917	1.51248	3.8663e-44	3.31739e-42	17p13.3	clustered mitochondria homolog
KIF20A	KIF20A	0.596095	1.51162	2.19572e-22	2.61512e-21	5q31.2	kinesin family member 20A
ARID4B	ARID4B	0.595449	1.51094	6.27218e-26	9.67958e-25	1q42.3	AT-rich interaction domain 4B
MAP2K2	MAP2K2	0.594199	1.50963	1.31828e-51	2.79337e-49	19p13.3	mitogen-activated protein kinase kinase 2
STARD13	STARD13	0.594041	1.50947	1.05178e-22	1.28085e-21	13q13.1	StAR related lipid transfer domain containing 13
SYTL2	SYTL2	0.592938	1.50832	1.95475e-12	1.08307e-11	11q14.1	synaptotagmin like 2
MKNK2	MKNK2	0.592504	1.50786	8.22515e-25	1.17417e-23	19p13.3	MAPK interacting serine/threonine kinase 2
SEMA3F	SEMA3F	0.591169	1.50647	9.74468e-23	1.19027e-21	3p21.31	semaphorin 3F
ZNF493	ZNF493	0.590677	1.50595	4.22471e-33	1.1752e-31	19p12	zinc finger protein 493
STK36	STK36	0.589451	1.50467	2.02382e-28	3.76748e-27	2q35	serine/threonine kinase 36
RECQL4	RECQL4	0.589323	1.50454	4.8694e-29	9.56144e-28	8q24.3	RecQ like helicase 4
HYOU1	HYOU1	0.588919	1.50412	1.63311e-36	6.36731e-35	11q23.3	hypoxia up-regulated 1
PA2G4	PA2G4	0.587212	1.50234	2.03942e-51	4.24757e-49	12q13.2	proliferation-associated 2G4
GSK3B	GSK3B	0.586954	1.50207	1.42106e-35	5.04052e-34	3q13.33	glycogen synthase kinase 3 beta
POLRMT	POLRMT	0.58693	1.50205	7.619e-50	1.24604e-47	19p13.3	RNA polymerase mitochondrial
PHF15	JADE2	0.586647	1.50175	5.0596e-24	6.77803e-23	5q31.1	jade family PHD finger 2
ADCY6	ADCY6	0.58639	1.50149	6.02572e-36	2.22815e-34	12q13.12	adenylate cyclase 6
VARS2	VARS2	0.585827	1.5009	1.80597e-41	1.1401e-39	6p21.33	valyl-tRNA synthetase 2 mitochondrial
FAM89A	FAM89A	-0.584969	0.666664	3.16257e-35	1.08238e-33	1q42.2	family with sequence similarity 89 member A
GPR89A	GPR89A	-0.585361	0.666483	8.2976e-33	2.23668e-31	1q21.1	G protein-coupled receptor 89A
TCRA	TRA	-0.585379	0.666474	4.16137e-13	2.44054e-12	14q11.2	T cell receptor alpha locus
SVEP1	SVEP1	-0.586079	0.666151	2.58247e-13	1.53825e-12	9q31.3	sushi von Willebrand factor type A EGF and pentraxin domain containing 1
CREG1	CREG1	-0.586162	0.666113	2.5736e-26	4.1286e-25	1q24.2	cellular repressor of E1A stimulated genes 1
PJA1	PJA1	-0.586416	0.665995	2.57775e-35	8.89725e-34	Xq13.1	praja ring finger ubiquitin ligase 1
MGAT2	MGAT2	-0.587088	0.665685	4.83661e-40	2.69699e-38	14q21.3	alpha-1 6-mannosyl-glycoprotein 2-beta-N-acetylglucosaminyltransferase
FAT1	FAT1	-0.587327	0.665575	2.69981e-18	2.3247e-17	4q35.2	FAT atypical cadherin 1
SEPT7	SEPTIN7	-0.587349	0.665565	6.51649e-25	9.36836e-24	7p14.2	septin 7
CD48	CD48	-0.587379	0.665551	4.78827e-14	3.0189e-13	1q23.3	CD48 molecule
DCTPP1	DCTPP1	-0.587759	0.665376	2.37289e-25	3.51718e-24	16p11.2	dCTP pyrophosphatase 1
SLC25A5	SLC25A5	-0.588934	0.664834	4.20301e-20	4.20957e-19	Xq24	solute carrier family 25 member 5
SEC11C	SEC11C	-0.589268	0.66468	4.83325e-20	4.80329e-19	18q21.32	SEC11 homolog C signal peptidase complex subunit
CNPY2	CNPY2	-0.589342	0.664646	4.44131e-34	1.34275e-32	12q13.3	canopy FGF signaling regulator 2
ME2	ME2	-0.589565	0.664543	2.29388e-37	9.78936e-36	18q21.2	malic enzyme 2
TNC	TNC	-0.589638	0.66451	4.11087e-09	1.70045e-08	9q33.1	tenascin C
TIPRL	TIPRL	-0.590037	0.664326	7.24647e-34	2.14298e-32	1q24.2	TOR signaling pathway regulator
KRT6B	KRT6B	-0.590176	0.664262	5.08435e-07	1.69665e-06	12q13.13	keratin 6B
CASP4	CASP4	-0.59038	0.664168	1.95183e-26	3.14773e-25	11q22.3	caspase 4
ACOT9	ACOT9	-0.590886	0.663935	3.49735e-42	2.37391e-40	Xp22.11	acyl-CoA thioesterase 9
TUSC3	TUSC3	-0.591253	0.663766	2.56307e-12	1.4051e-11	8p22	tumor suppressor candidate 3
GALNT1	GALNT1	-0.591679	0.66357	2.08609e-35	7.231e-34	18q12.2	polypeptide N-acetylgalactosaminyltransferase 1
ISY1	ISY1	-0.592223	0.66332	9.01813e-50	1.46503e-47	3q21.3	ISY1 splicing factor homolog
HM13	HM13	-0.592381	0.663247	1.40398e-21	1.5622e-20	20q11.21	histocompatibility minor 13
FAM162A	FAM162A	-0.592835	0.663039	1.94949e-16	1.47257e-15	3q21.1	family with sequence similarity 162 member A
MMP13	MMP13	-0.593075	0.662929	6.98806e-25	1.00345e-23	11q22.2	matrix metallopeptidase 13
COL12A1	COL12A1	-0.593204	0.662869	6.61488e-12	3.49808e-11	6q13-q14.1	collagen type XII alpha 1 chain
GBP1	GBP1	-0.593673	0.662654	1.63384e-14	1.06595e-13	1p22.2	guanylate binding protein 1
FAIM	FAIM	-0.593722	0.662631	4.45843e-30	9.53847e-29	3q22.3	Fas apoptotic inhibitory molecule
YY1	YY1	-0.59404	0.662485	2.32597e-20	2.37152e-19	14q32.2	YY1 transcription factor
CNTN1	CNTN1	-0.5941	0.662458	5.61296e-33	1.549e-31	12q12	contactin 1
CCL15	CCL15	-0.594675	0.662194	3.51857e-10	1.60864e-09	17q12	C-C motif chemokine ligand 15
TSPO	TSPO	-0.594883	0.662098	6.99235e-31	1.60593e-29	22q13.2	translocator protein
ISM1	ISM1	-0.595067	0.662013	2.75009e-24	3.75219e-23	20p12.1	isthmin 1
TMEM167A	TMEM167A	-0.595183	0.66196	6.43433e-33	1.75973e-31	5q14.2	transmembrane protein 167A
TPM3	TPM3	-0.595843	0.661658	2.33159e-25	3.45807e-24	1q21.3	tropomyosin 3
PPAPDC1A	PLPP4	-0.596562	0.661328	6.59121e-39	3.27118e-37	10q26.12	phospholipid phosphatase 4
TMEM119	TMEM119	-0.59694	0.661155	2.07895e-12	1.14927e-11	12q23.3	transmembrane protein 119
RPSA	RPSA	-0.597403	0.660942	3.24861e-24	4.41753e-23	3p22.1	ribosomal protein SA
RHEB	RHEB	-0.597732	0.660792	3.65737e-35	1.24299e-33	7q36.1	Ras homolog mTORC1 binding
SLC25A24	SLC25A24	-0.597749	0.660784	5.45353e-28	9.83653e-27	1p13.3	solute carrier family 25 member 24
GREM1	GREM1	-0.597851	0.660738	5.75543e-20	5.67108e-19	15q13.3	gremlin 1 DAN family BMP antagonist
PSMC4	PSMC4	-0.598509	0.660436	4.54257e-22	5.24861e-21	19q13.11-q13.13	proteasome 26S subunit ATPase 4
SSPN	SSPN	-0.599132	0.660151	1.54986e-21	1.71903e-20	12p12.1	sarcospan
ATP5O	ATP5PO	-0.600082	0.659717	7.37378e-30	1.54634e-28	21q22.11	ATP synthase peripheral stalk subunit OSCP
YBX1	YBX1	-0.6001	0.659708	1.56516e-32	4.12322e-31	1p34.2	Y-box binding protein 1
AMD1	AMD1	-0.600116	0.659701	4.26489e-27	7.2676e-26	6q21	adenosylmethionine decarboxylase 1
SNX5	SNX5	-0.600284	0.659624	4.44796e-35	1.50122e-33	20p11.23	sorting nexin 5
EXOSC10	EXOSC10	-0.600359	0.65959	4.62706e-35	1.5595e-33	1p36.22	exosome component 10
PLAU	PLAU	-0.600599	0.65948	2.00747e-13	1.20488e-12	10q22.2	plasminogen activator urokinase
DSCR3	VPS26C	-0.601181	0.659214	9.89924e-35	3.1908e-33	21q22.13	VPS26 endosomal protein sorting factor C
TSPAN13	TSPAN13	-0.602367	0.658672	3.03123e-12	1.64988e-11	7p21.1	tetraspanin 13
FAM45A	DENND10	-0.602483	0.658619	5.36085e-48	6.94857e-46	10q26.11	DENN domain containing 10
STX8	STX8	-0.603278	0.658257	4.2755e-43	3.266e-41	17p13.1	syntaxin 8
C3orf14	CEP15	-0.603333	0.658231	6.657e-11	3.23309e-10	3p14.2	centrosomal protein 15
METTL5	METTL5	-0.60397	0.657941	5.36301e-25	7.74664e-24	2q31.1	methyltransferase 5 N6-adenosine
SUMO1P3	SUMO1P3	-0.604161	0.657854	2.32857e-24	3.20398e-23	1q23.2	SUMO1 pseudogene 3
RPS21	RPS21	-0.604312	0.657785	8.99171e-25	1.27761e-23	20q13.33	ribosomal protein S21
PSMD7	PSMD7	-0.60433	0.657777	6.26089e-27	1.05073e-25	16q23.1	proteasome 26S subunit non-ATPase 7
PLOD2	PLOD2	-0.60464	0.657636	1.7544e-14	1.14186e-13	3q24	procollagen-lysine 2-oxoglutarate 5-dioxygenase 2
B3GNT2	B3GNT2	-0.604806	0.65756	3.9736e-34	1.20734e-32	2p15	UDP-GlcNAc:betaGal beta-1 3-N-acetylglucosaminyltransferase 2
RASD1	RASD1	-0.605763	0.657124	4.59631e-08	1.71968e-07	17p11.2	ras related dexamethasone induced 1
NACA	NACA	-0.605965	0.657032	8.88713e-34	2.61232e-32	12q23-q24.1	nascent polypeptide associated complex subunit alpha
C8orf59	RBIS	-0.60604	0.656998	7.81339e-23	9.616e-22	8q21.2	ribosomal biogenesis factor
FAM198B	GASK1B	-0.606338	0.656862	1.18658e-12	6.7103e-12	4q32.1	golgi associated kinase 1B
SEC24D	SEC24D	-0.606509	0.656784	1.67914e-29	3.40127e-28	4q26	SEC24 homolog D COPII coat complex component
ADM	ADM	-0.606672	0.65671	4.09237e-12	2.20187e-11	11p15.4	adrenomedullin
COPS4	COPS4	-0.607354	0.656399	2.70527e-35	9.31102e-34	4q21.22	COP9 signalosome subunit 4
IER3IP1	IER3IP1	-0.608161	0.656032	2.29223e-23	2.93213e-22	18q21.1	immediate early response 3 interacting protein 1
DPT	DPT	-0.608181	0.656024	4.33932e-12	2.33011e-11	1q24.2	dermatopontin
HTR2B	HTR2B	-0.608545	0.655858	5.7726e-36	2.14105e-34	2q37.1	5-hydroxytryptamine receptor 2B
BZW1	BZW1	-0.608929	0.655683	7.4279e-29	1.43426e-27	2q33.1	basic leucine zipper and W2 domains 1
RBM4	RBM4	-0.609073	0.655618	3.46429e-28	6.31398e-27	11q13.2	RNA binding motif protein 4
CGRRF1	CGRRF1	-0.610008	0.655193	1.99255e-43	1.56123e-41	14q22.2	cell growth regulator with ring finger domain 1
JUN	JUN	-0.610476	0.654981	1.52436e-17	1.25027e-16	1p32.1	Jun proto-oncogene AP-1 transcription factor subunit
KIAA1199	CEMIP	-0.610929	0.654775	2.58137e-14	1.65796e-13	15q25.1	cell migration inducing hyaluronidase 1
SLFN11	SLFN11	-0.61251	0.654058	4.09733e-28	7.42332e-27	17q12	schlafen family member 11
TUBB3	TUBB3	-0.612831	0.653912	4.71869e-11	2.31498e-10	16q24.3	tubulin beta 3 class III
RPL36AL	RPL36AL	-0.613248	0.653723	2.72316e-33	7.65375e-32	14q21.3	ribosomal protein L36a like
H3F3C	H3-5	-0.613529	0.653596	5.55658e-26	8.62438e-25	12p11.21	H3.5 histone
CNIH4	CNIH4	-0.613741	0.6535	7.58136e-21	8.01138e-20	1q42.11	cornichon family member 4
NCK1	NCK1	-0.6138	0.653473	5.42849e-44	4.59311e-42	3q22.3	NCK adaptor protein 1
ESD	ESD	-0.613945	0.653408	3.24032e-28	5.92272e-27	13q14.2	esterase D
CRIM1	CRIM1	-0.614126	0.653326	2.01815e-23	2.59106e-22	2p22.2	cysteine rich transmembrane BMP regulator 1
CAT	CAT	-0.614917	0.652968	2.52718e-24	3.46162e-23	11p13	catalase
IGF1	IGF1	-0.615252	0.652816	8.99085e-37	3.62131e-35	12q23.2	insulin like growth factor 1
JAZF1	JAZF1	-0.615335	0.652778	1.97164e-53	5.16612e-51	7p15.2-p15.1	JAZF zinc finger 1
ACN9	SDHAF3	-0.615342	0.652775	2.51909e-20	2.55878e-19	7q21.3	succinate dehydrogenase complex assembly factor 3
DDX47	DDX47	-0.615988	0.652483	3.14464e-34	9.63883e-33	12p13.1	DEAD-box helicase 47
CYBB	CYBB	-0.617154	0.651956	2.48434e-25	3.66899e-24	Xp21.1-p11.4	cytochrome b-245 beta chain
NGDN	NGDN	-0.617411	0.65184	4.41276e-36	1.65942e-34	14q11.2	neuroguidin
CCZ1	CCZ1	-0.617979	0.651583	1.87618e-39	9.832e-38	7p22.1	CCZ1 homolog vacuolar protein trafficking and biogenesis associated
LGALS1	LGALS1	-0.618345	0.651418	2.66093e-25	3.92503e-24	22q13.1	galectin 1
MORF4L2	MORF4L2	-0.618642	0.651284	2.27686e-20	2.32436e-19	Xq22.2	mortality factor 4 like 2
RPL23A	RPL23A	-0.618784	0.65122	7.18799e-26	1.10509e-24	17q11.2	ribosomal protein L23a
MBNL2	MBNL2	-0.61959	0.650856	1.22351e-22	1.48109e-21	13q32.1	muscleblind like splicing regulator 2
KRT14	KRT14	-0.620671	0.650368	1.3786e-08	5.42974e-08	17q21.2	keratin 14
APP	APP	-0.620687	0.650361	2.51198e-12	1.37865e-11	21q21.3	amyloid beta precursor protein
PAPSS1	PAPSS1	-0.621035	0.650204	1.28382e-24	1.8052e-23	4q25	3'-phosphoadenosine 5'-phosphosulfate synthase 1
MRPS28	MRPS28	-0.62145	0.650017	5.20466e-27	8.80744e-26	8q21.13	mitochondrial ribosomal protein S28
RNF145	RNF145	-0.621544	0.649975	6.68351e-44	5.57753e-42	5q33.3	ring finger protein 145
GSN	GSN	-0.621584	0.649957	2.55611e-21	2.79692e-20	9q33.2	gelsolin
EVI2B	EVI2B	-0.622128	0.649712	1.02615e-19	9.87566e-19	17q11.2	ecotropic viral integration site 2B
Tmp21-II	TMED10P1	-0.622401	0.649589	4.06776e-26	6.39918e-25	8q24.3	transmembrane p24 trafficking protein 10 pseudogene 1
GABARAPL2	GABARAPL2	-0.622878	0.649374	3.5179e-28	6.40689e-27	16q23.1	GABA type A receptor associated protein like 2
SNX2	SNX2	-0.623228	0.649216	8.20071e-45	7.51259e-43	5q23.2	sorting nexin 2
PGCP	CPQ	-0.623404	0.649138	2.78227e-31	6.58876e-30	8q22.1	carboxypeptidase Q
FKBP3	FKBP3	-0.623625	0.649038	1.03058e-23	1.35454e-22	14q21.2	FKBP prolyl isomerase 3
PSMG1	PSMG1	-0.623711	0.648999	4.49117e-31	1.04528e-29	21q22.2	proteasome assembly chaperone 1
ACAT1	ACAT1	-0.623991	0.648874	2.95639e-26	4.71167e-25	11q22.3	acetyl-CoA acetyltransferase 1
TMEM14A	TMEM14A	-0.623994	0.648872	3.38853e-19	3.14439e-18	6p12.2	transmembrane protein 14A
MNDA	MNDA	-0.624005	0.648867	2.28556e-42	1.58661e-40	1q23.1	myeloid cell nuclear differentiation antigen
MRPL39	MRPL39	-0.624475	0.648656	1.60554e-35	5.6701e-34	21q21.3	mitochondrial ribosomal protein L39
PSMD10	PSMD10	-0.625036	0.648403	5.16361e-29	1.01066e-27	Xq22.3	proteasome 26S subunit non-ATPase 10
SAP30	SAP30	-0.625149	0.648353	1.49984e-23	1.94301e-22	4q34.1	Sin3A associated protein 30
RPL39L	RPL39L	-0.625581	0.648159	8.2277e-14	5.08219e-13	3q27.3	ribosomal protein L39 like
REXO2	REXO2	-0.627619	0.647244	1.29845e-36	5.12812e-35	11q23.2	RNA exonuclease 2
KIT	KIT	-0.627852	0.647139	3.61267e-14	2.29613e-13	4q12	KIT proto-oncogene receptor tyrosine kinase
RPL13A	RPL13A	-0.628107	0.647025	3.8725e-28	7.03168e-27	19q13.33	ribosomal protein L13a
SNRPN	SNRPN	-0.628177	0.646993	1.11698e-17	9.23918e-17	15q11.2	small nuclear ribonucleoprotein polypeptide N
TMED10	TMED10	-0.628544	0.646829	1.8673e-25	2.79155e-24	14q24.3	transmembrane p24 trafficking protein 10
SUMO2	SUMO2	-0.62864	0.646786	1.4932e-15	1.04648e-14	17q25	small ubiquitin like modifier 2
KPNA2	KPNA2	-0.628948	0.646648	3.92556e-21	4.23641e-20	17q24.2	karyopherin subunit alpha 2
PCNA	PCNA	-0.629088	0.646585	4.25828e-20	4.26143e-19	20p12.3	proliferating cell nuclear antigen
PDK4	PDK4	-0.629315	0.646483	6.57886e-15	4.41879e-14	7q21.3	pyruvate dehydrogenase kinase 4
OPN3	OPN3	-0.629704	0.646309	2.46486e-25	3.64244e-24	1q43	opsin 3
DR1	DR1	-0.63005	0.646154	7.98344e-53	1.92614e-50	1p22.1	down-regulator of transcription 1
RNF144A	RNF144A	-0.630463	0.645969	2.80866e-26	4.48502e-25	2p25.1	ring finger protein 144A
CD55	CD55	-0.630713	0.645857	8.96133e-24	1.18486e-22	1q32.2	CD55 molecule (Cromer blood group)
HEBP2	HEBP2	-0.630747	0.645842	2.4034e-26	3.86066e-25	6q24.1	heme binding protein 2
RNFT1	RNFT1	-0.631609	0.645456	2.73574e-35	9.40262e-34	17q23.1	ring finger protein transmembrane 1
FBLN2	FBLN2	-0.63175	0.645393	8.24163e-13	4.71769e-12	3p25.1	fibulin 2
TPRKB	TPRKB	-0.63216	0.64521	1.29776e-39	6.91985e-38	2p13.1	TP53RK binding protein
LGMN	LGMN	-0.633091	0.644793	2.38548e-23	3.04661e-22	14q32.12	legumain
EPSTI1	EPSTI1	-0.633191	0.644749	1.80735e-15	1.25869e-14	13q14.11	epithelial stromal interaction 1
TRMT112	TRMT112	-0.633301	0.6447	3.25531e-37	1.35831e-35	11q13.1	tRNA methyltransferase activator subunit 11-2
CNBP	CNBP	-0.633545	0.64459	8.91073e-23	1.09169e-21	3q21.3	CCHC-type zinc finger nucleic acid binding protein
HMGN2	HMGN2	-0.63458	0.644128	5.79243e-34	1.73616e-32	1p36.11	high mobility group nucleosomal binding domain 2
MSR1	MSR1	-0.635287	0.643813	4.52747e-46	4.79675e-44	8p22	macrophage scavenger receptor 1
CDV3	CDV3	-0.635772	0.643596	3.25351e-25	4.77024e-24	3q22.1	CDV3 homolog
SSR2	SSR2	-0.636355	0.643336	3.85456e-32	9.74356e-31	1q22	signal sequence receptor subunit 2
LMBR1	LMBR1	-0.636661	0.6432	5.22106e-36	1.94537e-34	7q36.3	limb development membrane protein 1
C10orf32	BORCS7	-0.637145	0.642984	1.59003e-28	2.98274e-27	10q24.32	BLOC-1 related complex subunit 7
HTRA1	HTRA1	-0.63787	0.642661	2.30467e-17	1.86022e-16	10q26.13	HtrA serine peptidase 1
WIPF1	WIPF1	-0.638552	0.642357	3.40374e-34	1.04068e-32	2q31.1	WAS/WASL interacting protein family member 1
VAMP5	VAMP5	-0.638976	0.642168	9.291e-28	1.65863e-26	2p11.2	vesicle associated membrane protein 5
HIST3H2A	H2AC25	-0.639079	0.642123	2.39559e-09	1.01453e-08	1q42.13	H2A clustered histone 25
C5orf46	C5orf46	-0.639898	0.641758	4.67581e-14	2.95029e-13	5q32	chromosome 5 open reading frame 46
TM9SF2	TM9SF2	-0.640692	0.641405	3.81468e-31	8.92951e-30	13q32.3	transmembrane 9 superfamily member 2
AKR1B1	AKR1B1	-0.640975	0.641279	1.25971e-30	2.82657e-29	7q33	aldo-keto reductase family 1 member B
SPRY2	SPRY2	-0.641219	0.641171	1.70251e-28	3.17941e-27	13q31.1	sprouty RTK signaling antagonist 2
HMGB1	HMGB1	-0.641989	0.640829	5.92198e-22	6.77179e-21	13q12.3	high mobility group box 1
ASAH1	ASAH1	-0.642135	0.640764	1.78751e-34	5.61314e-33	8p22	N-acylsphingosine amidohydrolase 1
COL11A1	COL11A1	-0.642664	0.640529	5.16352e-06	1.52185e-05	1p21.1	collagen type XI alpha 1 chain
PTS	PTS	-0.643353	0.640223	1.17672e-32	3.12696e-31	11q23.1	6-pyruvoyltetrahydropterin synthase
NFE2L2	NFE2L2	-0.643387	0.640208	4.09323e-33	1.13993e-31	2q31.2	NFE2 like bZIP transcription factor 2
HIF1A	HIF1A	-0.643625	0.640103	1.02057e-37	4.57153e-36	14q23.2	hypoxia inducible factor 1 subunit alpha
PTHLH	PTHLH	-0.643839	0.640008	5.06885e-10	2.28398e-09	12p11.22	parathyroid hormone like hormone
PIGY	PIGY	-0.644086	0.639898	1.58433e-27	2.79154e-26	4q22.1	phosphatidylinositol glycan anchor biosynthesis class Y
COPS8	COPS8	-0.644841	0.639563	3.15534e-46	3.40219e-44	2q37.3	COP9 signalosome subunit 8
PFN2	PFN2	-0.645254	0.63938	1.98384e-18	1.72712e-17	3q25.1	profilin 2
LHFP	LHFPL6	-0.645706	0.63918	1.45224e-20	1.50013e-19	13q13.3-q14.11	LHFPL tetraspan subfamily member 6
TMEM126B	TMEM126B	-0.645783	0.639146	2.83034e-37	1.19119e-35	11q14.1	transmembrane protein 126B
CCNH	CCNH	-0.645865	0.63911	2.51437e-30	5.48523e-29	5q14.3	cyclin H
EIF1AX	EIF1AX	-0.646217	0.638954	2.66295e-26	4.26632e-25	Xp22.12	eukaryotic translation initiation factor 1A X-linked
UBB	UBB	-0.647144	0.638543	4.79225e-20	4.76837e-19	17p11.2	ubiquitin B
STX7	STX7	-0.648094	0.638123	6.55178e-59	3.6285e-56	6q23.2	syntaxin 7
COL14A1	COL14A1	-0.648523	0.637933	4.41513e-32	1.1103e-30	8q24.12	collagen type XIV alpha 1 chain
A2M	A2M	-0.648804	0.637809	3.59111e-18	3.06508e-17	12p13.31	alpha-2-macroglobulin
EMP3	EMP3	-0.650439	0.637086	8.48383e-34	2.49679e-32	19q13.33	epithelial membrane protein 3 (MAM blood group)
IGFBP6	IGFBP6	-0.652035	0.636382	9.58204e-22	1.08e-20	12q13.13	insulin like growth factor binding protein 6
TCEA1	TCEA1	-0.652337	0.636249	2.81668e-25	4.14974e-24	8q11.23	transcription elongation factor A1
TMEM93	EMC6	-0.652496	0.636179	4.68929e-40	2.62084e-38	17p13.2	ER membrane protein complex subunit 6
EIF4G2	EIF4G2	-0.653196	0.63587	7.72444e-23	9.52095e-22	11p15.4	eukaryotic translation initiation factor 4 gamma 2
LPL	LPL	-0.653578	0.635702	2.64164e-18	2.27702e-17	8p21.3	lipoprotein lipase
SPTLC1	SPTLC1	-0.654949	0.635098	1.26972e-43	1.03135e-41	9q22.31	serine palmitoyltransferase long chain base subunit 1
MAMDC2	MAMDC2	-0.655251	0.634965	4.11697e-29	8.14966e-28	9q21.12	MAM domain containing 2
SRP14	SRP14	-0.655516	0.634848	7.05813e-40	3.865e-38	15q22	signal recognition particle 14
NME7	NME7	-0.655788	0.634729	2.63207e-37	1.11545e-35	1q24.2	NME/NM23 family member 7
CTSL1	CTSL	-0.656214	0.634541	1.12112e-26	1.84218e-25	9q21.33	cathepsin L
FCGR2A	FCGR2A	-0.656684	0.634334	6.74757e-30	1.4199e-28	1q23.3	Fc gamma receptor IIa
CSRP2	CSRP2	-0.657152	0.634129	1.32386e-34	4.18959e-33	12q21.2	cysteine and glycine rich protein 2
VPS29	VPS29	-0.657727	0.633876	2.71271e-48	3.63205e-46	12q24.11	VPS29 retromer complex component
PARP8	PARP8	-0.658761	0.633422	1.10664e-22	1.34564e-21	5q11.1	poly(ADP-ribose) polymerase family member 8
ISCA1	ISCA1	-0.659569	0.633067	1.45542e-40	8.44422e-39	9q21.33	iron-sulfur cluster assembly 1
DPYD	DPYD	-0.659727	0.632998	8.8801e-53	2.12147e-50	1p21.3	dihydropyrimidine dehydrogenase
SNCA	SNCA	-0.660242	0.632772	2.8882e-46	3.15603e-44	4q22.1	synuclein alpha
ARPC4	ARPC4	-0.660433	0.632688	7.92252e-40	4.31893e-38	3p25.3	actin related protein 2/3 complex subunit 4
PQLC3	SLC66A3	-0.660452	0.63268	8.45721e-26	1.29207e-24	2p25.1	solute carrier family 66 member 3
SEC23B	SEC23B	-0.661056	0.632415	5.33312e-25	7.71261e-24	20p11.23	SEC23 homolog B COPII coat complex component
KLHL20	KLHL20	-0.661788	0.632094	1.54107e-68	2.88868e-65	1q25.1	kelch like family member 20
RBM7	RBM7	-0.662031	0.631988	1.98396e-49	3.07931e-47	11q23.1-q23.2	RNA binding motif protein 7
ITM2B	ITM2B	-0.66295	0.631585	1.21452e-26	1.98894e-25	13q14.2	integral membrane protein 2B
ETFA	ETFA	-0.663597	0.631302	6.71344e-23	8.31266e-22	15q24.2-q24.3	electron transfer flavoprotein subunit alpha
VTCN1	VTCN1	-0.664445	0.630932	0.000161074	0.000387774	1p13.1-p12	V-set domain containing T cell activation inhibitor 1
PTGER4	PTGER4	-0.66471	0.630816	3.8316e-36	1.44982e-34	5p13.1	prostaglandin E receptor 4
THBS2	THBS2	-0.665795	0.630341	5.63968e-13	3.26897e-12	6q27	thrombospondin 2
RTCD1	RTCA	-0.666756	0.629922	5.55586e-48	7.14935e-46	1p21.2	RNA 3'-terminal phosphate cyclase
ACTB	ACTB	-0.667407	0.629637	2.95671e-16	2.1993e-15	7p22.1	actin beta
FSTL1	FSTL1	-0.667872	0.629434	5.03186e-22	5.79198e-21	3q13.33	follistatin like 1
CKS1B	CKS1B	-0.668125	0.629324	7.55771e-20	7.34316e-19	1q21.3	CDC28 protein kinase regulatory subunit 1B
CITED2	CITED2	-0.668135	0.62932	2.17197e-22	2.58809e-21	6q24.1	Cbp/p300 interacting transactivator with Glu/Asp rich carboxy-terminal domain 2
MRPL33	MRPL33	-0.668155	0.629311	1.42393e-34	4.483e-33	2p23.2	mitochondrial ribosomal protein L33
GYPC	GYPC	-0.668396	0.629206	4.31766e-25	6.30016e-24	2q14.3	glycophorin C (Gerbich blood group)
CXCR7	ACKR3	-0.668477	0.629171	1.58096e-19	1.50253e-18	2q37.3	atypical chemokine receptor 3
TNFAIP6	TNFAIP6	-0.668505	0.629158	2.86961e-22	3.38956e-21	2q23.3	TNF alpha induced protein 6
SLCO2B1	SLCO2B1	-0.668767	0.629044	8.43445e-29	1.61835e-27	11q13.4	solute carrier organic anion transporter family member 2B1
RPL22	RPL22	-0.669258	0.62883	6.69335e-27	1.12099e-25	1p36.31	ribosomal protein L22
ACTA2	ACTA2	-0.670617	0.628238	7.56776e-21	8.00048e-20	10q23.31	actin alpha 2 smooth muscle
PSMD6	PSMD6	-0.671189	0.627989	5.72368e-38	2.62664e-36	3p14.1	proteasome 26S subunit non-ATPase 6
WRB	GET1	-0.671785	0.62773	3.24471e-30	7.03443e-29	21q22.2	guided entry of tail-anchored proteins factor 1
SBDS	SBDS	-0.672563	0.627391	5.73854e-41	3.50468e-39	7q11.21	SBDS ribosome maturation factor
HIST1H2AC	H2AC6	-0.67314	0.62714	3.96073e-11	1.9589e-10	6p22.2	H2A clustered histone 6
PLEKHF2	PLEKHF2	-0.673248	0.627093	4.4659e-22	5.16738e-21	8q22.1	pleckstrin homology and FYVE domain containing 2
YEATS4	YEATS4	-0.6743	0.626636	1.14753e-27	2.04408e-26	12q15	YEATS domain containing 4
THAP1	THAP1	-0.674645	0.626486	3.56053e-56	1.33482e-53	8p11.21	THAP domain containing 1
RPS12	RPS12	-0.674777	0.626429	5.35239e-30	1.1391e-28	6q23.2	ribosomal protein S12
AKR1C4	AKR1C4	-0.675721	0.626019	2.31055e-15	1.5959e-14	10p15.1	aldo-keto reductase family 1 member C4
CCL4L2	CCL4L2	-0.675736	0.626013	2.74277e-22	3.24761e-21	17q12	C-C motif chemokine ligand 4 like 2
ZFP36L2	ZFP36L2	-0.676022	0.625889	2.03699e-23	2.61387e-22	2p21	ZFP36 ring finger protein like 2
SERPINE2	SERPINE2	-0.676402	0.625724	1.42981e-15	1.00408e-14	2q36.1	serpin family E member 2
PPAP2A	PLPP1	-0.676542	0.625663	6.62988e-30	1.39755e-28	5q11.2	phospholipid phosphatase 1
OSBPL8	OSBPL8	-0.678559	0.624789	4.02412e-25	5.87889e-24	12q21.2	oxysterol binding protein like 8
RPLP1	RPLP1	-0.67893	0.624629	5.43452e-14	3.4131e-13	15q23	ribosomal protein lateral stalk subunit P1
MRPL20	MRPL20	-0.681139	0.623673	2.09453e-35	7.24995e-34	1p36.33	mitochondrial ribosomal protein L20
NMD3	NMD3	-0.681838	0.623371	5.03906e-43	3.8016e-41	3q26.1	NMD3 ribosome export adaptor
PLAUR	PLAUR	-0.681853	0.623364	1.75039e-29	3.54264e-28	19q13	plasminogen activator urokinase receptor
CD52	CD52	-0.681972	0.623313	2.41874e-10	1.11989e-09	1p36.11	CD52 molecule
KLF6	KLF6	-0.682008	0.623297	1.46552e-30	3.27331e-29	10p15.2	KLF transcription factor 6
MMADHC	MMADHC	-0.682361	0.623145	1.22944e-25	1.85965e-24	2q23.2	metabolism of cobalamin associated D
YME1L1	YME1L1	-0.682712	0.622993	9.16022e-34	2.68935e-32	10p12.1	YME1 like 1 ATPase
RABL3	RABL3	-0.683083	0.622833	1.36714e-34	4.32094e-33	3q13.33	RAB member of RAS oncogene family like 3
RPL13AP6	RPL13AP6	-0.683139	0.622809	1.21987e-34	3.8959e-33	10q25.2	ribosomal protein L13a pseudogene 6
ENPP2	ENPP2	-0.683401	0.622696	1.27846e-19	1.21932e-18	8q24.12	ectonucleotide pyrophosphatase/phosphodiesterase 2
LY96	LY96	-0.683779	0.622533	4.90743e-27	8.32759e-26	8q21.11	lymphocyte antigen 96
C3orf10	BRK1	-0.684199	0.622351	2.17304e-33	6.1573e-32	3p25.3	BRICK1 subunit of SCAR/WAVE actin nucleating complex
C7orf10	SUGCT	-0.684666	0.62215	4.16267e-22	4.82799e-21	7p14.1	succinyl-CoA:glutarate-CoA transferase
C14orf166	RTRAF	-0.685646	0.621727	4.50128e-42	3.01338e-40	14q22.1	RNA transcription translation and transport factor
RAB32	RAB32	-0.686317	0.621438	2.91845e-35	1.00024e-33	6q24.3	RAB32 member RAS oncogene family
DAD1	DAD1	-0.688041	0.620696	1.93115e-34	6.04863e-33	14q11.2	defender against cell death 1
SPATS2L	SPATS2L	-0.688653	0.620433	2.71283e-26	4.34053e-25	2q33.1	spermatogenesis associated serine rich 2 like
TWSG1	TWSG1	-0.689112	0.620236	2.42624e-40	1.39112e-38	18p11.22	twisted gastrulation BMP signaling modulator 1
SNHG5	SNHG5	-0.689327	0.620143	1.50867e-18	1.32863e-17	6q14.3	small nucleolar RNA host gene 5
PIGF	PIGF	-0.689619	0.620018	1.93883e-32	5.05838e-31	2p21	phosphatidylinositol glycan anchor biosynthesis class F
LEPR	LEPR	-0.689996	0.619856	3.95416e-22	4.59709e-21	1p31.3	leptin receptor
TMEM14B	TMEM14B	-0.690244	0.619749	5.01106e-29	9.82377e-28	6p24.2	transmembrane protein 14B
MGST3	MGST3	-0.691284	0.619302	5.82797e-32	1.43595e-30	1q24.1	microsomal glutathione S-transferase 3
CCL4	CCL4	-0.693028	0.618554	1.65986e-21	1.83769e-20	17q12	C-C motif chemokine ligand 4
LAMA2	LAMA2	-0.693851	0.618202	4.87863e-32	1.21681e-30	6q22.33	laminin subunit alpha 2
MYC	MYC	-0.69407	0.618108	1.10968e-14	7.34001e-14	8q24.21	MYC proto-oncogene bHLH transcription factor
ACTR3	ACTR3	-0.694215	0.618045	2.29556e-25	3.41086e-24	2q14.1	actin related protein 3
LAMP2	LAMP2	-0.695531	0.617482	9.29733e-23	1.13677e-21	Xq24	lysosomal associated membrane protein 2
KLRB1	KLRB1	-0.695567	0.617467	2.24056e-18	1.9416e-17	12p13.31	killer cell lectin like receptor B1
GPR137B	GPR137B	-0.695881	0.617332	5.42516e-30	1.15358e-28	1q42.3	G protein-coupled receptor 137B
TM2D1	TM2D1	-0.696522	0.617058	2.80504e-35	9.62723e-34	1p31.3	TM2 domain containing 1
TBC1D9	TBC1D9	-0.69673	0.616969	4.86107e-17	3.82852e-16	4q31.21	TBC1 domain family member 9
CCT7	CCT7	-0.697279	0.616734	1.09049e-26	1.79912e-25	2p13.2	chaperonin containing TCP1 subunit 7
ACP1	ACP1	-0.697338	0.616709	1.05167e-32	2.80077e-31	2p25.3	acid phosphatase 1
G3BP2	G3BP2	-0.697561	0.616614	1.19647e-31	2.88098e-30	4q21.1	G3BP stress granule assembly factor 2
TMEM14C	TMEM14C	-0.697861	0.616486	1.00467e-25	1.52725e-24	6p24.2	transmembrane protein 14C
NET1	NET1	-0.698738	0.616111	3.91207e-27	6.69447e-26	10p15.1	neuroepithelial cell transforming 1
LAMB1	LAMB1	-0.700255	0.615464	4.1796e-37	1.72041e-35	7q31.1	laminin subunit beta 1
MTPN	MTPN	-0.700699	0.615274	2.60324e-39	1.35257e-37	7q33	myotrophin
SNAP23	SNAP23	-0.701291	0.615022	5.99607e-45	5.5556e-43	15q15.1-q15.2	synaptosome associated protein 23
COL8A2	COL8A2	-0.701668	0.614861	1.14266e-20	1.19146e-19	1p34.3	collagen type VIII alpha 2 chain
DPYSL2	DPYSL2	-0.70229	0.614596	6.47167e-31	1.49339e-29	8p21.2	dihydropyrimidinase like 2
CCDC80	CCDC80	-0.70232	0.614583	5.9351e-46	6.18062e-44	3q13.2	coiled-coil domain containing 80
PSMA1	PSMA1	-0.702444	0.61453	1.25933e-38	6.08878e-37	11p15.2	proteasome 20S subunit alpha 1
HAT1	HAT1	-0.702738	0.614405	8.4837e-27	1.40825e-25	2q31.1	histone acetyltransferase 1
NINJ2	NINJ2	-0.70312	0.614242	3.61895e-24	4.89653e-23	12p13.33	ninjurin 2
ACTR10	ACTR10	-0.703185	0.614215	3.53172e-46	3.7746e-44	14q23.1	actin related protein 10
THOC3	THOC3	-0.704911	0.61348	1.598e-33	4.58659e-32	5q35.2	THO complex subunit 3
KRT17	KRT17	-0.70532	0.613306	5.07612e-08	1.89049e-07	17q21.2	keratin 17
HOXB2	HOXB2	-0.706367	0.612861	3.39026e-11	1.68291e-10	17q21.32	homeobox B2
CCDC109B	MCUB	-0.706568	0.612776	9.78909e-38	4.39301e-36	4q25	mitochondrial calcium uniporter dominant negative subunit beta
SUCLA2	SUCLA2	-0.707264	0.61248	1.3798e-37	6.08011e-36	13q14.2	succinate-CoA ligase ADP-forming subunit beta
PIP	PIP	-0.70846	0.611973	0.00200421	0.00402493	7q34	prolactin induced protein
TLR7	TLR7	-0.708489	0.611961	6.12929e-41	3.71539e-39	Xp22.2	toll like receptor 7
RECK	RECK	-0.709268	0.61163	1.83561e-38	8.7706e-37	9p13.3	reversion inducing cysteine rich protein with kazal motifs
EPDR1	EPDR1	-0.709475	0.611543	2.22195e-21	2.44004e-20	7p14.1	ependymin related 1
CTNNB1	CTNNB1	-0.710101	0.611278	1.12043e-34	3.59717e-33	3p22.1	catenin beta 1
SGK1	SGK1	-0.710564	0.611081	3.24233e-28	5.92272e-27	6q23.2	serum/glucocorticoid regulated kinase 1
POLR2J2	POLR2J2	-0.710981	0.610905	7.73746e-45	7.14191e-43	7q22.1	RNA polymerase II subunit J2
VPS25	VPS25	-0.712638	0.610203	5.75873e-31	1.33143e-29	17q21.31	vacuolar protein sorting 25 homolog
MMD	MMD	-0.714171	0.609555	1.99832e-33	5.69534e-32	17q22	monocyte to macrophage differentiation associated
JAK1	JAK1	-0.715181	0.609129	4.57743e-34	1.38219e-32	1p31.3	Janus kinase 1
HPGD	HPGD	-0.71543	0.609024	8.46457e-23	1.03964e-21	4q34.1	15-hydroxyprostaglandin dehydrogenase
CD58	CD58	-0.716014	0.608777	3.74396e-42	2.53425e-40	1p13.1	CD58 molecule
PODN	PODN	-0.716229	0.608687	4.87417e-16	3.55716e-15	1p32.3	podocan
THBS4	THBS4	-0.716519	0.608564	1.60158e-08	6.26946e-08	5q14.1	thrombospondin 4
TCEAL1	TCEAL1	-0.717314	0.608229	6.96224e-19	6.2789e-18	Xq22.2	transcription elongation factor A like 1
PPP2CB	PPP2CB	-0.717434	0.608178	2.80696e-32	7.22282e-31	8p12	protein phosphatase 2 catalytic subunit beta
PTGR1	PTGR1	-0.717475	0.608161	3.66318e-31	8.5831e-30	9q31.3	prostaglandin reductase 1
CCNG2	CCNG2	-0.717969	0.607953	3.25778e-33	9.12478e-32	4q21.1	cyclin G2
AP1S2	AP1S2	-0.718237	0.60784	1.48858e-44	1.30952e-42	Xp22.2	adaptor related protein complex 1 subunit sigma 2
FBXO32	FBXO32	-0.720613	0.60684	7.97391e-24	1.0589e-22	8q24.13	F-box protein 32
LMBRD1	LMBRD1	-0.721368	0.606522	2.11682e-33	6.01197e-32	6q13	LMBR1 domain containing 1
FRZB	FRZB	-0.721393	0.606511	8.69253e-25	1.23654e-23	2q32.1	frizzled related protein
SH3BGRL	SH3BGRL	-0.722488	0.606052	2.10762e-15	1.45946e-14	Xq21.1	SH3 domain binding glutamate rich protein like
MYLK	MYLK	-0.722554	0.606024	8.45549e-25	1.20423e-23	3q21.1	myosin light chain kinase
TIMP3	TIMP3	-0.722828	0.605909	2.25864e-17	1.82428e-16	22q12.3	TIMP metallopeptidase inhibitor 3
TXNIP	TXNIP	-0.724375	0.605259	1.01671e-32	2.71063e-31	1q21.1	thioredoxin interacting protein
PLSCR4	PLSCR4	-0.725545	0.604769	3.50134e-45	3.35908e-43	3q24	phospholipid scramblase 4
COX7A1	COX7A1	-0.72596	0.604595	1.00381e-18	8.94368e-18	19q13.12	cytochrome c oxidase subunit 7A1
FAM96A	CIAO2A	-0.72715	0.604096	3.92554e-36	1.48306e-34	15q22.31	cytosolic iron-sulfur assembly component 2A
VBP1	VBP1	-0.728351	0.603593	5.65693e-32	1.39522e-30	Xq28	VHL binding protein 1
COMMD10	COMMD10	-0.729292	0.6032	1.75323e-35	6.1649e-34	5q23.1	COMM domain containing 10
GGH	GGH	-0.730801	0.602569	4.09802e-15	2.79174e-14	8q12.3	gamma-glutamyl hydrolase
HMGN1	HMGN1	-0.73095	0.602507	1.08573e-30	2.4452e-29	21q22.2	high mobility group nucleosome binding domain 1
WISP2	CCN5	-0.731063	0.60246	7.92142e-16	5.67232e-15	20q13.12	cellular communication network factor 5
TUBB6	TUBB6	-0.733672	0.601371	6.11061e-43	4.56758e-41	18p11.21	tubulin beta 6 class V
CIDEC	CIDEC	-0.73565	0.600547	5.56801e-09	2.27386e-08	3p25.3	cell death inducing DFFA like effector c
PIP5K1A	PIP5K1A	-0.735853	0.600463	7.2282e-41	4.35982e-39	1q21.3	phosphatidylinositol-4-phosphate 5-kinase type 1 alpha
SC4MOL	MSMO1	-0.73587	0.600456	1.0757e-40	6.34689e-39	4q32.3	methylsterol monooxygenase 1
PSMA6	PSMA6	-0.736139	0.600344	8.71518e-33	2.34147e-31	14q13.2	proteasome 20S subunit alpha 6
MARCKS	MARCKS	-0.736489	0.600198	3.51007e-31	8.25611e-30	6q21	myristoylated alanine rich protein kinase C substrate
UBE2L6	UBE2L6	-0.738683	0.599286	7.27766e-32	1.78592e-30	11q12.1	ubiquitin conjugating enzyme E2 L6
MGST1	MGST1	-0.738701	0.599279	1.87108e-12	1.03884e-11	12p12.3	microsomal glutathione S-transferase 1
EIF3M	EIF3M	-0.738847	0.599218	5.01763e-27	8.50275e-26	11p13	eukaryotic translation initiation factor 3 subunit M
C2orf40	ECRG4	-0.739061	0.599129	2.94095e-17	2.35353e-16	2q12.2	ECRG4 augurin precursor
CFD	CFD	-0.739136	0.599098	9.18463e-11	4.4092e-10	19p13.3	complement factor D
RNASE6	RNASE6	-0.739549	0.598927	6.38349e-34	1.89699e-32	14q11.2	ribonuclease A family member k6
BTBD1	BTBD1	-0.740916	0.598359	2.91363e-46	3.16961e-44	15q25.2	BTB domain containing 1
NAT1	NAT1	-0.742079	0.597877	3.94676e-07	1.33261e-06	8p22	N-acetyltransferase 1
RPS5	RPS5	-0.742614	0.597655	3.48017e-35	1.18608e-33	19q13.43	ribosomal protein S5
TIMP2	TIMP2	-0.744014	0.597076	3.98906e-26	6.28755e-25	17q25.3	TIMP metallopeptidase inhibitor 2
FILIP1L	FILIP1L	-0.745378	0.596512	4.35884e-37	1.78815e-35	3q12.1	filamin A interacting protein 1 like
SNAI2	SNAI2	-0.746442	0.596072	6.90155e-37	2.79829e-35	8q11.21	snail family transcriptional repressor 2
CRISPLD2	CRISPLD2	-0.746522	0.596039	3.428e-18	2.93306e-17	16q24.1	cysteine rich secretory protein LCCL domain containing 2
RBBP4	RBBP4	-0.746757	0.595942	5.92845e-30	1.25512e-28	1p35.1	RB binding protein 4 chromatin remodeling factor
UBE2G1	UBE2G1	-0.748411	0.595259	1.47504e-42	1.03884e-40	17p13.2	ubiquitin conjugating enzyme E2 G1
MT1X	MT1X	-0.749407	0.594848	1.13223e-15	8.01338e-15	16q13	metallothionein 1X
TMEM126A	TMEM126A	-0.749628	0.594757	6.39478e-35	2.123e-33	11q14.1	transmembrane protein 126A
C21orf34	MIR99AHG	-0.750142	0.594545	1.3966e-34	4.40264e-33	21q21.1	mir-99a-let-7c cluster host gene
CDRT4	CDRT4	-0.750436	0.594424	3.34928e-39	1.72184e-37	17p12	CMT1A duplicated region transcript 4
RPS26P11	RPS26P11	-0.75085	0.594253	5.78368e-27	9.73993e-26	Xq13.1	ribosomal protein S26 pseudogene 11
TPM1	TPM1	-0.750889	0.594237	3.82367e-23	4.82273e-22	15q22.2	tropomyosin 1
SLC12A2	SLC12A2	-0.751232	0.594096	2.36854e-18	2.04887e-17	5q23.3	solute carrier family 12 member 2
COLEC12	COLEC12	-0.751671	0.593915	1.26472e-16	9.69445e-16	18p11.32	collectin subfamily member 12
CLDN11	CLDN11	-0.751737	0.593888	5.60682e-26	8.69681e-25	3q26.2	claudin 11
ACADM	ACADM	-0.751811	0.593857	2.98511e-38	1.40699e-36	1p31.1	acyl-CoA dehydrogenase medium chain
PROS1	PROS1	-0.752071	0.593751	6.22183e-30	1.31495e-28	3q11.1	protein S
MRPS35	MRPS35	-0.752647	0.593514	9.64089e-36	3.46503e-34	12p11.22	mitochondrial ribosomal protein S35
PPA2	PPA2	-0.75309	0.593331	1.34084e-40	7.81665e-39	4q24	inorganic pyrophosphatase 2
PLIN2	PLIN2	-0.753525	0.593152	6.30277e-23	7.82006e-22	9p22.1	perilipin 2
ACTG2	ACTG2	-0.754342	0.592817	9.07616e-09	3.64362e-08	2p13.1	actin gamma 2 smooth muscle
IGLL1	IGLL1	-0.754391	0.592797	2.18585e-05	5.94607e-05	22q11.23	immunoglobulin lambda like polypeptide 1
PPIAL4A	PPIAL4A	-0.754412	0.592788	9.52343e-41	5.6464e-39	1p11.2	peptidylprolyl isomerase A like 4A
FCER1G	FCER1G	-0.755593	0.592303	1.02783e-24	1.45364e-23	1q23.3	Fc epsilon receptor Ig
CALD1	CALD1	-0.7562	0.592054	3.76134e-34	1.14714e-32	7q33	caldesmon 1
MCTS1	MCTS1	-0.756296	0.592014	3.33988e-29	6.66009e-28	Xq24	MCTS1 re-initiation and release factor
GADD45A	GADD45A	-0.756615	0.591883	7.63486e-41	4.57116e-39	1p31.3	growth arrest and DNA damage inducible alpha
RPL9	RPL9	-0.756881	0.591774	4.79022e-19	4.38828e-18	4p14	ribosomal protein L9
PMP22	PMP22	-0.757177	0.591653	7.80866e-24	1.03809e-22	17p12	peripheral myelin protein 22
PPCS	PPCS	-0.757251	0.591623	8.31706e-28	1.48585e-26	1p34.2	phosphopantothenoylcysteine synthetase
IFI16	IFI16	-0.758756	0.591006	5.36096e-38	2.46949e-36	1q23.1	interferon gamma inducible protein 16
KLF4	KLF4	-0.75898	0.590914	8.27234e-25	1.18021e-23	9q31.2	KLF transcription factor 4
SNX3	SNX3	-0.759613	0.590655	4.63834e-45	4.39795e-43	6q21	sorting nexin 3
APOD	APOD	-0.759946	0.590518	9.05068e-07	2.92464e-06	3q29	apolipoprotein D
CD36	CD36	-0.760452	0.590311	4.82491e-11	2.36518e-10	7q21.11	CD36 molecule (CD36 blood group)
CAV1	CAV1	-0.76238	0.589523	1.07766e-23	1.41337e-22	7q31.2	caveolin 1
FMO1	FMO1	-0.763819	0.588935	2.68685e-33	7.56042e-32	1q24.3	flavin containing dimethylaniline monoxygenase 1
DLD	DLD	-0.764573	0.588627	4.03121e-50	7.01662e-48	7q31.1	dihydrolipoamide dehydrogenase
C4B	C4B	-0.766833	0.587706	4.31976e-24	5.80606e-23	6p21.33	complement C4B (Chido/Rodgers blood group)
PHYH	PHYH	-0.76705	0.587618	1.99496e-42	1.39293e-40	10p13	phytanoyl-CoA 2-hydroxylase
CH25H	CH25H	-0.767714	0.587348	9.63735e-36	3.46503e-34	10q23.31	cholesterol 25-hydroxylase
HLA-DRB6	HLA-DRB6	-0.771017	0.586004	2.15036e-07	7.4881e-07	6p21.32	major histocompatibility complex class II DR beta 6 (pseudogene)
RPS11	RPS11	-0.774561	0.584567	4.01209e-32	1.01208e-30	19q13.3	ribosomal protein S11
PDCD10	PDCD10	-0.774965	0.584403	5.26416e-44	4.46959e-42	3q26.1	programmed cell death 10
AIDA	AIDA	-0.775196	0.584309	3.11967e-58	1.61745e-55	1q41	axin interactor dorsalization associated
LYPLAL1	LYPLAL1	-0.775475	0.584196	2.96809e-49	4.49232e-47	1q41	lysophospholipase like 1
PLAC9	PLAC9	-0.775946	0.584006	1.75323e-22	2.10043e-21	10q22.3	placenta associated 9
PPIC	PPIC	-0.776336	0.583848	1.59379e-28	2.98751e-27	5q23.2	peptidylprolyl isomerase C
TPI1	TPI1	-0.776598	0.583742	7.80544e-31	1.77926e-29	12p13.31	triosephosphate isomerase 1
UBA3	UBA3	-0.77777	0.583268	8.88964e-44	7.31834e-42	3p14.1	ubiquitin like modifier activating enzyme 3
ALDOA	ALDOA	-0.77867	0.582904	2.22143e-15	1.53609e-14	16p11.2	aldolase fructose-bisphosphate A
PCDH18	PCDH18	-0.778922	0.582802	8.17912e-32	2.0031e-30	4q28.3	protocadherin 18
LIPA	LIPA	-0.781181	0.58189	6.61051e-36	2.43699e-34	10q23.31	lipase A lysosomal acid type
TMEM98	TMEM98	-0.782188	0.581484	1.0158e-36	4.06452e-35	17q11.2	transmembrane protein 98
TPSAB1	TPSAB1	-0.782587	0.581324	5.51874e-12	2.9369e-11	16p13.3	tryptase alpha/beta 1
FABP5	FABP5	-0.783634	0.580902	3.92194e-22	4.56181e-21	8q21.13	fatty acid binding protein 5
ACSL4	ACSL4	-0.783978	0.580763	5.90202e-53	1.45273e-50	Xq23	acyl-CoA synthetase long chain family member 4
FBLN1	FBLN1	-0.784982	0.580359	2.62932e-16	1.96056e-15	22q13.31	fibulin 1
NNMT	NNMT	-0.785834	0.580017	1.19331e-40	7.00973e-39	11q23.2	nicotinamide N-methyltransferase
RPL36A	RPL36A	-0.786391	0.579793	1.46245e-23	1.8976e-22	Xq22.1	ribosomal protein L36a
RARRES2	RARRES2	-0.786898	0.579589	3.29626e-20	3.3343e-19	7q36.1	retinoic acid receptor responder 2
DPYSL3	DPYSL3	-0.78732	0.579419	3.07129e-22	3.61552e-21	5q32	dihydropyrimidinase like 3
MGP	MGP	-0.78805	0.579126	2.25133e-11	1.13372e-10	12p12.3	matrix Gla protein
LSM3	LSM3	-0.788983	0.578752	6.28566e-34	1.87019e-32	3p25.1	LSM3 homolog U6 small nuclear RNA and mRNA degradation associated
IGFBP7	IGFBP7	-0.789653	0.578483	3.41043e-27	5.87732e-26	4q12	insulin like growth factor binding protein 7
C12orf75	C12orf75	-0.789771	0.578436	3.16962e-26	5.03345e-25	12q23.3	chromosome 12 open reading frame 75
SEPT11	SEPTIN11	-0.790418	0.578177	2.76491e-37	1.16566e-35	4q21.1	septin 11
THBS1	THBS1	-0.793579	0.576911	4.07609e-23	5.12784e-22	15q14	thrombospondin 1
DISC1	DISC1	-0.793644	0.576885	5.23097e-34	1.57368e-32	1q42.2	DISC1 scaffold protein
OAT	OAT	-0.794134	0.576689	2.28796e-24	3.15166e-23	10q26.13	ornithine aminotransferase
RPL37A	RPL37A	-0.794463	0.576558	3.30577e-37	1.37701e-35	2q35	ribosomal protein L37a
MAFB	MAFB	-0.795149	0.576284	4.55259e-38	2.11713e-36	20q12	MAF bZIP transcription factor B
TCTN3	TCTN3	-0.795279	0.576232	6.67819e-42	4.38636e-40	10q24.1	tectonic family member 3
LOX	LOX	-0.79783	0.575214	5.12722e-40	2.84602e-38	5q23.1	lysyl oxidase
ARL4A	ARL4A	-0.797967	0.575159	2.56832e-28	4.73768e-27	7p21.3	ADP ribosylation factor like GTPase 4A
RPL10	RPL10	-0.798649	0.574887	5.79087e-41	3.5278e-39	Xq28	ribosomal protein L10
CCL3L3	CCL3L3	-0.801163	0.573886	3.9782e-20	3.99427e-19	17q12	C-C motif chemokine ligand 3 like 3
S100A10	S100A10	-0.802526	0.573344	4.24514e-30	9.11415e-29	1q21.3	S100 calcium binding protein A10
FOLR2	FOLR2	-0.802795	0.573237	2.1984e-33	6.2219e-32	11q13.4	folate receptor beta
MSRB3	MSRB3	-0.803074	0.573127	1.09671e-43	8.96801e-42	12q14.3	methionine sulfoxide reductase B3
C13orf15	RGCC	-0.803461	0.572973	1.82361e-35	6.38475e-34	13q14.11	regulator of cell cycle
CCNG1	CCNG1	-0.803479	0.572966	3.15085e-45	3.04682e-43	5q34	cyclin G1
DPM1	DPM1	-0.803767	0.572851	5.23043e-38	2.41392e-36	20q13.13	dolichyl-phosphate mannosyltransferase subunit 1 catalytic
FCGR1B	FCGR1BP	-0.804956	0.57238	5.69983e-33	1.56942e-31	1p11.2	Fc gamma receptor Ib pseudogene
MCL1	MCL1	-0.805381	0.572211	8.88468e-44	7.31834e-42	1q21.2	MCL1 apoptosis regulator BCL2 family member
LGALS3	LGALS3	-0.805384	0.57221	1.43742e-23	1.86712e-22	14q22.3	galectin 3
ADSS	ADSS2	-0.806135	0.571912	4.59712e-44	3.91688e-42	1q44	adenylosuccinate synthase 2
MATN3	MATN3	-0.806677	0.571697	9.51821e-28	1.69795e-26	2p24.1	matrilin 3
PGAM4	PGAM4	-0.807313	0.571445	4.412e-52	1.03253e-49	Xq21.1	phosphoglycerate mutase family member 4
SFRP1	SFRP1	-0.807525	0.571361	2.54613e-10	1.17619e-09	8p11.21	secreted frizzled related protein 1
SPCS2	SPCS2	-0.808866	0.57083	1.85727e-29	3.74963e-28	11q13.4	signal peptidase complex subunit 2
CXCL14	CXCL14	-0.809728	0.57049	8.09707e-09	3.26676e-08	5q31.1	C-X-C motif chemokine ligand 14
RPS26	RPS26	-0.810139	0.570327	3.72263e-18	3.17401e-17	12q13.2	ribosomal protein S26
DYNC2LI1	DYNC2LI1	-0.811562	0.569765	5.17292e-42	3.45353e-40	2p21	dynein cytoplasmic 2 light intermediate chain 1
DIO2	DIO2	-0.812535	0.56938	3.29594e-27	5.68405e-26	14q31.1	iodothyronine deiodinase 2
WLS	WLS	-0.812536	0.56938	4.63451e-22	5.34724e-21	1p31.3	Wnt ligand secretion mediator
DBI	DBI	-0.812741	0.569299	3.81176e-28	6.93172e-27	2q14.2	diazepam binding inhibitor acyl-CoA binding protein
EEF1A1	EEF1A1	-0.815712	0.568128	7.21132e-30	1.51357e-28	6q13	eukaryotic translation elongation factor 1 alpha 1
ATP6V0E1	ATP6V0E1	-0.816645	0.567761	1.75434e-37	7.62028e-36	5q35.1	ATPase H+ transporting V0 subunit e1
ATP5C1	ATP5F1C	-0.81673	0.567727	1.4162e-33	4.0937e-32	10p14	ATP synthase F1 subunit gamma
CSDA	YBX3	-0.81742	0.567456	6.88597e-25	9.8937e-24	12p13.2	Y-box binding protein 3
ARMCX1	ARMCX1	-0.81974	0.566544	6.72318e-29	1.30127e-27	Xq22.1	armadillo repeat containing X-linked 1
COL6A3	COL6A3	-0.820362	0.5663	4.8311e-21	5.18609e-20	2q37.3	collagen type VI alpha 3 chain
CCT6P3	CCT6P3	-0.822458	0.565478	3.99128e-43	3.05847e-41	7q11.21	chaperonin containing TCP1 subunit 6 pseudogene 3
TXNDC5	TXNDC5	-0.82247	0.565473	1.25329e-29	2.57072e-28	6p24.3	thioredoxin domain containing 5
SFT2D1	SFT2D1	-0.82255	0.565442	7.82112e-30	1.6338e-28	6q27	SFT2 domain containing 1
CD69	CD69	-0.822901	0.565304	4.95007e-29	9.71201e-28	12p13.31	CD69 molecule
NDUFS4	NDUFS4	-0.823029	0.565254	2.84681e-48	3.79076e-46	5q11.2	NADH:ubiquinone oxidoreductase subunit S4
FRG1	FRG1	-0.823788	0.564956	2.66091e-50	4.80304e-48	4q35.2	FSHD region gene 1
WTAP	WTAP	-0.825716	0.564202	1.27377e-64	1.55197e-61	6q25.3	WT1 associated protein
RPS17	RPS17	-0.825959	0.564107	6.43995e-43	4.79904e-41	15q25.2	ribosomal protein S17
GRP	GRP	-0.826043	0.564074	1.41067e-12	7.92054e-12	18q21.32	gastrin releasing peptide
ENSA	ENSA	-0.826453	0.563914	3.46921e-32	8.8152e-31	1q21.3	endosulfine alpha
PALLD	PALLD	-0.826979	0.563708	3.05979e-36	1.16684e-34	4q32.3	palladin cytoskeletal associated protein
C11orf73	HIKESHI	-0.830214	0.562446	6.07498e-55	1.89788e-52	11q14.2	heat shock protein nuclear import factor hikeshi
SPRY1	SPRY1	-0.830749	0.562237	2.10405e-29	4.23032e-28	4q28.1	sprouty RTK signaling antagonist 1
PLS3	PLS3	-0.831415	0.561978	3.82281e-37	1.57889e-35	Xq23	plastin 3
GNG12	GNG12	-0.832857	0.561416	8.96867e-45	8.09439e-43	1p31.3	G protein subunit gamma 12
MRPL45	MRPL45	-0.83369	0.561092	5.47509e-44	4.60059e-42	17q12	mitochondrial ribosomal protein L45
UBE2E1	UBE2E1	-0.834486	0.560783	1.1926e-56	4.84356e-54	3p24.2	ubiquitin conjugating enzyme E2 E1
PTMA	PTMA	-0.835815	0.560266	1.57673e-23	2.04045e-22	2q37.1	prothymosin alpha
CYP1B1	CYP1B1	-0.836318	0.560071	3.02604e-26	4.81322e-25	2p22.2	cytochrome P450 family 1 subfamily B member 1
AP1S1	AP1S1	-0.836548	0.559982	1.27203e-37	5.62534e-36	7q22.1	adaptor related protein complex 1 subunit sigma 1
PPP2R3C	PPP2R3C	-0.837385	0.559657	1.82058e-59	1.1091e-56	14q13.2	protein phosphatase 2 regulatory subunit B''gamma
ARPC3	ARPC3	-0.838818	0.559101	5.32206e-45	4.96889e-43	12q24.11	actin related protein 2/3 complex subunit 3
GLRX3	GLRX3	-0.839325	0.558905	8.97836e-47	1.02236e-44	10q26.3	glutaredoxin 3
HSD17B6	HSD17B6	-0.840785	0.55834	2.52979e-41	1.59292e-39	12q13.3	hydroxysteroid 17-beta dehydrogenase 6
PGAM1	PGAM1	-0.842288	0.557758	8.78523e-39	4.29015e-37	10q24.1	phosphoglycerate mutase 1
SULF1	SULF1	-0.846879	0.555986	5.68572e-21	6.07141e-20	8q13.2-q13.3	sulfatase 1
CACYBP	CACYBP	-0.847189	0.555867	1.60487e-37	7.0211e-36	1q25.1	calcyclin binding protein
ATF3	ATF3	-0.847967	0.555567	2.12199e-19	1.9934e-18	1q32.3	activating transcription factor 3
COMMD8	COMMD8	-0.84826	0.555454	5.79312e-50	9.53829e-48	4p12	COMM domain containing 8
TYROBP	TYROBP	-0.848973	0.55518	1.14416e-29	2.34885e-28	19q13.12	transmembrane immune signaling adaptor TYROBP
TCP1	TCP1	-0.849003	0.555168	5.5866e-53	1.40345e-50	6q25.3	t-complex 1
GEM	GEM	-0.852497	0.553825	5.31887e-33	1.4695e-31	8q22.1	GTP binding protein overexpressed in skeletal muscle
HBA2	HBA2	-0.853919	0.55328	3.96373e-12	2.13549e-11	16p13.3	hemoglobin subunit alpha 2
FGL2	FGL2	-0.853945	0.55327	1.03871e-31	2.51853e-30	7q11.23	fibrinogen like 2
ANGPTL2	ANGPTL2	-0.855082	0.552834	6.23988e-30	1.31762e-28	9q33.3	angiopoietin like 2
PDGFC	PDGFC	-0.856626	0.552242	5.02406e-55	1.58995e-52	4q32.1	platelet derived growth factor C
CRNDE	CRNDE	-0.85765	0.551851	6.61188e-29	1.28075e-27	16q12.2	colorectal neoplasia differentially expressed
CCNDBP1	CCNDBP1	-0.858842	0.551395	3.29793e-41	2.04489e-39	15q15.2	cyclin D1 binding protein 1
CD151	CD151	-0.859938	0.550976	1.36141e-31	3.27167e-30	11p15.5	CD151 molecule (Raph blood group)
ANX2P2	ANXA2P2	-0.859964	0.550966	1.22753e-25	1.85792e-24	9p13.3	annexin A2 pseudogene 2
IL8	CXCL8	-0.861534	0.550367	1.21101e-28	2.2947e-27	4q13.3	C-X-C motif chemokine ligand 8
SPG21	SPG21	-0.861572	0.550353	8.51216e-46	8.67884e-44	15q22.31	SPG21 abhydrolase domain containing maspardin
CYB5A	CYB5A	-0.864237	0.549337	3.47408e-23	4.38862e-22	18q22.3	cytochrome b5 type A
CCL3	CCL3	-0.864863	0.549099	1.76699e-30	3.90372e-29	17q12	C-C motif chemokine ligand 3
GPR183	GPR183	-0.867349	0.548153	1.68586e-27	2.96399e-26	13q32.3	G protein-coupled receptor 183
DSE	DSE	-0.867764	0.547996	5.0013e-50	8.52249e-48	6q22.1	dermatan sulfate epimerase
RIN2	RIN2	-0.868512	0.547711	3.39648e-45	3.27136e-43	20p11.23	Ras and Rab interactor 2
YAP1	YAP1	-0.86865	0.547659	1.31794e-42	9.36321e-41	11q22.1	Yes1 associated transcriptional regulator
NACAP1	NACA4P	-0.871553	0.546558	8.49382e-40	4.60974e-38	8q22.3	NACA family member 4 pseudogene
EIF1B	EIF1B	-0.875404	0.545101	4.87386e-57	2.08362e-54	3p22.1	eukaryotic translation initiation factor 1B
CAV2	CAV2	-0.881608	0.542762	6.44279e-47	7.44066e-45	7q31.2	caveolin 2
UGP2	UGP2	-0.88232	0.542495	2.04141e-50	3.74023e-48	2p15	UDP-glucose pyrophosphorylase 2
NTAN1	NTAN1	-0.884716	0.541594	1.80091e-58	9.54012e-56	16p13.11	N-terminal asparagine amidase
SYF2	SYF2	-0.885473	0.54131	1.01065e-57	4.82894e-55	1p36.11	SYF2 pre-mRNA splicing factor
CD163	CD163	-0.886381	0.540969	2.65329e-24	3.62621e-23	12p13.31	CD163 molecule
CD9	CD9	-0.886396	0.540964	2.75649e-37	1.16413e-35	12p13.31	CD9 molecule
HERPUD1	HERPUD1	-0.888068	0.540337	1.27583e-32	3.37929e-31	16q13	homocysteine inducible ER protein with ubiquitin like domain 1
CLIC4	CLIC4	-0.888642	0.540122	1.049e-50	2.01275e-48	1p36.11	chloride intracellular channel 4
ITM2A	ITM2A	-0.889359	0.539854	1.96277e-19	1.84953e-18	Xq21.1	integral membrane protein 2A
ZFAND6	ZFAND6	-0.892419	0.53871	1.31795e-42	9.36321e-41	15q25.1	zinc finger AN1-type containing 6
GPX7	GPX7	-0.892447	0.5387	1.26965e-40	7.41938e-39	1p32.3	glutathione peroxidase 7
DNAJB6	DNAJB6	-0.894699	0.537859	2.58115e-41	1.6169e-39	7q36.3	DnaJ heat shock protein family (Hsp40) member B6
EVI2A	EVI2A	-0.894956	0.537764	2.56613e-48	3.45478e-46	17q11.2	ecotropic viral integration site 2A
UQCRC2	UQCRC2	-0.895329	0.537625	2.00903e-47	2.42357e-45	16p12.2	ubiquinol-cytochrome c reductase core protein 2
SEMA3C	SEMA3C	-0.896536	0.537175	5.8827e-37	2.39715e-35	7q21.11	semaphorin 3C
FNTA	FNTA	-0.89661	0.537147	1.5351e-55	4.98764e-53	8p11.21	farnesyltransferase CAAX box subunit alpha
FHL2	FHL2	-0.901258	0.53542	1.48524e-19	1.4121e-18	2q12.2	four and a half LIM domains 2
ELOVL5	ELOVL5	-0.901609	0.535289	1.22276e-24	1.72132e-23	6p12.1	ELOVL fatty acid elongase 5
RPS23	RPS23	-0.903757	0.534493	9.31253e-35	3.02168e-33	5q14.2	ribosomal protein S23
AIF1	AIF1	-0.904352	0.534273	2.57726e-43	2.00647e-41	6p21.33	allograft inflammatory factor 1
RPS27A	RPS27A	-0.905043	0.534017	1.25418e-48	1.75642e-46	2p16.1	ribosomal protein S27a
CTSO	CTSO	-0.909505	0.532368	1.58309e-54	4.70448e-52	4q32.1	cathepsin O
ZNHIT3	ZNHIT3	-0.910061	0.532162	5.15895e-50	8.66988e-48	17q12	zinc finger HIT-type containing 3
UBE2E3	UBE2E3	-0.910767	0.531902	5.03864e-30	1.0742e-28	2q31.3	ubiquitin conjugating enzyme E2 E3
TUBA1A	TUBA1A	-0.913713	0.530817	7.38822e-43	5.45564e-41	12q13.12	tubulin alpha 1a
PRRX1	PRRX1	-0.914012	0.530707	1.66543e-29	3.37912e-28	1q24.2	paired related homeobox 1
COL5A2	COL5A2	-0.914663	0.530468	3.79433e-24	5.12814e-23	2q32.2	collagen type V alpha 2 chain
OSTC	OSTC	-0.916053	0.529957	4.86006e-39	2.46729e-37	4q25	oligosaccharyltransferase complex non-catalytic subunit
RPL23	RPL23	-0.916413	0.529825	4.93728e-31	1.14692e-29	17q12	ribosomal protein L23
CDKN1B	CDKN1B	-0.920208	0.528433	2.92924e-34	9.00122e-33	12p13.1	cyclin dependent kinase inhibitor 1B
ARF4	ARF4	-0.929367	0.525089	1.12244e-41	7.29378e-40	3p14.3	ADP ribosylation factor 4
ARMCX6	ARMCX6	-0.932776	0.523849	6.30733e-49	9.20341e-47	Xq22.1	armadillo repeat containing X-linked 6
EEF1B2	EEF1B2	-0.932871	0.523815	1.25547e-39	6.7238e-38	2q33.3	eukaryotic translation elongation factor 1 beta 2
HSPA8	HSPA8	-0.933866	0.523454	7.23723e-36	2.648e-34	11q24.1	heat shock protein family A (Hsp70) member 8
STOM	STOM	-0.934002	0.523404	2.2862e-28	4.24296e-27	9q33.2	stomatin
RARRES1	RARRES1	-0.935864	0.522729	2.20032e-19	2.06459e-18	3q25.32	retinoic acid receptor responder 1
CPE	CPE	-0.936584	0.522469	1.24071e-26	2.02909e-25	4q32.3	carboxypeptidase E
EGR2	EGR2	-0.937645	0.522084	1.67551e-33	4.79774e-32	10q21.3	early growth response 2
VIM	VIM	-0.940602	0.521016	7.6665e-39	3.7589e-37	10p13	vimentin
CCNC	CCNC	-0.94423	0.519707	1.45072e-43	1.17057e-41	6q16.2	cyclin C
NDN	NDN	-0.944661	0.519552	1.07638e-41	7.01319e-40	15q11.2	necdin MAGE family member
COL3A1	COL3A1	-0.945941	0.519091	2.4088e-25	3.56391e-24	2q32.2	collagen type III alpha 1 chain
EMP1	EMP1	-0.947463	0.518543	1.14274e-38	5.54709e-37	12p13.1	epithelial membrane protein 1
MFAP5	MFAP5	-0.947599	0.518495	2.64879e-25	3.90948e-24	12p13.31	microfibril associated protein 5
ANXA2	ANXA2	-0.948731	0.518088	2.69216e-37	1.13893e-35	15q22.2	annexin A2
KDELR3	KDELR3	-0.949949	0.517651	6.24959e-33	1.71112e-31	22q13.1	KDEL endoplasmic reticulum protein retention receptor 3
EIF4H	EIF4H	-0.950704	0.51738	9.50706e-47	1.07254e-44	7q11.23	eukaryotic translation initiation factor 4H
RPL17	RPL17	-0.950792	0.517348	8.01482e-38	3.63021e-36	18q21.1	ribosomal protein L17
PTGES3	PTGES3	-0.954161	0.516142	1.59744e-36	6.2382e-35	12q13.3	prostaglandin E synthase 3
GPX8	GPX8	-0.959571	0.51421	7.97531e-38	3.61904e-36	5q11.2	glutathione peroxidase 8 (putative)
LXN	LXN	-0.960222	0.513978	1.08648e-50	2.06839e-48	3q25.32	latexin
PSMC1	PSMC1	-0.966511	0.511742	8.53576e-45	7.76117e-43	14q32.11	proteasome 26S subunit ATPase 1
SNX7	SNX7	-0.968667	0.510978	1.85575e-69	4.11099e-66	1p21.3	sorting nexin 7
DKK3	DKK3	-0.972799	0.509516	1.37342e-34	4.33516e-33	11p15.3	dickkopf WNT signaling pathway inhibitor 3
MMP7	MMP7	-0.973266	0.509352	2.12588e-14	1.37337e-13	11q22.2	matrix metallopeptidase 7
LRRC17	LRRC17	-0.974853	0.508792	9.81251e-29	1.87245e-27	7q22.1	leucine rich repeat containing 17
COMMD6	COMMD6	-0.974975	0.508749	1.34689e-51	2.8294e-49	13q22.2	COMM domain containing 6
HLA-DPA1	HLA-DPA1	-0.979919	0.507008	4.54661e-29	8.971e-28	6p21.32	major histocompatibility complex class II DP alpha 1
SDHD	SDHD	-0.979982	0.506986	1.71789e-61	1.47964e-58	11q23.1	succinate dehydrogenase complex subunit D
GNG11	GNG11	-0.982059	0.506257	3.95632e-45	3.78069e-43	7q21.3	G protein subunit gamma 11
CMTM1	CMTM1	-0.98428	0.505478	2.06101e-66	3.13892e-63	16q21	CKLF like MARVEL transmembrane domain containing 1
TAGLN	TAGLN	-0.985032	0.505215	1.91872e-29	3.87047e-28	11q23.3	transgelin
SERPINF1	SERPINF1	-0.987682	0.504287	3.30915e-42	2.25244e-40	17p13.3	serpin family F member 1
TMEM45A	TMEM45A	-0.987964	0.504189	6.7868e-35	2.24093e-33	3q12.2	transmembrane protein 45A
C1orf43	C1orf43	-0.989479	0.503659	3.27951e-49	4.93303e-47	1q21.3	chromosome 1 open reading frame 43
LDHB	LDHB	-0.992039	0.502767	1.52302e-32	4.02091e-31	12p12.1	lactate dehydrogenase B
RPS3A	RPS3A	-0.992133	0.502734	1.02962e-36	4.10634e-35	4q31.3	ribosomal protein S3A
GLIPR1	GLIPR1	-0.99226	0.50269	9.63432e-59	5.21709e-56	12q21.2	GLI pathogenesis related 1
HOPX	HOPX	-0.993975	0.502093	3.12012e-30	6.77036e-29	4q12	HOP homeobox
FOSB	FOSB	-0.995284	0.501637	1.70799e-12	9.51103e-12	19q13.32	FosB proto-oncogene AP-1 transcription factor subunit
EIF4E	EIF4E	-0.996864	0.501088	1.47543e-50	2.76563e-48	4q23	eukaryotic translation initiation factor 4E
COL1A2	COL1A2	-0.997575	0.500841	1.34662e-22	1.62528e-21	7q21.3	collagen type I alpha 2 chain
ID3	ID3	-1.00237	0.49918	8.18515e-45	7.51259e-43	1p36.12	inhibitor of DNA binding 3
GNG10	GNG10	-1.00348	0.498794	1.54899e-47	1.89677e-45	9q31.3	G protein subunit gamma 10
MOBKL3	MOB4	-1.00397	0.498625	6.55055e-35	2.17175e-33	2q33.1	MOB family member 4 phocein
ANXA1	ANXA1	-1.00422	0.49854	2.08929e-37	8.99503e-36	9q21.13	annexin A1
AP3S1	AP3S1	-1.00532	0.498161	8.06015e-41	4.81396e-39	5q22.3-q23.1	adaptor related protein complex 3 subunit sigma 1
RGS2	RGS2	-1.00629	0.497826	3.8982e-30	8.39889e-29	1q31.2	regulator of G protein signaling 2
PGK1	PGK1	-1.00658	0.497724	8.95489e-39	4.36426e-37	Xq21.1	phosphoglycerate kinase 1
S100A4	S100A4	-1.00807	0.49721	1.202e-41	7.74874e-40	1q21.3	S100 calcium binding protein A4
FAP	FAP	-1.00811	0.497198	2.22489e-37	9.54511e-36	2q24.2	fibroblast activation protein alpha
PDGFRA	PDGFRA	-1.00832	0.497126	3.79294e-51	7.63855e-49	4q12	platelet derived growth factor receptor alpha
CTSG	CTSG	-1.01339	0.49538	2.23178e-23	2.8563e-22	14q12	cathepsin G
ANG	ANG	-1.01415	0.49512	2.83333e-28	5.20684e-27	14q11.2	angiogenin
NPTN	NPTN	-1.01561	0.49462	5.65257e-53	1.40553e-50	15q24.1	neuroplastin
TGFBR2	TGFBR2	-1.01678	0.494218	2.7396e-42	1.87168e-40	3p24.1	transforming growth factor beta receptor 2
HNMT	HNMT	-1.01744	0.493991	1.6005e-60	1.18185e-57	2q22.1	histamine N-methyltransferase
ITGB1	ITGB1	-1.01784	0.493856	6.26624e-47	7.27123e-45	10p11.22	integrin subunit beta 1
MFAP4	MFAP4	-1.02029	0.493016	9.22391e-22	1.04059e-20	17p11.2	microfibril associated protein 4
STEAP1	STEAP1	-1.02056	0.492926	1.40454e-47	1.73735e-45	7q21.13	STEAP family member 1
RPS15A	RPS15A	-1.02165	0.492552	2.7705e-39	1.43337e-37	16p12.3	ribosomal protein S15a
FABP4	FABP4	-1.02168	0.492543	1.59582e-14	1.04282e-13	8q21.13	fatty acid binding protein 4
ATP5F1	ATP5PB	-1.03219	0.488967	1.60206e-53	4.29e-51	1p13.2	ATP synthase peripheral stalk-membrane subunit b
PPAP2B	PLPP3	-1.034	0.488353	4.3279e-47	5.0948e-45	1p32.2	phospholipid phosphatase 3
CYR61	CCN1	-1.0365	0.487509	1.09936e-28	2.09128e-27	1p22.3	cellular communication network factor 1
B2M	B2M	-1.04091	0.48602	1.12436e-37	4.99058e-36	15q21.1	beta-2-microglobulin
C8orf4	TCIM	-1.04211	0.485617	6.83074e-17	5.32815e-16	8p11.21	transcriptional and immune response regulator
C1S	C1S	-1.046	0.484308	9.26288e-30	1.91611e-28	12p13.31	complement C1s
POTEKP	POTEKP	-1.04693	0.483998	8.93732e-45	8.09439e-43	2q21.1	POTE ankyrin domain family member K pseudogene
HLA-DRA	HLA-DRA	-1.04938	0.483175	3.28493e-30	7.10899e-29	6p21.32	major histocompatibility complex class II DR alpha
HSD17B11	HSD17B11	-1.05377	0.481709	1.25774e-54	3.83108e-52	4q22.1	hydroxysteroid 17-beta dehydrogenase 11
SYPL1	SYPL1	-1.05521	0.481227	7.26433e-44	6.04155e-42	7q22.3	synaptophysin like 1
ID2	ID2	-1.05546	0.481143	2.15943e-46	2.38104e-44	2p25.1	inhibitor of DNA binding 2
VCAN	VCAN	-1.05929	0.479869	2.84664e-34	8.75845e-33	5q14.2-q14.3	versican
RPL7	RPL7	-1.06025	0.479549	9.87018e-43	7.1796e-41	8q21.11	ribosomal protein L7
RPS7	RPS7	-1.06155	0.479118	4.27762e-48	5.63444e-46	2p25.3	ribosomal protein S7
EIF4A1	EIF4A1	-1.06233	0.478857	3.23763e-47	3.86738e-45	17p13.1	eukaryotic translation initiation factor 4A1
CPVL	CPVL	-1.06799	0.476984	1.37467e-44	1.21369e-42	7p14.3	carboxypeptidase vitellogenic like
SRP9	SRP9	-1.07051	0.476151	5.70838e-35	1.9029e-33	1q42.12	signal recognition particle 9
CX3CR1	CX3CR1	-1.0734	0.475198	2.58098e-30	5.62553e-29	3p22.2	C-X3-C motif chemokine receptor 1
CCL2	CCL2	-1.07518	0.474611	4.99583e-32	1.24096e-30	17q12	C-C motif chemokine ligand 2
PPIA	PPIA	-1.07894	0.473375	8.58477e-36	3.09917e-34	7p13	peptidylprolyl isomerase A
ZFP36	ZFP36	-1.07928	0.473265	6.39416e-35	2.123e-33	19q13.2	ZFP36 ring finger protein
CILP	CILP	-1.08147	0.472548	3.96869e-18	3.37907e-17	15q22.31	cartilage intermediate layer protein
C3	C3	-1.08417	0.471663	1.2309e-34	3.926e-33	19p13.3	complement C3
PRNP	PRNP	-1.08459	0.471527	4.52283e-45	4.30517e-43	20p13	prion protein (Kanno blood group)
HNRNPA1L2	HNRNPA1L2	-1.08473	0.471482	9.86307e-43	7.1796e-41	13q14.3	heterogeneous nuclear ribonucleoprotein A1 like 2
S100A9	S100A9	-1.08496	0.471404	5.11633e-12	2.7317e-11	1q21.3	S100 calcium binding protein A9
CFH	CFH	-1.08553	0.47122	4.04801e-59	2.34862e-56	1q31.3	complement factor H
GJB2	GJB2	-1.08752	0.470569	4.35279e-26	6.83874e-25	13q12.11	gap junction protein beta 2
EEF1G	EEF1G	-1.09028	0.46967	2.90004e-37	1.21632e-35	11q12.3	eukaryotic translation elongation factor 1 gamma
MORF4L1	MORF4L1	-1.09033	0.469654	5.24466e-57	2.20348e-54	15q25.1	mortality factor 4 like 1
RPLP0	RPLP0	-1.09265	0.468899	2.39887e-48	3.24754e-46	12q24.23	ribosomal protein lateral stalk subunit P0
EGR1	EGR1	-1.10051	0.466352	1.34014e-28	2.53151e-27	5q31.2	early growth response 1
VKORC1	VKORC1	-1.10167	0.465975	6.69503e-62	6.04238e-59	16p11.2	vitamin K epoxide reductase complex subunit 1
ACTG1	ACTG1	-1.10239	0.465746	5.93065e-26	9.18741e-25	17q25.3	actin gamma 1
ALDH1A1	ALDH1A1	-1.10679	0.464325	1.50032e-41	9.54565e-40	9q21.13	aldehyde dehydrogenase 1 family member A1
SPARCL1	SPARCL1	-1.11486	0.461737	2.85932e-32	7.34204e-31	4q22.1	SPARC like 1
GPNMB	GPNMB	-1.11548	0.461539	5.12644e-45	4.82321e-43	7p15.3	glycoprotein nmb
ADH1A	ADH1A	-1.11647	0.461221	5.47443e-19	4.98453e-18	4q23	alcohol dehydrogenase 1A (class I) alpha polypeptide
SHISA2	SHISA2	-1.12012	0.460055	3.25426e-15	2.22564e-14	13q12.13	shisa family member 2
SPON1	SPON1	-1.12434	0.458713	2.34763e-36	9.03745e-35	11p15.2	spondin 1
CHMP5	CHMP5	-1.12851	0.457386	1.89081e-46	2.09433e-44	9p13.3	charged multivesicular body protein 5
MS4A6A	MS4A6A	-1.13044	0.456777	1.28734e-45	1.2752e-43	11q12.2	membrane spanning 4-domains A6A
GPR34	GPR34	-1.13104	0.456586	6.32768e-66	9.07017e-63	Xp11.4	G protein-coupled receptor 34
OMD	OMD	-1.13136	0.456484	9.99064e-49	1.41569e-46	9q22.31	osteomodulin
CNIH	CNIH1	-1.13603	0.455009	5.84345e-49	8.5779e-47	14q22.2	cornichon family member 1
HNRNPA1	HNRNPA1	-1.13983	0.453813	2.29387e-47	2.75355e-45	12q13.13	heterogeneous nuclear ribonucleoprotein A1
GLT8D2	GLT8D2	-1.14223	0.453058	5.09851e-50	8.62782e-48	12q23.3	glycosyltransferase 8 domain containing 2
ZFP36L1	ZFP36L1	-1.14579	0.451941	2.80041e-43	2.17326e-41	14q24.1	ZFP36 ring finger protein like 1
TPT1	TPT1	-1.14927	0.450853	2.29188e-42	1.58661e-40	13q14.13	tumor protein translationally-controlled 1
SGCE	SGCE	-1.15004	0.450613	7.6111e-31	1.74311e-29	7q21.3	sarcoglycan epsilon
TSPAN3	TSPAN3	-1.15867	0.447924	3.92497e-42	2.64941e-40	15q24.3	tetraspanin 3
PRDX3	PRDX3	-1.15869	0.447918	3.31531e-38	1.55361e-36	10q26.11	peroxiredoxin 3
RPL26	RPL26	-1.1632	0.446521	1.35566e-47	1.68545e-45	17p13.1	ribosomal protein L26
RPL18A	RPL18A	-1.16479	0.446028	3.5027e-50	6.18506e-48	19p13.11	ribosomal protein L18a
CTGF	CCN2	-1.16709	0.445317	3.00659e-40	1.70383e-38	6q23.2	cellular communication network factor 2
CRTAP	CRTAP	-1.17005	0.444405	4.80189e-59	2.72122e-56	3p22.3	cartilage associated protein
ECM2	ECM2	-1.17303	0.443489	1.12724e-55	3.76282e-53	9q22.31	extracellular matrix protein 2
SRPX	SRPX	-1.17663	0.442384	7.30759e-40	3.99263e-38	Xp11.4	sushi repeat containing protein X-linked
FTH1	FTH1	-1.17909	0.441631	4.278e-37	1.75795e-35	11q12.3	ferritin heavy chain 1
EFEMP1	EFEMP1	-1.18067	0.441146	7.41582e-26	1.13868e-24	2p16.1	EGF containing fibulin extracellular matrix protein 1
RPL23AP64	RPL23AP64	-1.18445	0.439992	1.89761e-43	1.50622e-41	11q23.3	ribosomal protein L23a pseudogene 64
CXCL12	CXCL12	-1.18555	0.439658	1.19269e-34	3.81912e-33	10q11.21	C-X-C motif chemokine ligand 12
RNASE1	RNASE1	-1.19372	0.437176	1.44235e-42	1.01876e-40	14q11.2	ribonuclease A family member 1 pancreatic
CLIC6	CLIC6	-1.20027	0.435193	1.42533e-09	6.15715e-09	21q22.12	chloride intracellular channel 6
TSC22D1	TSC22D1	-1.2044	0.433949	7.29597e-41	4.38983e-39	13q14.11	TSC22 domain family member 1
HLA-DQA1	HLA-DQA1	-1.23592	0.424573	5.12341e-32	1.27136e-30	6p21.32	major histocompatibility complex class II DQ alpha 1
CXCR4	CXCR4	-1.24066	0.423179	3.97534e-37	1.63911e-35	2q22.1	C-X-C motif chemokine receptor 4
SFRP2	SFRP2	-1.26256	0.416804	6.21118e-27	1.0431e-25	4q31.3	secreted frizzled related protein 2
RGS1	RGS1	-1.26999	0.414661	1.03913e-35	3.72376e-34	1q31.2	regulator of G protein signaling 1
PDGFRL	PDGFRL	-1.30362	0.405108	4.98103e-48	6.49078e-46	8p22	platelet derived growth factor receptor like
RPL23AP53	RPL23AP53	-1.31956	0.400657	1.94086e-62	1.81904e-59	8p23.3	ribosomal protein L23a pseudogene 53
FCER1A	FCER1A	-1.32155	0.400104	1.06376e-44	9.49511e-43	1q23.2	Fc epsilon receptor Ia
SDCBP	SDCBP	-1.32813	0.398285	1.00523e-64	1.28924e-61	8q12.1	syndecan binding protein
FOS	FOS	-1.33197	0.397226	2.89831e-22	3.42014e-21	14q24.3	Fos proto-oncogene AP-1 transcription factor subunit
SRGN	SRGN	-1.33564	0.396217	3.95608e-42	2.66303e-40	10q22.1	serglycin
CDH11	CDH11	-1.34243	0.394357	3.23724e-58	1.64344e-55	16q21	cadherin 11
OGN	OGN	-1.3465	0.393244	4.70531e-50	8.13184e-48	9q22.31	osteoglycin
RPS25	RPS25	-1.34728	0.393033	1.51659e-43	1.21567e-41	11q23.3	ribosomal protein S25
CTSK	CTSK	-1.39314	0.380735	2.69981e-49	4.11181e-47	1q21.3	cathepsin K
RPL10A	RPL10A	-1.39434	0.380418	7.54725e-53	1.83911e-50	6p21.31	ribosomal protein L10a
ALOX5AP	ALOX5AP	-1.39649	0.379852	1.22968e-55	4.04932e-53	13q12.3	arachidonate 5-lipoxygenase activating protein
F13A1	F13A1	-1.3996	0.379034	7.83583e-63	8.30189e-60	6p25.1	coagulation factor XIII A chain
DUSP1	DUSP1	-1.39974	0.378997	2.06056e-35	7.15267e-34	5q35.1	dual specificity phosphatase 1
SPP1	SPP1	-1.41949	0.373844	2.28398e-24	3.14797e-23	4q22.1	secreted phosphoprotein 1
GAS1	GAS1	-1.4228	0.372988	3.65964e-54	1.01339e-51	9q21.33	growth arrest specific 1
GJA1	GJA1	-1.4355	0.369719	2.44292e-31	5.80205e-30	6q22.31	gap junction protein alpha 1
C1R	C1R	-1.44264	0.367893	4.28061e-71	1.49014e-67	12p13.31	complement C1r
FNDC1	FNDC1	-1.45346	0.365143	2.17255e-50	3.95079e-48	6q25.3	fibronectin type III domain containing 1
LYZ	LYZ	-1.46936	0.361143	2.309e-32	5.98572e-31	12q15	lysozyme
SFRP4	SFRP4	-1.48164	0.35808	8.31884e-38	3.76092e-36	7p14.1	secreted frizzled related protein 4
SEPP1	SELENOP	-1.49844	0.353936	2.30549e-53	5.91369e-51	5p12	selenoprotein P
HBB	HBB	-1.54127	0.343583	1.98047e-32	5.16152e-31	11p15.4	hemoglobin subunit beta
CPA3	CPA3	-1.63612	0.321722	8.87692e-51	1.7305e-48	3q24	carboxypeptidase A3
RPL21	RPL21	-1.68472	0.311064	2.59791e-69	5.27548e-66	13q12.2	ribosomal protein L21
POSTN	POSTN	-1.72499	0.302501	3.85988e-56	1.42511e-53	13q13.3	periostin
IGJ	JCHAIN	-1.74814	0.297684	4.08471e-30	8.78519e-29	4q13.3	joining chain of multimeric IgA and IgM
COL10A1	COL10A1	-1.80079	0.287017	6.61386e-47	7.60219e-45	6q22.1	collagen type X alpha 1 chain
CTHRC1	CTHRC1	-1.81075	0.285043	1.42705e-73	6.95489e-70	8q22.3	collagen triple helix repeat containing 1
DCN	DCN	-2.01768	0.246956	9.93841e-71	2.69088e-67	12q21.33	decorin
LUM	LUM	-2.02968	0.24491	1.03373e-62	1.04958e-59	12q21.33	lumican

## Sheet: Sheet2
TBC1D22A Upper quintile vs. TBC1D22A Lower quintile (METABRIC dataset)
Genes UPregulated in the comparison upper quintile vs. lower quintile. Cut-off 1.50-fold at q<0.05
Total: 4 Genes
Genes DOWNregulated in the comparison upper quintile vs. lower quintile. Cut-off 0.67-fold at q<0.05
Total: 3 Genes
Name (in original dataset)	HUGO	logFC	Linear FC	P.Value	adj.P.Val
BMPR1B	BMPR1B	0.693404	1.61709	7.75031e-05	0.000882109
CST5	CST5	0.611203	1.52753	0.000279689	0.00250753
ALDOA	ALDOA	0.589837	1.50508	1.90217e-09	1.19157e-07
TBC1D22A	TBC1D22A	0.587288	1.50242	4.11163e-273	1.00192e-268
CTHRC1	CTHRC1	-0.59495	0.662067	3.86128e-09	2.20873e-07
RPL9	RPL9	-0.657442	0.634001	3.74382e-15	1.72131e-12
PROM1	PROM1	-0.667692	0.629513	9.82866e-07	2.35039e-05

## Sheet: Sheet3
BT549-TBC1D22B vs. BT549-EV
Genes UPregulated. Cut-off 2.50-fold at q<0.05
Total: 2849 Genes
Genes DOWNregulated. Cut-off 0.5-fold at q<0.05
Total: 2830 Genes
Gene (HUGO)	LogFC	Linear FC	p-value	q-value
GAGE12G	15.8489	59017.5	4.05258e-17	5.44728e-15
GAGE13	15.5972	49571.6	9.02344e-07	3.3569e-06
XAGE1B	15.4586	45030.6	9.96876e-21	1.15651e-17
GAGE2A	15.2207	38183.5	9.50984e-12	1.37999e-10
RHOXF2B	14.7385	27334.8	1.39872e-20	1.2786e-17
TDRD9	14.3695	21166.3	4.05969e-20	2.5555e-17
GAGE12B	14.0645	17132.9	1.97052e-16	1.85422e-14
POTEE	13.2562	9783.78	8.46745e-18	1.76301e-15
XAGE2	12.9079	7685.16	9.83123e-18	1.95075e-15
NXF2	12.8657	7463.57	9.48521e-18	1.90277e-15
NXF2B	12.8657	7463.57	9.48521e-18	1.90277e-15
MAGEA4	12.591	6169.58	7.06109e-19	2.68542e-16
CSAG1	12.4391	5553.08	2.10125e-16	1.95706e-14
GAGE10	12.3894	5365.04	0.000787924	0.00161522
SPESP1	12.3659	5278.32	2.47084e-16	2.17899e-14
GAGE1	12.1788	4636.3	1.56558e-05	4.45844e-05
DSCR8	11.9351	3915.91	1.29184e-15	7.96709e-14
LRRK2	11.5233	2943.52	6.66241e-20	3.68553e-17
ATXN3L	11.5009	2898.18	6.27329e-15	2.88173e-13
G0S2	11.3412	2594.39	5.14601e-20	3.13135e-17
CT45A1	11.2649	2460.84	9.77022e-15	4.1478e-13
SALL3	11.1514	2274.61	1.7885e-14	6.99946e-13
MAGEA6	11.0826	2168.66	9.36959e-20	4.62275e-17
GAGE12D	11.0818	2167.47	3.61101e-07	1.47536e-06
MAGEA1	11.0538	2125.82	5.63135e-21	9.61735e-18
POTEKP	11.0114	2064.25	7.95606e-14	2.47424e-12
LIN28B	10.9158	1931.89	1.53347e-22	1.96184e-18
REREP3	10.9115	1926.09	1.67296e-12	3.15822e-11
CTAG1B	10.733	1701.95	1.76704e-13	4.74371e-12
MKRN3	10.6048	1557.27	1.99845e-13	5.22659e-12
LINC01611	10.5978	1549.71	2.78027e-13	6.92411e-12
SYCE1	10.4298	1379.42	6.41438e-13	1.39564e-11
LINC02618	10.4112	1361.73	8.01521e-18	1.70137e-15
ARMC4	10.3986	1349.88	4.64641e-13	1.07096e-11
PASD1	10.3582	1312.6	8.09718e-20	4.10595e-17
GS1-600G8.3	10.2905	1252.4	1.1131e-12	2.22315e-11
BEX2	10.183	1162.47	2.25037e-17	3.60356e-15
MAGEA2	10.162	1145.65	2.39315e-18	6.52043e-16
TGFA	10.1614	1145.21	2.61796e-19	1.11142e-16
MAGEA2B	10.075	1078.67	4.10603e-18	9.99408e-16
GOLGA8K	10.0272	1043.51	1.33412e-11	1.82704e-10
MAGEA3	9.9359	979.501	5.79517e-21	9.61735e-18
TSPAN12	9.85174	923.992	1.12976e-11	1.58767e-10
SYNE1	9.74982	860.971	6.28998e-22	2.87059e-18
MAGEA4-AS1	9.70128	832.487	9.6249e-12	1.39225e-10
DNAH8	9.69895	831.141	1.10317e-18	3.9487e-16
FAM9C	9.67248	816.033	1.01365e-20	1.15651e-17
LINC01878	9.65987	808.929	2.73091e-11	3.39827e-10
PRKCQ-AS1	9.64536	800.833	1.51677e-11	2.04193e-10
LOC107985638	9.61966	786.694	1.42721e-11	1.93852e-10
STAG3	9.28075	621.99	2.3811e-20	1.73868e-17
MAGEA12	9.27976	621.564	9.63977e-21	1.15651e-17
SFTA1P	9.27933	621.378	1.06159e-10	1.10298e-09
TRPV2	9.25934	612.827	3.23336e-14	1.13075e-12
GTSF1	9.21615	594.755	4.35957e-19	1.76853e-16
POTEF	9.15896	571.64	7.92605e-17	8.95985e-15
FAM225B	9.15501	570.075	1.66648e-10	1.64068e-09
CHRFAM7A	9.14188	564.912	2.81611e-08	1.50184e-07
LOC107985200	9.11311	553.756	4.22528e-06	1.35582e-05
CPVL	9.06459	535.445	2.20971e-20	1.68076e-17
GPAT2	9.06393	535.198	7.03028e-16	4.91715e-14
STEAP1	8.92195	485.038	6.47946e-16	4.63853e-14
IGF2BP1	8.90055	477.896	6.13744e-22	2.87059e-18
BEX4	8.85415	462.77	4.32984e-16	3.30716e-14
FLNC	8.76925	436.321	5.78096e-20	3.31365e-17
LOC107986353	8.76068	433.737	8.36902e-07	3.14032e-06
NLRP2	8.75708	432.656	7.0189e-16	4.91715e-14
CSAG2	8.75477	431.964	7.9296e-16	5.4013e-14
TDRD12	8.65666	403.565	2.47281e-14	9.04632e-13
CCDC36	8.62844	395.747	4.05823e-17	5.44728e-15
COX7B2	8.62096	393.702	3.24351e-15	1.65392e-13
ROBO3	8.56591	378.963	2.99329e-09	2.07136e-08
PCDHGA3	8.55323	375.646	6.94028e-15	3.10526e-13
SNAR-A1	8.46927	354.409	6.26868e-12	9.60829e-11
SNAR-A2	8.46927	354.409	6.26868e-12	9.60829e-11
LINC02842	8.46341	352.971	1.14805e-13	3.31084e-12
ARL14	8.43076	345.074	4.89906e-15	2.33056e-13
CPNE8	8.43042	344.992	2.43523e-21	7.82227e-18
EPDR1	8.38747	334.874	6.56559e-14	2.09536e-12
KIAA1324L	8.32798	321.344	3.64488e-18	9.25461e-16
EIF2D	8.29762	314.654	3.27793e-16	2.68785e-14
CCDC8	8.28648	312.234	2.36809e-13	6.02921e-12
ULK4P3	8.24948	304.328	1.86247e-08	1.03499e-07
LOC105377599	8.2482	304.057	5.81551e-09	3.68638e-08
LOC105373133	8.1875	291.53	1.72053e-08	9.64627e-08
LOC107984449	8.17741	289.498	7.88817e-09	4.8468e-08
CT45A5	8.09402	273.24	0.000138943	0.00032787
NKX2-4	8.09054	272.58	2.02868e-08	1.1158e-07
LDAH	8.06121	267.095	6.20237e-17	7.40027e-15
ZBTB46-AS1	8.05161	265.323	1.50024e-08	8.53439e-08
GABRB3	8.04793	264.647	2.45944e-16	2.17899e-14
P2RY1	8.04341	263.82	1.1341e-17	2.10201e-15
LINC01899	8.00714	257.27	1.77957e-08	9.92849e-08
CT45A3	7.99838	255.713	8.30921e-14	2.54932e-12
FAR2P1	7.99553	255.208	3.19203e-17	4.58823e-15
DPEP3	7.97723	251.991	4.67596e-08	2.3528e-07
SOHLH2	7.84722	230.277	1.30681e-20	1.2786e-17
LOC100132062	7.8383	228.856	5.78743e-08	2.84157e-07
LINC02487	7.814	225.034	2.74539e-07	1.15397e-06
FBXL21P	7.81132	224.617	4.51075e-16	3.40263e-14
LOC101929014	7.78815	221.039	7.57868e-08	3.62454e-07
LOC102724542	7.78448	220.476	2.45828e-12	4.36961e-11
LOC105373370	7.77878	219.607	6.73589e-08	3.26164e-07
M1AP	7.75432	215.916	9.82586e-14	2.94051e-12
PAGE2B	7.74208	214.091	2.95863e-15	1.53002e-13
GSPT2	7.73878	213.602	1.83467e-15	1.04214e-13
PRKCZ	7.71992	210.828	1.85762e-13	4.93607e-12
RNF128	7.71386	209.944	1.61812e-12	3.06737e-11
ABCB1	7.68121	205.246	1.6182e-15	9.49848e-14
SNX10	7.6545	201.481	1.1056e-16	1.18722e-14
ADGRD1-AS1	7.60649	194.886	1.83835e-07	8.05797e-07
BEX3	7.58628	192.175	1.92731e-20	1.5297e-17
LOC105371096	7.56309	189.111	6.90859e-07	2.64783e-06
ASPH	7.5427	186.457	3.48989e-07	1.43067e-06
TPTE	7.52121	183.7	9.13566e-16	5.97747e-14
GNAS-AS1	7.52016	183.567	1.56511e-07	6.95499e-07
MAGEA10	7.49216	180.039	4.99947e-21	9.61735e-18
LOC105373437	7.47709	178.167	3.19757e-07	1.32332e-06
LOC107986235	7.47194	177.533	2.37658e-07	1.01389e-06
LOC107987267	7.46611	176.816	2.25623e-11	2.88226e-10
RASGEF1C	7.43928	173.559	2.98835e-07	1.24777e-06
LOC102723568	7.42956	172.394	2.83678e-06	9.46372e-06
DDX43	7.42268	171.574	1.37127e-14	5.58761e-13
WNT16	7.40289	169.235	2.25897e-11	2.88375e-10
LOC107986335	7.40157	169.081	3.11765e-07	1.29406e-06
VWDE	7.39818	168.684	3.06419e-16	2.55419e-14
SUMO1P1	7.36671	165.044	3.55322e-14	1.22848e-12
LOC400655	7.34177	162.216	1.98906e-14	7.61367e-13
PDE10A	7.32563	160.411	8.10784e-21	1.15651e-17
SLC2A2	7.2512	152.345	6.92971e-07	2.65403e-06
NME8	7.2494	152.155	4.83747e-07	1.92267e-06
ITGA2	7.1916	146.18	1.21664e-20	1.2786e-17
VAT1L	7.18315	145.326	1.39062e-16	1.43422e-14
LOC100131289	7.16548	143.557	6.83784e-07	2.62292e-06
LINC01237	7.15993	143.006	5.69365e-16	4.1575e-14
FEZF1-AS1	7.15807	142.821	7.45763e-07	2.83092e-06
NAP1L5	7.14804	141.832	9.0236e-16	5.92539e-14
FAAHP1	7.1466	141.691	1.30414e-06	4.68827e-06
CSAG3	7.1417	141.21	2.42276e-14	8.89888e-13
GABRA4	7.12451	139.538	3.05475e-18	7.96636e-16
C2orf74	7.11057	138.196	4.1706e-18	1.00177e-15
NELL2	7.09819	137.015	1.02227e-11	1.46595e-10
BNC1	7.09661	136.865	1.31422e-15	8.07784e-14
LOC105372395	7.09495	136.708	1.48054e-06	5.2619e-06
SPP1	7.08808	136.059	2.10658e-15	1.15137e-13
DSCR4	7.07892	135.197	6.7398e-11	7.45215e-10
LOC105375410	7.05861	133.307	3.04759e-06	1.00969e-05
OR8B2	7.04313	131.885	8.34695e-08	3.94955e-07
PSAPL1	7.03704	131.329	4.58603e-06	1.46258e-05
LINC02408	6.97701	125.977	5.15091e-06	1.6271e-05
MUC15	6.9607	124.56	2.04847e-14	7.79057e-13
TPTE2P3	6.95529	124.094	7.39399e-06	2.24962e-05
DPPA2	6.95515	124.082	5.48131e-12	8.62598e-11
LINC01448	6.94909	123.562	3.91947e-13	9.20849e-12
MYH16	6.92937	121.884	1.85524e-06	6.42524e-06
TCEAL9	6.92889	121.844	1.40082e-20	1.2786e-17
NUP62CL	6.91437	120.624	2.76069e-12	4.80882e-11
LINC01888	6.89512	119.025	2.40537e-06	8.13599e-06
CDO1	6.8589	116.074	2.03367e-13	5.31111e-12
HOOK1	6.85139	115.471	1.19431e-16	1.26024e-14
CPNE8-AS1	6.84839	115.232	2.01418e-10	1.93194e-09
SAA1	6.83813	114.415	4.49892e-06	1.43756e-05
LOC107985707	6.81851	112.87	5.64866e-06	1.76478e-05
TBX2	6.80819	112.065	6.36918e-06	1.96866e-05
PIK3CG	6.73714	106.679	5.2165e-16	3.85535e-14
LOC105377607	6.72654	105.898	4.59854e-12	7.44866e-11
LOC105369617	6.72186	105.556	3.22307e-10	2.90841e-09
TCEAL8	6.72137	105.52	1.61637e-20	1.40509e-17
C5orf60	6.69982	103.955	4.11162e-10	3.593e-09
CADPS2	6.6746	102.154	2.72234e-17	4.14135e-15
ANKRD18DP	6.66359	101.377	6.43839e-13	1.3992e-11
MYL4	6.65695	100.912	7.51015e-10	6.0935e-09
PANX3	6.65573	100.827	5.49695e-06	1.72358e-05
LOC105373539	6.65312	100.644	5.50262e-06	1.72417e-05
C12orf56	6.64337	99.9666	3.81897e-16	3.01798e-14
GPR63	6.61183	97.8049	3.13941e-17	4.58823e-15
LOC105378153	6.60694	97.4738	1.19365e-10	1.21393e-09
RHOXF2	6.59892	96.9336	3.72215e-18	9.30791e-16
LOC105371954	6.59759	96.8442	2.15045e-09	1.5431e-08
LOC112268292	6.5915	96.436	3.38643e-13	8.16634e-12
CSAG4	6.58981	96.3228	7.44967e-06	2.26467e-05
PCDHB5	6.5728	95.1938	4.47522e-17	5.79399e-15
STK26	6.55834	94.2448	2.25909e-15	1.22011e-13
FAM189A1	6.54857	93.6088	8.67783e-06	2.59695e-05
SPINK5	6.52848	92.3139	1.26817e-11	1.75467e-10
LINC02436	6.52669	92.1998	5.52265e-11	6.27355e-10
LINC01118	6.52096	91.8343	1.51803e-12	2.92626e-11
TRHDE	6.46361	88.2553	6.54826e-16	4.6513e-14
PDCD6IPP2	6.45917	87.9842	1.22289e-11	1.70151e-10
LOC440910	6.42488	85.9174	1.39281e-09	1.05676e-08
RADX	6.42186	85.7379	1.13927e-12	2.26798e-11
NLRP1	6.40404	84.6853	8.42205e-16	5.57411e-14
GDA	6.39615	84.2234	3.14578e-14	1.10648e-12
ANKRD18B	6.38545	83.6013	1.78904e-12	3.33936e-11
LINC01887	6.34914	81.5231	1.80701e-13	4.82266e-12
HOXA7	6.33785	80.8879	1.01024e-11	1.45211e-10
LOC105378030	6.30056	78.824	1.27028e-08	7.35909e-08
LOC105373137	6.29163	78.3376	1.85243e-10	1.80065e-09
APOBEC3C	6.28355	77.9001	2.90725e-15	1.51202e-13
ZDBF2	6.27739	77.568	3.45398e-19	1.43301e-16
CERKL	6.26345	76.8223	1.31389e-09	1.00482e-08
NOC2LP2	6.22943	75.032	2.14787e-10	2.03924e-09
LOC101926892	6.22697	74.9039	1.58889e-13	4.37202e-12
IFT27	6.22663	74.8863	6.98777e-13	1.4937e-11
LOC102723655	6.22386	74.7425	3.6883e-08	1.90251e-07
MED12L	6.20347	73.6935	8.98246e-14	2.72837e-12
CORO2B	6.1981	73.42	3.27793e-11	3.96545e-10
SEMA3E	6.19238	73.1294	8.69894e-17	9.62419e-15
LOC100505938	6.19214	73.1171	5.24267e-09	3.37227e-08
RNF212	6.18999	73.0083	9.88658e-13	2.01653e-11
TMEM156	6.17489	72.2482	1.63171e-15	9.51658e-14
KIAA1549L	6.16201	71.6059	7.74877e-17	8.95277e-15
LOC339803	6.15066	71.0449	5.18867e-16	3.85037e-14
GOLGA8H	6.14869	70.9478	8.61261e-09	5.23031e-08
LOC650226	6.1415	70.5955	2.67738e-13	6.71367e-12
CH507-145C22.1	6.13795	70.4217	0.000426528	0.000920036
LINC02434	6.13152	70.1088	9.61171e-15	4.11821e-13
DYNC1I1	6.12213	69.6537	7.75571e-12	1.15106e-10
ANKRD1	6.11765	69.4378	2.84959e-11	3.52023e-10
ADD3	6.11119	69.1278	2.79384e-18	7.50022e-16
XK	6.09474	68.3439	3.40107e-15	1.72463e-13
CNTN1	6.09051	68.144	2.47882e-14	9.05018e-13
HMSD	6.0508	66.2939	5.17892e-13	1.16574e-11
DYNLT3	6.00651	64.2896	1.18122e-15	7.33439e-14
KRT18	5.99109	63.6059	2.76638e-21	7.82227e-18
LINC00472	5.97062	62.7097	3.77251e-13	8.94379e-12
LOC105371675	5.96106	62.2956	1.04104e-12	2.10456e-11
ATF7-NPFF	5.91496	60.3364	1.13751e-13	3.28565e-12
ZNF280A	5.91425	60.3067	1.05006e-11	1.49057e-10
LOC105376944	5.87077	58.5165	7.99261e-10	6.45313e-09
ADD2	5.86973	58.4744	2.23958e-16	2.03464e-14
CNKSR2	5.85379	57.8316	4.66184e-16	3.50214e-14
HOXD-AS2	5.83084	56.9191	4.70608e-07	1.87739e-06
TMEM117	5.80458	55.8925	1.45695e-15	8.72018e-14
LOC112268424	5.80419	55.8772	3.39388e-14	1.1801e-12
SCN8A	5.79459	55.5065	1.29148e-16	1.3472e-14
LINC02329	5.78849	55.2726	4.42839e-09	2.91002e-08
TBC1D22B	5.76657	54.4391	2.14937e-22	1.96184e-18
LINC01672	5.75614	54.0468	1.77641e-08	9.91999e-08
ADAM22	5.75057	53.8386	4.47007e-17	5.79399e-15
ZNF597	5.73114	53.1184	2.97762e-14	1.05958e-12
PRDM13	5.72646	52.9463	1.55466e-14	6.22376e-13
LOC101929614	5.72212	52.7872	2.28792e-11	2.91459e-10
CYP4F62P	5.71302	52.4556	1.06538e-05	3.13636e-05
KLHL14	5.70966	52.3334	7.12322e-14	2.24587e-12
ZNF214	5.69328	51.7428	1.7164e-12	3.22688e-11
LOC101060632	5.69252	51.7155	3.84651e-08	1.97408e-07
ATP6V1B1-AS1	5.68458	51.4316	2.01863e-07	8.75714e-07
LOC107986952	5.68398	51.4101	8.25819e-09	5.03686e-08
RASGEF1A	5.67332	51.0315	7.48976e-10	6.08247e-09
AADAT	5.65738	50.4711	1.15027e-12	2.2849e-11
RCAN3	5.62768	49.4425	9.36897e-16	6.03995e-14
PPP1R1C	5.61372	48.9663	1.67267e-09	1.23823e-08
TRIM69	5.61227	48.9174	3.57983e-10	3.18469e-09
TPTE2P2	5.6014	48.5502	7.80417e-12	1.15637e-10
HOXA-AS2	5.59361	48.2885	6.60132e-10	5.45035e-09
POTEI	5.59077	48.1936	6.9609e-13	1.49145e-11
ACADL	5.58779	48.0943	3.36379e-09	2.29212e-08
CCNYL2	5.58511	48.005	1.59721e-17	2.67497e-15
LOC107985701	5.57388	47.6328	3.67849e-09	2.47909e-08
LOC728715	5.5738	47.63	2.49502e-07	1.05922e-06
B3GNT3	5.57319	47.6097	7.01488e-09	4.34827e-08
NR1H4	5.56716	47.4113	5.91091e-10	4.93161e-09
LOC107984315	5.56402	47.3083	1.83942e-09	1.34799e-08
LINC02477	5.56102	47.2101	9.01909e-12	1.3182e-10
LOC389831	5.55922	47.151	5.52099e-15	2.58425e-13
FUT9	5.55756	47.097	2.68579e-16	2.30184e-14
CNTNAP3B	5.55381	46.9747	1.25936e-10	1.27084e-09
TP53TG3F	5.5503	46.8605	5.30591e-08	2.63205e-07
TRIM59	5.54675	46.7454	3.17304e-20	2.14533e-17
LOC107985983	5.5416	46.5789	2.46568e-07	1.04823e-06
NAP1L3	5.52151	45.9348	4.19985e-10	3.65784e-09
EPHX4	5.51229	45.6418	1.63912e-13	4.47935e-12
LOC283683	5.50958	45.5564	6.06661e-14	1.94291e-12
LOC105369468	5.49981	45.2489	9.4885e-11	1.0053e-09
PCDHB6	5.49434	45.0777	2.2962e-13	5.86254e-12
ZNF90	5.4905	44.9578	2.04379e-13	5.327e-12
TENM3	5.49008	44.9446	9.17615e-15	3.95072e-13
CHN2	5.48897	44.9102	2.19194e-12	3.97358e-11
LOC101060400	5.4889	44.908	1.20827e-11	1.68429e-10
RTN1	5.48806	44.8818	1.8934e-15	1.06024e-13
TMEM212-AS1	5.46137	44.0592	1.09027e-06	3.99096e-06
LOC105370062	5.45893	43.9848	2.84231e-11	3.51533e-10
LOC105374651	5.45171	43.765	1.44761e-13	4.05309e-12
LOC105369896	5.43151	43.1567	5.74778e-10	4.8109e-09
FCGBP	5.42475	42.9548	3.67891e-09	2.47909e-08
TPTEP1	5.42372	42.9242	3.30609e-12	5.54712e-11
RBP7	5.41032	42.5273	1.89159e-15	1.06024e-13
NAP1L2	5.39624	42.1145	2.69177e-11	3.35874e-10
PIK3AP1	5.38128	41.6798	1.55572e-07	6.9217e-07
GABRA3	5.3789	41.6111	9.27471e-11	9.8608e-10
SORL1	5.37101	41.3843	4.06365e-21	9.27274e-18
LOC105372558	5.36675	41.2621	2.84145e-10	2.62679e-09
HOXD9	5.36027	41.0773	5.94201e-11	6.67105e-10
ZBED9	5.34993	40.784	6.95869e-15	3.10589e-13
SLC27A6	5.34843	40.7416	1.16564e-14	4.8471e-13
ANKRD19P	5.34548	40.6583	5.20897e-14	1.71025e-12
CD163L1	5.34162	40.5497	7.11493e-16	4.95737e-14
LINC02517	5.33995	40.5027	1.51164e-12	2.9201e-11
JAM3	5.33958	40.4925	1.48833e-19	6.66262e-17
SERPINB2	5.32578	40.107	5.17911e-08	2.57755e-07
HIST1H4I	5.29959	39.3855	4.48242e-07	1.79602e-06
STEAP2	5.29465	39.2508	1.71068e-15	9.85123e-14
HOXB-AS3	5.28541	39.0003	1.04245e-13	3.0743e-12
LOC100506691	5.26443	38.4371	7.74831e-07	2.9275e-06
ITGAM	5.24886	38.0245	1.31963e-08	7.61613e-08
LINC01423	5.23851	37.7527	8.9791e-17	9.8743e-15
EEF1A2	5.23779	37.7339	6.73681e-10	5.53966e-09
LOC105369618	5.2328	37.6038	1.66719e-10	1.64068e-09
LINC00544	5.23152	37.5704	4.33783e-10	3.76007e-09
OR8B3	5.22509	37.4032	7.00583e-09	4.34414e-08
LOC102723546	5.20976	37.0079	9.48196e-13	1.94706e-11
ZNF488	5.20945	36.9999	9.38146e-10	7.47528e-09
RGPD4	5.20204	36.8104	3.47176e-09	2.36041e-08
ZNF215	5.19734	36.6905	1.90739e-13	5.05607e-12
ULK4P1	5.19393	36.6039	8.63479e-07	3.23008e-06
ULK4P2	5.19393	36.6039	8.63479e-07	3.23008e-06
OSBPL7	5.17298	36.0763	1.0185e-09	8.0314e-09
HERC2P4	5.15957	35.7426	2.08532e-13	5.415e-12
GAD1	5.14834	35.4654	1.17586e-13	3.36974e-12
ARHGAP27	5.1384	35.2219	9.697e-10	7.69312e-09
LOC107986639	5.13561	35.1538	4.50686e-12	7.32616e-11
CYP2J2	5.13192	35.064	1.98401e-10	1.90924e-09
WT1	5.12386	34.8686	2.57269e-12	4.52888e-11
CCL28	5.11459	34.6453	1.95354e-14	7.52359e-13
POTEM	5.11267	34.5993	7.87111e-17	8.95985e-15
LOC105373592	5.1114	34.5688	2.24833e-13	5.76339e-12
LOC105377885	5.10145	34.3313	1.52849e-11	2.05208e-10
THBD	5.08459	33.9324	9.0792e-06	2.7073e-05
OR2A9P	5.07046	33.6016	1.59492e-06	5.61311e-06
SAMD3	5.06357	33.4415	6.87821e-13	1.48001e-11
MKX	5.04755	33.0723	2.71195e-11	3.3793e-10
MMP10	5.04179	32.9405	3.02759e-11	3.70433e-10
ADAM23	5.04117	32.9264	6.3131e-13	1.37854e-11
SLC40A1	5.03694	32.8298	5.90017e-11	6.64042e-10
ZNF630	5.03401	32.7633	2.70308e-09	1.89641e-08
LINC02782	5.0102	32.2272	5.39893e-09	3.45573e-08
FGD4	5.00423	32.094	1.95867e-15	1.0835e-13
MAOA	4.9928	31.8407	7.40931e-11	8.07761e-10
ARRB1	4.9918	31.8187	3.92176e-12	6.49063e-11
GAB3	4.98557	31.6815	5.65333e-13	1.25245e-11
SRSF8	4.98492	31.6674	1.33867e-17	2.32737e-15
ZFPM2-AS1	4.98231	31.6099	9.48706e-10	7.54624e-09
LSP1P5	4.97404	31.4292	2.38797e-14	8.78879e-13
LOC102723753	4.96199	31.1678	7.97183e-13	1.6785e-11
LOC102723846	4.95933	31.1105	1.08226e-07	5.00677e-07
LOC284930	4.95565	31.0312	2.01383e-07	8.73841e-07
FBLN5	4.95561	31.0303	9.14743e-08	4.29492e-07
LOC102724843	4.95289	30.9719	5.12146e-12	8.16527e-11
GPRC5D-AS1	4.94052	30.7075	8.84787e-14	2.69646e-12
TRHDE-AS1	4.94043	30.7056	1.29494e-11	1.78335e-10
LOC101928622	4.93656	30.6233	7.15366e-06	2.18305e-05
GPAT3	4.9276	30.4337	3.10115e-20	2.14533e-17
SUN3	4.92188	30.3134	5.20344e-07	2.05071e-06
ZSCAN23	4.91801	30.2321	1.83823e-15	1.04214e-13
PRKD1	4.91395	30.1473	5.62915e-13	1.2486e-11
LOC105369898	4.90817	30.0267	1.58252e-09	1.17914e-08
RRAD	4.90771	30.0171	2.61274e-06	8.77078e-06
ANKRD20A5P	4.90497	29.96	1.17196e-13	3.36742e-12
LOC107984375	4.8881	29.6118	6.93208e-07	2.65405e-06
GABRQ	4.87088	29.2605	1.32221e-13	3.74798e-12
LOC107986819	4.86904	29.2231	5.18485e-06	1.63668e-05
NFIA	4.86083	29.0573	1.04525e-16	1.12905e-14
GBX2	4.85883	29.0171	1.0386e-07	4.82188e-07
DDO	4.85104	28.8608	2.11141e-08	1.15921e-07
F11-AS1	4.84889	28.8179	1.9339e-07	8.42962e-07
LOC107985962	4.84695	28.779	3.62581e-11	4.32609e-10
ANKRD20A4-ANKRD20A20P	4.84626	28.7653	1.96645e-10	1.89633e-09
LOC101928193	4.84296	28.6996	3.98681e-07	1.61409e-06
HMGA2	4.84246	28.6897	3.3279e-20	2.16967e-17
MEIOC	4.81094	28.0696	5.91457e-17	7.18956e-15
CLEC11A	4.80543	27.9626	5.42648e-11	6.17583e-10
MLLT3	4.79907	27.8398	1.15551e-17	2.10201e-15
POU6F2-AS2	4.7948	27.7574	8.34523e-09	5.08485e-08
LINC00205	4.79357	27.7337	4.89037e-07	1.94073e-06
CD200	4.79355	27.7333	5.19839e-11	5.94963e-10
CHMP4C	4.78665	27.601	2.31042e-11	2.94119e-10
LOC100128885	4.77343	27.3492	1.87326e-09	1.3686e-08
WDR66	4.76369	27.1652	9.65103e-16	6.18174e-14
LOC105373696	4.75544	27.0104	1.67268e-05	4.73481e-05
CYP4F30P	4.75216	26.9489	4.43406e-08	2.24097e-07
FAR2P2	4.73941	26.7118	3.15389e-13	7.66634e-12
OR8D1	4.73924	26.7087	1.46252e-06	5.20842e-06
CHSY3	4.73755	26.6774	3.05951e-15	1.57328e-13
LOC105376805	4.73361	26.6047	2.50681e-12	4.44289e-11
A2M-AS1	4.7292	26.5236	6.26713e-08	3.05246e-07
LOC105374997	4.72494	26.4454	1.51486e-12	2.92324e-11
ITGA1	4.72442	26.4359	1.76621e-13	4.74371e-12
FAM95A	4.71879	26.3328	9.92867e-08	4.62485e-07
LOC105379362	4.71107	26.1923	3.01711e-14	1.06946e-12
POTEB3	4.69767	25.9502	2.7611e-10	2.56378e-09
PDGFA	4.69737	25.9447	2.42298e-13	6.13475e-12
LOC102724479	4.69155	25.8403	1.56083e-10	1.54769e-09
LINC02578	4.68475	25.7187	1.83379e-07	8.04356e-07
LOC112267956	4.67408	25.5293	9.70562e-06	2.87764e-05
ABCD2	4.66935	25.4456	2.69083e-15	1.4238e-13
EML2-AS1	4.66396	25.3508	5.39131e-07	2.1147e-06
VWA5A	4.66076	25.2947	3.49362e-13	8.36596e-12
RDM1	4.63597	24.8638	3.42859e-08	1.78367e-07
THORLNC	4.63332	24.818	4.19794e-08	2.13404e-07
C6orf118	4.62899	24.7437	2.92723e-06	9.74054e-06
MIR921	4.62889	24.7421	1.39253e-09	1.05676e-08
NXPH1	4.61175	24.4497	1.77335e-06	6.165e-06
GJA3	4.61022	24.4238	1.70645e-09	1.25895e-08
LOC105374002	4.61007	24.4213	1.19926e-07	5.49373e-07
OR2A20P	4.60188	24.283	2.75702e-06	9.21615e-06
BEX1	4.59578	24.1807	1.47972e-17	2.54162e-15
CACNG6	4.58969	24.0788	1.01478e-06	3.7401e-06
STK32A	4.58195	23.9499	1.05521e-13	3.10192e-12
VAMP8	4.55975	23.5842	2.33418e-05	6.41145e-05
OR8G5	4.54904	23.4098	2.27739e-05	6.26773e-05
ICA1	4.54784	23.3903	1.84845e-15	1.04469e-13
KRT8	4.54733	23.382	9.00614e-19	3.28814e-16
KCNH5	4.54221	23.2992	2.59237e-10	2.42189e-09
MIR646HG	4.53286	23.1487	1.48936e-06	5.28953e-06
TEX15	4.5161	22.8814	1.11648e-17	2.10201e-15
DPYSL3	4.51416	22.8505	9.35479e-21	1.15651e-17
LOC105372321	4.50137	22.6489	3.46587e-13	8.32492e-12
LOC105376617	4.49677	22.5768	7.89663e-08	3.75692e-07
LINC02804	4.49301	22.518	3.84725e-15	1.90847e-13
ZNF827	4.493	22.5178	1.85523e-05	5.20393e-05
LINC01520	4.48516	22.3958	1.22599e-10	1.24267e-09
ZNF516	4.48481	22.3905	1.1444e-11	1.60207e-10
ALDH1A2	4.47691	22.2682	3.7392e-07	1.52228e-06
ST3GAL5	4.46962	22.1559	4.35786e-16	3.31469e-14
LOC102723534	4.46462	22.0792	1.54808e-09	1.15725e-08
LOC105369944	4.45907	21.9945	2.82607e-06	9.43142e-06
CSMD1	4.45205	21.8877	2.80564e-13	6.97778e-12
PWP2	4.44037	21.7112	1.48011e-16	1.49279e-14
LSP1P4	4.43917	21.6931	1.75358e-06	6.10581e-06
PKIB	4.42766	21.5207	2.12139e-14	8.03443e-13
GABRP	4.42622	21.4993	3.59384e-08	1.86115e-07
LOC105376011	4.42125	21.4254	1.39333e-07	6.28652e-07
FAM72C	4.42029	21.4112	5.47443e-06	1.7177e-05
TES	4.41817	21.3797	7.07742e-20	3.79995e-17
GALNT6	4.41593	21.3466	2.82864e-15	1.47956e-13
LOC105375980	4.41353	21.311	1.96182e-11	2.54534e-10
MMP13	4.40915	21.2464	1.52522e-11	2.0518e-10
NUDT10	4.40713	21.2167	3.09181e-06	1.02304e-05
H2AFY2	4.40586	21.1981	1.3921e-09	1.05676e-08
FKBP5	4.40564	21.1949	1.95738e-18	5.67173e-16
LOC100288966	4.40554	21.1934	3.13238e-09	2.15943e-08
LOC112267974	4.40503	21.1859	8.80839e-09	5.3421e-08
MFAP3L	4.40388	21.1689	1.11465e-13	3.23536e-12
THSD7A	4.40318	21.1588	4.83539e-12	7.79082e-11
LOC105371953	4.3985	21.0902	9.64774e-11	1.02039e-09
TMEM200A	4.39287	21.0081	7.02299e-19	2.68542e-16
LOC105373089	4.39261	21.0043	5.88686e-05	0.000148822
SLC66A1L	4.38872	20.9477	5.81792e-11	6.55998e-10
ENPEP	4.38862	20.9463	1.75625e-11	2.31986e-10
AACSP1	4.38088	20.8342	4.18593e-09	2.76562e-08
PKP2	4.38017	20.8239	6.17685e-15	2.85464e-13
OR8D2	4.37895	20.8063	1.08687e-06	3.98012e-06
PREX1	4.37669	20.7738	1.66091e-08	9.32636e-08
FIRRE	4.37457	20.7433	4.76236e-10	4.07581e-09
CLEC2B	4.37315	20.7229	1.5454e-06	5.46308e-06
ARAP3	4.37236	20.7116	4.9341e-12	7.90799e-11
SLC5A4-AS1	4.37097	20.6915	1.45305e-06	5.17671e-06
PARP11	4.36339	20.5831	9.83297e-12	1.41674e-10
DUXAP8	4.35789	20.5048	1.50729e-08	8.56385e-08
CFAP69	4.35059	20.4012	7.64758e-14	2.39463e-12
ADAMTS20	4.34135	20.2711	1.60005e-08	9.03075e-08
LOC105370691	4.33284	20.1518	3.70254e-07	1.50938e-06
LOC107984113	4.33104	20.1267	1.14213e-06	4.16491e-06
ULBP3	4.3286	20.0927	1.97631e-15	1.08996e-13
LOC101927019	4.32797	20.084	2.23498e-06	7.59203e-06
RNVU1-3	4.32661	20.0651	4.50383e-05	0.000116653
GAREM1	4.32233	20.0055	6.23151e-13	1.36726e-11
PLEK2	4.31899	19.9593	1.00789e-13	2.99659e-12
PDE3B	4.31873	19.9556	9.38508e-16	6.03995e-14
PHKA1	4.31783	19.9433	3.80319e-15	1.89175e-13
TBC1D30	4.31681	19.9292	1.1095e-12	2.2184e-11
SLC27A2	4.30645	19.7865	8.30218e-12	1.22223e-10
S100A16	4.27974	19.4236	7.30564e-06	2.22645e-05
SLC7A2	4.27859	19.4082	2.33244e-15	1.25231e-13
FAM169A	4.27793	19.3993	1.15967e-16	1.2308e-14
TP53TG3D	4.2776	19.3948	1.5367e-08	8.70653e-08
NOL4	4.27184	19.3176	3.60784e-08	1.86681e-07
LOC105369673	4.26489	19.2247	2.75399e-09	1.92991e-08
SLAIN1	4.26216	19.1884	2.20669e-15	1.1989e-13
YBX2	4.2558	19.104	1.58942e-11	2.12564e-10
SEMA7A	4.25404	19.0806	5.69581e-07	2.2222e-06
DAW1	4.25118	19.0428	7.29126e-06	2.22244e-05
MERTK	4.24936	19.0189	1.49501e-16	1.49952e-14
PROSER2-AS1	4.23468	18.8264	7.30971e-08	3.5097e-07
LOC107987172	4.23365	18.8129	1.81539e-08	1.01006e-07
EML5	4.2299	18.7641	7.38004e-11	8.05757e-10
LOC105374003	4.22567	18.7091	2.89084e-10	2.66258e-09
LOC102724701	4.22444	18.6932	1.23301e-06	4.46403e-06
TMEM163	4.22355	18.6817	6.57828e-07	2.534e-06
FBXO2	4.21927	18.6263	9.27931e-12	1.35407e-10
KIF21A	4.21592	18.5831	1.79459e-20	1.4891e-17
KLHL3	4.21577	18.5812	7.81706e-13	1.65162e-11
USP44	4.21384	18.5564	4.45608e-14	1.49808e-12
ANO3	4.21338	18.5505	4.13559e-10	3.60875e-09
SLC5A12	4.19837	18.3585	1.47758e-09	1.11184e-08
LOC105379207	4.19355	18.2971	3.73002e-08	1.9224e-07
CFAP70	4.19272	18.2867	1.61795e-14	6.44882e-13
STYK1	4.18644	18.2072	6.88323e-13	1.48001e-11
LEF1	4.17736	18.093	8.90557e-10	7.13344e-09
SLC10A4	4.17549	18.0695	4.26032e-14	1.4429e-12
DLX6	4.17457	18.058	5.03586e-10	4.28976e-09
LOC105374218	4.17381	18.0486	2.8455e-06	9.49106e-06
CNIH3	4.16229	17.905	1.78556e-13	4.77238e-12
MGLL	4.16164	17.897	1.77675e-10	1.73354e-09
ARAP2	4.1533	17.7937	5.65848e-11	6.41189e-10
TRPM6	4.14935	17.7451	8.71797e-12	1.27828e-10
LOC101929653	4.14667	17.7121	5.44947e-06	1.71104e-05
CYBB	4.14489	17.6903	8.00931e-07	3.02024e-06
GOLGA8R	4.14471	17.6882	9.59192e-09	5.75421e-08
GATD3A	4.14448	17.6853	8.74329e-13	1.81787e-11
LOC105375688	4.14332	17.6711	1.0288e-07	4.78245e-07
KCNH7	4.14137	17.6473	1.98104e-06	6.80924e-06
OVOS	4.14004	17.6309	2.34304e-12	4.19747e-11
ZNF732	4.13991	17.6294	9.39659e-16	6.03995e-14
LOC101928570	4.1396	17.6255	3.51294e-09	2.38475e-08
XCL1	4.13094	17.5201	2.79062e-09	1.95333e-08
DUXAP9	4.13059	17.5159	1.04131e-17	2.02224e-15
CHRNA7	4.12995	17.5081	9.32009e-10	7.42961e-09
ANKRD62	4.1097	17.264	4.09076e-13	9.58625e-12
MECOM	4.10912	17.2571	1.9667e-19	8.54811e-17
LOC112267871	4.10407	17.1968	7.57878e-06	2.29895e-05
LOC107986661	4.09421	17.0797	5.99599e-06	1.86183e-05
LOC101928123	4.08728	16.9978	4.79993e-07	1.91024e-06
LOC107984830	4.08058	16.9191	3.51206e-07	1.43912e-06
RORB	4.07273	16.8273	9.68683e-14	2.91804e-12
ITPR3	4.07186	16.8172	5.83342e-16	4.24259e-14
LOC105371108	4.07058	16.8022	1.87844e-05	5.26337e-05
LINC01126	4.06444	16.7309	4.562e-14	1.52526e-12
ARHGEF37	4.06356	16.7206	3.96306e-11	4.67954e-10
OR3A2	4.0598	16.6772	6.3798e-13	1.38978e-11
JAKMIP2	4.05979	16.6771	2.47073e-13	6.24698e-12
CERS4	4.0577	16.6528	4.27516e-07	1.72091e-06
LOC102724908	4.05535	16.6258	4.40692e-11	5.14375e-10
AIF1L	4.04882	16.5507	1.19901e-10	1.21871e-09
LINC02727	4.04876	16.5501	3.23179e-08	1.69481e-07
LOC107985183	4.0482	16.5436	3.5038e-05	9.27486e-05
LOC105377950	4.04489	16.5057	1.11774e-08	6.59055e-08
RNVU1-15	4.03986	16.4482	1.50443e-11	2.02682e-10
ARHGAP28	4.03694	16.415	6.28409e-07	2.43094e-06
LOC100500773	4.03448	16.387	1.17914e-06	4.28534e-06
LOC107987323	4.02451	16.2742	2.71366e-07	1.14327e-06
RNF217	4.0152	16.1695	1.33879e-18	4.57788e-16
NLRP3	4.01157	16.1288	1.10056e-06	4.02218e-06
GOLGA8T	4.00635	16.0706	2.25086e-08	1.22875e-07
LAYN	4.00188	16.0209	1.7405e-12	3.26209e-11
LOC102724055	3.9998	15.9977	2.15313e-06	7.33858e-06
RUNX3	3.99858	15.9843	3.65695e-11	4.36039e-10
RP1	3.9961	15.9568	6.41362e-11	7.13471e-10
PICART1	3.98936	15.8824	2.07797e-09	1.49579e-08
LOC105372764	3.98182	15.7996	1.22825e-08	7.14224e-08
NLRP11	3.97289	15.7021	1.44825e-09	1.09247e-08
GRM8	3.96504	15.617	6.82653e-06	2.09302e-05
GPR142	3.96126	15.5761	5.02631e-13	1.14123e-11
PPM1L	3.95345	15.492	2.95729e-15	1.53002e-13
AMPD3	3.93974	15.3454	1.0892e-07	5.03403e-07
GLB1L3	3.92694	15.2099	3.30718e-09	2.26199e-08
DHRS2	3.91965	15.1333	5.4516e-08	2.69732e-07
GATM	3.91719	15.1075	6.68518e-09	4.17224e-08
FAM13C	3.91627	15.0978	1.13316e-11	1.5907e-10
LOC102723985	3.91002	15.0325	1.76406e-11	2.32511e-10
MGC12916	3.90811	15.0127	1.55994e-12	2.99126e-11
LOC107985004	3.9045	14.9751	3.35457e-07	1.37985e-06
BIK	3.90364	14.9663	3.58478e-05	9.46214e-05
ZFAND4	3.90129	14.9419	2.09767e-13	5.43908e-12
CLVS2	3.90064	14.9351	1.6359e-11	2.17981e-10
DLX6-AS1	3.89573	14.8844	2.93701e-09	2.03782e-08
MIR181A1HG	3.88251	14.7487	3.89508e-05	0.000102089
WIPF1	3.87842	14.7069	6.97009e-12	1.05529e-10
CASP1P2	3.87736	14.6961	8.53125e-07	3.19594e-06
LOC105378116	3.87632	14.6855	1.79394e-09	1.31731e-08
MPP4	3.86464	14.5671	5.65446e-12	8.82996e-11
HEPHL1	3.84992	14.4192	6.84525e-06	2.09805e-05
LOC105373617	3.84799	14.3999	7.34611e-06	2.23654e-05
LINC02508	3.84494	14.3695	5.24075e-08	2.60539e-07
LOXL1-AS1	3.83141	14.2354	1.95383e-11	2.53679e-10
KCNH8	3.8314	14.2353	6.08421e-07	2.36112e-06
NOG	3.83015	14.223	1.22614e-05	3.56192e-05
LOC105377884	3.82952	14.2168	1.72075e-06	6.00159e-06
RRAGD	3.82121	14.1351	2.43179e-16	2.17899e-14
PEG3	3.81708	14.0947	6.16885e-12	9.49515e-11
LOC100507002	3.81694	14.0933	3.8866e-10	3.42587e-09
LOC105374888	3.79948	13.9238	4.64996e-07	1.85825e-06
TFCP2L1	3.7972	13.9018	8.18122e-09	4.99827e-08
CACNB4	3.78875	13.8206	4.02036e-15	1.97039e-13
LOC102724527	3.78676	13.8015	2.13645e-05	5.91011e-05
TMC6	3.78475	13.7824	1.25435e-06	4.5325e-06
EGFEM1P	3.78131	13.7495	8.28749e-10	6.68234e-09
GALR1	3.78126	13.749	4.62817e-06	1.47421e-05
ENDOD1	3.76903	13.633	1.26683e-14	5.22029e-13
LHX1	3.76002	13.5481	6.36626e-07	2.4596e-06
TENM3-AS1	3.75924	13.5408	2.96218e-06	9.84069e-06
CARD17	3.75589	13.5094	7.05818e-11	7.76187e-10
SEL1L3	3.75224	13.4753	1.64888e-15	9.58609e-14
BSPRY	3.74958	13.4505	9.72605e-05	0.00023648
LHX1-DT	3.74877	13.4429	5.3579e-06	1.6849e-05
HMX3	3.74515	13.4092	1.79412e-07	7.88627e-07
LOC105377319	3.73516	13.3167	2.59758e-07	1.09842e-06
LOC102723564	3.73216	13.2889	6.9057e-11	7.61253e-10
PCDHB11	3.72712	13.2427	6.88617e-13	1.48001e-11
LOC101929570	3.72697	13.2412	1.92131e-05	5.37031e-05
ANKRD20A8P	3.72638	13.2359	1.26171e-05	3.65539e-05
KCNA6	3.72418	13.2157	2.9295e-08	1.55595e-07
ABCC6P1	3.7216	13.1921	1.5806e-07	7.0187e-07
LINC00892	3.72133	13.1896	1.01551e-08	6.06013e-08
LOC105376600	3.71082	13.0938	2.9996e-05	8.05496e-05
CYP1A1	3.70433	13.0351	6.57664e-07	2.53391e-06
LINC00841	3.70241	13.0178	1.71672e-15	9.85493e-14
LOC107987280	3.70115	13.0064	5.30867e-09	3.40752e-08
LINC00667	3.69653	12.9649	1.11685e-09	8.6832e-09
LOC107987285	3.69479	12.9492	3.83575e-10	3.39087e-09
LOC107984489	3.68658	12.8757	1.77328e-10	1.73201e-09
AKAP12	3.67658	12.7868	1.23105e-19	5.76225e-17
KCNH3	3.67417	12.7654	1.38258e-08	7.93676e-08
WT1-AS	3.65504	12.5973	8.10599e-07	3.0504e-06
LAMC2	3.65412	12.5892	5.2456e-18	1.19698e-15
LOC101929258	3.65309	12.5803	9.97399e-07	3.68126e-06
LOC101929748	3.65288	12.5785	1.63088e-07	7.2279e-07
MLKL	3.65	12.5534	3.87546e-14	1.32982e-12
SLC44A1	3.63904	12.4583	2.19522e-18	6.26151e-16
TSPEAR-AS1	3.63714	12.442	0.000282535	0.000630446
NBEA	3.63032	12.3833	3.86313e-15	1.91115e-13
KCNQ5-IT1	3.61754	12.2741	1.76814e-06	6.14808e-06
RAET1K	3.61627	12.2632	2.2535e-08	1.22983e-07
LOC101928005	3.61406	12.2445	4.00628e-08	2.04801e-07
CTCFL	3.60827	12.1955	5.01395e-11	5.76747e-10
CCND2	3.60788	12.1921	2.23617e-09	1.59583e-08
CTTNBP2	3.60618	12.1778	4.67001e-09	3.05013e-08
LOC107987160	3.5962	12.0938	3.77262e-15	1.88167e-13
BEGAIN	3.59062	12.0472	1.13707e-05	3.32381e-05
C1GALT1C1L	3.58974	12.0398	3.64712e-07	1.48878e-06
NFASC	3.58646	12.0125	4.28297e-09	2.82462e-08
LINC00945	3.58071	11.9647	4.74344e-06	1.50751e-05
LINC00951	3.57143	11.888	1.93604e-09	1.40638e-08
GPR173	3.5705	11.8803	5.2395e-07	2.06269e-06
TTC23	3.56837	11.8628	1.19949e-13	3.42135e-12
EPHX2	3.56172	11.8082	4.23733e-10	3.6852e-09
TOR4A	3.54362	11.661	5.08228e-13	1.14965e-11
ACTRT3	3.5414	11.6431	1.91911e-12	3.55307e-11
LOC107985634	3.54012	11.6327	4.84722e-10	4.14207e-09
OR8A1	3.52655	11.5239	3.43378e-05	9.10703e-05
CCNDBP1	3.52455	11.5079	1.50414e-16	1.50044e-14
LINC01089	3.51805	11.4561	3.26736e-12	5.50236e-11
ZNF208	3.51533	11.4346	2.49757e-08	1.35011e-07
TRIM58	3.50851	11.3806	1.12476e-13	3.25397e-12
IFFO1	3.5063	11.3633	1.98901e-09	1.43799e-08
ARHGEF5	3.50162	11.3264	1.88797e-10	1.82934e-09
PRKCH	3.49812	11.299	1.13616e-10	1.17044e-09
KCNMB2-AS1	3.49248	11.2549	1.20375e-08	7.01833e-08
PCDHGB3	3.48901	11.2278	1.75881e-08	9.83976e-08
TRIM38	3.48473	11.1946	7.67975e-17	8.92954e-15
LOC105373134	3.48238	11.1763	5.27389e-06	1.66106e-05
NOXO1	3.478	11.1425	5.61649e-05	0.000142738
LOC105369761	3.47637	11.1299	1.35598e-05	3.90618e-05
ADAMTSL5	3.46352	11.0312	3.16565e-09	2.17907e-08
LOC100508046	3.46205	11.02	1.44281e-05	4.13672e-05
TNIK	3.45603	10.9741	1.38997e-18	4.57788e-16
HOXD8	3.45282	10.9497	1.89863e-07	8.29572e-07
ATP9B	3.44621	10.8996	1.92428e-12	3.55904e-11
LOC107985201	3.44219	10.8693	3.41505e-10	3.05596e-09
LOC105373591	3.43539	10.8182	5.77116e-09	3.66316e-08
LINC01554	3.43511	10.8161	8.2729e-08	3.91959e-07
HEYL	3.43384	10.8066	3.39481e-06	1.11276e-05
RIPPLY2	3.43355	10.8044	1.12176e-08	6.61212e-08
ATP1A3	3.42567	10.7455	8.93063e-07	3.32644e-06
STEAP1B	3.42509	10.7413	1.59865e-13	4.38189e-12
CTAGE4	3.4237	10.7309	5.18899e-07	2.04546e-06
PCDHGB1	3.41842	10.6917	8.4572e-07	3.1708e-06
NIPAL3	3.41811	10.6894	3.09612e-16	2.56907e-14
LOC112268271	3.4106	10.6339	5.14546e-09	3.31909e-08
LOC112268095	3.40694	10.607	8.08684e-06	2.43847e-05
LOC105370721	3.40401	10.5855	1.56177e-08	8.83484e-08
SOX2	3.4027	10.5758	1.45594e-07	6.53347e-07
MAP3K2-DT	3.40183	10.5695	1.17188e-10	1.19713e-09
MAP3K9	3.40145	10.5667	1.8652e-12	3.4638e-11
ANKRD20A21P	3.4013	10.5656	1.18225e-08	6.91728e-08
CCNJL	3.40083	10.5622	3.87986e-10	3.42324e-09
CFAP57	3.39671	10.532	1.84445e-11	2.41365e-10
NEURL1	3.38975	10.4813	1.25672e-08	7.283e-08
GVQW2	3.38926	10.4778	3.56637e-11	4.26911e-10
HSPB8	3.38843	10.4717	0.000323343	0.000713911
MYH3	3.38673	10.4594	5.07463e-09	3.27804e-08
HOXB1	3.38667	10.459	1.30863e-09	1.00122e-08
FZD3	3.37497	10.3745	1.69721e-14	6.69572e-13
STX17-AS1	3.37466	10.3723	2.77442e-06	9.26752e-06
LOC105369828	3.36821	10.326	5.08042e-10	4.31765e-09
RORA-AS1	3.36522	10.3046	2.78823e-08	1.49046e-07
PDGFRL	3.35198	10.2105	6.4652e-10	5.34763e-09
LOC100130357	3.34662	10.1726	1.96133e-06	6.75038e-06
SLC22A15	3.34317	10.1483	3.845e-08	1.97386e-07
JHY	3.34219	10.1414	2.27079e-10	2.14784e-09
FREM1	3.34129	10.1351	4.20204e-12	6.90443e-11
LOC642484	3.33971	10.124	2.40859e-05	6.59303e-05
ASB3	3.33577	10.0964	6.4917e-06	2.00145e-05
LAMB3	3.33493	10.0905	5.90954e-13	1.30131e-11
NIPSNAP3B	3.3255	10.0248	5.56161e-11	6.30995e-10
HTR7	3.32278	10.0059	7.4983e-11	8.16228e-10
IQGAP2	3.32211	10.0013	2.2507e-08	1.22875e-07
DENND5B-AS1	3.32184	9.99937	3.07224e-05	8.23671e-05
SOBP	3.32119	9.9949	8.71524e-11	9.34214e-10
FAM201B	3.31806	9.97323	1.29983e-05	3.75865e-05
CCDC74B	3.31754	9.9696	6.39534e-11	7.12197e-10
NEO1	3.31714	9.96685	1.06507e-08	6.31264e-08
LRRC37A	3.31691	9.9653	2.01098e-06	6.90046e-06
SOGA3	3.31206	9.93186	5.26162e-14	1.72134e-12
NEFH	3.30238	9.86542	4.61714e-11	5.35149e-10
PTPN20	3.30172	9.86091	5.13812e-10	4.35857e-09
PPP2R2C	3.29983	9.84801	2.1408e-12	3.9013e-11
ELFN1	3.29762	9.83294	5.49332e-10	4.61044e-09
CAMKV	3.29479	9.81364	8.70765e-06	2.60544e-05
NEB	3.29392	9.80777	1.78487e-13	4.77238e-12
BMS1P17	3.29318	9.80269	5.56147e-06	1.73992e-05
BMS1P18	3.29318	9.80269	5.56147e-06	1.73992e-05
LOC105377905	3.29123	9.78949	1.56751e-08	8.86457e-08
FGD6	3.28876	9.77275	4.74877e-17	6.10484e-15
NIPAL1	3.2865	9.75742	2.90195e-11	3.56495e-10
ZBBX	3.28436	9.74298	4.28704e-08	2.17359e-07
HORMAD1	3.284	9.7405	6.46035e-15	2.94099e-13
POPDC3	3.27947	9.70996	8.21824e-16	5.49538e-14
LOC105374715	3.27923	9.70837	4.5626e-06	1.45547e-05
CLCA3P	3.27853	9.70366	6.15237e-05	0.000154976
TCAM1P	3.27777	9.69858	4.79096e-09	3.11908e-08
LOC107987290	3.27558	9.68383	1.39908e-06	4.9971e-06
ABCA1	3.27286	9.66562	7.60656e-16	5.22022e-14
LOC105373703	3.27034	9.64874	3.00605e-07	1.25401e-06
RNF133	3.26425	9.60809	0.000121428	0.000290139
LOC105377413	3.26347	9.6029	6.73953e-06	2.07017e-05
ACOX2	3.26285	9.59878	4.59446e-06	1.46501e-05
NPFFR2	3.26141	9.58922	1.77553e-10	1.73328e-09
RTL5	3.25872	9.57135	2.9383e-08	1.55927e-07
CYP3A5	3.25617	9.55441	1.18954e-10	1.21214e-09
ISL1	3.2525	9.53013	5.64662e-08	2.78117e-07
LFNG	3.2403	9.44988	3.89876e-06	1.26214e-05
FAM237B	3.23829	9.43676	2.08565e-05	5.78274e-05
HOXD3	3.23647	9.42482	1.9474e-07	8.48038e-07
MYO5C	3.22818	9.37084	3.50519e-12	5.85963e-11
LOC105370419	3.22282	9.33609	0.000144924	0.000340795
TMEM88	3.22016	9.31889	7.14898e-08	3.44067e-07
CHD5	3.21985	9.31691	5.9057e-10	4.92952e-09
CRH	3.2182	9.30627	2.54344e-06	8.56176e-06
LYSMD2	3.21695	9.29818	4.51738e-12	7.3302e-11
STK33	3.2164	9.29464	1.96677e-09	1.42644e-08
LOC105370921	3.20967	9.25139	1.70751e-06	5.9611e-06
GRK3	3.19707	9.17095	3.55278e-15	1.79477e-13
SLC16A3	3.19676	9.16895	1.61916e-09	1.20301e-08
OR3A1	3.19162	9.13634	2.2593e-08	1.23262e-07
LOC102724238	3.18487	9.09372	5.24636e-08	2.60676e-07
STK32A-AS1	3.18169	9.0737	1.10281e-05	3.23716e-05
LOC105376678	3.18074	9.06773	1.40175e-05	4.02659e-05
ANKRD20A9P	3.17886	9.05592	1.16257e-05	3.39077e-05
LIN7A	3.17072	9.00499	1.14897e-15	7.23259e-14
FEZF1	3.17031	9.0024	0.000783829	0.00160809
CYTH4	3.16899	8.99418	0.000169942	0.0003956
LOC105379280	3.16468	8.96736	1.76355e-14	6.92336e-13
SERPINB7	3.15951	8.93528	1.20513e-05	3.50593e-05
LOC102725051	3.15802	8.92604	6.93078e-09	4.30585e-08
CYP4F35P	3.15621	8.91487	3.15382e-08	1.65869e-07
LAT2	3.15569	8.91164	1.95519e-10	1.88647e-09
LOC105377508	3.15199	8.8888	3.29871e-08	1.72693e-07
LOC107986222	3.15108	8.88319	0.000184228	0.000426085
LOC105379854	3.14914	8.87127	7.06976e-11	7.76993e-10
LOC101928419	3.1433	8.83545	7.49021e-10	6.08247e-09
SLC2A14	3.13884	8.80815	7.91463e-17	8.95985e-15
F2RL1	3.13729	8.79869	1.94628e-18	5.67173e-16
SMARCE1	3.12347	8.71482	3.31569e-17	4.69209e-15
LOC339975	3.11802	8.68193	2.23692e-05	6.16377e-05
TSHZ3	3.11583	8.66879	1.52317e-07	6.78846e-07
SLC25A27	3.11581	8.66869	8.60082e-10	6.90448e-09
ZNF334	3.11085	8.63889	1.32445e-09	1.01078e-08
GPR161	3.10642	8.61244	2.11596e-12	3.86656e-11
CKMT1B	3.10177	8.58471	1.79416e-06	6.22789e-06
GRB14	3.09489	8.54389	1.873e-09	1.3686e-08
ZDHHC15	3.09379	8.53734	6.67199e-13	1.4431e-11
RNF148	3.08995	8.51467	0.000242671	0.000549281
BCYRN1	3.08489	8.48488	2.80987e-10	2.60319e-09
CCDC137	3.0844	8.482	5.30722e-09	3.40752e-08
LOC105376982	3.07925	8.45177	3.58439e-05	9.46214e-05
LOC102723566	3.07923	8.45161	0.000121176	0.000289613
MGAM	3.07751	8.44156	7.17111e-05	0.000178034
LOC284412	3.07245	8.41199	1.37454e-05	3.95591e-05
PLEKHG3	3.06489	8.36802	3.59767e-11	4.29813e-10
MYOT	3.05861	8.33171	1.44497e-06	5.14892e-06
CCNO	3.05533	8.31278	1.01528e-05	3.00095e-05
CACNA1A	3.04835	8.27264	7.45058e-05	0.000184521
NTSR1	3.0455	8.25635	1.10374e-08	6.51644e-08
BEST3	3.04244	8.23884	6.45864e-09	4.04746e-08
CCDC162P	3.04198	8.23619	3.42227e-08	1.78089e-07
GFI1	3.03987	8.22414	6.64216e-10	5.47663e-09
SERTAD4-AS1	3.03955	8.22235	5.91629e-08	2.90172e-07
POU3F2	3.03633	8.204	9.73709e-09	5.8298e-08
ST3GAL6	3.03124	8.17509	7.22775e-13	1.53377e-11
MSX2	3.02947	8.16511	2.19081e-07	9.42569e-07
ADSSL1	3.02834	8.15873	7.89913e-11	8.54258e-10
MOCOS	3.02546	8.14241	3.09569e-12	5.27163e-11
C22orf39	3.02213	8.12368	2.83265e-09	1.97819e-08
FRG1CP	3.02145	8.11983	2.4016e-12	4.28137e-11
DLX2	3.02131	8.11902	1.49275e-07	6.67403e-07
CHST7	3.01822	8.10167	1.11132e-10	1.15006e-09
CNR1	3.0182	8.10154	2.67866e-08	1.43905e-07
LOC102724420	3.01472	8.08207	1.15811e-08	6.79721e-08
HM13-AS1	3.01263	8.07034	4.11829e-06	1.32545e-05
PROCR	3.01229	8.06843	3.94728e-16	3.07938e-14
PRSS16	3.0036	8.01999	2.85427e-07	1.19588e-06
CD40	2.99788	7.98827	2.99756e-09	2.07353e-08
C3orf84	2.99768	7.98716	3.07094e-08	1.62117e-07
RAB3C	2.99171	7.95414	2.39472e-05	6.56193e-05
LOC100506411	2.98995	7.94445	5.70553e-11	6.44919e-10
TNFRSF11A	2.98827	7.93522	3.02748e-13	7.41537e-12
LOC105369869	2.9833	7.9079	2.72917e-08	1.46446e-07
GLS2	2.98213	7.90151	0.000130469	0.000309795
GLIDR	2.97688	7.87281	1.75015e-13	4.71223e-12
PRDM11	2.97631	7.8697	6.56673e-11	7.28284e-10
GCA	2.97611	7.86864	2.13222e-15	1.1619e-13
PPP1R26	2.97215	7.84707	1.27463e-11	1.76036e-10
HOXA10-AS	2.9718	7.84514	1.65011e-09	1.22252e-08
SHLD2P1	2.96984	7.83449	0.000435192	0.000936955
TNFRSF10A	2.96731	7.82074	1.09105e-14	4.56815e-13
PCDHGA5	2.96721	7.82022	4.78417e-05	0.000123337
LOC101928126	2.95229	7.73975	1.01207e-05	2.9934e-05
LHFPL4	2.95158	7.73595	1.4526e-09	1.09485e-08
LOC112267904	2.94732	7.71313	3.96299e-07	1.60515e-06
CASC9	2.94313	7.69079	2.79676e-08	1.49414e-07
FAM133A	2.94044	7.67644	2.47576e-05	6.75764e-05
ACACB	2.94037	7.67609	1.92881e-09	1.40281e-08
ADGRE5	2.93975	7.6728	2.78754e-11	3.45932e-10
LOC105375350	2.93953	7.67162	5.16811e-07	2.03855e-06
LOC105373106	2.92376	7.5882	7.72715e-07	2.92048e-06
ANKRD6	2.92285	7.58341	3.61542e-10	3.21478e-09
DOCK3	2.91913	7.56391	1.6927e-13	4.57104e-12
HLA-F	2.91751	7.55542	6.39301e-06	1.97469e-05
LINC00626	2.91658	7.55053	3.86327e-10	3.41025e-09
SEC14L5	2.9107	7.51983	3.87441e-05	0.000101605
WDR87	2.9072	7.50163	2.23591e-09	1.59583e-08
PPBPP2	2.90134	7.4712	0.000123476	0.000294687
MCC	2.90025	7.46557	1.44507e-14	5.82336e-13
FAM167A	2.89851	7.45658	4.86972e-09	3.16246e-08
LOC105374216	2.89334	7.42989	1.2906e-09	9.8908e-09
ATP2C2	2.89105	7.41809	2.02704e-10	1.94041e-09
LL0XNC01-250H12.3	2.88644	7.39443	1.84722e-09	1.35209e-08
SLC6A18	2.88627	7.39355	5.49992e-07	2.15407e-06
LOC728673	2.8847	7.38551	7.93045e-09	4.86787e-08
DOK1	2.88326	7.37813	1.5803e-09	1.17797e-08
BIRC3	2.87835	7.3531	1.792e-16	1.72366e-14
TLE6	2.87487	7.33535	1.17093e-06	4.25889e-06
WHAMMP2	2.87437	7.33284	1.41579e-11	1.92588e-10
SERPINA1	2.87304	7.32608	2.96504e-09	2.05571e-08
GPM6A	2.87114	7.31641	5.51258e-11	6.26601e-10
RASSF5	2.86998	7.31053	4.23759e-07	1.70653e-06
PITPNC1	2.86465	7.28358	4.60094e-15	2.22196e-13
LOC105378174	2.86194	7.2699	1.00465e-06	3.70576e-06
COL27A1	2.86115	7.26594	5.58074e-09	3.55465e-08
LOC107985911	2.86062	7.26327	9.22852e-13	1.90358e-11
LOC107986650	2.85874	7.25382	0.000220381	0.000503134
ADGRG6	2.85342	7.22709	1.23526e-17	2.21075e-15
LINC00940	2.85259	7.22294	4.90241e-15	2.33056e-13
LOC112268044	2.85242	7.22211	1.30537e-06	4.69176e-06
PLCXD1_1	2.85013	7.21063	0.0303257	0.0457366
TARSL2	2.84811	7.20057	4.60029e-14	1.53525e-12
LOC145474	2.84512	7.18567	1.5749e-06	5.55131e-06
DNAJC22	2.8358	7.1394	1.44432e-11	1.95739e-10
LINC00649	2.83524	7.13663	2.95453e-06	9.81885e-06
KLHL13	2.83427	7.1318	1.90718e-09	1.38874e-08
ITPKA	2.83312	7.12613	0.00100818	0.00202156
LLGL2	2.83309	7.12598	2.28853e-06	7.76381e-06
JPH1	2.8263	7.09255	5.43571e-11	6.18248e-10
LOC107986273	2.82443	7.08335	3.04876e-10	2.79113e-09
UGT8	2.82227	7.07275	1.42161e-16	1.4498e-14
POTEC	2.82219	7.07233	5.87326e-11	6.61829e-10
LOC105372698	2.821	7.06652	2.46418e-07	1.04784e-06
CCND1	2.81895	7.05647	6.89778e-18	1.49903e-15
LINC01750	2.81579	7.04104	2.95923e-05	7.96648e-05
P2RY14	2.81575	7.04087	7.71361e-07	2.91597e-06
SLC13A3	2.81526	7.03848	4.35864e-10	3.77199e-09
MCOLN2	2.81211	7.02311	6.84577e-13	1.47718e-11
LINC01785	2.80654	6.99606	7.39286e-05	0.000183216
SRGAP2D	2.80355	6.98155	6.00946e-05	0.000151712
SNORD14C	2.80203	6.97422	0.000443306	0.000952514
PRAME	2.80157	6.97198	4.76464e-18	1.11511e-15
LOC105371378	2.79842	6.9568	3.94638e-05	0.0001033
EIF2S3B	2.79828	6.95612	3.01822e-05	8.10139e-05
LINC02251	2.79432	6.93703	1.03877e-08	6.17477e-08
LOC105372795	2.78535	6.89406	0.000849853	0.00173167
HERC2P3	2.78496	6.8922	1.46245e-13	4.08823e-12
ANKRD20A1	2.784	6.88761	1.79843e-05	5.0586e-05
ANKRD20A4	2.78185	6.87732	0.000184308	0.000426216
PCNX2	2.78079	6.8723	2.11246e-12	3.86403e-11
FBXO27	2.7791	6.86424	1.09256e-12	2.19413e-11
LOC105371307	2.77751	6.85668	2.03341e-06	6.97217e-06
BICDL1	2.77622	6.85054	3.92577e-05	0.000102804
GRAMD1B	2.77051	6.82351	5.15832e-12	8.21686e-11
NRIP3	2.76913	6.81697	7.50532e-17	8.78267e-15
PRSS37	2.76773	6.81035	1.21373e-10	1.2323e-09
DUXAP10	2.76659	6.80499	2.18842e-11	2.80348e-10
LSR	2.76265	6.78641	4.71568e-10	4.03774e-09
LINC02825	2.75997	6.77382	1.94042e-05	5.41959e-05
LOC105370108	2.75996	6.7738	9.2459e-09	5.56675e-08
CPEB1	2.75935	6.77089	3.29833e-12	5.54429e-11
HSPG2	2.75783	6.76376	1.54709e-10	1.5374e-09
NTM	2.75666	6.7583	1.08741e-06	3.98129e-06
PLS1	2.75186	6.73584	1.75926e-16	1.70826e-14
HOXB3	2.74899	6.72247	0.000227341	0.000517213
LOC399815	2.74289	6.69409	3.46594e-10	3.09241e-09
IQUB	2.74214	6.6906	1.09937e-07	5.07305e-07
NDRG2	2.74039	6.68249	4.82974e-05	0.000124459
TPK1	2.72628	6.61749	2.64119e-12	4.63159e-11
LOC105379152	2.72608	6.61658	4.04708e-05	0.000105678
SMPDL3A	2.72361	6.60525	4.00604e-14	1.37113e-12
IGSF1	2.71907	6.58448	0.000477804	0.0010198
LINC01140	2.71588	6.56994	1.92135e-10	1.85774e-09
POU6F2	2.71575	6.56934	6.95259e-07	2.66079e-06
ZNF204P	2.71343	6.55879	6.55347e-09	4.09848e-08
APBA2	2.71208	6.55265	1.5128e-09	1.13413e-08
ANKRD20A2	2.71137	6.54942	4.16223e-10	3.62854e-09
LOC105371860	2.70859	6.53682	7.0035e-06	2.14332e-05
NMNAT3	2.70851	6.53645	3.02509e-06	1.00369e-05
CRIP1	2.70648	6.52727	6.42979e-06	1.98538e-05
CTB-1I21.1	2.7058	6.52419	1.22211e-05	3.55191e-05
STPG1	2.70379	6.51513	1.46939e-10	1.46498e-09
PAPLN	2.70264	6.50992	9.67093e-13	1.9814e-11
APOC1	2.70153	6.50491	2.36301e-09	1.67913e-08
KLHL29	2.69962	6.4963	1.14765e-08	6.7473e-08
LOC100132249	2.69864	6.49188	1.05951e-13	3.10954e-12
TNFRSF9	2.69832	6.49046	6.37666e-10	5.28157e-09
FLT4	2.69702	6.48463	9.41978e-07	3.49366e-06
PDCD2L	2.69652	6.48235	2.2417e-14	8.36856e-13
TRNP1	2.69371	6.46975	6.89297e-13	1.48001e-11
MIR2052HG	2.69177	6.46107	0.000133139	0.000315356
ALDH5A1	2.69156	6.46013	3.27517e-10	2.94523e-09
LOC112268150	2.68886	6.44805	4.3448e-11	5.08425e-10
HSD17B14	2.68741	6.44156	9.98734e-06	2.95588e-05
LOC101927989	2.68711	6.4402	8.03966e-05	0.000197902
LOC102723502	2.68682	6.43893	2.84299e-09	1.98441e-08
NKAPP1	2.68448	6.42847	1.29008e-05	3.73225e-05
LOC105379521	2.68431	6.42772	1.19045e-09	9.20813e-09
LOC105375334	2.68188	6.41694	4.11759e-10	3.59477e-09
LOC105369301	2.67758	6.39784	2.56291e-09	1.8071e-08
GCHFR	2.67341	6.37933	4.45591e-06	1.42481e-05
B4GALT6	2.66802	6.35555	3.56144e-15	1.79477e-13
MPZL3	2.66724	6.35212	6.54865e-10	5.41284e-09
SLCO1A2	2.66707	6.3514	7.45565e-08	3.57226e-07
LOC107984318	2.66375	6.3368	0.000995225	0.00199822
ZNF836	2.66098	6.32464	1.06093e-06	3.89448e-06
NRG2	2.65986	6.31972	4.68833e-08	2.35773e-07
ZNF800	2.6596	6.31858	2.12676e-10	2.02209e-09
TC2N	2.65741	6.30898	3.73168e-05	9.81638e-05
LOC646548	2.65487	6.29792	0.000149724	0.000351538
NPY6R	2.6544	6.29584	0.000487181	0.00103799
TMEM182	2.65412	6.29464	8.58304e-10	6.89628e-09
KIAA0408	2.65169	6.28405	7.81836e-11	8.46525e-10
INAFM2	2.64535	6.25648	2.73104e-12	4.76643e-11
ARHGEF26	2.64501	6.255	1.98947e-13	5.22039e-12
SMCO3	2.64415	6.25129	4.81119e-08	2.41419e-07
ZNF280B	2.64093	6.23733	5.62603e-12	8.79308e-11
LOC101928978	2.6385	6.22684	6.66091e-05	0.000166363
KCNN2	2.63532	6.21313	2.75879e-06	9.2187e-06
SNHG27	2.63473	6.21058	0.000222739	0.000508072
GABRG1	2.6345	6.20961	0.000975065	0.00196141
THEM4	2.63367	6.20603	3.32191e-13	8.03198e-12
NBPF6	2.6333	6.20443	2.47523e-11	3.12701e-10
SEMA6B	2.62737	6.17897	6.71643e-08	3.2548e-07
HS3ST3A1	2.62557	6.17129	2.70348e-13	6.76055e-12
LOC101928045	2.62328	6.16149	5.66621e-05	0.000143802
GABBR1	2.61947	6.14524	1.84703e-09	1.35209e-08
SH3BGRL2	2.61924	6.14427	1.97617e-14	7.59474e-13
LOC107987052	2.61689	6.13427	9.26536e-05	0.000225971
CXorf49	2.61146	6.1112	2.84814e-06	9.49641e-06
VEPH1	2.60649	6.09021	1.01108e-06	3.72799e-06
LOC107986249	2.60524	6.08494	0.000114244	0.00027434
HAGLR	2.60234	6.0727	0.000144723	0.00034041
CCNB3	2.60042	6.06461	6.71137e-07	2.58091e-06
LOC103908605	2.5986	6.057	9.72459e-05	0.00023648
CORIN	2.59679	6.04939	2.02662e-05	5.63448e-05
PAPSS2	2.5942	6.03856	9.97545e-16	6.34501e-14
CNNM1	2.59307	6.03381	5.63731e-08	2.77832e-07
MTUS1	2.59032	6.02233	9.84626e-09	5.88937e-08
CCDC182	2.58793	6.01236	1.4687e-08	8.37324e-08
CROT	2.587	6.00849	2.84606e-14	1.01872e-12
DDX12P	2.58138	5.98512	2.75647e-12	4.80606e-11
LOC105373637	2.57571	5.96163	1.31828e-09	1.00733e-08
DNAI1	2.57543	5.96047	0.000274821	0.000614208
NUDT13	2.57375	5.95353	2.16813e-08	1.18693e-07
CLTRN	2.57286	5.9499	0.000111352	0.000268099
STX1A	2.57261	5.94887	1.74088e-11	2.30469e-10
SLC22A4	2.5719	5.94591	1.09701e-06	4.00999e-06
LOC105375386	2.57109	5.94256	0.000332404	0.000731706
GOLGA8J	2.56983	5.9374	1.18226e-05	3.44598e-05
NMRK1	2.56365	5.91201	1.34918e-09	1.0275e-08
ENGASE	2.56298	5.90926	4.55706e-09	2.99026e-08
ULBP1	2.55368	5.87131	7.10644e-12	1.06948e-10
LOC107985942	2.54867	5.85094	5.09535e-07	2.01202e-06
LOC101929380	2.54811	5.84868	5.01382e-05	0.000128694
HTR1D	2.54176	5.82298	1.9685e-09	1.42712e-08
LOC107985423	2.54174	5.8229	2.27312e-08	1.23942e-07
ZNF114	2.54169	5.8227	1.17178e-10	1.19713e-09
LINC00871	2.54056	5.81815	1.20648e-09	9.32049e-09
PTENP1	2.53984	5.81526	0.000149437	0.000350911
LOC107984537	2.53958	5.81421	2.19226e-05	6.04948e-05
PLCH1	2.53313	5.78826	2.22852e-07	9.57439e-07
HOXA6	2.52765	5.76633	4.52169e-05	0.000117066
DOCK2	2.52623	5.76065	4.58883e-11	5.32544e-10
RPS6KA6	2.51801	5.72793	9.57188e-09	5.74407e-08
LOC107987366	2.51781	5.72712	1.49419e-12	2.88944e-11
RNA28SN3	2.51643	5.72163	1.85665e-13	4.93607e-12
ABCG2	2.51051	5.69823	1.06479e-09	8.33878e-09
SP5	2.5084	5.68991	0.000418574	0.000904482
LOC102724880	2.50521	5.67734	7.40744e-05	0.000183527
DDX11L2	2.49905	5.65314	3.71969e-08	1.91762e-07
C2orf88	2.49726	5.64612	2.28284e-10	2.15812e-09
LOC112268056	2.49687	5.64461	3.59367e-05	9.48424e-05
SLC35F2	2.49496	5.63713	2.12127e-16	1.95714e-14
CYP39A1	2.49292	5.62917	9.71038e-06	2.87858e-05
LINC02456	2.49216	5.62621	2.03765e-05	5.65932e-05
LOC107985705	2.49099	5.62164	6.64211e-05	0.000165945
SLC25A21	2.49085	5.62109	3.86694e-05	0.000101453
SHLD2P3	2.48718	5.60682	1.55478e-09	1.16131e-08
PPP1R13B	2.48221	5.58754	7.53194e-11	8.18913e-10
SPHK1	2.48069	5.58166	6.12086e-05	0.000154204
PDGFB	2.4794	5.57665	8.91114e-08	4.19584e-07
GPER1	2.47262	5.55051	4.36464e-05	0.00011329
SMLR1	2.47146	5.54604	1.05035e-05	3.09611e-05
LINC02088	2.47016	5.54103	1.76196e-05	4.96443e-05
MYO5B	2.46683	5.52827	4.97043e-12	7.95226e-11
GTF2IP23	2.4588	5.49758	2.66101e-05	7.22224e-05
MBNL3	2.45635	5.48826	1.97753e-10	1.904e-09
GPRC5D	2.44798	5.45653	8.06629e-07	3.03671e-06
FUT4	2.44653	5.45102	2.55838e-11	3.21206e-10
LOC112268021	2.44601	5.44907	7.2244e-09	4.46753e-08
ZMAT1	2.44543	5.44689	1.16225e-09	9.02075e-09
VSIG10	2.44413	5.44197	3.36427e-15	1.71072e-13
RUNDC3B	2.44144	5.43183	5.41508e-09	3.46351e-08
KCNJ8	2.43972	5.42536	0.000129092	0.000306845
ZNF781	2.43846	5.42061	1.5288e-11	2.05208e-10
TSPYL5	2.43772	5.41785	3.89591e-16	3.05235e-14
WHAMMP3	2.43494	5.4074	2.77611e-11	3.44831e-10
LOC105376156	2.4321	5.39679	2.45117e-10	2.30413e-09
ZC3H12B	2.43152	5.39461	2.6059e-11	3.26722e-10
ULBP2	2.42987	5.38844	3.47263e-08	1.80452e-07
C2orf27A	2.42716	5.37833	6.1291e-12	9.46465e-11
LOC106699570	2.42644	5.37565	0.000109742	0.000264607
ITGB6	2.42439	5.368	8.57622e-05	0.000210146
HEY2	2.42407	5.36683	1.48998e-05	4.25927e-05
BAIAP2L1	2.42384	5.36599	2.12278e-16	1.95714e-14
LOC101927345	2.42339	5.36428	5.01283e-07	1.98429e-06
CFHR3	2.42275	5.36192	0.000332693	0.000732254
TAF1A-AS1	2.42208	5.35942	4.68165e-05	0.000120916
ADGRG1	2.42132	5.35662	0.000272483	0.000609431
PRDM6	2.41765	5.34301	6.71131e-09	4.18569e-08
FRG1DP	2.41732	5.34177	6.13136e-12	9.46465e-11
LOC105379203	2.41286	5.3253	1.05183e-05	3.09922e-05
SERPINB9	2.41115	5.31899	9.5146e-11	1.00748e-09
LOC112268449	2.41012	5.31518	5.20224e-05	0.000133063
LOC100506124	2.40814	5.30789	2.15535e-07	9.29066e-07
SGK3	2.40762	5.306	1.14863e-12	2.28413e-11
TARID	2.40755	5.30574	0.000295622	0.000657567
WNT3	2.40407	5.29295	3.70627e-11	4.41344e-10
LOC107985664	2.40252	5.28727	3.56458e-05	9.41817e-05
OTULINL	2.4022	5.28608	5.89442e-12	9.16547e-11
TSACC	2.402	5.28535	6.96213e-05	0.000173388
SH3GL3	2.40131	5.28283	0.000398659	0.000864923
EHHADH	2.40085	5.28114	4.50746e-11	5.25103e-10
CLGN	2.39929	5.27542	1.01891e-11	1.46228e-10
GVINP1	2.39799	5.27068	2.7034e-05	7.33073e-05
SCGB1B2P	2.39739	5.26848	9.00139e-10	7.19756e-09
SCN2A	2.39515	5.26031	1.64601e-06	5.77512e-06
LOC105375144	2.39146	5.24688	2.86781e-06	9.55569e-06
LOC107984125	2.39011	5.24196	2.33911e-05	6.42403e-05
LOC105373608	2.38894	5.23773	1.76732e-08	9.87527e-08
LINC00189	2.38776	5.23345	3.15446e-05	8.42744e-05
ATP1B1	2.38321	5.21695	1.35721e-15	8.28625e-14
FAM24B-CUZD1	2.38159	5.2111	9.93173e-06	2.94086e-05
CATSPER1	2.37716	5.19515	0.00034886	0.000764978
GNAL	2.37615	5.19148	1.14873e-10	1.18097e-09
LOC105369626	2.37402	5.18384	0.00347569	0.00627833
PCDHGA4	2.3685	5.16405	7.61165e-06	2.30815e-05
CGNL1	2.36767	5.16108	8.83384e-09	5.35575e-08
LOC112268121	2.36667	5.15751	3.83281e-06	1.24321e-05
STXBP2	2.36545	5.15314	1.71043e-09	1.26055e-08
FMN1	2.36538	5.15288	5.18121e-12	8.22461e-11
NUDT7	2.36291	5.14407	1.04984e-11	1.49057e-10
ZNF780B	2.36284	5.14381	6.39342e-15	2.9178e-13
RAG1	2.36146	5.13891	1.2189e-07	5.5739e-07
FAM135A	2.36005	5.1339	7.4155e-16	5.1083e-14
SORD2P	2.3571	5.12341	0.000778387	0.00159836
ZNF540	2.35633	5.12066	1.04397e-09	8.19332e-09
GALM	2.35411	5.11278	7.64998e-10	6.19292e-09
CARD8-AS1	2.35196	5.10516	1.16007e-10	1.18972e-09
TAS2R4	2.35064	5.10051	5.13041e-05	0.000131447
LOC440570	2.3491	5.09508	7.00388e-05	0.000174309
MEGF10	2.34798	5.09109	4.68323e-08	2.35581e-07
CPED1	2.34712	5.08809	0.000263019	0.000589927
ICAM4	2.34604	5.08426	0.000223493	0.000509665
GXYLT1P3	2.34585	5.08359	5.19464e-05	0.000132906
LOC105373715	2.34447	5.07875	1.05129e-07	4.8746e-07
LOC105370421	2.34406	5.07731	1.95293e-05	5.4495e-05
CCDC157	2.34374	5.07616	0.000274735	0.000614092
SH2D3A	2.33878	5.05876	0.000313758	0.000694009
HYDIN	2.33385	5.04148	1.39975e-07	6.31082e-07
LINC01147	2.33256	5.03697	1.52161e-09	1.1398e-08
LOC102723347	2.32802	5.02116	3.579e-07	1.46326e-06
LOC107985525	2.32698	5.01755	9.81926e-05	0.000238619
PHLDB3	2.32411	5.00758	1.22163e-06	4.42728e-06
C18orf61	2.32312	5.00414	2.83931e-07	1.19016e-06
CCEPR	2.32245	5.00181	2.5534e-05	6.955e-05
LOC101928377	2.3195	4.99159	7.24019e-06	2.20798e-05
ARHGAP22	2.31821	4.98715	3.54927e-08	1.83963e-07
ASRGL1	2.30892	4.9551	5.26396e-10	4.44466e-09
FLJ43315	2.30761	4.95062	1.61876e-06	5.69043e-06
LOC105374200	2.30713	4.94898	6.02597e-05	0.000152065
LOC100507506	2.3064	4.94647	8.30107e-05	0.000203897
LOC105369844	2.30575	4.94426	1.67434e-05	4.73804e-05
MAML3	2.30199	4.93138	1.7471e-06	6.08652e-06
RASSF2	2.29926	4.92204	2.54211e-06	8.55889e-06
LOC107984858	2.29784	4.9172	1.26064e-06	4.55161e-06
ST8SIA5	2.29643	4.91242	2.19464e-09	1.57172e-08
LOC112268008	2.29391	4.90383	1.0434e-06	3.83631e-06
LOC105379170	2.29347	4.90233	2.15293e-06	7.33858e-06
LINC02369	2.29271	4.89977	1.98826e-05	5.53627e-05
SAXO2	2.29204	4.89747	0.000250814	0.000565399
ZSWIM5	2.2856	4.87566	1.77892e-08	9.9279e-08
PCDHA11	2.28495	4.87347	0.000269676	0.000603744
MSANTD4	2.28445	4.87178	2.52922e-15	1.34218e-13
LOC105377771	2.28426	4.87114	9.65047e-06	2.86361e-05
LOC101928295	2.28414	4.87074	3.81625e-08	1.96241e-07
SLC44A5	2.2834	4.86824	7.77981e-08	3.70908e-07
TPTE2P6	2.28149	4.8618	0.000559646	0.00117958
INSYN2B	2.27954	4.85524	7.1702e-12	1.07641e-10
KLF2	2.27778	4.84931	1.60334e-09	1.19319e-08
PLAAT3	2.27748	4.84832	5.34728e-09	3.42989e-08
LOC105377457	2.27489	4.83961	1.0576e-06	3.88306e-06
MCIDAS	2.27132	4.82764	3.75153e-08	1.9324e-07
LOC107986813	2.26745	4.8147	1.74303e-10	1.70612e-09
DPY19L2P4	2.26408	4.80349	3.80397e-10	3.36605e-09
LOC388436	2.26398	4.80314	0.000254249	0.000572436
LOC79999	2.26398	4.80314	0.000254249	0.000572436
ANGPT1	2.26107	4.79345	5.71566e-14	1.85328e-12
LOC105374325	2.25885	4.78609	0.000850807	0.00173329
LVRN	2.25762	4.78203	3.97602e-09	2.64705e-08
NOSTRIN	2.25722	4.78069	3.68515e-05	9.70821e-05
LOC105371064	2.25684	4.77943	0.000154418	0.000361908
BEND7	2.2563	4.77766	1.17143e-10	1.19713e-09
KIF5A	2.25453	4.7718	3.20943e-10	2.90122e-09
TTC21B	2.25433	4.77113	1.43089e-15	8.64929e-14
LOC105374352	2.25263	4.76552	2.77981e-08	1.4877e-07
PPL	2.24247	4.73207	1.70322e-09	1.25829e-08
ITPRID2	2.2376	4.71611	3.29816e-16	2.68785e-14
LOC105371967	2.23466	4.70651	8.03344e-07	3.02684e-06
LOC105373636	2.23385	4.70388	0.000622776	0.00130092
LOC729291	2.22587	4.67793	1.08655e-07	5.02534e-07
ALG10	2.22426	4.67271	1.9043e-15	1.06309e-13
ZNF852	2.21868	4.65466	1.45243e-15	8.72018e-14
LOC101927974	2.21791	4.65218	2.07116e-06	7.09096e-06
LOC100506473	2.21734	4.65034	2.42026e-11	3.0618e-10
CSRNP3	2.21692	4.64901	7.8962e-06	2.3873e-05
HIST1H3G	2.21463	4.64162	1.64284e-09	1.21762e-08
LOC102723324	2.21368	4.63857	6.30639e-08	3.06913e-07
LOC105371453	2.21263	4.63519	1.23708e-07	5.64829e-07
TMCO4	2.20867	4.62248	6.55353e-09	4.09848e-08
SPTBN4	2.20676	4.61638	0.000557962	0.0011763
LOC105375417	2.20656	4.61575	0.00277091	0.00508985
LOC105375151	2.20503	4.61084	0.000316072	0.000698957
LOC101927687	2.20412	4.60793	0.000251105	0.000565916
YJEFN3	2.2037	4.60658	0.000121672	0.000290685
MKRN9P	2.20328	4.60526	0.000133664	0.000316477
LOC101927613	2.2031	4.60468	2.13049e-06	7.26954e-06
GRIA2	2.20211	4.60151	0.000155015	0.000363121
GDAP1	2.20012	4.59518	4.36416e-14	1.47533e-12
SPDYE10P	2.19836	4.58957	0.000328404	0.0007236
CCDC148	2.19706	4.58545	6.09902e-08	2.97933e-07
LOC105375124	2.19562	4.58086	3.18078e-05	8.4903e-05
PCDHACT	2.1945	4.57732	4.33025e-08	2.19336e-07
TNFRSF25	2.19161	4.56816	5.65627e-05	0.00014359
LOC105370855	2.19002	4.5631	1.88438e-06	6.51625e-06
NEFL	2.18576	4.54968	0.00133896	0.00262008
NOXRED1	2.17858	4.52708	1.01086e-07	4.70388e-07
ALG10B	2.17742	4.52345	1.04806e-14	4.40836e-13
PCDHB14	2.17577	4.51827	2.02193e-10	1.93684e-09
FAM66C	2.17509	4.51615	9.5396e-05	0.000232287
CLDN10	2.17382	4.51218	8.7897e-05	0.000215002
LOC105372097	2.17373	4.51188	5.14771e-07	2.03137e-06
PLPPR5	2.1725	4.50803	0.00044708	0.000959718
PHC1	2.17222	4.50716	1.98944e-14	7.61367e-13
LOC101929572	2.16571	4.48686	2.30298e-05	6.3305e-05
ARHGAP4	2.16269	4.47748	2.28799e-07	9.80223e-07
LOC107984115	2.1597	4.46822	4.08768e-05	0.000106671
LOC728485	2.15504	4.45381	6.44509e-08	3.13163e-07
LOC112268250	2.15466	4.45263	2.96286e-05	7.97286e-05
ARHGAP5-AS1	2.15428	4.45147	0.00124974	0.00246212
GOLGA8N	2.15419	4.45118	2.72475e-05	7.38205e-05
ABCB4	2.15326	4.44832	0.000217845	0.000497843
ZC2HC1C	2.15205	4.4446	6.29043e-08	3.063e-07
HMMR-AS1	2.15186	4.44399	0.000604479	0.00126633
SHISA6	2.15002	4.43833	6.73504e-06	2.06914e-05
WDR73	2.14968	4.43729	3.16959e-06	1.04631e-05
GABRA1	2.14605	4.42616	0.000623576	0.0013023
WNT9A	2.14559	4.42473	3.07578e-05	8.245e-05
KCNJ3	2.14512	4.42329	1.24671e-05	3.61652e-05
TBX1	2.14453	4.42149	1.44442e-05	4.14061e-05
BAIAP2	2.13997	4.40754	1.17213e-08	6.8625e-08
PKP4	2.13864	4.40347	8.00636e-16	5.43331e-14
MICALL2	2.13702	4.39854	2.18237e-06	7.43128e-06
LOC107985780	2.13505	4.39252	1.77187e-11	2.33373e-10
PLEKHH1	2.13414	4.38975	7.08774e-11	7.78032e-10
IL1RAPL1	2.13142	4.38148	1.7333e-05	4.88973e-05
TWF1	2.13125	4.38098	9.30338e-16	6.03995e-14
SMG9	2.12994	4.377	4.07093e-14	1.38906e-12
FAXC	2.12902	4.37421	1.04328e-11	1.48691e-10
PCDHAC2	2.12534	4.36306	8.38353e-08	3.96583e-07
TENT5D	2.12243	4.35426	9.48595e-06	2.81846e-05
PAIP2B	2.12034	4.34798	6.1867e-06	1.91583e-05
LOC100134317	2.11922	4.3446	0.000169355	0.000394485
PHACTR1	2.11804	4.34105	6.00107e-08	2.93935e-07
XKR6	2.11504	4.33202	1.15661e-07	5.31034e-07
LOC107986018	2.11014	4.31734	6.34923e-06	1.96283e-05
RNF125	2.10979	4.31629	1.57635e-11	2.11124e-10
ZFP30	2.1083	4.31183	2.3588e-15	1.26276e-13
EXOSC10-AS1	2.10646	4.30634	0.00118888	0.0023511
C7orf31	2.1063	4.30584	4.14584e-05	0.000108102
SLC16A11	2.10495	4.30182	5.49387e-09	3.50666e-08
MYO18B	2.10311	4.29636	1.02184e-05	3.01693e-05
ANKRD20A12P	2.10011	4.28743	9.77847e-09	5.85266e-08
LOC107986368	2.10005	4.28723	0.00175074	0.00334587
AASS	2.0982	4.28176	7.57772e-14	2.37683e-12
LOC112268318	2.09783	4.28066	1.10186e-09	8.59593e-09
EFCAB11	2.09503	4.27236	2.85863e-13	7.07105e-12
ZDHHC23	2.09446	4.27067	1.03621e-14	4.3787e-13
LOC100507395	2.09419	4.26988	9.1126e-07	3.38592e-06
LOC107987222	2.09329	4.26719	4.73033e-05	0.000122035
LOC105379499	2.09216	4.26385	3.39139e-08	1.76676e-07
LOC102723340	2.08995	4.25734	1.04223e-05	3.07465e-05
ZNF30	2.08844	4.25289	4.35359e-12	7.12778e-11
SAMD5	2.0876	4.2504	1.1136e-11	1.56858e-10
LOC105376981	2.08728	4.24947	7.15901e-05	0.000177782
GLB1L2	2.08113	4.23139	1.56883e-10	1.55393e-09
LOC105369850	2.07888	4.22479	0.000101574	0.00024618
TACR3	2.07725	4.22003	0.00029744	0.000660804
CHRNA3	2.07685	4.21886	0.000155745	0.00036469
SLC17A8	2.0767	4.21841	0.000938012	0.00189334
LOC100130172	2.07376	4.20982	1.01332e-05	2.99662e-05
SPTBN5	2.07272	4.20679	0.00111158	0.00220923
LOC102724858	2.07252	4.20621	2.20408e-05	6.07878e-05
F3	2.06741	4.19134	1.83387e-07	8.04356e-07
PLCB4	2.06653	4.18878	5.44141e-15	2.56013e-13
LOC107986367	2.0663	4.18812	0.0035296	0.00636626
USP43	2.06497	4.18426	5.0173e-09	3.2456e-08
SKAP2	2.06463	4.18325	8.02653e-13	1.68308e-11
LOC105370563	2.06202	4.1757	0.000402545	0.00087222
PPP1R26-AS1	2.0611	4.17305	0.00032383	0.000714902
ZNF804B	2.05982	4.16934	3.80971e-06	1.2366e-05
BTNL9	2.05939	4.1681	4.58609e-10	3.94157e-09
DSCR9	2.05861	4.16585	0.000136765	0.000323232
LCT	2.0574	4.16236	0.000971363	0.00195461
LOC100288175	2.05583	4.15783	1.50193e-06	5.32453e-06
LOC107985164	2.05238	4.14791	7.14353e-06	2.18105e-05
WWC1	2.05181	4.14624	3.44429e-13	8.29353e-12
LONRF3	2.05091	4.14366	5.66194e-13	1.25283e-11
LOC105379547	2.05072	4.14313	2.17498e-08	1.18982e-07
LINC01721	2.04942	4.13939	0.000304156	0.000674486
LOC105369846	2.04898	4.13812	0.000133882	0.000316951
TAS2R5	2.04872	4.13738	0.000468935	0.00100204
SESN3	2.04861	4.13707	3.45972e-10	3.08837e-09
LOC101928504	2.04849	4.13672	8.25361e-07	3.10115e-06
LOC107986401	2.04746	4.13378	0.000457264	0.000979161
FAM184A	2.04597	4.1295	4.80146e-12	7.75669e-11
TNFRSF10D	2.04373	4.1231	1.13678e-10	1.17044e-09
GPRASP1	2.04221	4.11877	6.86369e-10	5.62878e-09
MAGI1-IT1	2.04108	4.11554	5.96782e-05	0.000150723
NIPBL-DT	2.03713	4.10429	1.57911e-12	3.00592e-11
LOC107984397	2.03585	4.10064	0.00117331	0.00232307
RND1	2.03491	4.09798	0.00211607	0.00397376
LOC107985939	2.03209	4.08996	2.7167e-06	9.09637e-06
LOC107987128	2.03136	4.08789	5.05829e-07	1.99825e-06
RGS9BP	2.03115	4.08731	1.75684e-05	4.95077e-05
OGN	2.02977	4.08341	1.83744e-07	8.05727e-07
LOC102723382	2.02944	4.08245	8.00467e-08	3.80139e-07
PI15	2.02936	4.08223	8.46536e-07	3.17321e-06
KRT15	2.02918	4.08172	1.6216e-07	7.19027e-07
TP73	2.02883	4.08075	3.03341e-06	1.0059e-05
BMP8B	2.02858	4.08003	2.60701e-06	8.75478e-06
IFITM2	2.02808	4.07861	3.23315e-07	1.33623e-06
LANCL1-AS1	2.02689	4.07527	0.000326108	0.000719234
MMP1	2.02687	4.0752	2.13223e-13	5.50549e-12
INTS4P1	2.02456	4.06868	0.000225806	0.000514235
STEAP3-AS1	2.0244	4.06822	5.18259e-06	1.63625e-05
NAALAD2	2.02374	4.06636	6.05846e-10	5.0386e-09
LOC105370569	2.01992	4.05562	1.50524e-06	5.33453e-06
CA1	2.01908	4.05324	0.000322502	0.000712401
BMP8A	2.0163	4.04544	3.88179e-07	1.57436e-06
LINC00943	2.01585	4.0442	6.17857e-11	6.91538e-10
RHBDF2	2.01408	4.03922	1.65313e-06	5.79564e-06
KCNN4	2.00627	4.01743	5.08311e-10	4.31792e-09
ALS2CL	2.00431	4.01198	0.00101627	0.00203621
GIPR	2.00277	4.0077	2.56067e-05	6.97167e-05
SNORD97	2.00171	4.00474	0.00335927	0.00608187
LOC399975	2.00084	4.00233	2.54868e-11	3.20428e-10
CBLN2	1.99628	3.98971	1.03443e-07	4.80499e-07
TYW1B	1.99625	3.98963	7.92122e-09	4.86384e-08
NT5DC1	1.99527	3.98691	3.87901e-15	1.91382e-13
LINC00965	1.99509	3.98642	4.60942e-10	3.95977e-09
FAM95C	1.99075	3.97444	2.77516e-08	1.48642e-07
LOC102724078	1.9901	3.97263	0.000493709	0.00105116
DLC1	1.98991	3.97212	7.51891e-15	3.33961e-13
LOC105377855	1.98731	3.96497	2.07299e-07	8.96738e-07
PLEKHO2	1.98698	3.96406	5.40478e-10	4.54255e-09
CASTOR2	1.98634	3.9623	1.58405e-10	1.56731e-09
ZCWPW1	1.98489	3.95832	2.68805e-11	3.35639e-10
FAM27E2	1.98155	3.94918	0.000192996	0.000445022
NEMP2	1.98073	3.94694	2.34933e-12	4.20461e-11
INTS4P2	1.98034	3.94586	0.00648123	0.0111334
ARHGEF6	1.97994	3.94477	5.70529e-11	6.44919e-10
SLC10A5	1.9795	3.94358	3.61047e-05	9.52445e-05
LOC100130111	1.97684	3.9363	2.54954e-07	1.08061e-06
EGFL7	1.97508	3.93149	8.62564e-06	2.58218e-05
LNCRNA-ATB	1.97386	3.92817	4.48659e-07	1.7973e-06
HRK	1.97331	3.92667	3.34055e-08	1.74662e-07
ELOVL2-AS1	1.97327	3.92656	1.80978e-05	5.08661e-05
LOC107986642	1.97202	3.92317	3.24613e-06	1.06771e-05
SCOC-AS1	1.968	3.91226	0.00031973	0.000706862
LOC105373581	1.9678	3.91172	5.99497e-08	2.93715e-07
UNC80	1.96722	3.91014	4.63071e-05	0.000119651
MKNK1-AS1	1.96528	3.90488	0.000446896	0.000959437
SMIM10L1	1.96496	3.90403	2.54205e-14	9.22566e-13
MYRIP	1.96479	3.90357	0.00234206	0.00435912
LOC102724410	1.96476	3.90347	0.00456766	0.00805707
MANEAL	1.96278	3.89813	2.64025e-08	1.42051e-07
GXYLT1	1.96007	3.8908	3.21795e-14	1.12752e-12
PRKCQ	1.95958	3.88949	0.000204885	0.00047047
LOC441242	1.95839	3.88628	4.39419e-08	2.22266e-07
LOC105371413	1.95542	3.8783	0.00110145	0.0021902
NDRG4	1.95169	3.86827	7.34934e-07	2.79418e-06
LOC641367	1.95141	3.86751	5.30541e-05	0.000135398
SCN1A	1.95138	3.86743	0.000990229	0.0019895
LOC107984120	1.94784	3.85796	5.35206e-14	1.7478e-12
PCDHB17P	1.94772	3.85763	0.00169355	0.00324609
LOC283028	1.94758	3.85726	1.56172e-07	6.94329e-07
LOC107986930	1.94691	3.85547	3.25167e-06	1.06934e-05
ARL17A	1.94634	3.85395	1.47695e-13	4.10376e-12
WSCD1	1.94558	3.85193	5.06891e-05	0.00012998
TMOD1	1.94476	3.84974	4.97402e-05	0.000127852
VDR	1.94475	3.84972	4.79972e-12	7.75669e-11
LOC105373467	1.94288	3.84473	2.50801e-05	6.84055e-05
LINC02537	1.94194	3.84223	7.74895e-07	2.9275e-06
EMBP1	1.94094	3.83956	1.64768e-08	9.26062e-08
SBF2-AS1	1.94091	3.83948	1.53989e-09	1.15207e-08
LOC105372130	1.94005	3.83719	9.94634e-07	3.67254e-06
RAPGEF4	1.94002	3.83712	3.55765e-07	1.45584e-06
SEPSECS-AS1	1.93849	3.83305	8.79502e-06	2.63029e-05
CALHM4	1.93848	3.83302	0.00147033	0.00285663
PA2G4P4	1.93741	3.83018	5.56817e-08	2.74846e-07
LOC105374209	1.93738	3.83011	0.000152156	0.000356927
SERTAD4	1.93714	3.82946	9.81907e-09	5.87503e-08
FAM241B	1.93643	3.82756	8.4958e-07	3.18396e-06
LOC107987014	1.93571	3.82566	9.66141e-05	0.000235096
LHX6	1.93438	3.82215	0.000656345	0.0013648
ZSCAN31	1.93233	3.81672	3.7674e-09	2.53124e-08
SH2B3	1.93208	3.81606	6.82489e-15	3.06114e-13
ECT2L	1.93201	3.81586	2.34896e-06	7.95848e-06
FRG1JP	1.9313	3.81399	6.86438e-09	4.26948e-08
ZNF862	1.93119	3.8137	1.88631e-08	1.04664e-07
LOC105375426	1.93107	3.81338	0.00163652	0.00314769
SYCP2	1.9299	3.81029	3.00855e-14	1.0685e-12
LINC01108	1.9269	3.80238	2.11362e-08	1.16008e-07
CKB	1.92553	3.79876	8.36287e-09	5.0922e-08
C12orf60	1.92505	3.79751	4.24396e-10	3.68922e-09
CLCA4-AS1	1.92485	3.79697	0.000125623	0.00029938
C3orf35	1.9214	3.78791	8.94534e-10	7.15588e-09
LOC101929356	1.9174	3.77743	2.20776e-08	1.20667e-07
PLEKHN1	1.91729	3.77714	0.000259744	0.00058373
HERC2P7	1.91669	3.77557	7.12544e-05	0.000177045
LOC105375689	1.91662	3.77538	0.00037886	0.000825703
RUNX1-IT1	1.9159	3.7735	3.86251e-05	0.00010138
DGKE	1.91463	3.77018	2.66693e-13	6.69668e-12
LOC105370774	1.9145	3.76984	0.00190184	0.00360594
MTHFS	1.91244	3.76446	3.18693e-11	3.87076e-10
MANSC1	1.91166	3.76242	1.40439e-09	1.06466e-08
LOC107987091	1.91054	3.7595	0.000457479	0.000979395
LOC101927420	1.90753	3.75166	9.08362e-07	3.37653e-06
LOXL3	1.90742	3.75137	4.34159e-07	1.74533e-06
LOC642846	1.9064	3.74872	5.17837e-10	4.3866e-09
LOC105373716	1.90547	3.74631	1.45878e-07	6.543e-07
ABCC6P2	1.90534	3.74598	0.0002896	0.000645106
LOC105369477	1.90482	3.74463	3.06141e-10	2.80056e-09
LOC105373786	1.90268	3.73907	0.000295626	0.000657567
APBB2	1.90194	3.73716	4.25689e-15	2.07225e-13
TTC3P1	1.89848	3.7282	4.74731e-07	1.89136e-06
LINC00539	1.89644	3.72294	8.2693e-09	5.04027e-08
LOC112268302	1.89631	3.7226	0.00164975	0.00316879
ZNF165	1.89565	3.72089	6.81658e-09	4.24264e-08
ISOC1	1.89429	3.7174	2.24477e-13	5.76339e-12
ATP10D	1.89406	3.71679	1.29105e-13	3.66535e-12
LOC101930112	1.89205	3.71162	6.35472e-07	2.45566e-06
LOC107984007	1.89068	3.7081	1.52854e-08	8.66567e-08
NSUN7	1.88626	3.69676	5.2092e-07	2.05209e-06
OMD	1.88425	3.69161	3.3361e-07	1.37318e-06
GCSAM	1.88288	3.6881	1.76736e-06	6.14765e-06
LOC107987401	1.88252	3.68718	1.04523e-12	2.11069e-11
NME9	1.87807	3.67584	9.1346e-09	5.51064e-08
PROX2	1.87571	3.66983	5.72628e-07	2.23314e-06
BARHL2	1.87571	3.66982	0.00868229	0.0145636
RAB39A	1.87145	3.659	1.60583e-11	2.14443e-10
MYO7A	1.8685	3.65153	0.00125764	0.00247554
DENND2C	1.86833	3.65109	1.47264e-08	8.39048e-08
LIPE	1.8678	3.64976	0.00688831	0.0117817
ELMOD1	1.86764	3.64936	3.90787e-09	2.61025e-08
LOC107984492	1.86699	3.6477	4.15927e-06	1.33769e-05
RFLNA	1.86676	3.64712	1.18432e-11	1.65289e-10
TBC1D21	1.86577	3.64463	0.000256445	0.000577167
SLC4A8	1.86517	3.64312	4.98472e-13	1.13521e-11
LOC101927817	1.86469	3.6419	0.00094876	0.00191335
CCDC144NL	1.86408	3.64036	3.91843e-06	1.26738e-05
CEP126	1.86368	3.63936	1.70286e-10	1.67128e-09
LOC107986369	1.86259	3.63659	0.000940424	0.00189779
EPM2AIP1	1.86247	3.63629	2.58274e-13	6.51213e-12
POMT2	1.86202	3.63517	1.07921e-12	2.17326e-11
MSL3P1	1.86148	3.6338	2.12097e-10	2.01763e-09
CEMIP	1.85935	3.62845	9.16385e-09	5.52646e-08
CARNMT1-AS1	1.85915	3.62794	7.69153e-05	0.000190204
LOC105375243	1.85866	3.62671	0.000160923	0.000376042
KCTD15	1.8584	3.62606	1.76632e-12	3.30709e-11
UNK	1.85788	3.62475	1.57837e-12	3.00592e-11
PLEKHA8P1	1.85162	3.60906	1.96918e-10	1.89796e-09
LDHC	1.85084	3.6071	0.000969407	0.00195182
BTG4	1.84903	3.60257	0.00427701	0.00758765
ZNF620	1.84504	3.59262	2.75494e-10	2.56046e-09
AP1M2	1.84425	3.59066	1.25928e-07	5.73556e-07
FAM3C	1.84372	3.58935	7.71908e-15	3.40367e-13
GUF1	1.84318	3.58799	4.13541e-14	1.40581e-12
LOC102724434	1.84205	3.5852	0.00147937	0.00287266
MALINC1	1.84154	3.58393	3.64839e-06	1.18889e-05
LOC101928608	1.84076	3.58198	0.000653087	0.0013588
FAM86FP	1.84048	3.5813	0.000110917	0.000267193
LOC107984127	1.83912	3.57792	1.29632e-09	9.93049e-09
LINC00463	1.83656	3.57157	3.70098e-06	1.20452e-05
TBC1D3H	1.83631	3.57095	4.59957e-06	1.46613e-05
ACCS	1.83602	3.57023	6.37377e-09	3.99841e-08
SLC23A3	1.83575	3.56958	0.000996961	0.00200105
ASPRV1	1.83488	3.56743	3.08733e-05	8.27262e-05
SCNN1A	1.83461	3.56674	0.00108037	0.00215472
FAM98C	1.83239	3.56127	1.55596e-08	8.80473e-08
RINL	1.83194	3.56014	4.14499e-08	2.11183e-07
SETD9	1.83092	3.55764	3.77028e-11	4.48381e-10
TXK	1.8293	3.55365	4.17045e-07	1.68135e-06
LOC107987100	1.82898	3.55287	0.00071055	0.00146798
ADAL	1.82872	3.55223	4.96128e-12	7.94458e-11
EDAR	1.82835	3.5513	0.00510428	0.00892772
GALNT18	1.82574	3.54488	1.57788e-09	1.1772e-08
C6orf99	1.82453	3.54193	6.33401e-05	0.000159025
EID2	1.82266	3.53734	6.9894e-12	1.05622e-10
NIPA1	1.82076	3.53267	8.93455e-14	2.71834e-12
SLCO1B1	1.82	3.5308	0.00402309	0.00717973
PEX1	1.81941	3.52937	4.52122e-14	1.5144e-12
MREG	1.81877	3.5278	6.5606e-10	5.41917e-09
RFTN2	1.81836	3.52681	1.58183e-06	5.57135e-06
PPARGC1A	1.81565	3.52018	6.31794e-09	3.96921e-08
LIAS	1.81532	3.51938	1.78179e-13	4.77238e-12
STX3	1.81445	3.51725	3.5877e-12	5.99209e-11
SAMD13	1.81381	3.51569	3.73353e-06	1.21403e-05
CUZD1	1.81084	3.50846	1.20499e-06	4.37146e-06
IRAIN	1.80937	3.5049	0.000646263	0.00134583
CCDC115	1.80756	3.5005	3.79162e-11	4.50625e-10
MAGEH1	1.80747	3.50028	8.74518e-09	5.30729e-08
GRIP1	1.80534	3.49513	2.53939e-08	1.3719e-07
CLDN15	1.80271	3.48875	1.31405e-07	5.95681e-07
CDCA4	1.80265	3.48861	1.5407e-13	4.26789e-12
CCDC113	1.80074	3.48399	1.30214e-07	5.91015e-07
TAS2R3	1.80033	3.48299	0.000637744	0.00132991
ADAMTS19	1.79714	3.4753	0.00292052	0.00533941
CCDC74A	1.7956	3.47161	4.70114e-10	4.02908e-09
CGN	1.79419	3.4682	2.11708e-08	1.16163e-07
QRICH2	1.79388	3.46745	4.80636e-06	1.52529e-05
CARNMT1	1.79345	3.46642	2.03858e-14	7.76916e-13
HOTAIRM1	1.79314	3.46567	4.19957e-06	1.34881e-05
MAP2K5	1.79195	3.46283	3.31799e-09	2.26601e-08
MEIS2	1.79093	3.46037	9.73e-14	2.9214e-12
DTHD1	1.79061	3.45961	0.0034269	0.00619633
TSBP1-AS1	1.79011	3.45841	0.00182795	0.00347887
CACNA2D1	1.78944	3.45681	2.3752e-14	8.75945e-13
ZNF792	1.78896	3.45565	1.43526e-09	1.08492e-08
GAB2	1.78865	3.45492	3.33759e-09	2.27682e-08
FAM157B	1.78856	3.4547	3.48051e-08	1.80759e-07
LOC107985851	1.78844	3.45441	6.82397e-07	2.6187e-06
PCGF5	1.78841	3.45433	1.02814e-13	3.04189e-12
ETHE1	1.78722	3.4515	5.21975e-10	4.41346e-09
LOC105369706	1.78661	3.45003	0.000677554	0.00140474
NEDD4L	1.78323	3.44196	8.07268e-12	1.19132e-10
OSBPL10	1.78273	3.44076	3.04611e-11	3.722e-10
PREX2	1.7811	3.43688	6.55177e-05	0.000164019
SLITRK1	1.77935	3.43272	0.00513984	0.00898476
LOC102723817	1.77807	3.42967	4.21395e-07	1.69776e-06
FBXO16	1.77736	3.42798	1.01407e-05	2.998e-05
LOC101928352	1.77668	3.42637	5.50808e-06	1.72559e-05
PLLP	1.77655	3.42607	0.00154136	0.00297941
HOXA3	1.77524	3.42296	1.01558e-05	3.00137e-05
SLC9A7	1.77508	3.42258	4.62589e-15	2.22812e-13
LOC101928669	1.77482	3.42196	1.44948e-10	1.4475e-09
SPDL1	1.77271	3.41696	3.19187e-14	1.12053e-12
LOC107987394	1.77204	3.41537	0.00183575	0.00349298
AXL	1.77117	3.41331	6.02525e-15	2.79165e-13
LOC101928487	1.76896	3.40809	0.00299752	0.00546978
PHACTR3	1.76837	3.40668	6.25213e-06	1.93445e-05
SORT1	1.76788	3.40554	7.1233e-14	2.24587e-12
LOC105374085	1.76788	3.40554	0.00263604	0.00485923
PCAT7	1.7676	3.40487	4.31406e-07	1.7358e-06
HAUS5	1.76634	3.4019	1.46338e-11	1.97443e-10
PKP4-AS1	1.76614	3.40142	1.55456e-06	5.49118e-06
MTRNR2L4	1.76454	3.39766	7.87615e-05	0.000194322
FRMPD4	1.75825	3.38288	0.00181856	0.00346243
TNFRSF8	1.75803	3.38235	0.0017641	0.00336823
APOBEC2	1.75758	3.3813	0.00654031	0.0112243
LOC101060179	1.7572	3.38042	9.00362e-06	2.68652e-05
WDR62	1.75693	3.37979	6.12469e-12	9.46465e-11
ARSI	1.75693	3.37978	1.71443e-05	4.84173e-05
CDSN	1.75618	3.37804	1.81107e-05	5.08866e-05
JAZF1	1.75526	3.37587	3.30614e-09	2.26199e-08
LOC105374610	1.75486	3.37495	0.000811452	0.00165973
GABRB2	1.75345	3.37164	0.00261729	0.00482807
LOC105373490	1.75262	3.3697	7.1982e-11	7.87317e-10
LOC105369974	1.75209	3.36846	0.00176578	0.00337108
LOC105370841	1.75003	3.36366	0.000438198	0.000942424
C11orf45	1.74964	3.36275	0.000125058	0.000298189
ZFYVE28	1.74883	3.36086	8.05225e-09	4.93102e-08
ENC1	1.74507	3.35211	2.13151e-14	8.05605e-13
LOC107987363	1.74504	3.35203	0.000439744	0.000945528
LOC107986673	1.74464	3.35112	6.96476e-08	3.36087e-07
IQCH-AS1	1.74445	3.35068	1.2086e-08	7.03986e-08
TRIM59-IFT80	1.74278	3.3468	3.59448e-11	4.29813e-10
CCDC85C	1.74267	3.34653	4.43742e-13	1.02798e-11
LOC101928096	1.74235	3.3458	1.7601e-11	2.32157e-10
DUSP19	1.74062	3.34179	3.30213e-09	2.26108e-08
GPR39	1.73688	3.33314	1.16624e-10	1.1947e-09
LRRC37A11P	1.73649	3.33223	7.56894e-08	3.62083e-07
GLI2	1.73518	3.32922	0.000812946	0.0016626
RHOF	1.7346	3.32787	6.73981e-07	2.58967e-06
RAET1E	1.73424	3.32705	5.89736e-07	2.29447e-06
GSAP	1.73066	3.3188	7.14717e-07	2.72497e-06
ALKBH3-AS1	1.72945	3.31602	0.00579715	0.0100415
SPIN2A	1.72937	3.31583	3.2172e-05	8.5734e-05
SPATA6L	1.72754	3.31162	1.44221e-06	5.14009e-06
HMGA2-AS1	1.72721	3.31087	2.84894e-10	2.63195e-09
CRACR2B	1.72522	3.30631	5.47862e-05	0.000139487
LOC105379426	1.72487	3.30549	9.66377e-10	7.68011e-09
STARD8	1.72378	3.303	2.49389e-07	1.05899e-06
LOC107984718	1.72229	3.2996	2.37939e-05	6.52482e-05
ZNF689	1.72208	3.29913	2.15722e-11	2.76545e-10
LOC100288203	1.7199	3.29415	9.01442e-10	7.20483e-09
LOC112268089	1.71918	3.29249	1.92341e-06	6.64115e-06
LSM14A	1.71813	3.29009	1.93659e-14	7.47407e-13
HSD17B11	1.71726	3.28811	1.45338e-12	2.82249e-11
RASL10A	1.71471	3.28231	0.00071055	0.00146798
LOC105373730	1.71373	3.28007	0.00351865	0.00634901
ANKRD7	1.71226	3.27673	5.76653e-05	0.000146043
TANC1	1.71209	3.27635	4.15216e-13	9.7021e-12
SPAG17	1.71197	3.27609	0.000130649	0.000310131
TMEM145	1.70957	3.27064	0.000286703	0.000639121
PM20D2	1.70781	3.26664	1.47739e-14	5.92741e-13
NIFK-AS1	1.70763	3.26624	3.70912e-09	2.4976e-08
LOC101929185	1.70733	3.26556	1.96604e-12	3.62527e-11
TBC1D8-AS1	1.70569	3.26185	0.00191167	0.00362346
LYAR	1.704	3.25804	1.10354e-13	3.21292e-12
SLC10A1	1.70164	3.25271	9.35365e-05	0.000227972
TSSK4	1.70017	3.24939	0.000573245	0.00120601
PRKAA2	1.7	3.24902	7.35816e-12	1.09741e-10
LOC107984508	1.69976	3.24846	0.000436148	0.00093868
R3HDM1	1.69929	3.24742	2.11527e-11	2.72315e-10
LOC107986584	1.69742	3.2432	0.00125143	0.00246491
LOC105374667	1.69686	3.24195	0.000321078	0.000709598
TAS2R43	1.6968	3.2418	5.61592e-07	2.19198e-06
LOC100505918	1.69671	3.2416	0.00122561	0.00241694
ADPRHL1	1.69632	3.24073	1.79029e-06	6.218e-06
MYLK4	1.69605	3.24013	0.000131176	0.00031111
C11orf91	1.69546	3.2388	0.00549618	0.00955732
PMS2P7	1.69417	3.2359	2.72066e-10	2.53025e-09
GKAP1	1.69386	3.23521	8.54727e-09	5.19582e-08
SMARCA2	1.69366	3.23476	2.89037e-11	3.5555e-10
FAM201A	1.69361	3.23466	3.77357e-07	1.53354e-06
ENHO	1.69319	3.23371	0.00265995	0.00490034
MKS1	1.69191	3.23085	5.59144e-09	3.55898e-08
COCH	1.69105	3.22891	1.07357e-11	1.52041e-10
XRCC1	1.6867	3.21919	9.45213e-12	1.37489e-10
GARNL3	1.68653	3.21881	6.11965e-09	3.86154e-08
ZC3H8	1.68638	3.21847	2.86811e-12	4.96279e-11
LOC101059949	1.68603	3.2177	1.80151e-05	5.06497e-05
HIST1H2BI	1.68527	3.21601	1.82211e-10	1.77306e-09
SDHAF1	1.68482	3.215	1.4561e-09	1.09658e-08
ZNF23	1.6834	3.21185	5.30399e-12	8.39033e-11
LINC01693	1.68324	3.21148	0.000818308	0.00167225
THSD1	1.68248	3.20978	1.62466e-09	1.2066e-08
BAAT	1.68244	3.2097	0.00936951	0.0155973
LOC107986457	1.68207	3.20888	0.000152581	0.000357833
LOC107987361	1.67755	3.19884	2.92371e-05	7.88015e-05
LOC105374310	1.67625	3.19597	0.0100009	0.0165699
LOC105372412	1.67545	3.1942	0.00116881	0.00231518
LOC107985010	1.67513	3.19349	0.00168612	0.00323218
EML6	1.67486	3.19288	1.43452e-09	1.0848e-08
FLJ37201	1.67325	3.18933	0.00018499	0.000427739
SFXN3	1.67208	3.18674	2.55714e-11	3.21206e-10
TIGD4	1.67141	3.18525	4.8742e-06	1.5445e-05
SH3RF2	1.66951	3.18107	5.98375e-11	6.71379e-10
LOC107986811	1.66932	3.18065	0.000745852	0.00153587
CH17-125A10.2	1.66712	3.1758	6.2841e-06	1.94336e-05
KCND2	1.66708	3.17572	0.000911116	0.00184232
LOC105378795	1.66643	3.17427	0.00365433	0.00657303
LOC107985594	1.66524	3.17167	0.00117667	0.00232897
PPM1N	1.6644	3.16981	5.90739e-06	1.8365e-05
LOC105370941	1.66423	3.16945	6.67112e-06	2.05123e-05
NKPD1	1.66119	3.16277	0.000635957	0.00132649
NIPAL2	1.66069	3.16168	3.9454e-10	3.46433e-09
ZNF780A	1.66062	3.16152	8.02707e-13	1.68308e-11
LOC105375724	1.6553	3.14989	7.49061e-06	2.2756e-05
KLHL32	1.65455	3.14826	8.24685e-05	0.000202728
PCTP	1.65442	3.14797	8.71293e-09	5.28948e-08
DIPK1A	1.65426	3.14761	2.08254e-10	1.98624e-09
LOC646762	1.65273	3.14428	7.27004e-10	5.93006e-09
ANKRD42	1.65269	3.1442	6.30559e-11	7.04028e-10
LOC105370846	1.64748	3.13287	0.000944608	0.00190561
LOC389641	1.6471	3.13204	2.41494e-07	1.02929e-06
LOC105378120	1.6466	3.13096	2.51884e-07	1.06884e-06
CDK14	1.64631	3.13033	9.74839e-11	1.02984e-09
LINC01349	1.6462	3.13009	6.42054e-07	2.47847e-06
LOC107986828	1.64572	3.12905	0.00344536	0.00622662
TBC1D8B	1.64458	3.12657	3.7585e-06	1.2215e-05
TSBP1	1.64432	3.126	0.000382103	0.000831678
HSP90AA1	1.64424	3.12583	6.22823e-13	1.36726e-11
LOC202181	1.64308	3.12333	0.000111986	0.000269519
C20orf27	1.64303	3.12322	0.000190343	0.000439225
SORCS2	1.64197	3.12092	3.22519e-06	1.06197e-05
SAMD12	1.64167	3.12028	8.99198e-11	9.59933e-10
LOC339166	1.64108	3.119	6.11921e-05	0.000154184
PARP8	1.63994	3.11653	3.26609e-12	5.50236e-11
TTC41P	1.6395	3.11559	0.000600974	0.00125971
FHOD3	1.63808	3.11252	2.98993e-10	2.74277e-09
SAMD15	1.63658	3.10929	3.00457e-09	2.07759e-08
MGC2889	1.63177	3.09892	1.74169e-06	6.06881e-06
TEX9	1.63075	3.09675	8.88849e-11	9.5111e-10
LOC112267942	1.63021	3.09557	2.56871e-06	8.63888e-06
ZNF225	1.62979	3.09467	6.39826e-11	7.12197e-10
AGO1	1.62946	3.09398	2.75218e-14	9.90948e-13
PCDHGA10	1.6273	3.08935	1.98387e-05	5.5274e-05
SMC5-AS1	1.62714	3.08901	0.00438841	0.00776189
HMGN3-AS1	1.62704	3.08879	5.01914e-07	1.98536e-06
GINS2	1.62518	3.08481	9.38549e-13	1.93133e-11
LOC107984791	1.62512	3.08469	2.43604e-05	6.65817e-05
PTPRZ1	1.6242	3.08271	1.17222e-07	5.37323e-07
COL10A1	1.62406	3.08242	9.28531e-09	5.58864e-08
CCNT2-AS1	1.62402	3.08232	0.000213052	0.000487744
KBTBD8	1.6235	3.08121	1.57985e-06	5.56651e-06
LINC01634	1.62325	3.08069	1.43468e-05	4.11599e-05
FAM50B	1.62321	3.0806	7.49832e-09	4.62283e-08
IGDCC4	1.62213	3.07829	0.0030152	0.00549929
NR1H3	1.62163	3.07722	2.31251e-06	7.84227e-06
ME3	1.62158	3.07712	3.68051e-11	4.38562e-10
LOC100505715	1.6214	3.07675	6.73167e-09	4.1955e-08
CDC25A	1.62112	3.07614	7.95046e-13	1.67593e-11
SLC12A6	1.62023	3.07425	2.39663e-12	4.27668e-11
SNORA40B	1.61989	3.07352	0.00472035	0.00830634
NRCAM	1.61914	3.07191	0.000250344	0.000564526
PSMC4	1.61904	3.0717	6.58746e-14	2.09539e-12
H2AFX	1.61876	3.07111	3.91264e-11	4.63198e-10
ZAR1	1.61858	3.07072	5.65224e-06	1.765e-05
ILF3-DT	1.61839	3.07032	3.61275e-09	2.439e-08
UBR7	1.61745	3.06831	2.35018e-14	8.70865e-13
CALCRL	1.61683	3.067	0.00106563	0.00212741
PATJ	1.61656	3.06644	1.94664e-11	2.52924e-10
WIPF3	1.61384	3.06066	0.000927821	0.0018736
LOC112267986	1.61208	3.05692	0.00398666	0.0071182
OVOS2	1.61191	3.05655	8.04121e-06	2.42632e-05
INPP1	1.61152	3.05574	9.21774e-10	7.35445e-09
LOC105376204	1.61101	3.05465	6.07912e-06	1.88571e-05
MICA-AS1	1.61076	3.05412	6.24984e-07	2.41923e-06
CDCA7L	1.60887	3.05013	1.38485e-13	3.91337e-12
GREB1L	1.60884	3.05007	2.68799e-07	1.13353e-06
DPY19L2P3	1.60698	3.04613	4.68546e-05	0.000120997
ODC1	1.60605	3.04416	1.46464e-13	4.08823e-12
FRG1FP	1.6055	3.04301	3.40816e-07	1.4e-06
LOC105370047	1.60423	3.04034	0.00211504	0.00397264
SRRM5	1.60419	3.04025	0.000120086	0.000287235
PAK1	1.60186	3.03534	1.56603e-12	2.99878e-11
LOC105371036	1.60179	3.03519	0.00575104	0.00996917
CACNG8	1.60125	3.03405	8.7933e-07	3.27796e-06
LOC105374464	1.60102	3.03357	0.00077991	0.00160113
F2R	1.60095	3.03343	3.87903e-13	9.14881e-12
MAPKAP1	1.60086	3.03323	1.41489e-14	5.71432e-13
LOC105375690	1.59931	3.02998	2.08757e-06	7.13777e-06
ASMT	1.59851	3.0283	2.35788e-07	1.00756e-06
KDM4D	1.59785	3.02691	8.96426e-08	4.2174e-07
CA3	1.59737	3.02592	0.000313644	0.000693839
LINC00677	1.59727	3.0257	1.20591e-12	2.38503e-11
LOC100379224	1.59574	3.02249	3.31375e-08	1.73381e-07
STX11	1.59454	3.01999	1.93641e-07	8.43858e-07
LOC107985000	1.5943	3.01948	3.4037e-06	1.11492e-05
ZNF45	1.59347	3.01775	1.65119e-13	4.49084e-12
SPR	1.59145	3.01351	8.23873e-11	8.88352e-10
DDTL	1.59096	3.01249	1.02617e-09	8.07097e-09
EPB41	1.59086	3.01229	9.68307e-12	1.39735e-10
TTYH2	1.59061	3.01177	3.96763e-06	1.28125e-05
LOC107987254	1.5905	3.01153	2.62731e-06	8.81647e-06
PEX7	1.59023	3.01097	3.3131e-10	2.97348e-09
PBX3	1.5891	3.00861	4.98904e-13	1.13521e-11
XRCC3	1.58736	3.00499	1.21975e-10	1.23772e-09
ITGA6	1.58674	3.00371	9.45162e-14	2.85661e-12
ITPKB	1.58572	3.00157	3.34207e-08	1.74662e-07
LOC100233156	1.58533	3.00076	0.000393404	0.000854443
DCBLD2	1.5851	3.00029	9.9611e-14	2.97124e-12
ARHGEF16	1.58429	2.9986	0.000370529	0.000808801
ZNF793-AS1	1.5841	2.9982	7.15055e-06	2.18247e-05
LOC107986847	1.58393	2.99785	0.00227045	0.00423232
PAQR6	1.58343	2.99681	0.000102362	0.00024796
LOC105372105	1.58245	2.99477	3.32835e-05	8.84539e-05
LAMP3	1.5818	2.99343	4.43245e-07	1.77912e-06
LRP4	1.58097	2.99171	7.60157e-06	2.30548e-05
GABRB1	1.57963	2.98892	0.000127149	0.00030261
LOC101927402	1.57793	2.98542	0.00393214	0.00703325
SP2-AS1	1.57647	2.9824	1.81508e-07	7.96881e-07
LINC02458	1.57421	2.97772	0.000171493	0.000398906
LOC105373802	1.57331	2.97587	1.68406e-05	4.76258e-05
LOC100129534	1.57289	2.97499	0.000252053	0.000567913
CYP2T1P	1.5719	2.97295	3.09298e-06	1.02324e-05
POLR2D	1.57167	2.97248	2.14597e-13	5.52533e-12
IQCH	1.57137	2.97187	7.68049e-09	4.73034e-08
LOC105374418	1.57088	2.97086	2.63315e-05	7.15725e-05
FZD1	1.56988	2.96881	5.58996e-09	3.55898e-08
TMEM216	1.56869	2.96636	2.65425e-08	1.42677e-07
TMEM229B	1.5672	2.96329	0.00486967	0.00855096
LINC01098	1.56705	2.96298	0.000221192	0.00050486
LINC02059	1.56621	2.96125	0.00835698	0.0140644
LOC100130691	1.56523	2.95925	3.39828e-06	1.11335e-05
LOC100335030	1.56464	2.95804	1.23329e-07	5.63266e-07
CNGA1	1.56435	2.95744	0.00508615	0.00889942
WNK2	1.56406	2.95684	0.00533326	0.00929971
CCDC13-AS1	1.56232	2.95329	4.83122e-12	7.79082e-11
MPP7	1.56214	2.95292	0.000268879	0.000602181
BOLL	1.562	2.95262	0.00250509	0.00463751
FRG1EP	1.55722	2.94286	3.95969e-09	2.64003e-08
CPOX	1.55678	2.94196	2.64806e-12	4.63918e-11
LMTK2	1.55609	2.94057	6.72764e-13	1.45341e-11
OSGIN1	1.55287	2.934	0.00249957	0.00462822
SMAGP	1.55246	2.93317	1.42981e-11	1.9406e-10
STEAP3	1.55224	2.93273	2.23264e-12	4.03534e-11
LOC105369914	1.55153	2.93128	0.000558419	0.00117713
LOC112268144	1.55058	2.92934	0.00017079	0.000397371
RGPD5	1.55026	2.9287	1.02499e-11	1.46754e-10
SLC5A9	1.54999	2.92816	5.28621e-05	0.000134927
LOC107984841	1.54963	2.92742	0.000478573	0.00102096
KCTD16	1.54838	2.92488	9.0271e-11	9.62557e-10
TMEM150C	1.54806	2.92424	1.60207e-05	4.55118e-05
S1PR5	1.54671	2.9215	0.000260953	0.000586013
FHAD1	1.54602	2.9201	0.000850836	0.00173329
PGM2	1.54234	2.91266	1.93462e-13	5.10354e-12
LOC101930100	1.54225	2.91248	5.34132e-07	2.0969e-06
MRPL45P2	1.54206	2.9121	1.08376e-06	3.9703e-06
HAND2	1.54204	2.91207	0.000661093	0.00137373
LOC105377862	1.54151	2.91099	4.61481e-05	0.000119257
LOC101928344	1.54128	2.91053	1.37827e-07	6.22626e-07
POP4	1.5405	2.90894	1.42717e-13	4.00769e-12
GNPDA2	1.53982	2.90758	5.33888e-13	1.19742e-11
LOC105376626	1.53694	2.90178	0.000562005	0.00118428
LOC107985289	1.53608	2.90006	8.69635e-05	0.000212918
LOC105370910	1.53556	2.89902	0.00383412	0.00687138
FOXA1	1.53547	2.89882	0.00192793	0.00365048
ANXA8	1.53459	2.89706	0.00868984	0.0145749
LOC107985725	1.53376	2.8954	0.00128767	0.00252811
LOC102724566	1.5333	2.89446	0.00218629	0.00409046
FMNL3	1.53311	2.89409	1.90832e-13	5.05607e-12
AMIGO2	1.53252	2.89291	3.02809e-12	5.18068e-11
LOC100130872	1.53238	2.89263	0.000698745	0.00144556
LOC105369147	1.5314	2.89066	5.68151e-07	2.2171e-06
TOMM40	1.53021	2.88828	6.83007e-10	5.60656e-09
TMEM38B	1.53017	2.88821	6.84447e-12	1.04035e-10
LINC00515	1.52961	2.88707	0.000282602	0.000630517
TRAF3	1.52892	2.8857	1.58352e-12	3.01072e-11
GRIA4	1.52882	2.8855	6.41887e-05	0.000161045
JDP2	1.52475	2.87736	4.80763e-09	3.12882e-08
SPOUT1	1.52439	2.87664	2.0328e-07	8.81233e-07
LOC102724093	1.52394	2.87575	0.00500776	0.00876982
HOXA4	1.52385	2.87558	0.00750396	0.0127475
MSANTD2	1.52305	2.87398	5.36487e-11	6.1248e-10
LOC102724625	1.52279	2.87345	6.32785e-05	0.000158893
VLDLR-AS1	1.52243	2.87274	0.000234005	0.000531315
ZNF519	1.52235	2.8726	4.90614e-12	7.87009e-11
ZSCAN12	1.52196	2.87182	2.15718e-09	1.54671e-08
YAF2	1.52167	2.87124	6.97749e-12	1.05529e-10
OIP5	1.52068	2.86926	1.03961e-08	6.17775e-08
ADGRB3	1.52033	2.86856	0.00119628	0.00236214
MAP7	1.51954	2.86699	3.31762e-09	2.26601e-08
CHGB	1.51904	2.86599	8.42493e-08	3.98438e-07
SEMA4D	1.51839	2.86472	5.11591e-07	2.0197e-06
REPS1	1.51808	2.8641	1.36737e-13	3.86998e-12
SLC16A5	1.51802	2.86397	4.28865e-06	1.37543e-05
LOC105370567	1.51682	2.8616	3.35216e-08	1.75058e-07
FBXO3	1.51657	2.86109	6.97402e-12	1.05529e-10
SCG3	1.51624	2.86044	0.00391994	0.00701417
PHACTR2-AS1	1.51618	2.86033	0.00146359	0.00284505
USP28	1.51588	2.85973	0.000597579	0.00125302
LOC100132781	1.51558	2.85913	0.00379472	0.00680745
CDKL2	1.51463	2.85725	2.08543e-06	7.1318e-06
DICER1	1.51379	2.8556	2.04851e-13	5.327e-12
LOC101927356	1.51355	2.85512	0.000646792	0.00134678
LOC107986698	1.51327	2.85456	0.000503527	0.00107082
IL32	1.51313	2.85428	0.000883507	0.00179225
LINC02640	1.51303	2.85409	5.96701e-05	0.000150723
LOC112268455	1.51101	2.8501	0.000471448	0.00100729
TM6SF1	1.51003	2.84816	0.000452943	0.000970819
LOC105375669	1.50899	2.84611	0.000198639	0.000457329
RTBDN	1.50822	2.84458	0.00736036	0.0125245
LOC105373063	1.50744	2.84305	0.00787666	0.0133323
MFSD11	1.50717	2.84252	6.46017e-12	9.8604e-11
LOC105373673	1.50653	2.84125	0.00125884	0.00247764
C9orf43	1.50527	2.83879	1.70654e-05	4.82169e-05
LOC100630923	1.50488	2.83801	9.34235e-08	4.37743e-07
LOC105375363	1.50376	2.83581	0.000304492	0.000674985
MLXIP	1.50366	2.83562	1.01583e-08	6.06013e-08
EME1	1.50313	2.83457	7.83148e-12	1.15854e-10
LOC105379516	1.50281	2.83395	1.96074e-06	6.75038e-06
SPATS2	1.5027	2.83374	8.0643e-14	2.50364e-12
CMTM4	1.50259	2.83351	2.10507e-12	3.85437e-11
TUBGCP5	1.50214	2.83263	3.2232e-12	5.44811e-11
AKAP7	1.4997	2.82783	4.72106e-09	3.07686e-08
LOC107986707	1.49926	2.82699	3.64145e-06	1.18684e-05
ANKAR	1.49885	2.82617	3.31579e-07	1.36543e-06
STXBP4	1.49875	2.82599	1.24025e-11	1.72042e-10
LOC105373449	1.49811	2.82473	3.95239e-06	1.27723e-05
CLDN20	1.49755	2.82362	0.000188529	0.000435369
GCNT1	1.49687	2.8223	7.446e-10	6.06004e-09
MCM8	1.49566	2.81993	8.0056e-13	1.68308e-11
FAM157A	1.49513	2.8189	0.0126189	0.0205329
DEDD2	1.49506	2.81877	1.62628e-09	1.20731e-08
ZNF507	1.49467	2.81801	9.08845e-13	1.87893e-11
TMEM246	1.49428	2.81723	0.016539	0.0262698
LOC105374407	1.49375	2.8162	5.76083e-06	1.79491e-05
TLK1	1.49349	2.81569	5.13676e-13	1.15911e-11
SERTM1	1.49193	2.81265	0.00474545	0.00834569
LOC105378796	1.49122	2.81126	0.000629437	0.00131349
TP53TG1	1.49104	2.81092	0.000239727	0.000543224
SLC5A6	1.49062	2.8101	6.95776e-12	1.05493e-10
LOC107984262	1.49035	2.80957	2.63505e-06	8.83919e-06
COL7A1	1.4901	2.80908	0.000398703	0.000864923
FHOD1	1.48771	2.80443	7.08727e-06	2.16641e-05
LOC105375001	1.48664	2.80236	1.42008e-08	8.12904e-08
ZNF92	1.48428	2.79777	6.92866e-12	1.05139e-10
ZGLP1	1.48406	2.79735	0.00247595	0.00458868
ZNF224	1.48367	2.79659	1.79597e-12	3.34886e-11
NUDT19	1.48164	2.79266	1.46638e-12	2.84471e-11
LOC107985002	1.4816	2.79259	0.000145685	0.000342495
EPB41L2	1.48095	2.79132	9.02688e-12	1.31829e-10
LOC102723654	1.48029	2.79005	0.000655369	0.00136308
EYA4	1.47974	2.78899	4.80038e-11	5.54276e-10
ANKRD18A	1.4785	2.78659	3.1991e-11	3.88037e-10
GASAL1	1.4771	2.78389	1.90219e-08	1.05417e-07
MTIF2	1.4755	2.78081	3.03377e-13	7.41537e-12
CUBN	1.47547	2.78073	1.13892e-05	3.32868e-05
FBXO17	1.47502	2.77988	7.62352e-11	8.27392e-10
ZNF582	1.47475	2.77936	1.37178e-06	4.90633e-06
CPM	1.47452	2.77892	5.43396e-13	1.21268e-11
ADAMTS18	1.47369	2.77731	0.00849461	0.0142789
POMZP3	1.47358	2.77709	3.54706e-08	1.83901e-07
NRIP2	1.4719	2.77387	4.31325e-05	0.000112083
TCF24	1.47108	2.7723	3.01933e-07	1.25811e-06
PDCL3P4	1.47101	2.77216	0.0102905	0.0170141
FAM131C	1.4709	2.77194	0.00679055	0.0116266
CHAC2	1.46995	2.77013	7.59013e-10	6.1472e-09
PGM5P2	1.46932	2.76892	1.97296e-07	8.57738e-07
ZNF112	1.46875	2.76782	2.39404e-09	1.69787e-08
SLC16A12-AS1	1.46806	2.76649	0.0013108	0.00256939
HS3ST3B1	1.46709	2.76463	1.27731e-07	5.81045e-07
ELOVL2	1.46631	2.76314	8.67786e-12	1.27343e-10
PPHLN1	1.46534	2.76129	9.7885e-14	2.93414e-12
ZNF10	1.46316	2.75712	2.83319e-08	1.50875e-07
SNORA2B	1.46289	2.75661	0.0283652	0.0430358
RGS17	1.4612	2.75337	6.91638e-12	1.0504e-10
LOC102724563	1.46042	2.75189	0.0143428	0.0230584
TMEM44-AS1	1.45875	2.7487	6.06081e-05	0.000152839
SPCS3	1.45829	2.74783	7.28017e-12	1.09023e-10
DUT	1.45828	2.7478	4.45962e-12	7.26878e-11
GPRC5B	1.45807	2.74741	0.000160889	0.000376011
SH2D4A	1.45764	2.7466	1.61309e-10	1.59259e-09
WASH8P	1.45757	2.74646	9.63424e-07	3.56668e-06
SLITRK3	1.45753	2.74638	0.00127569	0.00250649
LOC101928336	1.45726	2.74586	5.89176e-10	4.92014e-09
LOC107984317	1.45638	2.74418	0.000247285	0.000558342
ALG1L	1.45637	2.74416	2.15635e-07	9.29276e-07
WDR33	1.45619	2.74383	1.16548e-13	3.3558e-12
FMNL1	1.4561	2.74366	1.54222e-05	4.39758e-05
ART4	1.45573	2.74296	0.00045748	0.000979395
EFR3B	1.45486	2.7413	1.26763e-10	1.27767e-09
LOC101927040	1.45365	2.73901	0.00355471	0.00640774
RNVU1-4	1.45275	2.7373	6.9914e-05	0.000174046
ACYP2	1.45232	2.73647	3.96387e-08	2.02804e-07
METAP1D	1.45149	2.73489	8.15001e-08	3.86538e-07
LINC01649	1.45112	2.7342	0.000110104	0.000265431
PPFIA2	1.45092	2.73381	8.87306e-06	2.65233e-05
PNLDC1	1.45033	2.7327	0.00732495	0.0124724
PLAAT1	1.44965	2.73141	8.8594e-09	5.36946e-08
LOC728392	1.44938	2.73091	0.000398449	0.000864576
ARHGAP27P1-BPTFP1-KPNA2P3	1.44886	2.72992	2.21084e-06	7.51981e-06
GSE1	1.4457	2.72396	1.04399e-11	1.48691e-10
SLC16A9	1.44537	2.72333	3.71765e-11	4.4241e-10
ANAPC1	1.44515	2.72291	9.71433e-14	2.9214e-12
BLID	1.44439	2.72147	3.51719e-05	9.30661e-05
ZBTB46	1.44372	2.72021	3.82416e-06	1.24063e-05
SH3BP5	1.44361	2.72001	2.96966e-09	2.05735e-08
GPATCH1	1.4431	2.71905	2.70069e-11	3.36756e-10
FOSL1	1.44263	2.71816	7.34248e-06	2.23619e-05
BEX5	1.44254	2.71799	0.00455796	0.00804307
TPRG1	1.44138	2.71581	4.35911e-07	1.75122e-06
ZNF599	1.44072	2.71455	9.20281e-07	3.41528e-06
ZNF83	1.43942	2.71212	9.92647e-12	1.42908e-10
MELTF	1.43887	2.71109	0.00156874	0.00302625
NECAP1	1.43823	2.70989	1.06504e-11	1.50949e-10
B9D2	1.43805	2.70955	5.31937e-07	2.08873e-06
TUBB2B	1.43792	2.7093	9.10553e-09	5.49674e-08
DLL1	1.43762	2.70874	0.0133008	0.0215483
RESF1	1.43702	2.7076	3.48707e-12	5.83469e-11
EFCAB10	1.43654	2.70671	0.00145275	0.00282584
ZDHHC11	1.43646	2.70656	3.18295e-06	1.04977e-05
LSG1	1.43492	2.70367	1.99321e-13	5.22039e-12
HSD17B3	1.43468	2.70323	0.0123644	0.0201628
DMAC2	1.43416	2.70224	5.46114e-10	4.5857e-09
DLGAP1-AS1	1.43401	2.70197	6.01352e-08	2.94466e-07
CZ1P-ASNS	1.43379	2.70155	1.28225e-07	5.82854e-07
LOC105374494	1.43292	2.69993	0.000690392	0.0014299
MCOLN3	1.43289	2.69987	1.03648e-09	8.14502e-09
LOC102723769	1.43228	2.69872	9.86364e-08	4.59691e-07
LOC107984763	1.43184	2.69791	1.57184e-05	4.47226e-05
GCC2	1.43086	2.69608	1.73589e-12	3.26015e-11
XKR9	1.42995	2.69437	1.17176e-10	1.19713e-09
RAD51C	1.42975	2.694	6.06446e-12	9.40583e-11
TMEM147-AS1	1.42788	2.69051	5.67773e-06	1.77205e-05
LOC107984837	1.42786	2.69048	0.00173008	0.00331159
ST7-AS2	1.42742	2.68965	0.00514088	0.00898572
PTPN4	1.42525	2.68561	1.42294e-11	1.93416e-10
TMEM45B	1.4251	2.68533	0.00206492	0.00388569
PSMD14	1.42487	2.6849	4.27853e-13	9.92435e-12
LOC112268050	1.42367	2.68266	3.72888e-05	9.81271e-05
ANKRD23	1.42364	2.68261	0.000440315	0.000946644
RAPGEF3	1.42344	2.68224	9.6025e-06	2.85123e-05
LOC105377373	1.42259	2.68066	2.76642e-05	7.48386e-05
NDST3	1.42193	2.67944	1.09683e-05	3.22115e-05
PIGW	1.42165	2.67892	7.91581e-10	6.39961e-09
ZCCHC4	1.42138	2.67842	3.3437e-11	4.03432e-10
EID2B	1.42135	2.67836	9.58691e-08	4.47708e-07
TEDC1	1.4209	2.67753	0.00035849	0.000784963
KCNMB2	1.42076	2.67727	0.00422407	0.00750174
ORC3	1.41936	2.67467	5.162e-13	1.16336e-11
DCAF4	1.41883	2.67369	2.94448e-12	5.06669e-11
TNS2	1.41762	2.67145	2.07807e-06	7.10931e-06
CKAP2L	1.41631	2.66903	1.71515e-12	3.22688e-11
BMERB1	1.41608	2.66859	1.68106e-09	1.24343e-08
LOC105377382	1.41588	2.66823	0.00709616	0.01211
PCDHGB2	1.41529	2.66713	0.00118969	0.00235194
RAD51AP2	1.4148	2.66623	2.7873e-12	4.84592e-11
LOC100506606	1.41391	2.66458	0.000200434	0.000461053
PUS7L	1.41295	2.6628	2.17414e-12	3.94915e-11
ZSCAN25	1.41251	2.66199	1.6968e-10	1.66622e-09
IL11	1.41234	2.66168	0.0193637	0.0303056
ERCC6L	1.41224	2.6615	1.6314e-12	3.08934e-11
ZNF546	1.41148	2.66009	2.6571e-10	2.47602e-09
ARL6IP6	1.41133	2.65982	6.19633e-11	6.931e-10
TSTD3	1.41105	2.6593	7.4353e-10	6.05403e-09
ABHD2	1.41087	2.65898	3.4849e-13	8.35965e-12
ZNF71-SMIM17	1.41019	2.65772	2.47409e-10	2.32328e-09
LOC105371308	1.40853	2.65467	0.0141817	0.0228316
ZNF33B	1.40803	2.65375	1.27854e-11	1.76415e-10
DCAF16	1.40761	2.65296	6.3246e-13	1.3794e-11
LIN52	1.40736	2.65252	4.22917e-11	4.96805e-10
NRDE2	1.40722	2.65225	3.63846e-12	6.06576e-11
PEX5L	1.40632	2.65061	1.3895e-05	3.99581e-05
C2orf15	1.4061	2.65019	0.00156342	0.00301693
UBA2	1.40599	2.65	4.5041e-13	1.04045e-11
CCDC9B	1.40524	2.64861	0.000246865	0.000557462
JAG2	1.40484	2.64788	0.000137027	0.000323767
LOC107984139	1.40385	2.64607	0.000262194	0.000588365
LOC107984805	1.40363	2.64566	1.53178e-07	6.8235e-07
ARHGAP27P1	1.40299	2.64449	0.00363619	0.00654363
HIGD1B	1.40178	2.64228	0.0100896	0.0167061
LOC100507250	1.4017	2.64212	0.00246951	0.00457767
FAH	1.40167	2.64207	2.34541e-07	1.0027e-06
BLOC1S1-RDH5	1.40089	2.64065	0.00217986	0.00408054
ZBTB20	1.40071	2.64031	1.44931e-12	2.8206e-11
PEAR1	1.40039	2.63974	0.00294811	0.00538662
RXYLT1	1.40022	2.63941	2.01307e-11	2.60218e-10
TSPYL4	1.39977	2.6386	4.45093e-11	5.18849e-10
RALYL	1.39926	2.63766	0.000206601	0.000474046
CCDC65	1.39898	2.63715	0.00326602	0.00592656
BUB1	1.39867	2.63659	1.55264e-13	4.28796e-12
LOC105375387	1.39849	2.63626	0.0039851	0.00711611
TPD52L1	1.39797	2.63531	3.53575e-07	1.44818e-06
RNFT1-DT	1.39734	2.63415	0.000121848	0.000291067
LINC00653	1.39665	2.63289	3.42985e-08	1.78381e-07
ZNF283	1.39598	2.63167	6.15438e-12	9.48886e-11
EMILIN2	1.39495	2.6298	1.33154e-07	6.03007e-07
LINC00664	1.39485	2.62961	2.41996e-07	1.0312e-06
TAS2R46	1.39459	2.62915	0.00049145	0.00104696
JAK3	1.39403	2.62812	1.55175e-05	4.42271e-05
BLM	1.39389	2.62787	1.0096e-12	2.05466e-11
NRARP	1.3937	2.62751	0.000878176	0.00178302
[truncated: 3,685 more rows]

## Sheet: Sheet4
	UP and DOWN gene sets derived from the comparisons of the BT549 and METABRIC datasets
	UP genes				DOWN genes (Fig. 8B)
	METABRIC Dataset	BT549 dataset	Overlap		METABRIC Dataset	BT549 dataset	Overlap
	N = 172	N = 1924	(N = 8)		N = 666	N = 2294	N = 159
	ACSS1	AADAT	CERS4		A2M	A1BG	ACAT1
	ADCY6	AAGAB	DLC1		ACADM	A4GALT	ACKR3
	AGO2	AARSD1	EZR		ACAT1	AARD	ACTA2
	AGRN	AASS	GRIA2		ACKR3	ABCA10	ACTB
	AKAP8L	ABCA1	HOOK1		ACOT9	ABCA5	AKR1B1
	ALDOB	ABCB1	NEDD4L		ACP1	ABCA6	ALDOA
	ANKRD36B	ABCB4	PDGFB		ACSL4	ABCA8	ANG
	AR	ABCC6	ZNF827		ACTA2	ABCC3	APP
	ARFGAP1	ABCD2			ACTB	ABCD1	ASAH1
	ARHGAP39	ABCG2			ACTG1	ABHD12	ATF3
	ARID4B	ABHD2			ACTG2	ABHD12B	C3
	ASAP1	ACACB			ACTR10	ABHD14A	CALD1
	BAG6	ACAD8			ACTR3	ABHD16A	CAT
	BMPR1B	ACADL			ADH1A	ABHD8	CCDC80
	BRD3	ACADS			ADM	ABI3BP	CCN1
	BSG	ACCS			ADSS2	ABL1	CCN2
	CAMSAP3	ACOX2			AIDA	ABL2	CCN5
	CARS1	ACTRT3			AIF1	ABLIM1	CCNG2
	CASZ1	ACVR1C			AKR1B1	ACAT1	CD163
	CDC20	ACVR2A			AKR1C4	ACBD6	CD36
	CERS4	ACYP2			ALDH1A1	ACE	CD55
	CERS6	ADAL			ALDOA	ACKR3	CDH11
	CHD8	ADAM22			ALOX5AP	ACOT1	CFH
	CHTF18	ADAM23			AMD1	ACOT2	CH25H
	CLN3	ADAMTS18			ANG	ACOT4	CITED2
	CLPTM1	ADAMTS19			ANGPTL2	ACP7	CLDN11
	CLUH	ADAMTS20			ANXA1	ACSL5	COL12A1
	CNST	ADAMTSL5			ANXA2	ACSS1	COL14A1
	CREB1	ADAP2			AP1S1	ACSS2	COL1A2
	D2HGDH	ADD2			AP1S2	ACSS3	COL3A1
	DCDC1	ADD3			AP3S1	ACTA2	COL5A2
	DDR1	ADGRB3			APOD	ACTB	COL6A3
	DDX39B	ADGRE5			APP	ACTC1	COMMD6
	DENND1B	ADGRG1			ARF4	ADAM12	COPS8
	DLC1	ADGRG6			ARL4A	ADAM15	COX7A1
	DLGAP4	ADPRHL1			ARMCX1	ADAM19	CPQ
	DPP9	ADSSL1			ARMCX6	ADAM32	CRISPLD2
	DYRK2	AFDN			ARPC3	ADAM9	CTSK
	ENTPD5	AFG1L			ARPC4	ADAMTS10	CTSL
	EZR	AFMID			ASAH1	ADAMTS12	CTSO
	FAM83H	AGO1			ATF3	ADAMTS14	CXCL12
	FAR1	AGPS			ATP5F1C	ADAMTS15	CXCL8
	FBXL6	AHSA1			ATP5PB	ADAMTS17	CXCR4
	FGFR3	AIF1L			ATP5PO	ADAMTS2	CYP1B1
	FICD	AK7			ATP6V0E1	ADAMTS4	DAD1
	FURIN	AKAP12			B2M	ADAMTSL1	DCN
	GFOD1	AKAP6			B3GNT2	ADAP1	DIO2
	GNA11	AKAP7			BORCS7	ADAR	DISC1
	GOT2	AKAP9			BRK1	ADCY8	DPYD
	GRIA2	AKNAD1			BTBD1	ADCY9	DPYSL2
	GSK3B	ALDH1A2			BZW1	ADGRB2	EFEMP1
	H2AX	ALDH5A1			C12orf75	ADGRL3	EGR1
	HOOK1	ALG10			C1orf43	ADHFE1	EGR2
	HPN	ALG10B			C1R	ADIRF	ELOVL5
	HYOU1	ALKBH1			C1S	ADM2	ENPP2
	IFT122	ALKBH8			C3	ADORA2B	EPSTI1
	ILF3	ALS2CL			C4B	AFF3	EVI2A
	ILRUN	AMIGO2			C5orf46	AFP	FAM89A
	INPPL1	AMPD3			CACYBP	AGAP2	FBLN2
	INTS1	ANAPC1			CALD1	AGAP2-AS1	FGL2
	ISG15	ANAPC13			CASP4	AGBL1	FNDC1
	JADE2	ANAPC4			CAT	AGRN	FOS
	JUP	ANGEL1			CAV1	AGTR1	FSTL1
	KIF20A	ANGPT1			CAV2	AGTRAP	FTH1
	KIFC1	ANK3			CCDC80	AHR	GAS1
	KIFC2	ANKAR			CCL15	AHRR	GASK1B
	KMT2C	ANKRD1			CCL2	AJAP1	GBP1
	LETM1	ANKRD18A			CCL3	AKNA	GJA1
	LZTS3	ANKRD18B			CCL3L3	AKR1A1	GLIPR1
	MAP2K2	ANKRD20A1			CCL4	AKR1B1	GPNMB
	MAPK8IP3	ANKRD20A2			CCL4L2	AKR1B10	GPX7
	MARCHF6	ANKRD20A4			CCN1	AKR1C1	GYPC
	MARK2	ANKRD23			CCN2	AKR1C2	HERPUD1
	MBD6	ANKRD42			CCN5	AKR1C3	HOPX
	MECP2	ANKRD6			CCNC	ALCAM	HPGD
	MICAL2	ANKRD62			CCNDBP1	ALDH18A1	HTRA1
	MKNK2	ANKRD7			CCNG1	ALDH1A3	ID2
	MRPL2	ANO3			CCNG2	ALDH1L2	ID3
	MSL3	ANO4			CCNH	ALDOA	IFI16
	MTCL2	ANXA8			CCT6P3	ALDOC	IGFBP7
	MX1	ANXA9			CCT7	ALKAL2	ISM1
	NEDD4L	AOX1			CCZ1	ALKBH7	ITGB1
	NFAT5	AP1M2			CD151	ALPK2	JUN
	NFKBIZ	AP1S3			CD163	ALX1	KDELR3
	NPIPB15	APBA2			CD36	AMDHD2	KLF4
	NPIPB3	APBB2			CD48	AMELX	KLF6
	NUMA1	APOBEC2			CD52	ANG	LAMB1
	NUP188	APOBEC3C			CD55	ANGPTL1	LAMP2
	OGDH	APOBEC3D			CD58	ANGPTL4	LEPR
	OTUB1	APOC1			CD69	ANK1	LGALS1
	PA2G4	APTR			CD9	ANKFY1	LGALS3
	PCDH17	ARAP2			CDH11	ANKRD16	LHFPL6
	PDGFB	ARAP3			CDKN1B	ANKRD28	LIPA
	PHKA2	ARHGAP11A			CDRT4	ANKRD37	LOX
	PLVAP	ARHGAP11B			CDV3	ANKS1B	LUM
	PLXNA3	ARHGAP22			CEMIP	ANO10	MAFB
	PLXNB1	ARHGAP26			CEP15	ANO7L1	MATN3
	PML	ARHGAP27			CFD	ANO8	MBNL2
	PMPCA	ARHGAP28			CFH	ANPEP	MGP
	PNPLA7	ARHGAP4			CGRRF1	ANXA11	MGST3
	POLRMT	ARHGEF16			CH25H	ANXA2R	MSMO1
	POU2F1	ARHGEF26			CHMP5	ANXA5	MT1X
	PRC1	ARHGEF37			CIAO2A	ANXA6	NNMT
	PRRC2A	ARHGEF5			CIDEC	AOAH	NTAN1
	PTP4A2	ARHGEF6			CILP	AOPEP	OPN3
	PYGO2	ARID2			CITED2	AP2A1	PCDH18
	RAB26	ARID3B			CKS1B	APBB1	PDGFRA
	RAD9A	ARL14			CLDN11	APCDD1	PDK4
	RARA	ARL17A			CLIC4	APH1A	PHYH
	RASEF	ARL5A			CLIC6	APLN	PLAC9
	RDH13	ARL6IP6			CMTM1	APLP1	PLIN2
	RECQL4	ARMC4			CNBP	APOBEC3B	PLPP1
	RECQL5	ARMC8			CNIH1	APOBEC3G	PLPP3
	RGL2	ARNTL2			CNIH4	APOL1	PLPP4
	RHBDD2	ARRB1			CNPY2	APOL3	PLS3
	RNF31	ARSI			CNTN1	APOL6	PMP22
	RRBP1	ART4			COL10A1	APOLD1	POSTN
	SAC3D1	ARVCF			COL11A1	APP	PRRX1
	SCUBE2	ASB3			COL12A1	AR	PTGER4
	SDC4	ASB4			COL14A1	ARF1	PTMA
	SEC16A	ASMT			COL1A2	ARF6	RAB32
	SEMA3F	ASPH			COL3A1	ARHGAP21	RGCC
	SETBP1	ASPRV1			COL5A2	ARHGAP29	RIN2
	SETD1A	ASRGL1			COL6A3	ARHGAP42	RNF144A
	SGSH	ASXL3			COL8A2	ARHGAP44	RPL10
	SH3GLB2	ATAD5			COLEC12	ARHGAP6	RPS5
	SIN3A	ATE1			COMMD10	ARHGEF2	S100A4
	SKIC2	ATP10D			COMMD6	ARHGEF25	SDCBP
	SLX4IP	ATP13A3			COMMD8	ARHGEF38	SEC24D
	SMG7	ATP1A3			COPS4	ARID5A	SERPINE2
	SNX29	ATP1B1			COPS8	ARID5B	SERPINF1
	SPDEF	ATP2C2			COX7A1	ARL10	SFRP1
	SPIRE2	ATP5MPL			CPA3	ARL5B	SFRP2
	SRGAP1	ATP8A1			CPE	ARL8A	SH3BGRL
	STARD13	ATP9B			CPQ	ARL8B	SLFN11
	STAT1	ATXN3L			CPVL	ARL9	SNAI2
	STK36	AXL			CREG1	ARMCX2	SNCA
	SYT13	B3GNT3			CRIM1	ARMH1	SPRY1
	SYTL2	B4GALT6			CRISPLD2	ARNT	SPRY2
	TACC2	B9D2			CRNDE	ARPC5	SRGN
	TAOK1	BAAT			CRTAP	ARPIN	SSPN
	TAOK2	BAIAP2			CSRP2	ARRDC3	SSR2
	TAPBP	BAIAP2L1			CTHRC1	ARSJ	SULF1
	TDG	BARHL2			CTNNB1	ARTN	SVEP1
	TFF1	BAZ2B			CTSG	ASAH1	TAGLN
	THOP1	BBS10			CTSK	ASAH2	THBS1
	TMEM241	BCL7A			CTSL	ASB14	THBS2
	TMEM94	BCYRN1			CTSO	ASB9P1	TIMP2
	TNK2	BEGAIN			CX3CR1	ASIC2	TIMP3
	TNPO3	BEND7			CXCL12	ASMTL	TNC
	TNRC6A	BEST3			CXCL14	ASS1	TNFAIP6
	TOP2A	BEX1			CXCL8	ATF3	TSPO
	TRAF2	BEX2			CXCR4	ATF4	TUBB3
	TRAPPC9	BEX3			CYB5A	ATL1	TXNIP
	TROAP	BEX4			CYBB	ATP11C	UBE2E1
	TTC14	BEX5			CYP1B1	ATP1A1	UBE2L6
	UBA1	BHLHE41			DAD1	ATP1B3	VCAN
	UBE2C	BICDL1			DBI	ATP2B2	VKORC1
	UGGT1	BIK			DCN	ATP2B4	WTAP
	UPF1	BIRC3			DCTPP1	ATP6AP1
	VARS2	BLID			DDX47	ATP6AP2
	VPS13C	BLM			DENND10	ATP6V0B
	WASH2P	BMERB1			DIO2	ATP6V0C
	WNK4	BMP8A			DISC1	ATP6V0E2
	XAB2	BMP8B			DKK3	ATP6V1G2
	ZBTB40	BMS1P2			DLD	ATP8B1
	ZBTB43	BNC1			DNAJB6	ATP9A
	ZNF148	BOLA2B			DPM1	ATRNL1
	ZNF493	BOLA3			DPT	AURKC
	ZNF641	BOLL			DPYD	AUTS2
	ZNF76	BORCS5			DPYSL2	AXIN2
	ZNF827	BPTF			DPYSL3	AZIN2
		BRIP1			DR1	B3GALNT1
		BRWD3			DSE	B3GALT4
		BSPRY			DUSP1	B3GALT5
		BTG4			DYNC2LI1	B3GAT3
		BTNL9			ECM2	B3GNT5
		BUB1			ECRG4	B3GNT9
		BZW1			EEF1A1	B4GALNT4
		C11orf1			EEF1B2	B4GALT1
		C11orf65			EEF1G	B4GALT2
		C11orf91			EFEMP1	BACH2
		C12orf4			EGR1	BAIAP2L2
		C12orf40			EGR2	BAMBI
		C12orf56			EIF1AX	BASP1
		C12orf60			EIF1B	BAX
		C15orf41			EIF3M	BBC3
		C19orf47			EIF4A1	BCAP31
		C19orf57			EIF4E	BCKDK
		C1GALT1C1L			EIF4G2	BCL2
		C1orf141			EIF4H	BCL6
		C1orf162			ELOVL5	BCORL1
		C20orf27			EMC6	BDKRB1
		C22orf39			EMP1	BDKRB2
		C2CD5			EMP3	BEND3P3
		C2orf15			ENPP2	BEST1
		C2orf74			ENSA	BHLHE40
		C2orf88			EPDR1	BICC1
		C3orf35			EPSTI1	BISPR
		C3orf56			ESD	BLACAT1
		C3orf67			ETFA	BMF
		C3orf84			EVI2A	BMP1
		C4orf36			EVI2B	BMP2K
		C5orf60			EXOSC10	BMP4
		C6orf118			F13A1	BMP5
		C6orf120			FABP4	BNC2
		C6orf99			FABP5	BNIP3
		C7orf31			FAIM	BNIP3L
		C8orf37			FAM162A	BOC
		C9orf43			FAM89A	BORCS6
		CA1			FAP	BPGM
		CA13			FAT1	BRINP1
		CA2			FBLN1	BRSK1
		CA3			FBLN2	BSCL2
		CACNA1A			FBXO32	BSG
		CACNA1B			FCER1A	BST1
		CACNA2D1			FCER1G	BST2
		CACNB4			FCGR2A	BTD
		CACNG6			FGL2	BTG1
		CACNG8			FHL2	C10orf90
		CADPS2			FILIP1L	C11orf86
		CALCRL			FKBP3	C14orf132
		CALHM4			FMO1	C14orf28
		CAMKK1			FNDC1	C16orf58
		CAMKMT			FNTA	C16orf74
		CAMKV			FOLR2	C16orf86
		CARD17			FOS	C17orf49
		CARNMT1			FOSB	C19orf18
		CASC2			FRG1	C19orf24
		CASC9			FRZB	C1GALT1
		CASP1P2			FSTL1	C1GALT1C1
		CASTOR2			FTH1	C1orf131
		CASTOR3			G3BP2	C1orf167
		CATSPER1			GABARAPL2	C1orf194
		CBLN2			GADD45A	C1orf195
		CCDC113			GALNT1	C1orf21
		CCDC115			GAS1	C1QL2
		CCDC137			GASK1B	C1QL3
		CCDC144NL			GBP1	C2
		CCDC148			GEM	C22orf24
		CCDC151			GET1	C2CD4A
		CCDC157			GGH	C2orf66
		CCDC163			GJA1	C3
		CCDC17			GJB2	C4orf3
		CCDC182			GLIPR1	C4orf54
		CCDC36			GLRX3	C5orf58
		CCDC39			GLT8D2	C6orf132
		CCDC65			GNG10	C6orf223
		CCDC68			GNG11	C7
		CCDC69			GNG12	C8orf82
		CCDC74A			GPNMB	CA12
		CCDC74B			GPR137B	CA4
		CCDC77			GPR183	CA6
		CCDC8			GPR34	CA8
		CCDC85A			GPR89A	CA9
		CCDC85C			GPX7	CACFD1
		CCDC88C			GPX8	CACNA1C
		CCDC93			GREM1	CACNA2D2
		CCDC9B			GRP	CACNB1
		CCEPR			GSN	CACNB3
		CCL28			GYPC	CACNG4
		CCNB3			H2AC25	CADM1
		CCND1			H2AC6	CALB1
		CCND2			H3-5	CALD1
		CCNDBP1			HAT1	CALHM6
		CCNJL			HBA2	CALR
		CCNK			HBB	CAMK1
		CCNO			HEBP2	CAMK1D
		CCNT2			HERPUD1	CAMK2D
		CD163L1			HIF1A	CAMK2N1
		CD200			HIKESHI	CAMK4
		CD40			HLA-DPA1	CAMTA1
		CDAN1			HLA-DQA1	CAMTA2
		CDC14A			HLA-DRA	CANX
		CDC14B			HM13	CAPG
		CDC25A			HMGB1	CAPS2
		CDC45			HMGN1	CAPSL
		CDC6			HMGN2	CARMIL1
		CDCA4			HNMT	CASP1
		CDCA7L			HNRNPA1	CASP10
		CDK10			HNRNPA1L2	CASP14
		CDK14			HOPX	CAT
		CDK6			HOXB2	CATSPERE
		CDKL2			HPGD	CAVIN2
		CDO1			HSD17B11	CAVIN3
		CDSN			HSD17B6	CBLB
		CDT1			HSPA8	CBLN3
		CELF5			HTR2B	CBR3
		CEMIP			HTRA1	CBS
		CENPBD1			ID2	CCDC102B
		CENPN			ID3	CCDC106
		CEP126			IER3IP1	CCDC110
		CEP128			IFI16	CCDC120
		CEP131			IGF1	CCDC13
		CEP152			IGFBP6	CCDC146
		CERKL			IGFBP7	CCDC149
		CERS4			IGLL1	CCDC190
		CFAP206			ISCA1	CCDC25
		CFAP57			ISM1	CCDC28B
		CFAP69			ISY1	CCDC3
		CFAP70			ITGB1	CCDC71
		CFHR3			ITM2A	CCDC71L
		CGN			ITM2B	CCDC80
		CGNL1			JAK1	CCDC85B
		CHAC2			JAZF1	CCDC92
		CHCHD10			JCHAIN	CCL20
		CHD5			JUN	CCN1
		CHGB			KDELR3	CCN2
		CHMP4C			KIT	CCN3
		CHN2			KLF4	CCN4
		CHRFAM7A			KLF6	CCN5
		CHRM5			KLHL20	CCNB1IP1
		CHRNA3			KLRB1	CCNG2
		CHRNA7			KPNA2	CCSER2
		CHST14			KRT14	CCT6B
		CHST7			KRT17	CD109
		CHSY3			KRT6B	CD163
		CINP			LAMA2	CD24
		CKAP2L			LAMB1	CD274
		CKB			LAMP2	CD276
		CKMT1A			LDHB	CD320
		CKMT1B			LEPR	CD36
		CLCA3P			LGALS1	CD38
		CLDN10			LGALS3	CD55
		CLDN12			LGMN	CD63
		CLDN15			LHFPL6	CD70
		CLDN18			LIPA	CD72
		CLDN20			LMBR1	CD81
		CLEC11A			LMBRD1	CD99
		CLEC18A			LOX	CDC25B
		CLEC2B			LPL	CDC42EP1
		CLGN			LRRC17	CDC42P3
		CLK1			LSM3	CDH1
		CLSPN			LUM	CDH10
		CLTRN			LXN	CDH11
		CLVS1			LY96	CDH18
		CLVS2			LYPLAL1	CDH2
		CMTM4			LYZ	CDH3
		CMTM8			MAFB	CDH6
		CNBD2			MAMDC2	CDHR3
		CNGA1			MARCKS	CDK20
		CNIH3			MATN3	CDK2AP2
		CNKSR2			MBNL2	CDKL5
		CNNM1			MCL1	CDKN2A
		CNNM3			MCTS1	CDKN2B
		CNOT11			MCUB	CDKN2C
		CNR1			ME2	CDON
		CNTN1			METTL5	CDR1
		CNTNAP3B			MFAP4	CEBPB
		COCH			MFAP5	CEBPD
		COIL			MGAT2	CEMP1
		COL10A1			MGP	CERS1
		COL17A1			MGST1	CETN2
		COL25A1			MGST3	CFAP161
		COL27A1			MIR99AHG	CFAP47
		COL7A1			MMADHC	CFAP54
		COMMD8			MMD	CFAP58
		COQ6			MMP13	CFB
		CORIN			MMP7	CFH
		CORO2B			MNDA	CGREF1
		COX17			MOB4	CH25H
		COX7B2			MORF4L1	CHI3L2
		CPEB1			MORF4L2	CHID1
		CPED1			MRPL20	CHMP2A
		CPM			MRPL33	CHODL
		CPNE7			MRPL39	CHPF
		CPNE8			MRPL45	CHRDL1
		CPOX			MRPS28	CHRM3
		CPVL			MRPS35	CHST3
		CRACR2B			MS4A6A	CHSY1
		CREG1			MSMO1	CIDECP1
		CREG2			MSR1	CITED2
		CRH			MSRB3	CKAP4
		CRIP1			MT1X	CLCA2
		CROT			MTPN	CLCF1
		CRYBG1			MYC	CLCN4
		CRYGS			MYLK	CLCN7
		CSAD			NACA	CLDN1
		CSAG1			NACA4P	CLDN11
		CSAG2			NAT1	CLDN4
		CSAG3			NCK1	CLDN7
		CSMD1			NDN	CLIC2
		CSRNP3			NDUFS4	CLIC5
		CSTF2			NET1	CLMN
		CT45A1			NFE2L2	CLMP
		CT45A3			NGDN	CLN3
		CT45A5			NINJ2	CLSTN3
		CTAG1B			NMD3	CLU
		CTAGE4			NME7	CMAHP
		CTAGE8			NNMT	CMPK2
		CTCFL			NPTN	CMYA5
		CTNNBIP1			NTAN1	CNIH2
		CTTNBP2			OAT	CNKSR3
		CUBN			OGN	CNN1
		CUZD1			OMD	CNN3
		CWF19L2			OPN3	CNTN4
		CXorf49			OSBPL8	CNTN5
		CYBA			OSTC	CNTNAP1
		CYBB			PALLD	CNTNAP2
		CYP1A1			PAPSS1	CNTNAP3
		CYP2J2			PARP8	CNTNAP3C
		CYP39A1			PCDH18	COL12A1
		CYP3A5			PCNA	COL13A1
		CYTH4			PDCD10	COL14A1
		DACT1			PDGFC	COL15A1
		DANT1			PDGFRA	COL1A1
		DARS			PDGFRL	COL1A2
		DARS2			PDK4	COL21A1
		DAW1			PFN2	COL23A1
		DCAF16			PGAM1	COL24A1
		DCAF4			PGAM4	COL28A1
		DCAF4L1			PGK1	COL3A1
		DCBLD2			PHYH	COL4A1
		DDIAS			PIGF	COL4A2
		DDO			PIGY	COL4A5
		DDTL			PIP	COL4A6
		DDX11L2			PIP5K1A	COL5A1
		DDX25			PJA1	COL5A2
		DDX43			PLAC9	COL6A3
		DDX47			PLAU	COL8A1
		DDX51			PLAUR	COLGALT1
		DEDD2			PLEKHF2	COLQ
		DENND2C			PLIN2	COMMD6
		DEPDC7			PLOD2	COMT
		DERA			PLPP1	COPA
		DGKE			PLPP3	COPG2IT1
		DHRS2			PLPP4	COPS8
		DICER1			PLS3	COPZ2
		DIPK1A			PLSCR4	CORO1A
		DIS3L			PMP22	COX7A1
		DLC1			PODN	CPA4
		DLG2			POLR2J2	CPEB2
		DLG3			POSTN	CPQ
		DLL1			PPA2	CPT1C
		DLX2			PPCS	CPXM1
		DLX6			PPIA	CRAT
		DMAC2			PPIAL4A	CRBN
		DNAH8			PPIC	CREB3L1
		DNAI1			PPP2CB	CREB5
		DNAJC22			PPP2R3C	CRELD1
		DNAJC24			PRDX3	CRELD2
		DOCK2			PRNP	CRISPLD2
		DOCK3			PROS1	CRYAB
		DOK1			PRRX1	CSF1
		DPEP3			PSMA1	CSGALNACT1
		DPP8			PSMA6	CSMD3
		DPPA2			PSMC1	CSPG4
		DPY19L2			PSMC4	CSPG5
		DPY19L3			PSMD10	CSRNP1
		DPYSL3			PSMD6	CST3
		DSCR4			PSMD7	CSTB
		DSCR8			PSMG1	CT66
		DSCR9			PTGER4	CT75
		DTHD1			PTGES3	CTPS2
		DUSP19			PTGR1	CTSA
		DUSP5			PTHLH	CTSB
		DUT			PTMA	CTSC
		DYNC1I1			PTS	CTSD
		DYNC2H1			RAB32	CTSF
		DYNLL2			RABL3	CTSH
		DYNLT3			RARRES1	CTSK
		E2F7			RARRES2	CTSL
		ECT2L			RASD1	CTSO
		EDAR			RBBP4	CTSS
		EEF1A2			RBIS	CTSV
		EFCAB10			RBM4	CTSZ
		EFCAB11			RBM7	CTXN1
		EFR3B			RECK	CUEDC2
		EGFL7			REXO2	CUTA
		EHHADH			RGCC	CXADR
		EID2			RGS1	CXCL1
		EID2B			RGS2	CXCL10
		EIF2B5			RHEB	CXCL12
		EIF2D			RIN2	CXCL2
		EIF2S3B			RNASE1	CXCL3
		EIF3J			RNASE6	CXCL5
		EIF5			RNF144A	CXCL6
		ELFN1			RNF145	CXCL8
		ELK3			RNFT1	CXCR4
		ELMOD1			RPL10	CXorf56
		ELOVL2			RPL10A	CYB5D2
		EME1			RPL13A	CYB5R2
		EMILIN2			RPL13AP6	CYB5R3
		EML4			RPL17	CYBC1
		EML5			RPL18A	CYHR1
		EML6			RPL21	CYP1B1
		ENC1			RPL22	CYP27A1
		ENDOD1			RPL23	CYP27B1
		ENGASE			RPL23A	CYP7B1
		ENHO			RPL23AP53	CYSTM1
		ENOSF1			RPL23AP64	CYTL1
		ENPEP			RPL26	CYYR1
		EPB41			RPL36A	DAB2
		EPB41L2			RPL36AL	DAD1
		EPB41L5			RPL37A	DAGLB
		EPC2			RPL39L	DALRD3
		EPDR1			RPL7	DAPK1
		EPHX2			RPL9	DAPK3
		EPHX4			RPLP0	DAXX
		EPM2A			RPLP1	DCAF11
		EPS8L2			RPS11	DCHS2
		ERCC3			RPS12	DCLK1
		ERCC6L			RPS15A	DCLK2
		ETHE1			RPS17	DCN
		ETNK1			RPS21	DCTN6
		EXPH5			RPS23	DDAH2
		EYA4			RPS25	DDIT3
		EZR			RPS26	DDIT4
		F2R			RPS26P11	DDIT4L
		F2RL1			RPS27A	DDR2
		F3			RPS3A	DDRGK1
		FAAHP1			RPS5	DDX58
		FAAP24			RPS7	DDX60
		FAH			RPSA	DDX60L
		FAM110A			RTCA	DECR1
		FAM111A			RTRAF	DENND2A
		FAM117A			S100A10	DENND2D
		FAM131C			S100A4	DENND3
		FAM133A			S100A9	DENND5A
		FAM133DP			SAP30	DENND6B
		FAM135A			SBDS	DEPP1
		FAM13C			SDCBP	DGAT1
		FAM157A			SDHAF3	DGKI
		FAM157B			SDHD	DHCR24
		FAM167A			SEC11C	DHCR7
		FAM168B			SEC23B	DHRS13
		FAM169A			SEC24D	DHRS3
		FAM171B			SELENOP	DHRS4L1
		FAM184A			SEMA3C	DHRS4L2
		FAM185BP			SEPTIN11	DHTKD1
		FAM189A1			SEPTIN7	DHX58
		FAM200A			SERPINE2	DIAPH2
		FAM201A			SERPINF1	DIO2
		FAM201B			SFRP1	DIO3
		FAM214A			SFRP2	DIO3OS
		FAM217A			SFRP4	DIP2C
		FAM217B			SFT2D1	DIRAS1
		FAM222A			SGCE	DISC1
		FAM225B			SGK1	DISP1
		FAM227B			SH3BGRL	DMD
		FAM237B			SHISA2	DMGDH
		FAM241B			SLC12A2	DMRTA2
		FAM27E2			SLC25A24	DNAAF3
		FAM3C			SLC25A5	DNAJC1
		FAM50B			SLC66A3	DNAJC15
		FAM66C			SLCO2B1	DNAJC4
		FAM72B			SLFN11	DNAL4
		FAM72C			SNAI2	DNASE2
		FAM81A			SNAP23	DNER
		FAM86C2P			SNCA	DNHD1
		FAM86EP			SNHG5	DNPH1
		FAM86FP			SNRPN	DOCK11
		FAM95A			SNX2	DOCK4
		FAM95C			SNX3	DOCK6
		FAM98B			SNX5	DPF3
		FAM98C			SNX7	DPM3
		FAM9C			SPARCL1	DPP4
		FAN1			SPATS2L	DPYD
		FANCA			SPCS2	DPYSL2
		FANCL			SPG21	DPYSL4
		FAR2P1			SPON1	DRAM1
		FAR2P2			SPP1	DRAM2
		FASTKD1			SPRY1	DSC3
		FAXC			SPRY2	DSEL
		FBLN5			SPTLC1	DSTN
		FBXL21P			SRGN	DSTYK
		FBXO16			SRP14	DTX2
		FBXO17			SRP9	DTX3L
		FBXO2			SRPX	DUBR
		FBXO27			SSPN	DUSP4
		FBXO3			SSR2	DUSP8
		FBXO41			STEAP1	DVL2
		FBXO43			STOM	EBF1
		FCF1			STX7	EBP
		FCGBP			STX8	ECHDC3
		FERMT1			SUCLA2	EDEM1
		FEZ1			SUGCT	EDIL3
		FEZF1			SULF1	EDNRA
		FGD4			SUMO1P3	EDNRB
		FGD6			SUMO2	EEPD1
		FGF5			SVEP1	EFCAB1
		FGFBP3			SYF2	EFEMP1
		FHAD1			SYPL1	EFEMP2
		FHOD1			TAGLN	EFHD1
		FHOD3			TBC1D9	EFNA1
		FIRRE			TCEA1	EFNA3
		FKBP5			TCEAL1	EFNA4
		FLNC			TCIM	EFNB3
		FLT4			TCP1	EGF
		FMN1			TCTN3	EGFR
		FMNL1			TGFBR2	EGR1
		FMNL3			THAP1	EGR2
		FOSL1			THBS1	EHD2
		FOXA1			THBS2	EHF
		FOXD2			THBS4	EIF4EBP1
		FOXD4L5			THOC3	EIF4EBP3
		FOXD4L6			TIMP2	ELAVL2
		FREM1			TIMP3	ELF3
		FRMPD4			TIPRL	ELL2
		FRYL			TLR7	ELOVL5
		FTCD			TM2D1	EMC3
		FTSJ3			TM9SF2	EMD
		FUT4			TMED10	EMP2
		FUT9			TMED10P1	EN1
		FZD1			TMEM119	ENAH
		FZD3			TMEM126A	ENO2
		FZD5			TMEM126B	ENPP2
		FZD6			TMEM14A	ENPP4
		G0S2			TMEM14B	ENTPD6
		GAB2			TMEM14C	EOMES
		GAB3			TMEM167A	EP300
		GABARAPL1			TMEM45A	EPAS1
		GABBR1			TMEM98	EPHA3
		GABRA1			TNC	EPHA4
		GABRA3			TNFAIP6	EPHA5
		GABRA4			TPI1	EPHX1
		GABRB1			TPM1	EPS8L1
		GABRB2			TPM3	EPSTI1
		GABRB3			TPRKB	ERBB2
		GABRG1			TPSAB1	ERFE
		GABRP			TPT1	ERGIC3
		GABRQ			TRA	ERICH1
		GAD1			TRMT112	ERO1A
		GAGE1			TSC22D1	ERP29
		GAGE10			TSPAN13	ETDA
		GAGE12B			TSPAN3	ETS2
		GAGE12D			TSPO	ETV6
		GAGE12G			TUBA1A	ETV7
		GAGE13			TUBB3	EVA1A
		GAGE2A			TUBB6	EVA1C
		GALM			TUSC3	EVI2A
		GALNT14			TWSG1	EXOC4
		GALNT18			TXNDC5	EXOSC4
		GALNT3			TXNIP	EYA1
		GALNT6			TYROBP	FADS1
		GALR1			UBA3	FADS2
		GAREM1			UBB	FADS3
		GARNL3			UBE2E1	FAM107B
		GASAL1			UBE2E3	FAM110B
		GATD3A			UBE2G1	FAM120C
		GATM			UBE2L6	FAM133CP
		GBX2			UGP2	FAM149B1
		GCA			UQCRC2	FAM155A
		GCC2			VAMP5	FAM160A1
		GCHFR			VBP1	FAM160B1
		GCNT1			VCAN	FAM160B2
		GCSAM			VIM	FAM171A2
		GDA			VKORC1	FAM182A
		GDAP1			VPS25	FAM182B
		GEMIN7			VPS26C	FAM189B
		GEN1			VPS29	FAM20C
		GFI1			VTCN1	FAM214B
		GINS2			WIPF1	FAM216B
		GIPR			WLS	FAM218A
		GJA3			WTAP	FAM3A
		GJB2			YAP1	FAM43A
		GKAP1			YBX1	FAM50A
		GLB1L2			YBX3	FAM83B
		GLB1L3			YEATS4	FAM89A
		GLI2			YME1L1	FAM89B
		GLIDR			YY1	FANCF
		GLS2			ZFAND6	FANK1
		GNAL			ZFP36	FAS
		GNB5			ZFP36L1	FASN
		GNPDA2			ZFP36L2	FAT4
		GOLGA8A			ZNHIT3	FBH1
		GOLGA8B				FBLIM1
		GOLGA8H				FBLN2
		GOLGA8J				FBN1
		GOLGA8K				FBN2
		GOLGA8M				FBXL15
		GOLGA8N				FBXO33
		GOLGA8R				FCN2
		GOLGA8T				FDFT1
		GON7				FDPS
		GPAM				FERMT2
		GPAT2				FGF10
		GPAT3				FGF18
		GPATCH1				FGF2
		GPER1				FGFR2
		GPM6A				FGFRL1
		GPR137				FGL2
		GPR142				FHDC1
		GPR161				FHIT
		GPR173				FIBCD1
		GPR39				FKBP2
		GPR52				FKBP7
		GPR63				FKBP8
		GPRASP1				FLNA
		GPRC5B				FLRT2
		GPRC5D				FLT3LG
		GRAMD1B				FMO2
		GRB14				FMO3
		GREB1L				FMO4
		GRIA2				FMO6P
		GRIA4				FN1
		GRIP1				FNDC1
		GRK3				FNDC10
		GRM3				FNDC4
		GRM8				FOS
		GSAP				FOSL2
		GSE1				FOXB1
		GSPT2				FOXC1
		GTPBP10				FOXCUT
		GTSF1				FOXH1
		GUF1				FOXI1
		GVQW2				FOXP1
		GXYLT1				FRAS1
		H2AFX				FRAT1
		H2AFY2				FRMD4A
		H3F3B				FRS3
		H3F3C				FRY
		HAND2				FSIP2
		HAUS5				FST
		HCG27				FSTL1
		HEPHL1				FSTL3
		HESX1				FSTL5
		HEY2				FTH1
		HEYL				FTL
		HHAT				FUNDC2
		HIGD1B				FXYD5
		HIST1H2BI				FYB1
		HIST1H3G				FZD2
		HIST1H4C				FZD4
		HIST1H4I				FZD8
		HLA-F				G6PD
		HMGA1				GABARAP
		HMGA2				GACAT2
		HMMR				GADL1
		HMSD				GALNT12
		HMX3				GALNT16
		HNRNPUL1				GALNT2
		HOMER2				GAS1
		HOOK1				GAS1RR
		HORMAD1				GAS6
		HOTAIRM1				GASK1B
		HOXA3				GATA3
		HOXA4				GATD3B
		HOXA5				GBA
		HOXA6				GBA3
		HOXA7				GBAP1
		HOXB1				GBP1
		HOXB3				GBP2
		HOXB4				GBP3
		HOXB6				GBP4
		HOXD3				GBP5
		HOXD8				GCAT
		HOXD9				GCNT4
		HRK				GDF15
		HS3ST3A1				GDF5
		HS3ST3B1				GDI1
		HSD17B11				GDPD5
		HSD17B14				GFOD1
		HSD17B3				GFRA1
		HSP90AA1				GGACT
		HSPA1L				GGPS1
		HSPB6				GGT5
		HSPB8				GIPC3
		HSPD1				GJA1
		HSPE1				GLA
		HSPG2				GLB1
		HTR1D				GLI3
		HTR7				GLI4
		HYDIN				GLIPR1
		ICA1				GLIPR1L1
		ICAM4				GLIS1
		IFFO1				GLIS3
		IFITM2				GLMP
		IFT27				GLUD2
		IGDCC4				GLYATL2
		IGF2BP1				GM2A
		IGFBP6				GMDS
		IGSF1				GMPR
		IL11				GNA14
		IL13RA2				GNAO1
		IL1RAPL1				GNAZ
		IL27RA				GNG2
		IL32				GNG4
		IMMP1L				GNPTG
		IMP4				GPAA1
		IMPACT				GPC6
		INAFM2				GPNMB
		INPP1				GPR139
		INPP4B				GPR155
		INPP5A				GPR157
		INPP5B				GPR162
		INSYN2B				GPR17
		INTS2				GPR182
		IQCG				GPR88
		IQCH				GPRC5A
		IQGAP2				GPSM1
		IQUB				GPX1
		IRAIN				GPX4
		IRF5				GPX7
		IRGQ				GRAMD2B
		ISL1				GRB10
		ISOC1				GRHL2
		ITGA1				GRHPR
		ITGA11				GRIA1
		ITGA2				GRID2
		ITGA4				GRIK1
		ITGA6				GRIN2A
		ITGAM				GRINA
		ITGB6				GRIP2
		ITPKA				GRK4
		ITPKB				GRN
		ITPR3				GSDMC
		ITPRID2				GSDMD
		ITSN2				GSEC
		IVD				GSTA2
		JAG2				GSTM1
		JAK3				GSTM2
		JAKMIP2				GSTM3
		JAM3				GSTP1
		JAZF1				GSTT2B
		JDP2				GTPBP2
		JHY				GUCY1A2
		JPH1				GUCY1B1
		KBTBD8				GUK1
		KCMF1				GUSBP5
		KCNA6				GXYLT2
		KCND2				GYG2
		KCNH3				GYPC
		KCNH5				GYS1
		KCNH7				H1F0
		KCNH8				H6PD
		KCNJ3				HACD1
		KCNJ8				HAS2
		KCNK6				HAS3
		KCNMB2				HBEGF
		KCNN2				HCAR1
		KCNN4				HCFC1R1
		KCTD15				HCN1
		KCTD16				HCN3
		KDM4D				HCP5
		KHDC1				HDAC11
		KIAA0355				HECW1
		KIAA0408				HELZ2
		KIAA1324L				HERC4
		KIAA1549L				HERC5
		KIF18B				HERPUD1
		KIF21A				HES4
		KIF23				HES6
		KIF5A				HEXB
		KLF2				HEY1
		KLHL13				HGF
		KLHL14				HGSNAT
		KLHL29				HHIPL2
		KLHL3				HIBADH
		KLHL32				HILPDA
		KMT2B				HIST1H1A
		KNL1				HIST1H2BB
		KRIT1				HIST1H3A
		KRT15				HIST1H3C
		KRT18				HIST1H3I
		KRT8				HIST1H4A
		LAMA2				HIST1H4L
		LAMB3				HIST3H2A
		LAMC2				HIST3H2BB
		LAMP3				HIVEP3
		LANCL1				HK1
		LANCL2				HK2
		LAT2				HKDC1
		LAYN				HLA-DOB
		LCT				HLA-E
		LCTL				HLF
		LDAH				HLX
		LDHC				HMBOX1
		LEF1				HMCN1
		LEMD3				HMGCR
		LEO1				HMGCS1
		LFNG				HMOX1
		LGALSL				HOMER3
		LHFPL4				HOMEZ
		LHX1				HOOK3
		LHX6				HOPX
		LIAS				HOTAIR
		LIN28B				HOXA13
		LIN52				HOXB13
		LIN7A				HOXB8
		LIPE				HOXC12
		LIPT2				HOXC13
		LLGL2				HOXC4
		LMTK2				HOXC5
		LNCRI				HOXC6
		LOH12CR2				HPGD
		LONRF3				HPSE
		LOXL3				HRCT1
		LPAR2				HRH1
		LPAR3				HRNR
		LRP4				HS1BP3
		LRP5L				HS3ST1
		LRRC24				HS6ST3
		LRRC37A				HSD11B1L
		LRRC37A3				HSD3B7
		LRRK2				HSF4
		LRRN4				HSP90B1
		LSG1				HSPA5
		LSM14A				HSPB1
		LSR				HTR1B
		LTBP4				HTR1E
		LVRN				HTR1F
		LYAR				HTR2A
		LYPD1				HTRA1
		LYRM9				HUNK
		LYSMD2				HYAL2
		M1AP				HYAL3
		MAATS1				HYOU1
		MAGEA1				ID1
		MAGEA10				ID2
		MAGEA12				ID3
		MAGEA2				ID4
		MAGEA2B				IDH2
		MAGEA3				IDH3G
		MAGEA4				IDI1
		MAGEA6				IDO1
		MAGEH1				IER3
		MAGI1				IER5L
		MALINC1				IFI16
		MAMDC2				IFI30
		MAML3				IFI35
		MAN2A2				IFI44
		MANEAL				IFI44L
		MANSC1				IFIT1
		MAOA				IFIT2
		MAP2K3				IFIT3
		MAP2K5				IFIT5
		MAP3K2				IFITM1
		MAP3K4				IFITM10
		MAP3K9				IFITM3
		MAP4K3				IFNB1
		MAP7				IFNGR1
		MAPKAP1				IGF2R
		MAPKAPK3				IGFBP1
		MARK3				IGFBP3
		MBLAC1				IGFBP4
		MBNL3				IGFBP7
		MBOAT1				IGFL2
		MCC				IGFN1
		MCIDAS				IGSF3
		MCM8				IGSF8
		MCM9				IGSF9
		MCOLN2				IKBKB
		MCOLN3				IKZF1
		ME3				IKZF2
		MEAK7				IL11RA
		MECOM				IL15RA
		MED12L				IL16
		MED13				IL17RC
		MED21				IL17RE
		MEGF10				IL1R1
		MEGF11				IL1RAP
		MEI4				IL1RL2
		MEIOC				IL20RB
		MEIS2				IL21R
		MELTF				IL2RA
		MEPCE				IL4I1
		MERTK				IL6
		METAP1D				IL7R
		MFAP3L				ILDR2
		MFSD11				IMPA2
		MFSD9				INAFM1
		MGAM				INAVA
		MGAT5B				ING1
		MGLL				INHBA
		MICALCL				INHBE
		MICALL2				INSIG2
		MINDY2				INSR
		MIS18A				INTS10
		MKRN3				IQCD
		MKS1				IRF1
		MKX				IRF2
		MLKL				IRF2BP2
		MLLT3				IRF7
		MLXIP				IRX5
		MLYCD				ISG15
		MMADHC				ISG20
		MMP1				ISLR
		MMP10				ISLR2
		MMP13				ISM1
		MMS22L				ISOC2
		MNS1				ITGA10
		MOB3B				ITGB1
		MOCOS				ITGB8
		MOCS1				ITGBL1
		MPHOSPH6				ITPR1
		MPHOSPH9				ITPRID1
		MPP3				JAG1
		MPP4				JAK2
		MPP5				JAM2
		MPP7				JCAD
		MPV17L2				JMJD4
		MPZL3				JPH2
		MRE11				JUN
		MREG				JUNB
		MRPL45P2				JUND
		MRPS22				JUP
		MRPS23				KANK1
		MRPS35				KANK2
		MRPS9				KANK4
		MSANTD1				KAT6A
		MSANTD2				KAZN
		MSANTD4				KCNAB2
		MSL3P1				KCNB1
		MSX2				KCNE1
		MTHFS				KCNG1
		MTIF2				KCNH1
		MTMR10				KCNIP1
		MTUS1				KCNJ2
		MTX2				KCNK2
		MUC15				KCNK3
		MVB12B				KCNK9
		MYCBP				KCNQ3
		MYH16				KCNS2
		MYH3				KCNS3
		MYL4				KCTD1
		MYLK4				KCTD12
		MYO18B				KCTD9
		MYO5B				KDELR1
		MYO5C				KDELR3
		MYO7A				KDM5B
		MYOT				KDM6B
		MYRIP				KHDRBS3
		N4BP2				KIAA0895
		NAALAD2				KIAA1211L
		NANOS1				KIAA1217
		NAP1L2				KIAA1522
		NAP1L3				KIAA1755
		NAP1L5				KIAA2013
		NAT10				KIF13B
		NBEA				KIF1A
		NBPF4				KIFC2
		NBPF6				KIRREL1
		NCAPD2				KLF12
		NCAPH				KLF17
		NCBP2				KLF4
		NCBP2AS2				KLF5
		NCEH1				KLF6
		NDC80				KLHDC1
		NDRG2				KLHDC7B
		NDRG4				KLHDC9
		NDST3				KLRC2
		NDUFV3				KMO
		NEB				KRBA1
		NECAP1				KRT19
		NEDD4L				KRT7
		NEFH				KRT71
		NEFL				KRTCAP2
		NELL2				KSR1
		NEMP2				KYNU
		NEO1				L1CAM
		NEURL1				L3MBTL4
		NFASC				LAGE3
		NFIA				LAMA3
		NFKBIB				LAMA4
		NFU1				LAMA5
		NFXL1				LAMB1
		NFYC				LAMB2
		NIFK				LAMC1
		NIPA1				LAMP1
		NIPAL1				LAMP2
		NIPAL2				LAMTOR2
		NIPAL3				LAPTM4A
		NIPSNAP3B				LARP6
		NKAPP1				LCP1
		NKPD1				LDLR
		NKX2-4				LDOC1
		NLRP1				LEMD1
		NLRP11				LENG8
		NLRP2				LENG9
		NLRP3				LEPR
		NME8				LGALS1
		NME9				LGALS3
		NMNAT3				LGALS8
		NMRK1				LGALS9
		NOG				LGI4
		NOL11				LGR4
		NOL4				LHFPL2
		NOP14				LHFPL6
		NOP2				LHX9
		NOSTRIN				LIF
		NOXO1				LIFR
		NOXRED1				LIN7B
		NPFF				LINGO2
		NPFFR2				LIPA
		NPHP3				LMAN2
		NPIPA8				LMF2
		NR1H3				LMNA
		NR1H4				LMO3
		NRARP				LMO4
		NRCAM				LNCOC1
		NRDE2				LONP1
		NRG2				LONRF1
		NRIP1				LOX
		NRIP2				LOXL2
		NRIP3				LPAR1
		NSD2				LPAR6
		NSF				LPCAT1
		NSFP1				LRAT
		NSUN5				LRATD1
		NSUN7				LRATD2
		NT5DC1				LRFN4
		NTM				LRIG3
		NTSR1				LRMDA
		NUDT10				LRP1
		NUDT11				LRP11
		NUDT13				LRP1B
		NUDT19				LRP3
		NUDT7				LRRC3
		NUDT8				LRRC34
		NUP62CL				LRRC3C
		NXF2				LRRC41
		NXF2B				LRRC63
		NXPE3				LRRN1
		NXPH1				LRRN2
		OARD1				LSAMP
		OCIAD1				LSS
		ODC1				LTBP1
		OGN				LTBP3
		OIP5				LTBR
		OMD				LTF
		OPA3				LUARIS
		OR2H2				LUM
		OR3A1				LURAP1
		OR3A2				LURAP1L
		OR8A1				LUZP2
		OR8B2				LY6E
		OR8B3				LY6K
		OR8D1				LYPD5
		OR8D2				LYPD6
		OR8G5				LYST
		ORC2				LZTS1
		ORC3				LZTS2
		OSBPL10				LZTS3
		OSBPL11				MACO1
		OSBPL7				MACROD2
		OSGIN1				MAFB
		OSTF1				MAFF
		OTULINL				MAGED1
		P2RY1				MAL2
		P2RY14				MALL
		PA2G4P4				MALRD1
		PAF1				MAML2
		PAGE2B				MAN1A1
		PAIP2B				MAN1B1
		PAK1				MAN2A1
		PAN2				MANBA
		PANX3				MANF
		PAPLN				MAP10
		PAPOLA				MAP1B
		PAPSS2				MAP1LC3A
		PAQR6				MAP2K6
		PARP11				MAP3K10
		PARP8				MAP3K6
		PARVA				MAP3K8
		PASD1				MAP6
		PATE4				MAPK15
		PATJ				MAPK3
		PBX3				MAPK8IP1
		PCAT7				MARCKSL1
		PCDHA11				MARK1
		PCDHAC1				MARVELD2
		PCDHAC2				MAST1
		PCDHACT				MATN2
		PCDHB11				MATN3
		PCDHB13				MB
		PCDHB14				MBNL2
		PCDHB15				MBOAT7
		PCDHB5				MCAM
		PCDHB6				MCPH1
		PCDHGA10				MCRIP1
		PCDHGA3				MCTP2
		PCDHGA4				MDK
		PCDHGA5				ME1
		PCDHGB1				MED13L
		PCDHGB2				MEDAG
		PCDHGB3				MEF2A
		PCDHGB5				MEG3
		PCGF5				MEG8
		PCLO				MEG9
		PCNX2				MEGF6
		PCOLCE				MEIS3
		PCTP				MEOX2
		PDCD2				MEST
		PDCD2L				METRNL
		PDE10A				METTL26
		PDE3B				METTL7A
		PDGFA				MEX3A
		PDGFB				MEX3B
		PDGFRL				MFAP2
		PDSS2				MFSD3
		PEAR1				MGARP
		PEG3				MGAT4A
		PEX1				MGAT4C
		PEX5L				MGP
		PEX7				MGRN1
		PGM2				MGST3
		PGM5P2				MHENCR
		PHACTR1				MICALL1
		PHACTR3				MICOS13
		PHC1				MICU1
		PHKA1				MID1
		PHLDB3				MID1IP1
		PI15				MIEN1
		PIANP				MIF
		PICART1				MIF4GD
		PIGW				MILR1
		PIK3AP1				MINAR1
		PIK3CG				MINK1
		PILRB				MIPEP
		PIN4				MIPEPP3
		PIN4P1				MISP
		PITPNC1				MITF
		PITPNM2				MLPH
		PIWIL4				MMP11
		PKD2L2				MMP14
		PKIB				MMP15
		PKP2				MMP17
		PKP4				MMP2
		PLA2G4C				MMP25
		PLAAT1				MOB3C
		PLAAT3				MOSPD1
		PLCB4				MOSPD2
		PLCH1				MOV10
		PLEK2				MPG
		PLEKHA5				MPI
		PLEKHB2				MPND
		PLEKHG3				MPST
		PLEKHG5				MR1
		PLEKHH1				MRC1
		PLEKHN1				MRC2
		PLEKHO2				MROH9
		PLLP				MRPL54
		PLPPR5				MRPL55
		PLS1				MRPS21
		PM20D2				MRTFA
		PMCH				MSC
		PMFBP1				MSMO1
		PNLDC1				MSRB2
		PNO1				MSS51
		POLE3				MST1R
		POLN				MT1E
		POLQ				MT1L
		POLR1B				MT1M
		POLR2D				MT1X
		POLR3K				MTCL1
		POMT2				MTFP1
		POMZP3				MTMR11
		POP4				MTMR3
		POPDC3				MTSS2
		POTEB3				MUC1
		POTEC				MUC16
		POTEE				MUC5AC
		POTEF				MUS81
		POTEI				MUSK
		POTEKP				MVD
		POTEM				MVK
		POU3F2				MVP
		POU6F2				MX1
		PPARGC1A				MX2
		PPFIA2				MXRA5
		PPHLN1				MYADM
		PPL				MYCL
		PPM1K				MYD88
		PPM1L				MYDGF
		PPM1N				MYH9
		PPP1R13B				MYL6
		PPP1R1C				MYL9
		PPP1R26				MYLK2
		PPP1R3B				MYO10
		PPP2R2C				MYO16
		PRAME				MYO1E
		PRDM11				MYOCD
		PRDM13				MYOF
		PRDM6				MYOZ3
		PREX1				MYRFL
		PREX2				N4BP2L1
		PRKAA2				NAA80
		PRKCH				NAB2
		PRKCI				NAGA
		PRKCQ				NAGLU
		PRKCZ				NAMPT
		PRKD1				NAPA
		PROCR				NAPRT
		PROS1				NAT14
		PROSER3				NAV1
		PROX2				NAV2
		PRR11				NCALD
		PRSS16				NCAM1
		PRSS37				NCAM2
		PRTG				NCOA7
		PSAPL1				NCSTN
		PSD3				NDNF
		PSMB1				NDP
		PSMC1				NDRG1
		PSMC4				NDUFA13
		PSMC5				NDUFA3
		PSMD14				NDUFAF3
		PTHLH				NEAT1
		PTPN18				NEBL
		PTPN20				NEDD9
		PTPN4				NEFM
		PTPRZ1				NEK7
		PTRH2				NENF
		PUS7L				NEU1
		PWP2				NEURL1B
		PXN				NEURL2
		QRICH2				NFATC4
		R3HDM1				NFE2
		RAB39A				NFIL3
		RAB3C				NFIX
		RAB3GAP1				NFKBIA
		RAB9B				NFKBIL1
		RAD51				NFKBIZ
		RAD51AP2				NGF
		RAD51C				NIBAN1
		RAD52				NID1
		RADX				NID2
		RAET1E				NIM1K
		RAET1K				NIPSNAP1
		RAG1				NIPSNAP2
		RALB				NKIRAS1
		RALYL				NKX6-1
		RANBP2				NLGN2
		RAPGEF3				NLGN4X
		RAPGEF4				NLRC5
		RASGEF1A				NMB
		RASGEF1C				NME3
		RASL10A				NMNAT2
		RASSF2				NMT2
		RASSF5				NNMT
		RBM20				NNT
		RBM42				NOL3
		RBM48				NOMO2
		RBMS1				NOMO3
		RBP7				NOTCH2NLR
		RCAN3				NOTCH3
		RDM1				NOVA1
		RELL1				NPC1
		REPS1				NPC2
		RESF1				NPEPL1
		REV1				NPIPA7
		RFLNA				NPNT
		RFLNB				NPR3
		RFTN2				NPTX1
		RFWD3				NPY1R
		RGPD4				NPY5R
		RGPD5				NQO1
		RGPD6				NR4A2
		RGS17				NR4A3
		RGS9BP				NR5A2
		RHBDF2				NRBP2
		RHOB				NREP
		RHOBTB3				NRG1
		RHOF				NRP1
		RHOXF2				NRP2
		RHOXF2B				NRSN2
		RHPN2				NSD3
		RILPL2				NSDHL
		RINL				NTAN1
		RIPPLY2				NTN1
		RMDN1				NTN4
		RMDN3				NTNG1
		RNA28SN3				NTRK2
		RNASEL				NTRK3
		RND1				NUCB1
		RNF125				NUCB2
		RNF128				NUDT12
		RNF133				NUDT18
		RNF148				NUPR1
		RNF212				NXN
		RNF217				NXNL2
		RNFT1				OAS1
		RNLS				OAS2
		ROBO3				OAS3
		RORA				OASL
		RORB				OBSCN
		RP1				OBSL1
		RPA3				OCEL1
		RPAP3				OCIAD2
		RPP40				OGDHL
		RPS6KA4				OGFR
		RPS6KA6				OGG1
		RRAD				OLFM1
		RRAGD				OLFM2
		RRM2				OLFML2A
		RSAD1				OLFML2B
		RSBN1L				OPLAH
		RSKR				OPN3
		RTBDN				OPTN
		RTKN				ORAI3
		RTL5				OSMR
		RTN1				OSR2
		RTN4IP1				OSTN
		RUNDC3B				OTUD1
		RUNX3				OTX1
		RXYLT1				OVGP1
		S100A16				OXTR
		S1PR5				P2RX4
		SAA1				P2RX6
		SALL3				P3H1
		SAMD12				P3H2
		SAMD13				P3H3
		SAMD15				P3H4
		SAMD3				P4HA1
		SAMD4B				P4HA2
		SAMD5				P4HA3
		SAP130				P4HB
		SAPCD1				P4HTM
		SATB2				PABPC3
		SAXO2				PABPC4L
		SBDS				PACSIN3
		SCARF1				PALM
		SCARNA22				PALMD
		SCAT2				PAOX
		SCG3				PAPPA
		SCN1A				PAPPA2
		SCN2A				PARM1
		SCN3B				PARP10
		SCN8A				PARP12
		SCNN1A				PARP14
		SDHAF1				PARP9
		SEC14L1				PARVB
		SEC14L1P1				PAX6
		SEC14L5				PAX8
		SEL1L3				PBX1
		SEMA3E				PBXIP1
		SEMA4D				PC
		SEMA4F				PCA3
		SEMA6B				PCBP3
		SEMA7A				PCBP4
		SENP5				PCDH1
		SERPINA1				PCDH10
		SERPINB2				PCDH17
		SERPINB7				PCDH18
		SERPINB9				PCDH20
		SERTAD1				PCDH7
		SERTAD4				PCDH9
		SERTM1				PCDHB9
		SESN3				PCDHGA6
		SETD9				PCDHGB7
		SFMBT1				PCDHGC3
		SFTA1P				PCDHGC5
		SFXN3				PCED1A
		SGK3				PCK2
		SH2B3				PCSK1
		SH2D3A				PCSK9
		SH2D4A				PCYT1B
		SH3BGRL2				PDCD1LG2
		SH3BP5				PDE1A
		SH3GL1P2				PDE1C
		SH3GL3				PDE3A
		SH3RF2				PDE4B
		SHISA6				PDE5A
		SHLD2P1				PDE7B
		SHLD2P3				PDGFD
		SHOC1				PDGFRA
		SIPA1L1				PDIA4
		SKA2				PDIA5
		SKAP2				PDK3
		SKIL				PDK4
		SLAIN1				PDLIM1
		SLC10A1				PDLIM2
		SLC10A4				PDLIM3
		SLC10A5				PDLIM5
		SLC12A6				PDLIM7
		SLC13A3				PDX1
		SLC16A11				PDXK
		SLC16A3				PDZD2
		SLC16A5				PDZRN3
		SLC16A9				PELI3
		SLC17A8				PER1
		SLC22A15				PEX6
		SLC22A4				PFKFB3
		SLC23A3				PFKFB4
		SLC25A12				PFN1
		SLC25A13				PGBD3
		SLC25A19				PGD
		SLC25A21				PGF
		SLC25A27				PGGHG
		SLC27A2				PGM5
		SLC27A6				PGR
		SLC2A14				PHF11
		SLC2A2				PHGDH
		SLC2A3				PHLDA3
		SLC2A8				PHYH
		SLC30A1				PID1
		SLC35D1				PIFO
		SLC35D2				PIGQ
		SLC35F2				PIK3R1
		SLC35F5				PIK3R3
		SLC35G2				PIM1
		SLC40A1				PIMREG
		SLC44A1				PITPNM3
		SLC44A5				PITX1
		SLC48A1				PIWIL2
		SLC4A8				PJA2
		SLC5A12				PKD1
		SLC5A6				PKDCC
		SLC5A9				PKIG
		SLC6A18				PLA2G4A
		SLC7A2				PLA2R1
		SLC9A7				PLAAT4
		SLCO1A2				PLAC1
		SLCO1B1				PLAC9
		SLIRP				PLBD2
		SLITRK1				PLCD1
		SLITRK3				PLCD4
		SMAD3				PLCL1
		SMAGP				PLD6
		SMARCA2				PLEKHA2
		SMARCE1				PLEKHA4
		SMCO3				PLEKHA6
		SMG9				PLEKHF1
		SMIM10L1				PLEKHG4B
		SMIM13				PLEKHM2
		SMIM5				PLEKHO1
		SMLR1				PLEKHS1
		SMPD4				PLIN2
		SMPDL3A				PLIN4
		SNAP25				PLK2
		SNAPC5				PLOD1
		SNF8				PLOD3
		SNHG10				PLPP1
		SNHG19				PLPP3
		SNHG26				PLPP4
		SNHG27				PLPPR2
		SNORA2B				PLPPR3
		SNORA4				PLS3
		SNORA40B				PLSCR1
		SNORA49				PLSCR3
		SNORD14C				PLTP
		SNORD97				PLXDC2
		SNX10				PLXNA2
		SOBP				PLXNA4
		SOGA3				PLXNB1
		SOHLH2				PLXNB2
		SORCS2				PMP22
		SORD				PNKP
		SORD2P				PNMA2
		SORL1				PNPLA3
		SORT1				PNRC1
		SOX2				PODXL2
		SP2				POLR3D
		SP5				POMK
		SP9				POR
		SPAG17				PORCN
		SPATA6L				POSTN
		SPATS2				POU4F2
		SPC25				PPARG
		SPCS3				PPDPF
		SPDL1				PPDPFL
		SPDYA				PPFIA3
		SPDYE3				PPFIA4
		SPESP1				PPIB
		SPHK1				PPM1H
		SPIN2A				PPM1J
		SPIN4				PPP1R15A
		SPINK5				PPP1R16A
		SPOPL				PPP1R17
		SPOUT1				PPP1R3C
		SPP1				PPP3CB
		SPR				PPP3CC
		SPRED1				PRAF2
		SPTBN4				PRAG1
		SPTBN5				PRDX2
		SPTLC1				PRDX4
		SRRM5				PRDX5
		SRSF8				PRG2
		ST3GAL5				PRICKLE2
		ST3GAL6				PRICKLE3
		ST6GALNAC2				PRICKLE4
		ST8SIA5				PRKCA
		STAG3				PRKCSH
		STAG3L2				PRKG1
		STARD8				PRLR
		STEAP1				PROX1
		STEAP1B				PRR12
		STEAP2				PRR16
		STEAP3				PRR5L
		STK26				PRRT2
		STK32A				PRRT3
		STK33				PRRX1
		STK38L				PRRX2
		STK39				PRSS35
		STOX1				PRUNE2
		STPG1				PSAP
		STRIP2				PSCA
		STX11				PSG4
		STX1A				PSG5
		STX3				PSG9
		STXBP2				PSMB8
		STXBP4				PSMB9
		STYK1				PSME1
		SUN3				PSME2
		SURF1				PTCHD1
		SURF2				PTGER4
		SVIP				PTGES
		SYBU				PTGFR
		SYCE1				PTGFRN
		SYCP2				PTGIS
		SYNE1				PTGS2
		SYNJ1				PTK7
		TACC3				PTMA
		TACR3				PTMS
		TADA2B				PTN
		TAF1C				PTOV1
		TAF9B				PTPRC
		TANC1				PTPRD
		TAPT1				PTPRE
		TARBP2				PTPRG
		TARID				PTPRH
		TARSL2				PTPRS
		TAS1R3				PURG
		TAS2R19				PXDN
		TAS2R20				PXDNL
		TAS2R3				PXMP2
		TAS2R30				PXYLP1
		TAS2R31				PYCR1
		TAS2R4				PYGB
		TAS2R43				PYGL
		TAS2R46				QKI
		TAS2R5				QPRT
		TBC1D21				QRFP
		TBC1D30				QSOX1
		TBC1D32				RAB20
		TBC1D3H				RAB27B
		TBC1D8B				RAB29
		TBX1				RAB32
		TBX2				RAB33A
		TC2N				RAB33B
		TCEAL8				RAB38
		TCEAL9				RAB39B
		TCF24				RAB3D
		TDP1				RAB3IL1
		TDRD12				RAB7B
		TDRD9				RAB9A
		TEAD4				RABAC1
		TEDC1				RALGPS2
		TENM3				RAMP1
		TENT5D				RARA
		TERF2IP				RARB
		TES				RASEF
		TEX12				RASGRF2
		TEX15				RASL10B
		TEX9				RASL11A
		TFCP2L1				RASSF1
		TGFA				RASSF6
		TGM2				RB1CC1
		THBD				RBM24
		THEM4				RBM47
		THORLNC				RBP1
		THSD1				RBP4
		THSD7A				RCAN1
		THYN1				RCAN2
		TICRR				RCN3
		TIGAR				REEP2
		TIGD3				REM2
		TIGD4				RETREG1
		TIGIT				RFX2
		TIMELESS				RFX8
		TIMM50				RGCC
		TLE3				RGPD1
		TLE6				RGPD2
		TLK1				RGS3
		TLR6				RGS4
		TM6SF1				RHBDF1
		TMC6				RHBDL2
		TMCO4				RHEBL1
		TMEM117				RHOBTB1
		TMEM128				RHOBTB2
		TMEM139				RHOC
		TMEM145				RIN2
		TMEM14EP				RIN3
		TMEM150C				RIPOR2
		TMEM156				RITA1
		TMEM163				RN7SL1
		TMEM182				RN7SL2
		TMEM185B				RN7SL3
		TMEM200A				RNA28SN1
		TMEM216				RNASE4
		TMEM229B				RNASEK
		TMEM237				RND2
		TMEM242				RND3
		TMEM243				RNF122
		TMEM246				RNF144A
		TMEM33				RNF152
		TMEM38B				RNF182
		TMEM45B				RNF187
		TMEM51				RNF215
		TMEM88				RNF31
		TMOD1				RNH1
		TMOD2				RNPEP
		TNFRSF10A				ROBO1
		TNFRSF10D				ROBO4
		TNFRSF11A				ROM1
		TNFRSF25				ROS1
		TNFRSF8				RPL10
		TNFRSF9				RPL28
		TNIK				RPL36
		TNRC6C				RPL39
		TNS2				RPL8
		TOMM40				RPPH1
		TOR4A				RPRM
		TOX2				RPS28
		TP53I3				RPS29
		TP53TG1				RPS5
		TP53TG3D				RPS6KA2
		TP53TG3F				RPS8
		TP73				RPSAP58
		TPD52L1				RRAGA
		TPK1				RRAGC
		TPMT				RRAS
		TPPP				RRBP1
		TPRG1				RSAD2
		TPST1				RSPO2
		TPTE				RSPO3
		TRAF1				RSU1
		TRAF3				RTL1
		TRHDE				RTL8A
		TRIM38				RTL8C
		TRIM58				RTL9
		TRIM59				RTN4RL1
		TRIM69				RTP4
		TRMT2B				RUBCNL
		TRMT61A				RXFP1
		TRNP1				RXRA
		TRPM6				RYR3
		TRPV2				S100A11
		TSACC				S100A4
		TSBP1				S100A6
		TSHZ3				SALL2
		TSN				SALRNA1
		TSPAN12				SAMD14
		TSPYL4				SAMD4A
		TSPYL5				SAMD9L
		TSR2				SARAF
		TSSK4				SARS
		TSTD3				SAT1
		TTC21B				SAT2
		TTC23				SBK1
		TTC3P1				SBNO2
		TTC8				SBSPON
		TTLL9				SCAMP3
		TTN				SCARA3
		TTYH2				SCARA5
		TUBB2B				SCARB2
		TUBGCP5				SCD
		TWF1				SCG2
		TXK				SCN3A
		TYMS				SCO2
		TYW1B				SDC1
		UBA2				SDC2
		UBR1				SDC3
		UBR7				SDCBP
		UBXN4				SDF2L1
		UCHL1				SDF4
		UGT8				SDR39U1
		ULBP1				SEC13
		ULBP2				SEC22B3
		ULBP3				SEC23A
		ULK3				SEC24D
		UNC13A				SECTM1
		UNC80				SELENBP1
		UNK				SELENOM
		UNKL				SELENON
		URI1				SELENOO
		USP28				SELENOW
		USP43				SEMA3D
		USP44				SEMA3F
		USP45				SEMA4B
		USP51				SEMA5B
		VAMP8				SEPTIN5
		VAT1L				SEPTIN6
		VDR				SERF2
		VEPH1				SERPINA3
		VN1R1				SERPINE2
		VRK1				SERPINF1
		VRK2				SERPINH1
		VSIG10				SESN2
		VTI1B				SETBP1
		VWA1				SEZ6L2
		VWA5A				SFRP1
		VWDE				SFRP2
		WASH8P				SGCB
		WDR17				SGIP1
		WDR18				SGSM2
		WDR33				SH2D6
		WDR62				SH3BGRL
		WDR66				SH3BGRL3
		WDR73				SH3BP1
		WDR87				SH3PXD2A
		WDR88				SH3PXD2B
		WHAMMP2				SH3RF3
		WHAMMP3				SHANK2
		WIPF1				SHANK3
		WIPF3				SHARPIN
		WNK2				SHC1
		WNT16				SHF
		WNT3				SHFL
		WNT9A				SHISA4
		WSCD1				SHISA5
		WT1				SHISAL1
		WWC1				SHROOM2
		WWOX				SHROOM3
		XAGE1B				SIGIRR
		XAGE2				SIGMAR1
		XCL1				SIK1
		XK				SIL1
		XKR6				SIM1
		XKR8				SIPA1L2
		XKR9				SIRPA
		XRCC1				SIRPB1
		XRCC2				SIRPD
		XRCC3				SIX1
		YAF2				SIX2
		YBX2				SIX3
		YJEFN3				SLAMF9
		YPEL2				SLC12A7
		ZAR1				SLC12A8
		ZBBX				SLC13A5
		ZBED9				SLC14A1
		ZBTB20				SLC15A3
		ZBTB26				SLC16A14
		ZBTB46				SLC16A2
		ZC2HC1C				SLC19A3
		ZC3H12B				SLC1A1
		ZC3H8				SLC1A3
		ZCCHC3				SLC1A5
		ZCCHC4				SLC1A6
		ZCRB1				SLC22A1
		ZCWPW1				SLC22A23
		ZDBF2				SLC24A2
		ZDHHC11				SLC25A11
		ZDHHC15				SLC25A23
		ZDHHC23				SLC25A25
		ZFAND4				SLC25A28
		ZFP14				SLC25A37
		ZFP30				SLC26A6
		ZFYVE28				SLC27A5
		ZGLP1				SLC2A13
		ZMAT1				SLC2A5
		ZNF10				SLC2A6
		ZNF100				SLC35B2
		ZNF107				SLC35F3
		ZNF112				SLC35F4
		ZNF114				SLC38A6
		ZNF141				SLC39A1
		ZNF165				SLC39A14
		ZNF180				SLC39A4
		ZNF208				SLC39A8
		ZNF214				SLC43A2
		ZNF215				SLC43A3
		ZNF221				SLC44A2
		ZNF224				SLC44A3
		ZNF225				SLC45A1
		ZNF227				SLC4A3
		ZNF23				SLC50A1
		ZNF235				SLC52A2
		ZNF260				SLC5A3
		ZNF280A				SLC6A8
		ZNF280B				SLC6A9
		ZNF283				SLC7A1
		ZNF30				SLC7A11
		ZNF304				SLC9A9
		ZNF334				SLC9B1
		ZNF33B				SLCO2A1
		ZNF367				SLCO3A1
		ZNF383				SLCO4A1
		ZNF404				SLFN11
		ZNF45				SLFN12
		ZNF483				SLFN12L
		ZNF488				SLFN13
		ZNF507				SLFN5
		ZNF516				SLIT2
		ZNF518A				SLIT3
		ZNF519				SLITRK2
		ZNF540				SLITRK4
		ZNF546				SLITRK5
		ZNF566				SLITRK6
		ZNF569				SLPI
		ZNF570				SMAD1
		ZNF571				SMAD6
		ZNF573				SMARCA4
		ZNF582				SMARCD3
		ZNF595				SMIM10
		ZNF597				SMIM19
		ZNF599				SMIM38
		ZNF607				SMN2
		ZNF610				SMOX
		ZNF620				SMPD1
		ZNF630				SMTN
		ZNF652				SNAI2
		ZNF664				SNAPC2
		ZNF680				SNCA
		ZNF689				SNED1
		ZNF697				SNHG17
		ZNF721				SNN
		ZNF726				SNTB1
		ZNF732				SNTG1
		ZNF780A				SNX18
		ZNF780B				SOD2
		ZNF781				SORBS2
		ZNF782				SORBS3
		ZNF792				SORCS3
		ZNF800				SOWAHD
		ZNF804B				SOX12
		ZNF827				SOX14
		ZNF83				SOX17
		ZNF835				SOX4
		ZNF836				SPAAR
		ZNF852				SPARC
		ZNF862				SPART
		ZNF90				SPATC1
		ZNF92				SPECC1
		ZNRF1				SPEF2
		ZRANB3				SPEG
		ZSCAN12				SPIDR
		ZSCAN23				SPNS1
		ZSCAN25				SPOCK1
		ZSCAN31				SPON2
		ZSWIM5				SPRY1
		ZWILCH				SPRY2
		ZWINT				SPTLC3
						SPTSSA
						SQLE
						SRC
						SREBF1
						SREBF2
						SRGAP3
						SRGN
						SRPX2
						SRR
						SRRM3
						SRSF12
						SSBP2
						SSPN
						SSR2
						SSR4
						ST3GAL1
						ST3GAL3
						ST5
						ST6GALNAC5
						ST8SIA1
						ST8SIA4
						ST8SIA6
						STAC
						STAC3
						STAM
						STARD13
						STAT1
						STAT3
						STAT5A
						STAT6
						STBD1
						STC1
						STC2
						STK3
						STK32C
						STMN2
						STMN3
						STON1
						STON2
						STPG2
						STRA6
						STT3A
						STX12
						STX1B
						SULF1
						SULF2
						SUMF1
						SUMF2
						SUN2
						SV2A
						SVEP1
						SVIL
						SYNC
						SYNE2
						SYNGAP1
						SYNGR1
						SYNGR3
						SYNPO
						SYNPO2
						SYP
						SYT11
						SYT12
						SYT15
						SYT17
						TACC1
						TADA3
						TAFA1
						TAFA2
						TAGLN
						TAGLN2
						TAP1
						TAPBP
[truncated: 298 more rows]

## Sheet: Sheet5
Analysis Type: PANTHER Overrepresentation Test (Released 20240807)
Annotation Version and Release Date: GO Ontology database DOI: 10.5281/zenodo.14861039 Released 2025-02-06
Reference List: Homo sapiens (all genes in database)
Test Type: Homo sapiens (all genes in database)
Correction: Homo sapiens (all genes in database)
	Counts in network	Hits in netwok	Expected hits	(over/under)	Fold Enrichment	raw P-value	FDR
GO biological process
animal organ development (GO:0048513)	2884	69	23.12	+	2.98	1.76e-18	2.62e-14
anatomical structure development (GO:0048856)	5272	94	42.27	+	2.22	1.14e-17	8.49e-14
tissue development (GO:0009888)	1770	52	14.19	+	3.66	3.69e-17	1.83e-13
response to endogenous stimulus (GO:0009719)	1243	43	9.97	+	4.31	1.33e-16	4.96e-13
developmental process (GO:0032502)	5794	96	46.45	+	2.07	7.51e-16	2.23e-12
regulation of multicellular organismal development (GO:2000026)	1400	44	11.22	+	3.92	1.79e-15	4.45e-12
regulation of cell migration (GO:0030334)	961	36	7.7	+	4.67	5.95e-15	1.26e-11
regulation of locomotion (GO:0040012)	1067	37	8.55	+	4.33	2.57e-14	4.78e-11
regulation of cell motility (GO:2000145)	1023	36	8.2	+	4.39	3.96e-14	5.89e-11
multicellular organism development (GO:0007275)	4001	75	32.08	+	2.34	3.6e-14	5.95e-11
system development (GO:0048731)	3614	70	28.98	+	2.42	7.78e-14	1.05e-10
regulation of multicellular organismal process (GO:0051239)	2946	62	23.62	+	2.62	9.98e-14	1.24e-10
regulation of cell population proliferation (GO:0042127)	1659	45	13.3	+	3.38	1.62e-13	1.85e-10
negative regulation of biological process (GO:0048519)	5208	86	41.76	+	2.06	1.75e-13	1.86e-10
regulation of programmed cell death (GO:0043067)	1518	42	12.17	+	3.45	6.8e-13	6.74e-10
response to chemical (GO:0042221)	3717	69	29.8	+	2.32	1.09e-12	1.01e-09
regulation of developmental process (GO:0050793)	2443	54	19.59	+	2.76	1.18e-12	1.03e-09
extracellular matrix organization (GO:0030198)	281	19	2.25	+	8.43	1.29e-12	1.06e-09
extracellular structure organization (GO:0043062)	282	19	2.26	+	8.4	1.37e-12	1.07e-09
external encapsulating structure organization (GO:0045229)	283	19	2.27	+	8.37	1.46e-12	1.08e-09
tube development (GO:0035295)	919	32	7.37	+	4.34	1.74e-12	1.23e-09
vasculature development (GO:0001944)	558	25	4.47	+	5.59	3.01e-12	2.03e-09
circulatory system development (GO:0072359)	940	32	7.54	+	4.25	3.17e-12	2.05e-09
regulation of vasculature development (GO:1901342)	302	19	2.42	+	7.85	4.58e-12	2.84e-09
regulation of cell adhesion (GO:0030155)	799	29	6.41	+	4.53	8.22e-12	4.89e-09
blood vessel development (GO:0001568)	536	24	4.3	+	5.58	8.65e-12	4.95e-09
anatomical structure morphogenesis (GO:0009653)	2262	50	18.14	+	2.76	1.13e-11	6.23e-09
cellular developmental process (GO:0048869)	3714	67	29.78	+	2.25	1.27e-11	6.29e-09
cell differentiation (GO:0030154)	3711	67	29.75	+	2.25	1.24e-11	6.38e-09
negative regulation of multicellular organismal process (GO:0051241)	1115	34	8.94	+	3.8	1.24e-11	6.59e-09
negative regulation of cellular process (GO:0048523)	4996	80	40.06	+	2	1.39e-11	6.69e-09
cellular response to endogenous stimulus (GO:0071495)	955	31	7.66	+	4.05	2.44e-11	1.1e-08
regulation of apoptotic process (GO:0042981)	1479	39	11.86	+	3.29	2.39e-11	1.11e-08
cell adhesion (GO:0007155)	964	31	7.73	+	4.01	3.09e-11	1.31e-08
regulation of angiogenesis (GO:0045765)	296	18	2.37	+	7.58	3.04e-11	1.33e-08
response to hormone (GO:0009725)	849	29	6.81	+	4.26	3.54e-11	1.46e-08
response to stimulus (GO:0050896)	8218	108	65.89	+	1.64	3.92e-11	1.57e-08
negative regulation of developmental process (GO:0051093)	924	30	7.41	+	4.05	5.36e-11	2.1e-08
skeletal system development (GO:0001501)	512	22	4.1	+	5.36	1.51e-10	5.77e-08
multicellular organismal process (GO:0032501)	6347	90	50.89	+	1.77	2.69e-10	1e-07
positive regulation of developmental process (GO:0051094)	1329	35	10.66	+	3.28	3.27e-10	1.18e-07
negative regulation of cell population proliferation (GO:0008285)	704	25	5.64	+	4.43	4.22e-10	1.49e-07
response to growth factor (GO:0070848)	543	22	4.35	+	5.05	4.59e-10	1.59e-07
positive regulation of biological process (GO:0048518)	6117	87	49.04	+	1.77	6.03e-10	2.04e-07
positive regulation of cell migration (GO:0030335)	557	22	4.47	+	4.93	7.38e-10	2.39e-07
positive regulation of multicellular organismal process (GO:0051240)	1661	39	13.32	+	2.93	7.25e-10	2.4e-07
cellular response to growth factor stimulus (GO:0071363)	513	21	4.11	+	5.11	9.81e-10	3.1e-07
regulation of cell differentiation (GO:0045595)	1553	37	12.45	+	2.97	1.48e-09	4.6e-07
tube morphogenesis (GO:0035239)	695	24	5.57	+	4.31	1.7e-09	5.17e-07
collagen fibril organization (GO:0030199)	63	9	0.51	+	17.82	1.8e-09	5.34e-07
positive regulation of cell motility (GO:2000147)	585	22	4.69	+	4.69	1.83e-09	5.35e-07
response to external stimulus (GO:0009605)	1953	42	15.66	+	2.68	1.94e-09	5.56e-07
response to peptide (GO:1901652)	884	27	7.09	+	3.81	2.11e-09	5.93e-07
negative regulation of cell migration (GO:0030336)	297	16	2.38	+	6.72	2.34e-09	6.43e-07
cellular response to chemical stimulus (GO:0070887)	1968	42	15.78	+	2.66	2.44e-09	6.61e-07
positive regulation of locomotion (GO:0040017)	601	22	4.82	+	4.57	3.01e-09	7.85e-07
regulation of anatomical structure morphogenesis (GO:0022603)	836	26	6.7	+	3.88	3e-09	7.96e-07
negative regulation of cell motility (GO:2000146)	312	16	2.5	+	6.4	4.73e-09	1.21e-06
cellular response to stimulus (GO:0051716)	6422	88	51.49	+	1.71	4.92e-09	1.24e-06
response to lipid (GO:0033993)	862	26	6.91	+	3.76	5.65e-09	1.4e-06
response to abiotic stimulus (GO:0009628)	1129	30	9.05	+	3.31	6.13e-09	1.49e-06
response to cytokine (GO:0034097)	868	26	6.96	+	3.74	6.51e-09	1.56e-06
connective tissue development (GO:0061448)	235	14	1.88	+	7.43	6.83e-09	1.61e-06
negative regulation of locomotion (GO:0040013)	330	16	2.65	+	6.05	1.05e-08	2.43e-06
positive regulation of cellular process (GO:0048522)	5807	81	46.56	+	1.74	1.48e-08	3.39e-06
negative regulation of angiogenesis (GO:0016525)	109	10	0.87	+	11.44	1.8e-08	4.05e-06
negative regulation of blood vessel morphogenesis (GO:2000181)	110	10	0.88	+	11.34	1.97e-08	4.3e-06
blood vessel morphogenesis (GO:0048514)	444	18	3.56	+	5.06	1.95e-08	4.32e-06
negative regulation of vasculature development (GO:1901343)	111	10	0.89	+	11.24	2.14e-08	4.62e-06
positive regulation of response to stimulus (GO:0048584)	2286	44	18.33	+	2.4	2.46e-08	5.22e-06
positive regulation of cell differentiation (GO:0045597)	865	25	6.94	+	3.6	2.66e-08	5.57e-06
regulation of signal transduction (GO:0009966)	3069	53	24.61	+	2.15	2.97e-08	6.13e-06
regulation of response to stimulus (GO:0048583)	4079	63	32.7	+	1.93	3.99e-08	8.12e-06
regulation of cellular response to growth factor stimulus (GO:0090287)	324	15	2.6	+	5.77	5.67e-08	1.14e-05
epithelium development (GO:0060429)	1112	28	8.92	+	3.14	6.61e-08	1.31e-05
ossification (GO:0001503)	292	14	2.34	+	5.98	1.04e-07	2.01e-05
negative regulation of cell adhesion (GO:0007162)	292	14	2.34	+	5.98	1.04e-07	2.04e-05
regulation of signaling (GO:0023051)	3502	56	28.08	+	1.99	1.1e-07	2.11e-05
response to oxygen-containing compound (GO:1901700)	1592	34	12.76	+	2.66	1.15e-07	2.16e-05
regulation of cell communication (GO:0010646)	3510	56	28.14	+	1.99	1.17e-07	2.18e-05
hemopoiesis (GO:0030097)	694	21	5.56	+	3.77	1.81e-07	3.33e-05
negative regulation of cellular response to growth factor stimulus (GO:0090288)	106	9	0.85	+	10.59	1.86e-07	3.37e-05
response to ketone (GO:1901654)	223	12	1.79	+	6.71	2.56e-07	4.6e-05
regulation of transmembrane receptor protein serine/threonine kinase signaling pathway (GO:0090092)	274	13	2.2	+	5.92	3.41e-07	6.04e-05
negative regulation of programmed cell death (GO:0043069)	921	24	7.38	+	3.25	3.5e-07	6.12e-05
regulation of lipid metabolic process (GO:0019216)	325	14	2.61	+	5.37	3.84e-07	6.64e-05
fatty acid metabolic process (GO:0006631)	328	14	2.63	+	5.32	4.29e-07	7.33e-05
supramolecular fiber organization (GO:0097435)	609	19	4.88	+	3.89	4.61e-07	7.79e-05
cellular response to transforming growth factor beta stimulus (GO:0071560)	155	10	1.24	+	8.05	5.05e-07	8.43e-05
response to xenobiotic stimulus (GO:0009410)	442	16	3.54	+	4.52	5.71e-07	9.43e-05
response to nutrient levels (GO:0031667)	509	17	4.08	+	4.17	7.61e-07	0.000122
response to transforming growth factor beta (GO:0071559)	162	10	1.3	+	7.7	7.58e-07	0.000123
negative regulation of apoptotic process (GO:0043066)	892	23	7.15	+	3.22	7.56e-07	0.000124
biological regulation (GO:0065007)	12207	128	97.87	+	1.31	9.14e-07	0.000145
embryo development (GO:0009790)	1045	25	8.38	+	2.98	9.41e-07	0.000147
animal organ morphogenesis (GO:0009887)	976	24	7.83	+	3.07	9.84e-07	0.000152
regulation of biological process (GO:0050789)	11802	125	94.62	+	1.32	1.08e-06	0.000164
response to stress (GO:0006950)	3513	54	28.17	+	1.92	1.07e-06	0.000164
anatomical structure formation involved in morphogenesis (GO:0048646)	988	24	7.92	+	3.03	1.22e-06	0.000183
negative regulation of immune system process (GO:0002683)	534	17	4.28	+	3.97	1.47e-06	0.000214
positive regulation of apoptotic process (GO:0043065)	534	17	4.28	+	3.97	1.47e-06	0.000216
axis elongation (GO:0003401)	25	5	0.2	+	24.95	1.45e-06	0.000216
positive regulation of metabolic process (GO:0009893)	3472	53	27.84	+	1.9	1.66e-06	0.000235
cellular process (GO:0009987)	15523	149	124.46	+	1.2	1.7e-06	0.000236
positive regulation of cell population proliferation (GO:0008284)	934	23	7.49	+	3.07	1.66e-06	0.000237
regulation of cell-substrate adhesion (GO:0010810)	220	11	1.76	+	6.24	1.69e-06	0.000237
cell migration (GO:0016477)	934	23	7.49	+	3.07	1.66e-06	0.000239
leukocyte differentiation (GO:0002521)	428	15	3.43	+	4.37	1.95e-06	0.000269
positive regulation of programmed cell death (GO:0043068)	549	17	4.4	+	3.86	2.13e-06	0.000288
cell development (GO:0048468)	2282	40	18.3	+	2.19	2.13e-06	0.00029
negative regulation of response to stimulus (GO:0048585)	1711	33	13.72	+	2.41	2.38e-06	0.000319
cell activation (GO:0001775)	753	20	6.04	+	3.31	2.72e-06	0.000362
regulation of ERK1 and ERK2 cascade (GO:0070372)	280	12	2.24	+	5.35	2.83e-06	0.000372
enzyme-linked receptor protein signaling pathway (GO:0007167)	626	18	5.02	+	3.59	2.99e-06	0.00039
cellular response to tumor necrosis factor (GO:0071356)	148	9	1.19	+	7.58	3.11e-06	0.000402
monocarboxylic acid metabolic process (GO:0032787)	507	16	4.06	+	3.94	3.39e-06	0.000435
lung development (GO:0030324)	193	10	1.55	+	6.46	3.7e-06	0.00047
cellular response to cytokine stimulus (GO:0071345)	770	20	6.17	+	3.24	3.81e-06	0.00048
chemotaxis (GO:0006935)	342	13	2.74	+	4.74	4.04e-06	0.000505
positive regulation of cell communication (GO:0010647)	1770	33	14.19	+	2.33	4.11e-06	0.00051
positive regulation of signaling (GO:0023056)	1772	33	14.21	+	2.32	4.2e-06	0.000516
taxis (GO:0042330)	344	13	2.76	+	4.71	4.3e-06	0.000525
negative regulation of signaling (GO:0023057)	1452	29	11.64	+	2.49	4.38e-06	0.000525
respiratory tube development (GO:0030323)	197	10	1.58	+	6.33	4.44e-06	0.000528
negative regulation of cell communication (GO:0010648)	1452	29	11.64	+	2.49	4.38e-06	0.000529
positive regulation of signal transduction (GO:0009967)	1584	31	12.7	+	2.44	4.66e-06	0.00055
regulation of metabolic process (GO:0019222)	6356	79	50.96	+	1.55	5.75e-06	0.000674
homeostatic process (GO:0042592)	1475	29	11.83	+	2.45	5.93e-06	0.000689
cell motility (GO:0048870)	1163	25	9.32	+	2.68	6.29e-06	0.000725
reproductive structure development (GO:0048608)	305	12	2.45	+	4.91	6.78e-06	0.000776
regulation of fibroblast growth factor receptor signaling pathway (GO:0040036)	34	5	0.27	+	18.34	7.19e-06	0.000816
negative regulation of cell differentiation (GO:0045596)	668	18	5.36	+	3.36	7.31e-06	0.000824
kidney development (GO:0001822)	308	12	2.47	+	4.86	7.49e-06	0.000831
mononuclear cell differentiation (GO:1903131)	362	13	2.9	+	4.48	7.46e-06	0.000835
reproductive system development (GO:0061458)	309	12	2.48	+	4.84	7.74e-06	0.000852
locomotion (GO:0040011)	367	13	2.94	+	4.42	8.64e-06	0.000945
regulation of response to stress (GO:0080134)	1426	28	11.43	+	2.45	9.03e-06	0.000973
negative regulation of biosynthetic process (GO:0009890)	2171	37	17.41	+	2.13	8.98e-06	0.000974
positive regulation of cell-substrate adhesion (GO:0010811)	128	8	1.03	+	7.8	9.11e-06	0.000975
regulation of response to external stimulus (GO:0032101)	1113	24	8.92	+	2.69	9.35e-06	0.000987
negative regulation of gene expression (GO:0010629)	1037	23	8.31	+	2.77	9.33e-06	0.000991
negative regulation of signal transduction (GO:0009968)	1356	27	10.87	+	2.48	1.04e-05	0.00109
renal system development (GO:0072001)	319	12	2.56	+	4.69	1.07e-05	0.0011
positive regulation of vasculature development (GO:1904018)	172	9	1.38	+	6.53	1.06e-05	0.0011
response to tumor necrosis factor (GO:0034612)	173	9	1.39	+	6.49	1.11e-05	0.00113
positive regulation of biosynthetic process (GO:0009891)	2653	42	21.27	+	1.97	1.11e-05	0.00113
positive regulation of cell adhesion (GO:0045785)	496	15	3.98	+	3.77	1.15e-05	0.00117
respiratory system development (GO:0060541)	220	10	1.76	+	5.67	1.17e-05	0.00118
transforming growth factor beta receptor superfamily signaling pathway (GO:0141091)	175	9	1.4	+	6.41	1.22e-05	0.00121
cartilage development (GO:0051216)	176	9	1.41	+	6.38	1.27e-05	0.00126
regulation of cellular process (GO:0050794)	11410	119	91.48	+	1.3	1.28e-05	0.00126
negative regulation of fibroblast growth factor receptor signaling pathway (GO:0040037)	19	4	0.15	+	26.26	1.41e-05	0.00136
response to alcohol (GO:0097305)	275	11	2.2	+	4.99	1.42e-05	0.00136
developmental growth (GO:0048589)	443	14	3.55	+	3.94	1.4e-05	0.00136
growth (GO:0040007)	443	14	3.55	+	3.94	1.4e-05	0.00137
response to mechanical stimulus (GO:0009612)	227	10	1.82	+	5.49	1.54e-05	0.00147
regulation of immune system process (GO:0002682)	1630	30	13.07	+	2.3	1.57e-05	0.00149
response to starvation (GO:0042594)	229	10	1.84	+	5.45	1.66e-05	0.00156
developmental growth involved in morphogenesis (GO:0060560)	141	8	1.13	+	7.08	1.85e-05	0.00173
regulation of lipid biosynthetic process (GO:0046890)	185	9	1.48	+	6.07	1.89e-05	0.00176
cell surface receptor protein serine/threonine kinase signaling pathway (GO:0007178)	187	9	1.5	+	6	2.06e-05	0.00191
regulation of biosynthetic process (GO:0009889)	5260	67	42.17	+	1.59	2.16e-05	0.00198
regulation of cytokine production (GO:0001817)	796	19	6.38	+	2.98	2.21e-05	0.00201
osteoblast differentiation (GO:0001649)	145	8	1.16	+	6.88	2.26e-05	0.00205
central nervous system development (GO:0007417)	1021	22	8.19	+	2.69	2.32e-05	0.00207
response to progesterone (GO:0032570)	43	5	0.34	+	14.5	2.35e-05	0.00208
negative regulation of metabolic process (GO:0009892)	2723	42	21.83	+	1.92	2.33e-05	0.00208
cell surface receptor signaling pathway (GO:0007166)	2091	35	16.76	+	2.09	2.31e-05	0.00208
response to steroid hormone (GO:0048545)	291	11	2.33	+	4.71	2.4e-05	0.0021
response to hypoxia (GO:0001666)	291	11	2.33	+	4.71	2.4e-05	0.00211
negative regulation of macromolecule biosynthetic process (GO:0010558)	2099	35	16.83	+	2.08	2.45e-05	0.00212
cellular response to ketone (GO:1901655)	107	7	0.86	+	8.16	2.5e-05	0.00212
nervous system development (GO:0007399)	2265	37	18.16	+	2.04	2.48e-05	0.00212
positive regulation of reactive oxygen species metabolic process (GO:2000379)	72	6	0.58	+	10.39	2.45e-05	0.00213
embryonic morphogenesis (GO:0048598)	595	16	4.77	+	3.35	2.48e-05	0.00213
muscle tissue development (GO:0060537)	349	12	2.8	+	4.29	2.6e-05	0.00219
regulation of BMP signaling pathway (GO:0030510)	108	7	0.87	+	8.08	2.65e-05	0.00221
positive regulation of gene expression (GO:0010628)	1186	24	9.51	+	2.52	2.65e-05	0.00222
angiogenesis (GO:0001525)	353	12	2.83	+	4.24	2.9e-05	0.00241
cellular response to nutrient levels (GO:0031669)	246	10	1.97	+	5.07	3.07e-05	0.00253
bone development (GO:0060348)	199	9	1.6	+	5.64	3.37e-05	0.00277
negative regulation of macromolecule metabolic process (GO:0010605)	2495	39	20	+	1.95	3.45e-05	0.00282
lipid metabolic process (GO:0006629)	1209	24	9.69	+	2.48	3.6e-05	0.00293
regulation of extrinsic apoptotic signaling pathway via death domain receptors (GO:1902041)	47	5	0.38	+	13.27	3.64e-05	0.00294
response to decreased oxygen levels (GO:0036293)	306	11	2.45	+	4.48	3.8e-05	0.00305
membrane lipid catabolic process (GO:0046466)	48	5	0.38	+	12.99	4.04e-05	0.00323
negative regulation of intracellular signal transduction (GO:1902532)	692	17	5.55	+	3.06	4.29e-05	0.00341
steroid metabolic process (GO:0008202)	257	10	2.06	+	4.85	4.44e-05	0.00346
glial cell migration (GO:0008347)	49	5	0.39	+	12.73	4.47e-05	0.00346
response to nutrient (GO:0007584)	159	8	1.27	+	6.28	4.38e-05	0.00346
signal transduction (GO:0007165)	4895	63	39.25	+	1.61	4.43e-05	0.00347
gland development (GO:0048732)	429	13	3.44	+	3.78	4.43e-05	0.00348
regulation of intracellular signal transduction (GO:1902531)	1975	33	15.83	+	2.08	4.6e-05	0.00354
alcohol metabolic process (GO:0006066)	314	11	2.52	+	4.37	4.8e-05	0.00366
regulation of extrinsic apoptotic signaling pathway (GO:2001236)	161	8	1.29	+	6.2	4.78e-05	0.00367
response to radiation (GO:0009314)	436	13	3.5	+	3.72	5.22e-05	0.00394
response to estradiol (GO:0032355)	120	7	0.96	+	7.28	5.22e-05	0.00396
heart development (GO:0007507)	568	15	4.55	+	3.29	5.51e-05	0.0041
negative regulation of hemopoiesis (GO:1903707)	121	7	0.97	+	7.22	5.5e-05	0.00411
regulation of animal organ morphogenesis (GO:2000027)	83	6	0.67	+	9.02	5.5e-05	0.00413
regulation of cellular component organization (GO:0051128)	2467	38	19.78	+	1.92	5.83e-05	0.00431
response to vitamin (GO:0033273)	84	6	0.67	+	8.91	5.88e-05	0.00433
regulation of cell-matrix adhesion (GO:0001952)	123	7	0.99	+	7.1	6.11e-05	0.00447
regulation of norepinephrine uptake (GO:0051621)	2	2	0.02	+	> 100	6.39e-05	0.00466
positive regulation of angiogenesis (GO:0045766)	169	8	1.35	+	5.9	6.74e-05	0.00489
regulation of response to wounding (GO:1903034)	170	8	1.36	+	5.87	7.02e-05	0.00502
signaling (GO:0023052)	5226	65	41.9	+	1.55	6.98e-05	0.00504
adrenal gland development (GO:0030325)	28	4	0.22	+	17.82	7.02e-05	0.00504
regulation of ossification (GO:0030278)	126	7	1.01	+	6.93	7.12e-05	0.00506
negative regulation of endothelial cell migration (GO:0010596)	54	5	0.43	+	11.55	7.18e-05	0.00508
inflammatory response (GO:0006954)	583	15	4.67	+	3.21	7.39e-05	0.00521
striated muscle tissue development (GO:0014706)	330	11	2.65	+	4.16	7.49e-05	0.00525
positive regulation of macromolecule metabolic process (GO:0010604)	3154	45	25.29	+	1.78	7.56e-05	0.00528
response to oxygen levels (GO:0070482)	334	11	2.68	+	4.11	8.33e-05	0.00579
regulation of wound healing (GO:0061041)	131	7	1.05	+	6.66	9.1e-05	0.00623
sterol metabolic process (GO:0016125)	131	7	1.05	+	6.66	9.1e-05	0.00626
positive regulation of nervous system development (GO:0051962)	280	10	2.24	+	4.45	9.08e-05	0.00628
negative regulation of intrinsic apoptotic signaling pathway in response to DNA damage (GO:1902230)	30	4	0.24	+	16.63	9.28e-05	0.0063
regulation of growth (GO:0040008)	595	15	4.77	+	3.14	9.26e-05	0.00632
cellular response to lipid (GO:0071396)	530	14	4.25	+	3.29	9.81e-05	0.00663
positive regulation of neurogenesis (GO:0050769)	229	9	1.84	+	4.9	9.96e-05	0.0067
regulation of cell development (GO:0060284)	816	18	6.54	+	2.75	0.000101	0.00675
positive regulation of cell-matrix adhesion (GO:0001954)	58	5	0.47	+	10.75	0.000101	0.00676
cell communication (GO:0007154)	5272	65	42.27	+	1.54	0.000103	0.00686
response to lipoprotein particle (GO:0055094)	31	4	0.25	+	16.09	0.000106	0.00694
cellular response to low-density lipoprotein particle stimulus (GO:0071404)	31	4	0.25	+	16.09	0.000106	0.00697
positive regulation of extrinsic apoptotic signaling pathway via death domain receptors (GO:1902043)	12	3	0.1	+	31.18	0.000106	0.00698
negative regulation of epithelial cell proliferation (GO:0050680)	136	7	1.09	+	6.42	0.000115	0.0075
positive regulation of macromolecule biosynthetic process (GO:0010557)	2539	38	20.36	+	1.87	0.000116	0.00754
cellular response to stress (GO:0033554)	1642	28	13.16	+	2.13	0.000127	0.00824
skeletal muscle cell differentiation (GO:0035914)	61	5	0.49	+	10.22	0.000129	0.00831
telencephalon cell migration (GO:0022029)	62	5	0.5	+	10.06	0.000139	0.00894
carboxylic acid metabolic process (GO:0019752)	763	17	6.12	+	2.78	0.000141	0.00898
cellular response to starvation (GO:0009267)	188	8	1.51	+	5.31	0.000141	0.00899
intracellular signaling cassette (GO:0141124)	839	18	6.73	+	2.68	0.000143	0.00902
transforming growth factor beta receptor signaling pathway (GO:0007179)	99	6	0.79	+	7.56	0.000147	0.00925
response to interleukin-1 (GO:0070555)	100	6	0.8	+	7.48	0.000155	0.0097
leukocyte activation (GO:0045321)	624	15	5	+	3	0.000156	0.00971
nerve development (GO:0021675)	100	6	0.8	+	7.48	0.000155	0.00974
regulation of transforming growth factor beta receptor signaling pathway (GO:0017015)	144	7	1.15	+	6.06	0.000164	0.0102
positive regulation of ERK1 and ERK2 cascade (GO:0070374)	193	8	1.55	+	5.17	0.000169	0.0104
positive regulation of fibroblast migration (GO:0010763)	14	3	0.11	+	26.73	0.000173	0.0106
regulation of macromolecule metabolic process (GO:0060255)	5809	69	46.57	+	1.48	0.000172	0.0106
forebrain cell migration (GO:0021885)	65	5	0.52	+	9.59	0.000175	0.0106
response to biotic stimulus (GO:0009607)	1474	26	11.82	+	2.2	0.00018	0.0109
artery development (GO:0060840)	103	6	0.83	+	7.27	0.000183	0.011
regulation of cellular response to transforming growth factor beta stimulus (GO:1903844)	147	7	1.18	+	5.94	0.000186	0.0112
brain segmentation (GO:0035284)	3	2	0.02	+	83.15	0.000191	0.0113
regulation of midbrain dopaminergic neuron differentiation (GO:1904956)	3	2	0.02	+	83.15	0.000191	0.0113
immune system process (GO:0002376)	2384	36	19.11	+	1.88	0.000193	0.0113
Wnt signaling pathway involved in somitogenesis (GO:0090244)	3	2	0.02	+	83.15	0.000191	0.0113
biological process involved in interspecies interaction between organisms (GO:0044419)	1596	27	12.8	+	2.11	0.000194	0.0114
response to ultrasound (GO:1990478)	3	2	0.02	+	83.15	0.000191	0.0114
rhombomere 5 development (GO:0021571)	3	2	0.02	+	83.15	0.000191	0.0114
oxoacid metabolic process (GO:0043436)	785	17	6.29	+	2.7	0.000197	0.0115
regulation of steroid metabolic process (GO:0019218)	105	6	0.84	+	7.13	0.000203	0.0118
positive regulation of cytokine production (GO:0001819)	500	13	4.01	+	3.24	0.000204	0.0118
regulation of cell activation (GO:0050865)	642	15	5.15	+	2.91	0.000212	0.0122
establishment of mitotic spindle orientation (GO:0000132)	37	4	0.3	+	13.48	0.000214	0.0123
tissue morphogenesis (GO:0048729)	572	14	4.59	+	3.05	0.000216	0.0123
negative regulation of cell-cell adhesion (GO:0022408)	200	8	1.6	+	4.99	0.000216	0.0124
endocytosis (GO:0006897)	504	13	4.04	+	3.22	0.00022	0.0125
cell fate commitment (GO:0045165)	255	9	2.04	+	4.4	0.000223	0.0125
organic acid metabolic process (GO:0006082)	793	17	6.36	+	2.67	0.000222	0.0125
regulation of epithelial to mesenchymal transition (GO:0010717)	107	6	0.86	+	6.99	0.000225	0.0126
multicellular organismal-level homeostasis (GO:0048871)	645	15	5.17	+	2.9	0.000223	0.0126
regulation of blood coagulation (GO:0030193)	69	5	0.55	+	9.04	0.000232	0.0129
positive regulation of gliogenesis (GO:0014015)	69	5	0.55	+	9.04	0.000232	0.0129
epithelial cell differentiation (GO:0030855)	649	15	5.2	+	2.88	0.000238	0.013
cellular response to lipoprotein particle stimulus (GO:0071402)	38	4	0.3	+	13.13	0.000238	0.013
head development (GO:0060322)	797	17	6.39	+	2.66	0.000235	0.013
regulation of gene expression (GO:0010468)	4979	61	39.92	+	1.53	0.000237	0.013
regulation of intrinsic apoptotic signaling pathway in response to DNA damage (GO:1902229)	38	4	0.3	+	13.13	0.000238	0.013
positive regulation of response to external stimulus (GO:0032103)	579	14	4.64	+	3.02	0.000245	0.0133
cell population proliferation (GO:0008283)	725	16	5.81	+	2.75	0.000248	0.0134
regulation of apoptotic signaling pathway (GO:2001233)	379	11	3.04	+	3.62	0.000251	0.0135
muscle organ development (GO:0007517)	318	10	2.55	+	3.92	0.000255	0.0137
myeloid cell apoptotic process (GO:0033028)	16	3	0.13	+	23.39	0.000262	0.014
regulation of hemostasis (GO:1900046)	71	5	0.57	+	8.78	0.000265	0.014
thyroid hormone generation (GO:0006590)	16	3	0.13	+	23.39	0.000262	0.014
receptor internalization (GO:0031623)	71	5	0.57	+	8.78	0.000265	0.0141
regulation of cartilage development (GO:0061035)	72	5	0.58	+	8.66	0.000283	0.0148
ovulation cycle (GO:0042698)	72	5	0.58	+	8.66	0.000283	0.0149
cellular response to ionizing radiation (GO:0071479)	72	5	0.58	+	8.66	0.000283	0.0149
hormone metabolic process (GO:0042445)	209	8	1.68	+	4.77	0.000291	0.0151
regeneration (GO:0031099)	158	7	1.27	+	5.53	0.00029	0.0151
muscle structure development (GO:0061061)	520	13	4.17	+	3.12	0.000298	0.0154
embryonic organ development (GO:0048568)	454	12	3.64	+	3.3	0.00031	0.016
branch elongation of an epithelium (GO:0060602)	17	3	0.14	+	22.01	0.000317	0.0163
negative regulation of epithelial to mesenchymal transition (GO:0010719)	41	4	0.33	+	12.17	0.00032	0.0164
cellular response to environmental stimulus (GO:0104004)	328	10	2.63	+	3.8	0.000326	0.0166
cellular response to abiotic stimulus (GO:0071214)	328	10	2.63	+	3.8	0.000326	0.0167
regulation of phosphatidylinositol 3-kinase/protein kinase B signal transduction (GO:0051896)	269	9	2.16	+	4.17	0.000331	0.0167
cell chemotaxis (GO:0060326)	213	8	1.71	+	4.68	0.00033	0.0168
regulation of biological quality (GO:0065008)	2968	41	23.8	+	1.72	0.000336	0.0169
regulation of coagulation (GO:0050818)	75	5	0.6	+	8.32	0.000342	0.0171
regulation of small molecule metabolic process (GO:0062012)	330	10	2.65	+	3.78	0.000342	0.0172
negative regulation of leukocyte differentiation (GO:1902106)	116	6	0.93	+	6.45	0.000348	0.0174
sphingolipid catabolic process (GO:0030149)	42	4	0.34	+	11.88	0.000352	0.0174
establishment of mitotic spindle localization (GO:0040001)	42	4	0.34	+	11.88	0.000352	0.0175
regulation of miRNA transcription (GO:1902893)	76	5	0.61	+	8.21	0.000364	0.018
positive regulation of phosphate metabolic process (GO:0045937)	398	11	3.19	+	3.45	0.00038	0.0182
positive regulation of phosphorus metabolic process (GO:0010562)	398	11	3.19	+	3.45	0.00038	0.0182
central nervous system segmentation (GO:0035283)	4	2	0.03	+	62.36	0.000379	0.0183
lipoprotein particle mediated signaling (GO:0055095)	4	2	0.03	+	62.36	0.000379	0.0183
low-density lipoprotein particle mediated signaling (GO:0055096)	4	2	0.03	+	62.36	0.000379	0.0184
regulation of tissue remodeling (GO:0034103)	77	5	0.62	+	8.1	0.000387	0.0184
regulation of mesenchymal stem cell migration (GO:1905320)	4	2	0.03	+	62.36	0.000379	0.0184
positive regulation of mesenchymal stem cell migration (GO:1905322)	4	2	0.03	+	62.36	0.000379	0.0185
negative regulation of neurotrophin TRK receptor signaling pathway (GO:0051387)	4	2	0.03	+	62.36	0.000379	0.0186
negative regulation of dendritic cell antigen processing and presentation (GO:0002605)	4	2	0.03	+	62.36	0.000379	0.0186
humoral immune response (GO:0006959)	274	9	2.2	+	4.1	0.000379	0.0186
defense response (GO:0006952)	1490	25	11.95	+	2.09	0.000402	0.0191
regulation of cell growth (GO:0001558)	401	11	3.22	+	3.42	0.000405	0.0192
gliogenesis (GO:0042063)	277	9	2.22	+	4.05	0.00041	0.0193
negative regulation of cell activation (GO:0050866)	220	8	1.76	+	4.54	0.00041	0.0193
cholesterol metabolic process (GO:0008203)	120	6	0.96	+	6.24	0.000417	0.0196
positive regulation of glial cell differentiation (GO:0045687)	44	4	0.35	+	11.34	0.000421	0.0197
regulation of primary metabolic process (GO:0080090)	5285	63	42.37	+	1.49	0.00044	0.0205
neurogenesis (GO:0022008)	1397	24	11.2	+	2.14	0.000442	0.0206
negative regulation of anoikis (GO:2000811)	19	3	0.15	+	19.69	0.000446	0.0207
regulation of endothelial cell migration (GO:0010594)	170	7	1.36	+	5.14	0.000451	0.0208
lymphocyte differentiation (GO:0030098)	281	9	2.25	+	3.99	0.000455	0.0209
gastrulation (GO:0007369)	171	7	1.37	+	5.11	0.000468	0.0214
cellular response to chemical stress (GO:0062197)	282	9	2.26	+	3.98	0.000467	0.0214
response to nitrogen compound (GO:1901698)	1056	20	8.47	+	2.36	0.000477	0.0217
regulation of steroid biosynthetic process (GO:0050810)	81	5	0.65	+	7.7	0.000489	0.0222
regulation of phosphate metabolic process (GO:0019220)	697	15	5.59	+	2.68	0.000505	0.0229
regulation of phosphorus metabolic process (GO:0051174)	698	15	5.6	+	2.68	0.000512	0.0232
regulation of complement activation (GO:0030449)	20	3	0.16	+	18.71	0.000522	0.0232
positive regulation of lipid storage (GO:0010884)	20	3	0.16	+	18.71	0.000522	0.0232
response to activity (GO:0014823)	82	5	0.66	+	7.61	0.000517	0.0233
regulation of neurotransmitter uptake (GO:0051580)	20	3	0.16	+	18.71	0.000522	0.0233
negative regulation of apoptotic signaling pathway (GO:2001234)	228	8	1.83	+	4.38	0.000519	0.0233
regulation of macromolecule biosynthetic process (GO:0010556)	5086	61	40.78	+	1.5	0.000521	0.0233
small molecule metabolic process (GO:0044281)	1575	26	12.63	+	2.06	0.000539	0.0239
response to other organism (GO:0051707)	1429	24	11.46	+	2.09	0.000543	0.0239
negative regulation of transcription by RNA polymerase II (GO:0000122)	938	18	7.52	+	2.39	0.000546	0.024
establishment of spindle orientation (GO:0051294)	47	4	0.38	+	10.62	0.000543	0.024
response to external biotic stimulus (GO:0043207)	1432	24	11.48	+	2.09	0.000555	0.0243
cellular response to oxygen-containing compound (GO:1901701)	1083	20	8.68	+	2.3	0.000563	0.0246
regulation of protein metabolic process (GO:0051246)	1594	26	12.78	+	2.03	0.00058	0.0252
gonad development (GO:0008406)	232	8	1.86	+	4.3	0.000582	0.0252
cellular response to vitamin (GO:0071295)	21	3	0.17	+	17.82	0.000605	0.0261
sphingosine metabolic process (GO:0006670)	21	3	0.17	+	17.82	0.000605	0.0262
positive regulation of smooth muscle cell proliferation (GO:0048661)	85	5	0.68	+	7.34	0.00061	0.0262
programmed cell death (GO:0012501)	1095	20	8.78	+	2.28	0.000616	0.0262
tissue homeostasis (GO:0001894)	234	8	1.88	+	4.26	0.000616	0.0263
anatomical structure homeostasis (GO:0060249)	234	8	1.88	+	4.26	0.000616	0.0264
cellular response to hormone stimulus (GO:0032870)	563	13	4.51	+	2.88	0.00063	0.0265
negative regulation of metallopeptidase activity (GO:1905049)	5	2	0.04	+	49.89	0.000629	0.0265
negative regulation of leukocyte adhesion to vascular endothelial cell (GO:1904995)	5	2	0.04	+	49.89	0.000629	0.0266
convergent extension involved in axis elongation (GO:0060028)	5	2	0.04	+	49.89	0.000629	0.0266
digestive tract morphogenesis (GO:0048546)	49	4	0.39	+	10.18	0.000637	0.0267
CXCL12-activated CXCR4 signaling pathway (GO:0038160)	5	2	0.04	+	49.89	0.000629	0.0267
cell death (GO:0008219)	1100	20	8.82	+	2.27	0.000641	0.0268
metanephros development (GO:0001656)	86	5	0.69	+	7.25	0.000643	0.0268
biological_process (GO:0008150)	17701	156	141.92	+	1.1	0.000653	0.027
muscle contraction (GO:0006936)	236	8	1.89	+	4.23	0.000651	0.027
regulation of epithelial cell proliferation (GO:0050678)	359	10	2.88	+	3.47	0.000659	0.0271
regulation of osteoblast differentiation (GO:0045667)	131	6	1.05	+	5.71	0.000664	0.0273
development of primary sexual characteristics (GO:0045137)	237	8	1.9	+	4.21	0.000669	0.0274
regulation of miRNA metabolic process (GO:2000628)	87	5	0.7	+	7.17	0.000678	0.0277
thyroid hormone metabolic process (GO:0042403)	22	3	0.18	+	17.01	0.000697	0.0281
secondary alcohol metabolic process (GO:1902652)	132	6	1.06	+	5.67	0.000691	0.0281
detection of temperature stimulus involved in sensory perception of pain (GO:0050965)	22	3	0.18	+	17.01	0.000697	0.0282
cellular response to prostaglandin stimulus (GO:0071379)	22	3	0.18	+	17.01	0.000697	0.0282
glomerulus vasculature development (GO:0072012)	22	3	0.18	+	17.01	0.000697	0.0283
generation of neurons (GO:0048699)	1205	21	9.66	+	2.17	0.000708	0.0284
regulation of MAPK cascade (GO:0043408)	646	14	5.18	+	2.7	0.000727	0.0291
lymphocyte activation (GO:0046649)	502	12	4.02	+	2.98	0.000755	0.0302
regulation of cell-cell adhesion (GO:0022407)	504	12	4.04	+	2.97	0.000781	0.0311
positive chemotaxis (GO:0050918)	52	4	0.42	+	9.59	0.000799	0.0315
lipid catabolic process (GO:0016042)	304	9	2.44	+	3.69	0.000798	0.0316
sphingoid metabolic process (GO:0046519)	23	3	0.18	+	16.27	0.000797	0.0316
negative regulation of protein processing (GO:0010955)	23	3	0.18	+	16.27	0.000797	0.0317
digestive tract development (GO:0048565)	136	6	1.09	+	5.5	0.000808	0.0318
regulation of bone remodeling (GO:0046850)	53	4	0.42	+	9.41	0.000859	0.0337
regulation of smooth muscle cell proliferation (GO:0048660)	138	6	1.11	+	5.42	0.000872	0.034
positive regulation of cell development (GO:0010720)	440	11	3.53	+	3.12	0.000871	0.0341
chordate embryonic development (GO:0043009)	660	14	5.29	+	2.65	0.000894	0.0348
response to fibroblast growth factor (GO:0071774)	139	6	1.11	+	5.38	0.000905	0.035
renal system vasculature development (GO:0061437)	24	3	0.19	+	15.59	0.000905	0.035
kidney vasculature development (GO:0061440)	24	3	0.19	+	15.59	0.000905	0.0351
bundle of His development (GO:0003166)	6	2	0.05	+	41.58	0.000938	0.0356
regulation of spontaneous synaptic transmission (GO:0150003)	6	2	0.05	+	41.58	0.000938	0.0357
ISG15-protein conjugation (GO:0032020)	6	2	0.05	+	41.58	0.000938	0.0358
regulation of establishment of planar polarity (GO:0090175)	6	2	0.05	+	41.58	0.000938	0.0359
C-X-C chemokine receptor CXCR4 signaling pathway (GO:0038159)	6	2	0.05	+	41.58	0.000938	0.036
positive regulation of transforming growth factor beta1 production (GO:0032914)	6	2	0.05	+	41.58	0.000938	0.0361
positive regulation of phosphatidylinositol 3-kinase/protein kinase B signal transduction (GO:0051897)	193	7	1.55	+	4.52	0.000956	0.0361
regulation of nervous system development (GO:0051960)	445	11	3.57	+	3.08	0.000954	0.0361
negative regulation of lens fiber cell differentiation (GO:1902747)	6	2	0.05	+	41.58	0.000938	0.0362
apoptotic process (GO:0006915)	1056	19	8.47	+	2.24	0.000993	0.0374
regulation of chemokine production (GO:0032642)	95	5	0.76	+	6.56	0.00101	0.0379
negative regulation of protein maturation (GO:1903318)	25	3	0.2	+	14.97	0.00102	0.038
muscle cell cellular homeostasis (GO:0046716)	25	3	0.2	+	14.97	0.00102	0.0381
hematopoietic stem cell proliferation (GO:0071425)	25	3	0.2	+	14.97	0.00102	0.0382
brain development (GO:0007420)	747	15	5.99	+	2.5	0.00102	0.0382
integrin-mediated signaling pathway (GO:0007229)	96	5	0.77	+	6.5	0.00106	0.0391
positive regulation of miRNA transcription (GO:1902895)	56	4	0.45	+	8.91	0.00106	0.0391
complement activation (GO:0006956)	56	4	0.45	+	8.91	0.00106	0.0392
regulation of reactive oxygen species metabolic process (GO:2000377)	144	6	1.15	+	5.2	0.00109	0.04
steroid biosynthetic process (GO:0006694)	97	5	0.78	+	6.43	0.00111	0.0406
negative regulation of extrinsic apoptotic signaling pathway (GO:2001237)	97	5	0.78	+	6.43	0.00111	0.0407
system process (GO:0003008)	2128	31	17.06	+	1.82	0.00112	0.041
negative regulation of leukocyte cell-cell adhesion (GO:1903038)	145	6	1.16	+	5.16	0.00113	0.0411
detection of temperature stimulus involved in sensory perception (GO:0050961)	26	3	0.21	+	14.39	0.00115	0.0417
regulation of anoikis (GO:2000209)	26	3	0.21	+	14.39	0.00115	0.0418
embryo development ending in birth or egg hatching (GO:0009792)	681	14	5.46	+	2.56	0.0012	0.0435
morphogenesis of an epithelium (GO:0002009)	458	11	3.67	+	3	0.0012	0.0435
positive regulation of chemotaxis (GO:0050921)	147	6	1.18	+	5.09	0.00121	0.0435
response to lipopolysaccharide (GO:0032496)	323	9	2.59	+	3.48	0.00122	0.0438
male gonad development (GO:0008584)	148	6	1.19	+	5.06	0.00125	0.0449
His-Purkinje system development (GO:0003164)	7	2	0.06	+	35.64	0.00131	0.0455
positive regulation of endothelial cell-matrix adhesion via fibronectin (GO:1904906)	7	2	0.06	+	35.64	0.00131	0.0456
positive regulation of extrinsic apoptotic signaling pathway (GO:2001238)	59	4	0.47	+	8.46	0.00129	0.0457
rhythmic behavior (GO:0007622)	27	3	0.22	+	13.86	0.00128	0.0457
peripheral nervous system axon regeneration (GO:0014012)	7	2	0.06	+	35.64	0.00131	0.0457
mesodermal cell differentiation (GO:0048333)	27	3	0.22	+	13.86	0.00128	0.0458
chemokine (C-X-C motif) ligand 12 signaling pathway (GO:0038146)	7	2	0.06	+	35.64	0.00131	0.0458
development of primary male sexual characteristics (GO:0046546)	149	6	1.19	+	5.02	0.0013	0.0459
epithelial tube branching involved in lung morphogenesis (GO:0060441)	27	3	0.22	+	13.86	0.00128	0.0459
negative regulation of B cell differentiation (GO:0045578)	7	2	0.06	+	35.64	0.00131	0.0459
cell-cell adhesion mediated by integrin (GO:0033631)	7	2	0.06	+	35.64	0.00131	0.0461
bud elongation involved in lung branching (GO:0060449)	7	2	0.06	+	35.64	0.00131	0.0462
positive regulation of cold-induced thermogenesis (GO:0120162)	101	5	0.81	+	6.17	0.00133	0.0462
digestive system development (GO:0055123)	150	6	1.2	+	4.99	0.00134	0.0465
negative regulation of BMP signaling pathway (GO:0030514)	60	4	0.48	+	8.32	0.00137	0.0469
response to fatty acid (GO:0070542)	60	4	0.48	+	8.32	0.00137	0.0471
positive regulation of interleukin-1 beta production (GO:0032731)	60	4	0.48	+	8.32	0.00137	0.0472
glomerulus development (GO:0032835)	60	4	0.48	+	8.32	0.00137	0.0473
cellular response to alcohol (GO:0097306)	102	5	0.82	+	6.11	0.00139	0.0474
regulation of nitric oxide biosynthetic process (GO:0045428)	60	4	0.48	+	8.32	0.00137	0.0474
regulation of G1/S transition of mitotic cell cycle (GO:2000045)	151	6	1.21	+	4.96	0.00139	0.0474
cerebral cortex radial glia-guided migration (GO:0021801)	28	3	0.22	+	13.36	0.00143	0.0481
response to monosaccharide (GO:0034284)	152	6	1.22	+	4.92	0.00143	0.0482
regulation of membrane protein ectodomain proteolysis (GO:0051043)	28	3	0.22	+	13.36	0.00143	0.0483
amyloid fibril formation (GO:1990000)	28	3	0.22	+	13.36	0.00143	0.0484
regulation of vascular endothelial growth factor signaling pathway (GO:1900746)	28	3	0.22	+	13.36	0.00143	0.0485
modulation by symbiont of entry into host (GO:0052372)	28	3	0.22	+	13.36	0.00143	0.0486
telencephalon glial cell migration (GO:0022030)	28	3	0.22	+	13.36	0.00143	0.0487
establishment of spindle localization (GO:0051293)	61	4	0.49	+	8.18	0.00146	0.0488
in utero embryonic development (GO:0001701)	399	10	3.2	+	3.13	0.00146	0.0489
positive regulation of inflammatory response (GO:0050729)	153	6	1.23	+	4.89	0.00148	0.0495
response to bacterium (GO:0009617)	697	14	5.59	+	2.51	0.0015	0.0498
GO molecular function
extracellular matrix structural constituent (GO:0005201)	168	21	1.35	+	15.59	2.75e-19	1.4e-15
glycosaminoglycan binding (GO:0005539)	241	20	1.93	+	10.35	6.56e-15	1.67e-11
heparin binding (GO:0008201)	171	16	1.37	+	11.67	5.92e-13	1.01e-09
sulfur compound binding (GO:1901681)	271	17	2.17	+	7.82	6.81e-11	8.68e-08
proteoglycan binding (GO:0043394)	37	8	0.3	+	26.97	4.56e-10	4.65e-07
integrin binding (GO:0005178)	161	13	1.29	+	10.07	6.01e-10	5.11e-07
structural molecule activity (GO:0005198)	797	26	6.39	+	4.07	1.1e-09	8.04e-07
fibronectin binding (GO:0001968)	30	7	0.24	+	29.1	3.27e-09	2.08e-06
protein binding (GO:0005515)	14720	148	118.02	+	1.25	1.77e-08	1e-05
protein-containing complex binding (GO:0044877)	1298	31	10.41	+	2.98	3.89e-08	1.98e-05
growth factor binding (GO:0019838)	136	10	1.09	+	9.17	1.49e-07	6.91e-05
cell adhesion molecule binding (GO:0050839)	558	18	4.47	+	4.02	5.84e-07	0.000248
extracellular matrix binding (GO:0050840)	67	7	0.54	+	13.03	1.09e-06	0.000427
extracellular matrix structural constituent conferring tensile strength (GO:0030020)	44	6	0.35	+	17.01	1.33e-06	0.000484
collagen binding (GO:0005518)	72	7	0.58	+	12.13	1.78e-06	0.000606
SMAD binding (GO:0046332)	79	7	0.63	+	11.05	3.35e-06	0.00107
calcium ion binding (GO:0005509)	707	19	5.67	+	3.35	4.16e-06	0.00125
endopeptidase regulator activity (GO:0061135)	197	10	1.58	+	6.33	4.44e-06	0.00126
syndecan binding (GO:0045545)	5	3	0.04	+	74.84	5e-06	0.00134
endopeptidase inhibitor activity (GO:0004866)	169	9	1.35	+	6.64	9.18e-06	0.00234
peptidase inhibitor activity (GO:0030414)	177	9	1.42	+	6.34	1.33e-05	0.00323
signaling receptor binding (GO:0005102)	1545	29	12.39	+	2.34	1.68e-05	0.00389
peptidase regulator activity (GO:0061134)	234	10	1.88	+	5.33	2e-05	0.00443
molecular function regulator activity (GO:0098772)	2270	36	18.2	+	1.98	5.18e-05	0.011
molecular function inhibitor activity (GO:0140678)	573	15	4.59	+	3.27	6.09e-05	0.0119
scavenger receptor activity (GO:0005044)	27	4	0.22	+	18.48	6.05e-05	0.0123
laminin binding (GO:0043236)	29	4	0.23	+	17.2	8.09e-05	0.0142
oxidoreductase activity (GO:0016491)	728	17	5.84	+	2.91	8e-05	0.0146
platelet-derived growth factor binding (GO:0048407)	11	3	0.09	+	34.02	7.96e-05	0.015
cytokine binding (GO:0019955)	143	7	1.15	+	6.11	0.000157	0.0267
diacylglycerol diphosphate phosphatase activity (GO:0000810)	3	2	0.02	+	83.15	0.000191	0.027
enzyme inhibitor activity (GO:0004857)	432	12	3.46	+	3.46	0.000197	0.0271
phosphatidate phosphatase activity (GO:0008195)	14	3	0.11	+	26.73	0.000173	0.0275
catalase activity (GO:0004096)	3	2	0.02	+	83.15	0.000191	0.0278
binding (GO:0005488)	16747	152	134.27	+	1.13	0.000173	0.0284
ceramide-1-phosphate phosphatase activity (GO:0106235)	3	2	0.02	+	83.15	0.000191	0.0286
C-4 methylsterol oxidase activity (GO:0000254)	3	2	0.02	+	83.15	0.000191	0.0295
chemoattractant activity (GO:0042056)	41	4	0.33	+	12.17	0.00032	0.043
ISG15 transferase activity (GO:0042296)	4	2	0.03	+	62.36	0.000379	0.0496
GO cellular component
collagen-containing extracellular matrix (GO:0062023)	431	39	3.46	+	11.29	6.1e-30	1.22e-26
external encapsulating structure (GO:0030312)	568	42	4.55	+	9.22	1.02e-28	6.77e-26
extracellular matrix (GO:0031012)	567	42	4.55	+	9.24	9.47e-29	9.46e-26
extracellular region (GO:0005576)	4302	85	34.49	+	2.46	2.88e-18	1.44e-15
extracellular space (GO:0005615)	3267	73	26.19	+	2.79	4.74e-18	1.89e-15
endomembrane system (GO:0012505)	4875	80	39.09	+	2.05	3.99e-12	1.33e-09
vesicle (GO:0031982)	4026	71	32.28	+	2.2	6.84e-12	1.95e-09
endoplasmic reticulum lumen (GO:0005788)	318	19	2.55	+	7.45	1.13e-11	2.82e-09
extracellular membrane-bounded organelle (GO:0065010)	2132	48	17.09	+	2.81	1.78e-11	3.24e-09
cytoplasm (GO:0005737)	12351	139	99.02	+	1.4	2.12e-11	3.52e-09
extracellular organelle (GO:0043230)	2132	48	17.09	+	2.81	1.78e-11	3.56e-09
extracellular vesicle (GO:1903561)	2131	48	17.09	+	2.81	1.76e-11	3.89e-09
extracellular exosome (GO:0070062)	2102	46	16.85	+	2.73	1.41e-10	2.17e-08
cell periphery (GO:0071944)	6536	89	52.4	+	1.7	3.7e-09	5.27e-07
endoplasmic reticulum (GO:0005783)	2102	43	16.85	+	2.55	5.36e-09	7.13e-07
membrane-bounded organelle (GO:0043227)	13442	140	107.77	+	1.3	2.3e-08	2.87e-06
organelle (GO:0043226)	14279	144	114.48	+	1.26	9.52e-08	1.12e-05
ficolin-1-rich granule (GO:0101002)	185	11	1.48	+	7.42	3.05e-07	3.38e-05
collagen trimer (GO:0005581)	86	8	0.69	+	11.6	4.49e-07	4.72e-05
platelet alpha granule (GO:0031091)	91	8	0.73	+	10.97	6.96e-07	6.94e-05
basement membrane (GO:0005604)	97	8	0.78	+	10.29	1.14e-06	0.000103
secretory granule (GO:0030141)	912	23	7.31	+	3.15	1.11e-06	0.000105
lysosomal lumen (GO:0043202)	98	8	0.79	+	10.18	1.23e-06	0.000107
vacuolar lumen (GO:0005775)	177	10	1.42	+	7.05	1.7e-06	0.000141
banded collagen fibril (GO:0098643)	12	4	0.1	+	41.58	1.88e-06	0.000144
fibrillar collagen trimer (GO:0005583)	12	4	0.1	+	41.58	1.88e-06	0.00015
intracellular membrane-bounded organelle (GO:0043231)	12368	128	99.16	+	1.29	2.86e-06	0.000212
secretory vesicle (GO:0099503)	1097	24	8.8	+	2.73	7.35e-06	0.000458
membrane-enclosed lumen (GO:0031974)	5751	73	46.11	+	1.58	7.26e-06	0.000467
intracellular organelle lumen (GO:0070013)	5751	73	46.11	+	1.58	7.26e-06	0.000483
organelle lumen (GO:0043233)	5751	73	46.11	+	1.58	7.26e-06	0.0005
ficolin-1-rich granule lumen (GO:1904813)	124	8	0.99	+	8.05	7.21e-06	0.000514
intracellular organelle (GO:0043229)	13473	134	108.02	+	1.24	1.09e-05	0.000657
cytoplasmic vesicle (GO:0031410)	2553	41	20.47	+	2	1.28e-05	0.00075
intracellular vesicle (GO:0097708)	2561	41	20.53	+	2	1.32e-05	0.000752
complex of collagen trimers (GO:0098644)	21	4	0.17	+	23.76	2.14e-05	0.00119
lysosome (GO:0005764)	775	18	6.21	+	2.9	5.24e-05	0.00275
tertiary granule (GO:0070820)	164	8	1.31	+	6.08	5.45e-05	0.00279
lytic vacuole (GO:0000323)	775	18	6.21	+	2.9	5.24e-05	0.00282
interstitial matrix (GO:0005614)	11	3	0.09	+	34.02	7.96e-05	0.00388
tertiary granule lumen (GO:1904724)	55	5	0.44	+	11.34	7.85e-05	0.00391
cellular anatomical structure (GO:0110165)	18833	163	150.99	+	1.08	0.000109	0.0052
intracellular anatomical structure (GO:0005622)	15102	142	121.08	+	1.17	0.000126	0.00583
membrane microdomain (GO:0098857)	294	10	2.36	+	4.24	0.000135	0.00614
vacuole (GO:0005773)	872	18	6.99	+	2.57	0.000229	0.0102
cellular_component (GO:0005575)	18919	163	151.68	+	1.07	0.000242	0.0103
Unclassified (UNCLASSIFIED)	1661	2	13.32	-	0.15	0.000242	0.0105
secretory granule lumen (GO:0034774)	324	10	2.6	+	3.85	0.000296	0.0123
cytoplasmic vesicle lumen (GO:0060205)	329	10	2.64	+	3.79	0.000334	0.0136
vesicle lumen (GO:0031983)	330	10	2.65	+	3.78	0.000342	0.0137
symbiont cell surface (GO:0106139)	4	2	0.03	+	62.36	0.000379	0.0148
membrane raft (GO:0045121)	292	9	2.34	+	3.84	0.000599	0.023
other organism part (GO:0044217)	5	2	0.04	+	49.89	0.000629	0.0232
endolysosome lumen (GO:0036021)	5	2	0.04	+	49.89	0.000629	0.0237
transcription factor AP-1 complex (GO:0035976)	6	2	0.05	+	41.58	0.000938	0.0341
protein complex involved in cell adhesion (GO:0098636)	58	4	0.47	+	8.6	0.00121	0.043
FACIT collagen trimer (GO:0005593)	7	2	0.06	+	35.64	0.00131	0.0458
Golgi apparatus (GO:0005794)	1680	26	13.47	+	1.93	0.00137	0.0471

## Sheet: Sheet6
Gene1	Gene2	Neither	A_Not_B	B_Not_A	Both	Log2_Odds_Ratio	p-value	q-value	Tendency
ITGB1	RGCC	1878	52	16	34	6.2465	1.05598e-37	3.92429e-36	Co-occurrence
ITGB1	GAS1	1859	73	35	13	3.23744	4.4078e-08	1.32234e-07	Co-occurrence
ITGB1	KLF6	1879	71	15	15	4.7172	9.84856e-14	5.30707e-13	Co-occurrence
ITGB1	SRGN	1873	52	21	34	5.85214	1.58097e-35	5.0789e-34	Co-occurrence
ITGB1	CFH	1894	84	0	2	Inf	0.00186555	0.00365344	Co-occurrence
ITGB1	ACKR3	1880	80	14	6	3.32758	0.000133898	0.000292706	Co-occurrence
ITGB1	PLIN2	1874	69	20	17	4.52086	1.10876e-14	6.5141e-14	Co-occurrence
ITGB1	PTMA	1885	83	9	3	2.91701	0.0130964	0.0232514	Co-occurrence
ITGB1	KDELR3	1869	47	25	39	5.93972	8.08204e-41	3.788e-39	Co-occurrence
ITGB1	PRRX1	1835	72	59	14	2.59351	1.35743e-06	3.54853e-06	Co-occurrence
ITGB1	RPS5	1865	42	29	44	6.06074	2.50975e-46	1.76117e-44	Co-occurrence
ITGB1	SDCBP	1876	33	18	53	7.3596	2.43575e-65	8.99867e-63	Co-occurrence
ITGB1	APP	1864	36	30	50	6.41256	9.0618e-55	1.26472e-52	Co-occurrence
ITGB1	DPYD	1888	77	6	9	5.19035	1.46697e-09	5.09868e-09	Co-occurrence
ITGB1	HTRA1	1832	75	62	11	2.11365	0.000212501	0.000457138	Co-occurrence
ITGB1	OPN3	1886	78	8	8	4.58732	8.87865e-08	2.58698e-07	Co-occurrence
ITGB1	TIMP2	1847	54	47	32	4.53389	1.56124e-25	2.34018e-24	Co-occurrence
ITGB1	ENPP2	1894	79	0	7	Inf	2.29413e-10	8.63807e-10	Co-occurrence
ITGB1	EGR1	1868	76	26	10	3.23656	1.42361e-06	3.71073e-06	Co-occurrence
ITGB1	MGP	1824	62	70	24	3.33025	1.09237e-13	5.85625e-13	Co-occurrence
ITGB1	LHFPL6	1882	62	12	24	5.91014	5.79786e-26	8.99097e-25	Co-occurrence
ITGB1	POSTN	1862	69	32	17	3.83579	3.00961e-12	1.38121e-11	Co-occurrence
ITGB1	TSPO	1869	51	25	35	5.66821	2.37096e-35	7.50167e-34	Co-occurrence
ITGB1	TXNIP	1844	77	50	9	2.10592	0.000760953	0.00155193	Co-occurrence
ITGB1	FGL2	1872	66	22	20	4.67988	1.42864e-17	1.09288e-16	Co-occurrence
ITGB1	CTSK	1847	65	47	21	3.66077	7.8389e-14	4.26068e-13	Co-occurrence
ITGB1	LGALS1	1846	61	48	25	3.97243	1.12768e-17	8.6847e-17	Co-occurrence
ITGB1	TNC	1886	83	8	3	3.0871	0.0101368	0.0182366	Co-occurrence
ITGB1	WTAP	1876	53	18	33	6.00356	2.06689e-35	6.5894e-34	Co-occurrence
ITGB1	ID2	1867	63	27	23	4.6495	9.62714e-20	8.83966e-19	Co-occurrence
ITGB1	CTSO	1862	66	32	20	4.13357	2.51975e-15	1.58095e-14	Co-occurrence
ITGB1	FTH1	1857	70	37	16	3.51535	1.60457e-10	6.13175e-10	Co-occurrence
ITGB1	SLFN11	1876	70	18	16	4.566	4.58449e-14	2.55369e-13	Co-occurrence
ITGB1	ASAH1	1888	66	6	20	6.55621	1.08161e-23	1.37234e-22	Co-occurrence
ITGB1	TIMP3	1863	64	31	22	4.36132	1.09595e-17	8.45073e-17	Co-occurrence
ITGB1	MAFB	1864	61	30	25	4.66202	2.61891e-21	2.73224e-20	Co-occurrence
ITGB1	ACAT1	1862	58	32	28	4.80292	2.50144e-24	3.32845e-23	Co-occurrence
ITGB1	COL3A1	1836	61	58	25	3.69268	3.84789e-16	2.61544e-15	Co-occurrence
ITGB1	CYP1B1	1874	78	20	8	3.26019	1.39571e-05	3.34763e-05	Co-occurrence
ITGB1	TNFAIP6	1850	78	44	8	2.10647	0.00143382	0.00284117	Co-occurrence
ITGB1	RAB32	1859	53	35	33	5.03866	1.29136e-29	2.72619e-28	Co-occurrence
ITGB1	GBP1	1889	79	5	7	5.05511	1.52027e-07	4.32333e-07	Co-occurrence
ITGB1	DIO2	1874	76	20	10	3.6186	2.08611e-07	5.85034e-07	Co-occurrence
ITGB1	CD55	1852	77	42	9	2.36327	0.000245408	0.000525767	Co-occurrence
ITGB1	TAGLN	1861	67	33	19	3.9931	4.26805e-14	2.38589e-13	Co-occurrence
ITGB1	COL6A3	1840	64	54	22	3.54519	8.18229e-14	4.43964e-13	Co-occurrence
ITGB1	LUM	1856	33	38	53	6.27609	3.36085e-56	5.41225e-54	Co-occurrence
ITGB1	SULF1	1845	66	49	20	3.50748	1.31644e-12	6.29455e-12	Co-occurrence
ITGB1	THBS2	1839	78	55	8	1.77642	0.00498686	0.0092855	Co-occurrence
ITGB1	ALDOA	1868	32	26	54	6.9005	9.11666e-63	2.6026e-60	Co-occurrence
ITGB1	CPQ	1858	64	36	22	4.1425	1.13385e-16	8.06927e-16	Co-occurrence
ITGB1	FSTL1	1854	69	40	17	3.50878	4.91816e-11	1.97876e-10	Co-occurrence
ITGB1	CDH11	1865	62	29	24	4.62945	2.12447e-20	2.05907e-19	Co-occurrence
ITGB1	CD163	1874	74	20	12	3.91931	2.31956e-09	7.88951e-09	Co-occurrence
ITGB1	PLS3	1868	71	26	15	3.91789	2.74959e-11	1.14023e-10	Co-occurrence
ITGB1	KLF4	1893	84	1	2	5.48306	0.00543819	0.0100959	Co-occurrence
ITGB1	PTGER4	1885	73	9	13	5.21166	2.84426e-13	1.45349e-12	Co-occurrence
ITGB1	NNMT	1868	73	26	13	3.67186	2.55121e-09	8.64001e-09	Co-occurrence
ITGB1	COL12A1	1873	71	21	15	4.2289	2.87123e-12	1.32011e-11	Co-occurrence
ITGB1	SFRP2	1824	65	70	21	3.07002	4.32066e-11	1.74901e-10	Co-occurrence
ITGB1	DPYSL2	1859	66	35	20	4.00236	9.14689e-15	5.41443e-14	Co-occurrence
ITGB1	IGFBP7	1861	30	33	56	6.69796	7.80629e-63	2.28034e-60	Co-occurrence
ITGB1	RNF144A	1861	80	33	6	2.07852	0.00579261	0.0107159	Co-occurrence
ITGB1	HOPX	1881	59	13	27	6.03487	1.66977e-29	3.48406e-28	Co-occurrence
ITGB1	IFI16	1871	67	23	19	4.51986	3.48624e-16	2.37605e-15	Co-occurrence
ITGB1	LAMP2	1880	30	14	56	7.94214	7.59154e-73	5.95983e-70	Co-occurrence
ITGB1	CCN1	1882	78	12	8	4.00116	7.53127e-07	2.00935e-06	Co-occurrence
ITGB1	LOX	1891	83	3	3	4.50177	0.00143973	0.0028515	Co-occurrence
ITGB1	S100A4	1859	64	35	22	4.18379	7.26834e-17	5.25303e-16	Co-occurrence
ITGB1	CAT	1871	43	23	43	6.32973	2.33336e-47	1.78716e-45	Co-occurrence
ITGB1	COL1A2	1842	57	52	29	4.16536	3.29569e-21	3.40437e-20	Co-occurrence
ITGB1	UBE2E1	1880	37	14	49	7.45086	2.66768e-61	6.44399e-59	Co-occurrence
ITGB1	PHYH	1880	38	14	48	7.38315	1.04754e-59	2.23019e-57	Co-occurrence
ITGB1	CTSL	1861	66	33	20	4.08854	3.91537e-15	2.41178e-14	Co-occurrence
ITGB1	CRISPLD2	1845	74	49	12	2.60728	6.37118e-06	1.57412e-05	Co-occurrence
ITGB1	GPX7	1868	70	26	16	4.03113	2.63061e-12	1.21437e-11	Co-occurrence
ITGB1	ELOVL5	1873	64	21	22	4.9285	3.43699e-20	3.25827e-19	Co-occurrence
ITGB1	DAD1	1869	22	25	64	7.73922	3.92078e-80	9.84978e-77	Co-occurrence
ITGB1	CALD1	1869	74	25	12	3.59445	1.59338e-08	4.97749e-08	Co-occurrence
ITGB1	SEC24D	1880	66	14	20	5.33557	5.0332e-20	4.73219e-19	Co-occurrence
ITGB1	AKR1B1	1861	69	33	17	3.79086	4.40682e-12	1.98687e-11	Co-occurrence
ITGB1	COMMD6	1860	42	34	44	5.82776	1.70768e-44	1.04635e-42	Co-occurrence
ITGB1	FOS	1882	81	12	5	3.27069	0.000563504	0.00116283	Co-occurrence
ITGB1	SSR2	1870	46	24	40	6.06693	1.26788e-42	6.80591e-41	Co-occurrence
ITGB1	COL5A2	1827	75	67	11	1.99801	0.000388172	0.000813995	Co-occurrence
ITGB1	PLPP1	1874	57	20	29	5.56258	2.91231e-29	5.99698e-28	Co-occurrence
ITGB1	CXCL12	1857	67	37	19	3.82545	2.07622e-13	1.07677e-12	Co-occurrence
ITGB1	EVI2A	1893	84	1	2	5.48306	0.00543819	0.0100959	Co-occurrence
ITGB1	HERPUD1	1873	25	21	61	7.73905	4.44162e-77	5.57912e-74	Co-occurrence
ITGB1	ACTB	1854	30	40	56	6.41823	4.47048e-60	9.85153e-58	Co-occurrence
ITGB1	LIPA	1874	34	20	52	7.13731	1.32689e-62	3.62328e-60	Co-occurrence
ITGB1	SNCA	1891	76	3	10	6.35856	3.64715e-12	1.65625e-11	Co-occurrence
ITGB1	CCNG2	1869	73	25	13	3.72884	1.76195e-09	6.08353e-09	Co-occurrence
ITGB1	DCN	1871	40	23	46	6.53022	8.5049e-52	9.37106e-50	Co-occurrence
ITGB1	C3	1879	66	15	20	5.23559	1.13653e-19	1.03599e-18	Co-occurrence
ITGB1	CCN2	1852	54	42	32	4.69897	1.22127e-26	1.98452e-25	Co-occurrence
ITGB1	EPSTI1	1875	70	19	16	4.48752	8.16e-14	4.42946e-13	Co-occurrence
ITGB1	THBS1	1863	45	31	41	5.76426	2.29627e-41	1.13566e-39	Co-occurrence
ITGB1	SH3BGRL	1867	63	27	23	4.6495	9.62714e-20	8.83966e-19	Co-occurrence
ITGB1	VCAN	1840	76	54	10	2.1624	0.000310729	0.000659414	Co-occurrence
ITGB1	PCDH18	1882	82	12	4	2.93215	0.00404661	0.00762632	Co-occurrence
ITGB1	GLIPR1	1887	61	7	25	6.76744	5.78905e-30	1.25687e-28	Co-occurrence
ITGB1	PLAC9	1887	83	7	3	3.27991	0.00760873	0.0138572	Co-occurrence
ITGB1	SERPINF1	1847	79	47	7	1.79839	0.00766214	0.0139464	Co-occurrence
ITGB1	SNAI2	1881	69	13	17	5.1454	1.05893e-16	7.55319e-16	Co-occurrence
ITGB1	VKORC1	1877	60	17	26	5.56813	1.67675e-26	2.71414e-25	Co-occurrence
ITGB1	ACTA2	1838	69	56	17	3.01203	3.59222e-09	1.1975e-08	Co-occurrence
ITGB1	NTAN1	1877	32	17	54	7.5126	1.4266e-67	6.89212e-65	Co-occurrence
ITGB1	RIN2	1859	52	35	34	5.10807	7.25428e-31	1.68743e-29	Co-occurrence
ITGB1	SPRY1	1874	64	20	22	4.99945	1.73318e-20	1.68764e-19	Co-occurrence
ITGB1	GPNMB	1859	51	35	35	5.17755	3.94266e-32	1.00454e-30	Co-occurrence
ITGB1	FNDC1	1878	64	16	22	5.32316	8.52695e-22	9.24133e-21	Co-occurrence
ITGB1	EFEMP1	1873	50	21	36	5.99058	2.86345e-38	1.12049e-36	Co-occurrence
ITGB1	GJA1	1891	76	3	10	6.35856	3.64715e-12	1.65625e-11	Co-occurrence
ITGB1	COPS8	1854	68	40	18	3.61172	5.65311e-12	2.52072e-11	Co-occurrence
ITGB1	RPL10	1850	63	44	23	3.93428	2.75292e-16	1.90292e-15	Co-occurrence
ITGB1	UBE2L6	1868	42	26	44	6.21701	1.57381e-47	1.23105e-45	Co-occurrence
ITGB1	ANG	1868	68	26	18	4.2423	2.07648e-14	1.18936e-13	Co-occurrence
ITGB1	PLPP3	1878	38	16	48	7.19479	1.69222e-58	3.12587e-56	Co-occurrence
ITGB1	MGST3	1862	55	32	31	5.0246	5.7608e-28	1.05176e-26	Co-occurrence
ITGB1	CXCR4	1874	43	20	43	6.52922	9.65148e-49	8.19137e-47	Co-occurrence
ITGB1	CITED2	1868	67	26	19	4.34134	1.72169e-15	1.09777e-14	Co-occurrence
ITGB1	ID3	1880	51	14	35	6.50905	4.10775e-40	1.84937e-38	Co-occurrence
RGCC	GAS1	1890	42	40	8	3.16554	1.62787e-05	3.87853e-05	Co-occurrence
RGCC	KLF6	1911	39	19	11	4.81483	3.22112e-11	1.3231e-10	Co-occurrence
RGCC	SRGN	1905	20	25	30	6.81048	4.71321e-38	1.83859e-36	Co-occurrence
RGCC	ACKR3	1915	45	15	5	3.81905	9.76817e-05	0.00021636	Co-occurrence
RGCC	PLIN2	1910	33	20	17	5.60516	3.91695e-19	3.39784e-18	Co-occurrence
RGCC	PTMA	1921	47	9	3	3.76115	0.00284058	0.0054599	Co-occurrence
RGCC	KDELR3	1889	27	41	23	5.28307	4.03403e-23	4.88164e-22	Co-occurrence
RGCC	PRRX1	1871	36	59	14	3.61942	7.94772e-10	2.8442e-09	Co-occurrence
RGCC	RPS5	1885	22	45	28	5.7242	1.2056e-29	2.55803e-28	Co-occurrence
RGCC	SDCBP	1889	20	41	30	6.09591	1.24475e-33	3.50568e-32	Co-occurrence
RGCC	APP	1878	22	52	28	5.50965	2.6468e-28	4.95476e-27	Co-occurrence
RGCC	DPYD	1920	45	10	5	4.40557	2.08201e-05	4.91027e-05	Co-occurrence
RGCC	HTRA1	1864	43	66	7	2.19869	0.0019411	0.00379372	Co-occurrence
RGCC	OPN3	1921	43	9	7	5.10455	4.10213e-08	1.23447e-07	Co-occurrence
RGCC	TIMP2	1875	26	55	24	4.9653	3.654e-22	4.09437e-21	Co-occurrence
RGCC	ENPP2	1928	45	2	5	6.71972	1.69708e-07	4.80221e-07	Co-occurrence
RGCC	EGR1	1904	40	26	10	4.18642	6.43623e-09	2.08257e-08	Co-occurrence
RGCC	MGP	1854	32	76	18	3.77257	1.54357e-12	7.3055e-12	Co-occurrence
RGCC	LHFPL6	1912	32	18	18	5.88281	3.91065e-21	4.01649e-20	Co-occurrence
RGCC	POSTN	1889	42	41	8	3.12926	1.90838e-05	4.52371e-05	Co-occurrence
RGCC	TSPO	1892	28	38	22	5.27761	2.78459e-22	3.1625e-21	Co-occurrence
RGCC	TXNIP	1880	41	50	9	3.04111	9.61078e-06	2.33232e-05	Co-occurrence
RGCC	FGL2	1903	35	27	15	4.90677	6.88048e-15	4.1273e-14	Co-occurrence
RGCC	CTSK	1878	34	52	16	4.08031	1.2156e-12	5.83461e-12	Co-occurrence
RGCC	LGALS1	1874	33	56	17	4.10089	2.4234e-13	1.25012e-12	Co-occurrence
RGCC	TNC	1923	46	7	4	4.56734	0.000104374	0.000230532	Co-occurrence
RGCC	WTAP	1898	31	32	19	5.1719	2.77106e-19	2.42222e-18	Co-occurrence
RGCC	ID2	1892	38	38	12	3.96808	1.01039e-09	3.57405e-09	Co-occurrence
RGCC	CTSO	1890	38	40	12	3.89292	1.65614e-09	5.7371e-09	Co-occurrence
RGCC	FTH1	1887	40	43	10	3.45083	3.58524e-07	9.86079e-07	Co-occurrence
RGCC	SLFN11	1909	37	21	13	4.98635	2.04667e-13	1.06232e-12	Co-occurrence
RGCC	ASAH1	1912	42	18	8	4.32977	1.02873e-07	2.97875e-07	Co-occurrence
RGCC	TIMP3	1894	33	36	17	4.75013	6.14003e-16	4.08803e-15	Co-occurrence
RGCC	MAFB	1898	27	32	23	5.64456	5.79666e-25	8.27407e-24	Co-occurrence
RGCC	ACAT1	1888	32	42	18	4.65057	2.72958e-16	1.88801e-15	Co-occurrence
RGCC	COL3A1	1867	30	63	20	4.29705	4.71101e-16	3.17462e-15	Co-occurrence
RGCC	CYP1B1	1910	42	20	8	4.17702	1.96958e-07	5.53093e-07	Co-occurrence
RGCC	TNFAIP6	1884	44	46	6	2.47862	0.00160366	0.00316175	Co-occurrence
RGCC	RAB32	1883	29	47	21	4.84954	2.15092e-19	1.89731e-18	Co-occurrence
RGCC	GBP1	1925	43	5	7	5.95436	3.06751e-09	1.02969e-08	Co-occurrence
RGCC	DIO2	1910	40	20	10	4.56751	8.514e-10	3.03647e-09	Co-occurrence
RGCC	CD55	1885	44	45	6	2.51135	0.00144623	0.00286307	Co-occurrence
RGCC	TAGLN	1891	37	39	13	4.08335	1.01618e-10	3.95912e-10	Co-occurrence
RGCC	COL6A3	1870	34	60	16	3.86844	7.83048e-12	3.43671e-11	Co-occurrence
RGCC	LUM	1876	13	54	37	6.60886	2.15155e-42	1.13078e-40	Co-occurrence
RGCC	SULF1	1877	34	53	16	4.05219	1.55622e-12	7.35703e-12	Co-occurrence
RGCC	THBS2	1874	43	56	7	2.44296	0.000799967	0.00162753	Co-occurrence
RGCC	ALDOA	1881	19	49	31	5.95404	1.79946e-33	5.02288e-32	Co-occurrence
RGCC	CPQ	1888	34	42	16	4.39458	7.82078e-14	4.25452e-13	Co-occurrence
RGCC	FSTL1	1889	34	41	16	4.43043	5.75879e-14	3.18381e-13	Co-occurrence
RGCC	CDH11	1893	34	37	16	4.57964	1.57839e-14	9.13228e-14	Co-occurrence
RGCC	CD163	1910	38	20	12	4.90214	2.60635e-12	1.20406e-11	Co-occurrence
RGCC	PLS3	1901	38	29	12	4.36298	7.74399e-11	3.05503e-10	Co-occurrence
RGCC	PTGER4	1919	39	11	11	5.60492	4.8198e-13	2.40435e-12	Co-occurrence
RGCC	NNMT	1900	41	30	9	3.7905	2.3744e-07	6.63217e-07	Co-occurrence
RGCC	COL12A1	1905	39	25	11	4.41745	3.1713e-10	1.17784e-09	Co-occurrence
RGCC	SFRP2	1852	37	78	13	3.05681	1.51962e-07	4.32244e-07	Co-occurrence
RGCC	DPYSL2	1893	32	37	18	4.83615	4.60204e-17	3.38048e-16	Co-occurrence
RGCC	IGFBP7	1878	13	52	37	6.66466	7.62019e-43	4.17979e-41	Co-occurrence
RGCC	RNF144A	1895	46	35	4	2.23279	0.0154392	0.0272376	Co-occurrence
RGCC	HOPX	1915	25	15	25	6.96539	2.92084e-33	8.02815e-32	Co-occurrence
RGCC	IFI16	1905	33	25	17	5.28169	5.78468e-18	4.57565e-17	Co-occurrence
RGCC	LAMP2	1893	17	37	33	6.61395	1.32282e-39	5.76944e-38	Co-occurrence
RGCC	CCN1	1917	43	13	7	4.5751	2.57337e-07	7.16244e-07	Co-occurrence
RGCC	LOX	1926	48	4	2	4.31721	0.00878789	0.0159056	Co-occurrence
RGCC	S100A4	1894	29	36	21	5.23945	2.8664e-21	2.97561e-20	Co-occurrence
RGCC	CAT	1889	25	41	25	5.51273	5.49856e-26	8.53739e-25	Co-occurrence
RGCC	COL1A2	1869	30	61	20	4.34491	2.7866e-16	1.92427e-15	Co-occurrence
RGCC	UBE2E1	1893	24	37	26	5.77875	2.56266e-28	4.80441e-27	Co-occurrence
RGCC	PHYH	1897	21	33	29	6.29138	5.27854e-34	1.53127e-32	Co-occurrence
RGCC	CTSL	1895	32	35	18	4.91905	2.13029e-17	1.61294e-16	Co-occurrence
RGCC	CRISPLD2	1880	39	50	11	3.40174	1.38788e-07	3.95757e-07	Co-occurrence
RGCC	GPX7	1902	36	28	14	4.71301	1.95704e-13	1.0179e-12	Co-occurrence
RGCC	ELOVL5	1901	36	29	14	4.662	2.85167e-13	1.45668e-12	Co-occurrence
RGCC	DAD1	1876	15	54	35	6.32541	5.96822e-39	2.44192e-37	Co-occurrence
RGCC	CALD1	1907	36	23	14	4.99954	2.46669e-14	1.40709e-13	Co-occurrence
RGCC	SEC24D	1908	38	22	12	4.76454	6.10444e-12	2.7066e-11	Co-occurrence
RGCC	AKR1B1	1898	32	32	18	5.04867	6.24079e-18	4.90861e-17	Co-occurrence
RGCC	COMMD6	1879	23	51	27	5.42115	5.10826e-27	8.61273e-26	Co-occurrence
RGCC	FOS	1916	47	14	3	3.12236	0.00803141	0.0145733	Co-occurrence
RGCC	SSR2	1889	27	41	23	5.28307	4.03403e-23	4.88164e-22	Co-occurrence
RGCC	COL5A2	1862	40	68	10	2.772	1.44109e-05	3.4525e-05	Co-occurrence
RGCC	PLPP1	1901	30	29	20	5.43591	2.71162e-21	2.82427e-20	Co-occurrence
RGCC	CXCL12	1888	36	42	14	4.12054	1.6826e-11	7.13543e-11	Co-occurrence
RGCC	HERPUD1	1883	15	47	35	6.5284	1.61916e-40	7.50491e-39	Co-occurrence
RGCC	SERPINE2	1879	45	51	5	2.03144	0.0121182	0.021591	Co-occurrence
RGCC	ACTB	1870	14	60	36	6.30784	2.09617e-39	8.98636e-38	Co-occurrence
RGCC	LIPA	1891	17	39	33	6.53747	4.48449e-39	1.87142e-37	Co-occurrence
RGCC	SNCA	1924	43	6	7	5.68958	6.51945e-09	2.10787e-08	Co-occurrence
RGCC	CCNG2	1899	43	31	7	3.313	2.95959e-05	6.87925e-05	Co-occurrence
RGCC	DCN	1890	21	40	29	6.01441	2.83531e-32	7.31302e-31	Co-occurrence
RGCC	C3	1910	35	20	15	5.34128	2.55103e-16	1.77036e-15	Co-occurrence
RGCC	CCN2	1883	23	47	27	5.54308	9.3779e-28	1.6852e-26	Co-occurrence
RGCC	EPSTI1	1909	36	21	14	5.13113	9.70204e-15	5.73494e-14	Co-occurrence
RGCC	THBS1	1884	24	46	26	5.46001	1.77492e-26	2.86198e-25	Co-occurrence
RGCC	SH3BGRL	1894	36	36	14	4.34649	3.01959e-12	1.38528e-11	Co-occurrence
RGCC	VCAN	1875	41	55	9	2.9003	1.91412e-05	4.5339e-05	Co-occurrence
RGCC	PCDH18	1917	47	13	3	3.23008	0.00673282	0.0123371	Co-occurrence
RGCC	GLIPR1	1921	27	9	23	7.47149	1.18656e-32	3.09759e-31	Co-occurrence
RGCC	SERPINF1	1881	45	49	5	2.09075	0.010421	0.0187346	Co-occurrence
RGCC	SNAI2	1910	40	20	10	4.56751	8.514e-10	3.03647e-09	Co-occurrence
RGCC	VKORC1	1902	35	28	15	4.85172	1.0388e-14	6.1174e-14	Co-occurrence
RGCC	ACTA2	1869	38	61	12	3.26994	1.00439e-07	2.91232e-07	Co-occurrence
RGCC	NTAN1	1892	17	38	33	6.57523	2.45026e-39	1.03979e-37	Co-occurrence
RGCC	FBLN2	1866	44	64	6	1.98943	0.00730183	0.013337	Co-occurrence
RGCC	RIN2	1884	27	46	23	5.11328	3.09023e-22	3.49068e-21	Co-occurrence
RGCC	SPRY1	1908	30	22	20	5.83636	5.46677e-23	6.57741e-22	Co-occurrence
RGCC	GPNMB	1887	23	43	27	5.67323	1.5232e-28	2.96175e-27	Co-occurrence
RGCC	FNDC1	1906	36	24	14	4.93844	3.83823e-14	2.15328e-13	Co-occurrence
RGCC	EFEMP1	1899	24	31	26	6.03526	9.42805e-30	2.03132e-28	Co-occurrence
RGCC	GJA1	1922	45	8	5	4.72666	9.27123e-06	2.25297e-05	Co-occurrence
RGCC	COPS8	1884	38	46	12	3.68719	6.41366e-09	2.07688e-08	Co-occurrence
RGCC	RPL10	1877	36	53	14	3.77782	2.3383e-10	8.79645e-10	Co-occurrence
RGCC	UBE2L6	1885	25	45	25	5.37452	3.21707e-25	4.69308e-24	Co-occurrence
RGCC	ANG	1896	40	34	10	3.7946	5.40551e-08	1.60859e-07	Co-occurrence
RGCC	PLPP3	1901	15	29	35	7.22993	1.45131e-45	9.74858e-44	Co-occurrence
RGCC	MGST3	1885	32	45	18	4.54921	7.28355e-16	4.81013e-15	Co-occurrence
RGCC	CXCR4	1901	16	29	34	7.09731	9.51521e-44	5.4826e-42	Co-occurrence
RGCC	CITED2	1896	39	34	11	3.9685	4.53599e-09	1.49781e-08	Co-occurrence
RGCC	ID3	1911	20	19	30	7.20715	3.05887e-40	1.39718e-38	Co-occurrence
GAS1	KLF6	1910	40	22	8	4.1102	2.55987e-07	7.1296e-07	Co-occurrence
GAS1	SRGN	1890	35	42	13	4.056	1.24612e-10	4.81022e-10	Co-occurrence
GAS1	PLIN2	1903	40	29	8	3.70779	1.48562e-06	3.86594e-06	Co-occurrence
GAS1	KDELR3	1882	34	50	14	3.9473	6.50843e-11	2.58628e-10	Co-occurrence
GAS1	PRRX1	1891	16	41	32	6.51049	8.93896e-38	3.37184e-36	Co-occurrence
GAS1	RPS5	1866	41	66	7	2.26866	0.00151807	0.00299866	Co-occurrence
GAS1	SDCBP	1877	32	55	16	4.08611	1.21729e-12	5.84047e-12	Co-occurrence
GAS1	APP	1862	38	70	10	2.80413	1.23481e-05	2.97306e-05	Co-occurrence
GAS1	DPYD	1921	44	11	4	3.98136	0.000341493	0.00072068	Co-occurrence
GAS1	HTRA1	1871	36	61	12	3.34922	6.11224e-08	1.80904e-07	Co-occurrence
GAS1	OPN3	1921	43	11	5	4.33466	2.42375e-05	5.68423e-05	Co-occurrence
GAS1	TIMP2	1876	25	56	23	4.93573	3.30686e-21	3.41311e-20	Co-occurrence
GAS1	ENPP2	1927	46	5	2	4.05869	0.0111848	0.0200188	Co-occurrence
GAS1	EGR1	1901	43	31	5	2.83006	0.00145182	0.00287367	Co-occurrence
GAS1	MGP	1846	40	86	8	2.10001	0.00150067	0.00296662	Co-occurrence
GAS1	LHFPL6	1905	39	27	9	4.01797	7.6662e-08	2.24884e-07	Co-occurrence
GAS1	POSTN	1900	31	32	17	5.01357	5.86258e-17	4.28139e-16	Co-occurrence
GAS1	TSPO	1883	37	49	11	3.5092	7.34564e-08	2.15732e-07	Co-occurrence
GAS1	FGL2	1900	38	32	10	3.95892	2.18424e-08	6.75769e-08	Co-occurrence
GAS1	CTSK	1893	19	39	29	6.19522	2.96233e-33	8.12442e-32	Co-occurrence
GAS1	LGALS1	1876	31	56	17	4.19225	1.10394e-13	5.90823e-13	Co-occurrence
GAS1	TNC	1925	44	7	4	4.63299	8.86938e-05	0.000197276	Co-occurrence
GAS1	WTAP	1888	41	44	7	2.8696	0.00016194	0.000351803	Co-occurrence
GAS1	ID2	1888	42	44	6	2.61279	0.00104414	0.00209645	Co-occurrence
GAS1	CTSO	1885	43	47	5	2.2193	0.00747998	0.0136366	Co-occurrence
GAS1	FTH1	1884	43	48	5	2.18798	0.00811046	0.0147113	Co-occurrence
GAS1	SLFN11	1912	34	20	14	5.28522	3.10584e-15	1.93514e-14	Co-occurrence
GAS1	TIMP3	1891	36	41	12	3.93587	1.25478e-09	4.39523e-09	Co-occurrence
GAS1	MAFB	1890	35	42	13	4.056	1.24612e-10	4.81022e-10	Co-occurrence
GAS1	COL3A1	1880	17	52	31	6.02569	1.0693e-33	3.0183e-32	Co-occurrence
GAS1	CYP1B1	1922	30	10	18	6.82409	2.62103e-24	3.48021e-23	Co-occurrence
GAS1	TNFAIP6	1893	35	39	13	4.16466	5.73676e-11	2.29635e-10	Co-occurrence
GAS1	RAB32	1875	37	57	11	3.28562	2.85244e-07	7.92163e-07	Co-occurrence
GAS1	GBP1	1925	43	7	5	4.98569	4.72835e-06	1.1789e-05	Co-occurrence
GAS1	DIO2	1916	34	16	14	5.60792	3.46457e-16	2.36385e-15	Co-occurrence
GAS1	CD55	1895	34	37	14	4.3907	2.18038e-12	1.01889e-11	Co-occurrence
GAS1	TAGLN	1899	29	33	19	5.22416	1.68644e-19	1.50023e-18	Co-occurrence
GAS1	COL6A3	1884	20	48	28	5.76812	9.37955e-30	2.02434e-28	Co-occurrence
GAS1	LUM	1873	16	59	32	5.97242	5.627e-34	1.62859e-32	Co-occurrence
GAS1	SULF1	1878	33	54	15	3.97585	1.27493e-11	5.48812e-11	Co-occurrence
GAS1	THBS2	1894	23	38	25	5.7449	3.38454e-27	5.79989e-26	Co-occurrence
GAS1	ALDOA	1862	38	70	10	2.80413	1.23481e-05	2.97306e-05	Co-occurrence
GAS1	CPQ	1886	36	46	12	3.76645	3.84685e-09	1.27764e-08	Co-occurrence
GAS1	FSTL1	1897	26	35	22	5.5055	2.28764e-23	2.83943e-22	Co-occurrence
GAS1	CDH11	1905	22	27	26	6.36334	1.82445e-31	4.39863e-30	Co-occurrence
GAS1	CD163	1905	43	27	5	3.03221	0.000834203	0.00169225	Co-occurrence
GAS1	PLS3	1909	30	23	18	5.62337	3.33468e-20	3.17085e-19	Co-occurrence
GAS1	PTGER4	1919	39	13	9	5.07786	5.21616e-10	1.89913e-09	Co-occurrence
GAS1	NNMT	1917	24	15	24	6.97229	3.6724e-32	9.37581e-31	Co-occurrence
GAS1	COL12A1	1904	40	28	8	3.75881	1.18592e-06	3.11312e-06	Co-occurrence
GAS1	SFRP2	1868	21	64	27	5.21852	1.41032e-25	2.11902e-24	Co-occurrence
GAS1	DPYSL2	1891	34	41	14	4.23949	6.87324e-12	3.03035e-11	Co-occurrence
GAS1	SSPN	1911	37	21	11	4.74675	4.52475e-11	1.82868e-10	Co-occurrence
GAS1	IGFBP7	1856	35	76	13	3.17719	6.76349e-08	1.99241e-07	Co-occurrence
GAS1	RNF144A	1906	35	26	13	4.75603	9.13717e-13	4.45025e-12	Co-occurrence
GAS1	HOPX	1901	39	31	9	3.81596	2.07107e-07	5.81072e-07	Co-occurrence
GAS1	IFI16	1903	35	29	13	4.59768	2.72928e-12	1.25715e-11	Co-occurrence
GAS1	LAMP2	1872	38	60	10	3.03368	3.56334e-06	8.98236e-06	Co-occurrence
GAS1	CCN1	1917	43	15	5	3.88576	7.99625e-05	0.000178593	Co-occurrence
GAS1	LOX	1931	43	1	5	7.79224	3.99789e-08	1.20512e-07	Co-occurrence
GAS1	S100A4	1891	32	41	16	4.51838	2.74554e-14	1.55907e-13	Co-occurrence
GAS1	CAT	1874	40	58	8	2.68886	0.000129781	0.000284003	Co-occurrence
GAS1	COL1A2	1878	21	54	27	5.47037	3.70027e-27	6.31509e-26	Co-occurrence
GAS1	UBE2E1	1878	39	54	9	3.00086	1.18029e-05	2.84945e-05	Co-occurrence
GAS1	PHYH	1880	38	52	10	3.24579	1.1153e-06	2.93696e-06	Co-occurrence
GAS1	CTSL	1894	33	38	15	4.49288	1.82094e-13	9.52243e-13	Co-occurrence
GAS1	CRISPLD2	1899	20	33	28	6.31348	4.20274e-33	1.13773e-31	Co-occurrence
GAS1	GPX7	1907	31	25	17	5.37271	2.55528e-18	2.08151e-17	Co-occurrence
GAS1	DAD1	1855	36	77	12	3.00195	5.96806e-07	1.60834e-06	Co-occurrence
GAS1	CALD1	1912	31	20	17	5.69772	1.72173e-19	1.53055e-18	Co-occurrence
GAS1	SEC24D	1903	43	29	5	2.928	0.00111138	0.00222756	Co-occurrence
GAS1	AKR1B1	1892	38	40	10	3.63198	1.32153e-07	3.77953e-07	Co-occurrence
GAS1	COMMD6	1863	39	69	9	2.63668	6.91604e-05	0.000155268	Co-occurrence
GAS1	SSR2	1874	42	58	6	2.2043	0.00380714	0.00721071	Co-occurrence
GAS1	COL5A2	1881	21	51	27	5.55417	1.11079e-27	1.9904e-26	Co-occurrence
GAS1	PLPP1	1889	42	43	6	2.64665	0.000935919	0.00188762	Co-occurrence
GAS1	CXCL12	1895	29	37	19	5.05769	8.85465e-19	7.46465e-18	Co-occurrence
GAS1	EVI2A	1931	46	1	2	6.37349	0.00170045	0.00334786	Co-occurrence
GAS1	HERPUD1	1864	34	68	14	3.49201	2.21536e-09	7.55761e-09	Co-occurrence
GAS1	SERPINE2	1901	23	31	25	6.04137	8.37118e-29	1.66641e-27	Co-occurrence
GAS1	ACTB	1851	33	81	15	3.3723	1.89352e-09	6.51094e-09	Co-occurrence
GAS1	LIPA	1870	38	62	10	2.98501	4.64595e-06	1.15881e-05	Co-occurrence
GAS1	SNCA	1922	45	10	3	3.67303	0.00322558	0.00615846	Co-occurrence
GAS1	LGALS3	1913	44	19	4	3.18954	0.00192009	0.0037544	Co-occurrence
GAS1	DCN	1890	21	42	27	5.83968	2.03968e-29	4.24178e-28	Co-occurrence
GAS1	C3	1905	40	27	8	3.81176	9.39416e-07	2.4884e-06	Co-occurrence
GAS1	CCN2	1882	24	50	24	5.2226	1.68054e-23	2.10882e-22	Co-occurrence
GAS1	EPSTI1	1909	36	23	12	4.77879	5.35174e-12	2.39058e-11	Co-occurrence
GAS1	THBS1	1873	35	59	13	3.55416	4.56154e-09	1.50387e-08	Co-occurrence
GAS1	SH3BGRL	1890	40	42	8	3.16554	1.62787e-05	3.87853e-05	Co-occurrence
GAS1	VCAN	1893	23	39	25	5.70696	5.49013e-27	9.21946e-26	Co-occurrence
GAS1	PCDH18	1921	43	11	5	4.33466	2.42375e-05	5.68423e-05	Co-occurrence
GAS1	EGR2	1932	47	0	1	Inf	0.0242424	0.0417995	Co-occurrence
GAS1	SVEP1	1910	44	22	4	2.97651	0.0030728	0.00588555	Co-occurrence
GAS1	GLIPR1	1909	39	23	9	4.25114	2.45544e-08	7.5447e-08	Co-occurrence
GAS1	SERPINF1	1902	24	30	24	5.97164	1.71205e-27	3.02463e-26	Co-occurrence
GAS1	SNAI2	1912	38	20	10	4.64307	5.52418e-10	2.00547e-09	Co-occurrence
GAS1	VKORC1	1894	43	38	5	2.53203	0.00326315	0.00622452	Co-occurrence
GAS1	ACTA2	1876	31	56	17	4.19225	1.10394e-13	5.90823e-13	Co-occurrence
GAS1	NTAN1	1872	37	60	11	3.20916	4.51755e-07	1.23038e-06	Co-occurrence
GAS1	JUN	1908	43	24	5	3.20422	0.000519629	0.00107565	Co-occurrence
GAS1	FBLN2	1890	20	42	28	5.96206	5.5959e-31	1.31138e-29	Co-occurrence
GAS1	RIN2	1876	35	56	13	3.63178	2.61679e-09	8.85256e-09	Co-occurrence
GAS1	SPRY1	1897	41	35	7	3.20527	4.45496e-05	0.000101762	Co-occurrence
GAS1	GPNMB	1883	27	49	21	4.89254	1.49325e-19	1.33405e-18	Co-occurrence
GAS1	FNDC1	1914	28	18	20	6.22839	1.37033e-24	1.87706e-23	Co-occurrence
GAS1	EFEMP1	1889	34	43	14	4.1696	1.17526e-11	5.07647e-11	Co-occurrence
GAS1	PDGFRA	1925	38	7	10	6.15755	4.50467e-13	2.25881e-12	Co-occurrence
GAS1	RPL10	1872	41	60	7	2.41068	0.000905263	0.00182755	Co-occurrence
GAS1	UBE2L6	1873	37	59	11	3.23411	3.88593e-07	1.06598e-06	Co-occurrence
GAS1	PLPP3	1879	37	53	11	3.39293	1.48506e-07	4.22702e-07	Co-occurrence
GAS1	MGST3	1878	39	54	9	3.00086	1.18029e-05	2.84945e-05	Co-occurrence
GAS1	CXCR4	1879	38	53	10	3.21744	1.30212e-06	3.40819e-06	Co-occurrence
GAS1	ID3	1892	39	40	9	3.44319	1.3217e-06	3.45801e-06	Co-occurrence
KLF6	SRGN	1907	18	43	12	4.87461	3.58332e-12	1.62962e-11	Co-occurrence
KLF6	ACKR3	1933	27	17	3	3.65294	0.00300895	0.00577118	Co-occurrence
KLF6	PLIN2	1925	18	25	12	5.66392	1.76633e-14	1.01681e-13	Co-occurrence
KLF6	PTMA	1940	28	10	2	3.78536	0.0133329	0.0236614	Co-occurrence
KLF6	KDELR3	1900	16	50	14	5.04384	3.03579e-14	1.71691e-13	Co-occurrence
KLF6	PRRX1	1889	18	61	12	4.35973	1.28475e-10	4.95327e-10	Co-occurrence
KLF6	RPS5	1890	17	60	13	4.5814	5.70505e-12	2.53758e-11	Co-occurrence
KLF6	SDCBP	1890	19	60	11	4.18145	1.82531e-09	6.2887e-09	Co-occurrence
KLF6	APP	1884	16	66	14	4.63378	8.44146e-13	4.12741e-12	Co-occurrence
KLF6	DPYD	1938	27	12	3	4.15621	0.0012641	0.00251723	Co-occurrence
KLF6	HTRA1	1883	24	67	6	2.80928	0.000600267	0.00123586	Co-occurrence
KLF6	OPN3	1941	23	9	7	6.01318	9.06623e-10	3.22061e-09	Co-occurrence
KLF6	TIMP2	1888	13	62	17	5.3031	2.22474e-17	1.68343e-16	Co-occurrence
KLF6	ENPP2	1945	28	5	2	4.78277	0.00444705	0.00832355	Co-occurrence
KLF6	EGR1	1922	22	28	8	4.62988	2.31666e-08	7.14977e-08	Co-occurrence
KLF6	MGP	1861	25	89	5	2.06226	0.0120151	0.0214286	Co-occurrence
KLF6	LHFPL6	1926	18	24	12	5.72271	1.20373e-14	7.03585e-14	Co-occurrence
KLF6	POSTN	1909	22	41	8	4.07403	3.02862e-07	8.38678e-07	Co-occurrence
KLF6	TSPO	1905	15	45	15	5.39177	2.9131e-16	2.00501e-15	Co-occurrence
KLF6	TXNIP	1895	26	55	4	2.4035	0.010925	0.0195818	Co-occurrence
KLF6	FGL2	1914	24	36	6	3.72549	2.56836e-05	6.00544e-05	Co-occurrence
KLF6	CTSK	1894	18	56	12	4.48621	5.31453e-11	2.13277e-10	Co-occurrence
KLF6	LGALS1	1890	17	60	13	4.5814	5.70505e-12	2.53758e-11	Co-occurrence
KLF6	TNC	1944	25	6	5	5.99183	2.44841e-07	6.82825e-07	Co-occurrence
KLF6	WTAP	1908	21	42	9	4.27467	2.28756e-08	7.07039e-08	Co-occurrence
KLF6	ID2	1908	22	42	8	4.03871	3.56926e-07	9.82113e-07	Co-occurrence
KLF6	CTSO	1906	22	44	8	3.97047	4.9029e-07	1.32956e-06	Co-occurrence
KLF6	FTH1	1903	24	47	6	3.33445	0.000100066	0.000221455	Co-occurrence
KLF6	SLFN11	1925	21	25	9	5.03113	4.65501e-10	1.70372e-09	Co-occurrence
KLF6	ASAH1	1928	26	22	4	3.74651	0.000508472	0.0010536	Co-occurrence
KLF6	TIMP3	1912	15	38	15	5.63746	3.60282e-17	2.6652e-16	Co-occurrence
KLF6	MAFB	1910	15	40	15	5.56263	6.75968e-17	4.89667e-16	Co-occurrence
KLF6	ACAT1	1898	22	52	8	3.72427	1.53731e-06	3.993e-06	Co-occurrence
KLF6	COL3A1	1881	16	69	14	4.56773	1.44585e-12	6.8715e-12	Co-occurrence
KLF6	CYP1B1	1928	24	22	6	4.44303	2.13784e-06	5.487e-06	Co-occurrence
KLF6	TNFAIP6	1903	25	47	5	3.0135	0.000890547	0.00180073	Co-occurrence
KLF6	RAB32	1897	15	53	15	5.14992	2.29095e-15	1.44824e-14	Co-occurrence
KLF6	GBP1	1943	25	7	5	5.7736	4.15296e-07	1.13502e-06	Co-occurrence
KLF6	DIO2	1926	24	24	6	4.31684	3.29922e-06	8.33665e-06	Co-occurrence
KLF6	CD55	1905	24	45	6	3.39828	8.01773e-05	0.000178978	Co-occurrence
KLF6	TAGLN	1907	21	43	9	4.24017	2.73942e-08	8.39266e-08	Co-occurrence
KLF6	COL6A3	1888	16	62	14	4.72666	3.96937e-13	2.00077e-12	Co-occurrence
KLF6	LUM	1877	12	73	18	5.25865	8.39287e-18	6.53178e-17	Co-occurrence
KLF6	SULF1	1891	20	59	10	3.9953	2.35508e-08	7.25231e-08	Co-occurrence
KLF6	THBS2	1893	24	57	6	3.04954	0.000266403	0.000569097	Co-occurrence
KLF6	ALDOA	1886	14	64	16	5.06322	1.00886e-15	6.56938e-15	Co-occurrence
KLF6	CPQ	1899	23	51	7	3.49647	1.54357e-05	3.68537e-05	Co-occurrence
KLF6	FSTL1	1902	21	48	9	4.0786	6.3786e-08	1.88211e-07	Co-occurrence
KLF6	CDH11	1907	20	43	10	4.462	1.57111e-09	5.4546e-09	Co-occurrence
KLF6	CD163	1924	24	26	6	4.2006	4.93017e-06	1.22751e-05	Co-occurrence
KLF6	PLS3	1916	23	34	7	4.09224	1.37674e-06	3.59453e-06	Co-occurrence
KLF6	PTGER4	1934	24	16	6	4.9037	4.50979e-07	1.22853e-06	Co-occurrence
KLF6	NNMT	1923	18	27	12	5.55351	3.66554e-14	2.06008e-13	Co-occurrence
KLF6	COL12A1	1924	20	26	10	5.19522	2.40278e-11	1.00137e-10	Co-occurrence
KLF6	SFRP2	1869	20	81	10	3.5232	3.60972e-07	9.92376e-07	Co-occurrence
KLF6	DPYSL2	1906	19	44	11	4.6384	9.86234e-11	3.85561e-10	Co-occurrence
KLF6	IGFBP7	1877	14	73	16	4.86839	6.20497e-15	3.73279e-14	Co-occurrence
KLF6	RNF144A	1919	22	31	8	4.48157	4.57006e-08	1.36906e-07	Co-occurrence
KLF6	HOPX	1920	20	30	10	4.98734	7.71794e-11	3.04667e-10	Co-occurrence
KLF6	IFI16	1918	20	32	10	4.89339	1.31484e-10	5.06385e-10	Co-occurrence
KLF6	LAMP2	1894	16	56	14	4.87695	1.16984e-13	6.24758e-13	Co-occurrence
KLF6	CCN1	1936	24	14	6	5.09673	2.39251e-07	6.68126e-07	Co-occurrence
KLF6	LOX	1946	28	4	2	5.10319	0.00320662	0.00612599	Co-occurrence
KLF6	S100A4	1904	19	46	11	4.5728	1.49353e-10	5.71958e-10	Co-occurrence
KLF6	CAT	1894	20	56	10	4.07282	1.50342e-08	4.70743e-08	Co-occurrence
KLF6	COL1A2	1881	18	69	12	4.17672	4.60929e-10	1.68797e-09	Co-occurrence
KLF6	UBE2E1	1900	17	50	13	4.84962	7.51824e-13	3.69037e-12	Co-occurrence
KLF6	PHYH	1900	18	50	12	4.65301	1.66069e-11	7.05222e-11	Co-occurrence
KLF6	CTSL	1910	17	40	13	5.17791	6.56017e-14	3.60465e-13	Co-occurrence
KLF6	CRISPLD2	1897	22	53	8	3.69614	1.75151e-06	4.53063e-06	Co-occurrence
KLF6	GPX7	1920	18	30	12	5.39995	1.01012e-13	5.43391e-13	Co-occurrence
KLF6	ELOVL5	1912	25	38	5	3.32574	0.000363028	0.000763562	Co-occurrence
KLF6	DAD1	1875	16	75	14	4.44349	3.98008e-12	1.80353e-11	Co-occurrence
KLF6	CALD1	1921	22	29	8	4.57935	2.92616e-08	8.93424e-08	Co-occurrence
KLF6	SEC24D	1924	22	26	8	4.73842	1.41823e-08	4.45025e-08	Co-occurrence
KLF6	AKR1B1	1908	22	42	8	4.03871	3.56926e-07	9.82113e-07	Co-occurrence
KLF6	COMMD6	1886	16	64	14	4.67945	5.8207e-13	2.8785e-12	Co-occurrence
KLF6	FOS	1935	28	15	2	3.19884	0.0262143	0.0450696	Co-occurrence
KLF6	SSR2	1899	17	51	13	4.82097	9.35728e-13	4.55216e-12	Co-occurrence
KLF6	COL5A2	1880	22	70	8	3.28326	1.17323e-05	2.83348e-05	Co-occurrence
KLF6	PLPP1	1910	21	40	9	4.34617	1.57528e-08	4.9234e-08	Co-occurrence
KLF6	CXCL12	1904	20	46	10	4.3626	2.78894e-09	9.39523e-09	Co-occurrence
KLF6	HERPUD1	1884	14	66	16	5.0171	1.54046e-15	9.88237e-15	Co-occurrence
KLF6	SERPINE2	1898	26	52	4	2.48638	0.00909992	0.016423	Co-occurrence
KLF6	ACTB	1874	10	76	20	5.61429	1.39159e-20	1.36988e-19	Co-occurrence
KLF6	LIPA	1892	16	58	14	4.82504	1.78082e-13	9.3165e-13	Co-occurrence
KLF6	SNCA	1942	25	8	5	5.58026	6.67731e-07	1.79141e-06	Co-occurrence
KLF6	CCNG2	1917	25	33	5	3.53237	0.000199649	0.000430743	Co-occurrence
KLF6	LGALS3	1931	26	19	4	3.95891	0.000310879	0.00065962	Co-occurrence
KLF6	DCN	1893	18	57	12	4.46006	6.37776e-11	2.53757e-10	Co-occurrence
KLF6	C3	1923	22	27	8	4.68394	1.82006e-08	5.66726e-08	Co-occurrence
KLF6	CCN2	1892	14	58	16	5.20932	2.62386e-16	1.81689e-15	Co-occurrence
KLF6	EPSTI1	1923	22	27	8	4.68394	1.82006e-08	5.66726e-08	Co-occurrence
KLF6	THBS1	1891	17	59	13	4.60626	4.72802e-12	2.12634e-11	Co-occurrence
KLF6	SH3BGRL	1905	25	45	5	3.07751	0.000741643	0.00151451	Co-occurrence
KLF6	VCAN	1894	22	56	8	3.61473	2.55367e-06	6.50247e-06	Co-occurrence
KLF6	PCDH18	1936	28	14	2	3.29898	0.023348	0.0403404	Co-occurrence
KLF6	GLIPR1	1929	19	21	11	5.71338	1.30811e-13	6.94175e-13	Co-occurrence
KLF6	SERPINF1	1902	24	48	6	3.30329	0.00011139	0.000245124	Co-occurrence
KLF6	SNAI2	1923	27	27	3	2.98012	0.00967448	0.0174374	Co-occurrence
KLF6	VKORC1	1917	20	33	10	4.84917	1.69727e-10	6.48203e-10	Co-occurrence
KLF6	ACTA2	1886	21	64	9	3.65354	5.8814e-07	1.58635e-06	Co-occurrence
KLF6	NTAN1	1893	16	57	14	4.8492	1.44582e-13	7.63063e-13	Co-occurrence
KLF6	JUN	1927	24	23	6	4.37923	2.66731e-06	6.77946e-06	Co-occurrence
KLF6	FBLN2	1886	24	64	6	2.87781	0.000477302	0.000992449	Co-occurrence
KLF6	RIN2	1896	15	54	15	5.12243	2.90586e-15	1.81324e-14	Co-occurrence
KLF6	SPRY1	1920	18	30	12	5.39995	1.01012e-13	5.43391e-13	Co-occurrence
KLF6	GPNMB	1896	14	54	16	5.3141	9.946e-17	7.11456e-16	Co-occurrence
KLF6	FNDC1	1923	19	27	11	5.35062	1.15605e-12	5.56367e-12	Co-occurrence
KLF6	EFEMP1	1906	17	44	13	5.03757	1.84725e-13	9.6463e-13	Co-occurrence
KLF6	COPS8	1898	24	52	6	3.18531	0.00016733	0.00036301	Co-occurrence
KLF6	RPL10	1891	22	59	8	3.53719	3.65018e-06	9.19205e-06	Co-occurrence
KLF6	UBE2L6	1893	17	57	13	4.65752	3.2177e-12	1.46973e-11	Co-occurrence
KLF6	ANG	1913	23	37	7	3.96872	2.27489e-06	5.82924e-06	Co-occurrence
KLF6	PLPP3	1899	17	51	13	4.82097	9.35728e-13	4.55216e-12	Co-occurrence
KLF6	MGST3	1897	20	53	10	4.1541	9.36964e-09	2.98863e-08	Co-occurrence
KLF6	GYPC	1910	26	40	4	2.87341	0.0038174	0.00722797	Co-occurrence
KLF6	CXCR4	1902	15	48	15	5.29487	6.54283e-16	4.33691e-15	Co-occurrence
KLF6	CITED2	1914	21	36	9	4.50022	7.06551e-09	2.27505e-08	Co-occurrence
KLF6	ID3	1915	16	35	14	5.56574	4.81299e-16	3.23121e-15	Co-occurrence
SRGN	ACKR3	1909	51	16	4	3.22143	0.00185584	0.00363613	Co-occurrence
SRGN	PLIN2	1907	36	18	19	5.78982	1.10503e-21	1.1803e-20	Co-occurrence
SRGN	KDELR3	1880	36	45	19	4.45442	3.36824e-16	2.30062e-15	Co-occurrence
SRGN	PRRX1	1868	39	57	16	3.74333	2.10505e-11	8.82562e-11	Co-occurrence
SRGN	RPS5	1879	28	46	27	5.28723	1.899e-26	3.04715e-25	Co-occurrence
SRGN	SDCBP	1887	22	38	33	6.20518	2.93902e-37	1.0763e-35	Co-occurrence
SRGN	APP	1870	30	55	25	4.81497	3.3899e-22	3.80863e-21	Co-occurrence
SRGN	DPYD	1918	47	7	8	5.52895	1.1675e-09	4.09864e-09	Co-occurrence
SRGN	HTRA1	1859	48	66	7	2.0364	0.0034018	0.00648112	Co-occurrence
SRGN	OPN3	1914	50	11	5	4.11322	4.76424e-05	0.000108452	Co-occurrence
SRGN	TIMP2	1870	31	55	24	4.70888	6.51313e-21	6.60302e-20	Co-occurrence
SRGN	ENPP2	1923	50	2	5	6.56619	2.77444e-07	7.71012e-07	Co-occurrence
SRGN	EGR1	1896	48	29	7	3.2483	3.87219e-05	8.90326e-05	Co-occurrence
SRGN	MGP	1842	44	83	11	2.46945	3.24578e-05	7.51665e-05	Co-occurrence
SRGN	LHFPL6	1903	41	22	14	4.87324	6.86638e-14	3.75975e-13	Co-occurrence
SRGN	POSTN	1884	47	41	8	2.96373	3.93928e-05	9.05421e-05	Co-occurrence
SRGN	TSPO	1887	33	38	22	5.03945	3.71166e-21	3.81836e-20	Co-occurrence
SRGN	TXNIP	1875	46	50	9	2.87186	2.17087e-05	5.11025e-05	Co-occurrence
SRGN	FGL2	1911	27	14	28	7.11709	3.05137e-37	1.10775e-35	Co-occurrence
SRGN	CTSK	1879	33	46	22	4.75721	9.20948e-20	8.46854e-19	Co-occurrence
SRGN	LGALS1	1874	33	51	22	4.60495	5.41916e-19	4.62432e-18	Co-occurrence
SRGN	TNC	1921	48	4	7	6.11045	2.62335e-09	8.86995e-09	Co-occurrence
SRGN	WTAP	1892	37	33	18	4.79141	6.9834e-17	5.05e-16	Co-occurrence
SRGN	ID2	1889	41	36	14	4.15589	1.28426e-11	5.52452e-11	Co-occurrence
SRGN	CTSO	1886	42	39	13	3.89707	3.78167e-10	1.39301e-09	Co-occurrence
SRGN	FTH1	1882	45	43	10	3.2772	9.22379e-07	2.44637e-06	Co-occurrence
SRGN	SLFN11	1913	33	12	22	6.7082	2.20474e-28	4.16447e-27	Co-occurrence
SRGN	ASAH1	1907	47	18	8	4.1647	2.23846e-07	6.26639e-07	Co-occurrence
SRGN	TIMP3	1886	41	39	14	4.03866	3.10078e-11	1.27618e-10	Co-occurrence
SRGN	MAFB	1890	35	35	20	4.93808	4.35043e-19	3.75314e-18	Co-occurrence
SRGN	ACAT1	1882	38	43	17	4.28364	4.0928e-14	2.29303e-13	Co-occurrence
SRGN	COL3A1	1862	35	63	20	4.07157	4.31243e-15	2.64108e-14	Co-occurrence
SRGN	CYP1B1	1908	44	17	11	4.79961	4.04171e-11	1.64298e-10	Co-occurrence
SRGN	TNFAIP6	1880	48	45	7	2.60406	0.000439432	0.000916895	Co-occurrence
SRGN	RAB32	1882	30	43	25	5.17641	2.96304e-24	3.91777e-23	Co-occurrence
SRGN	GBP1	1923	45	2	10	7.70494	7.42023e-15	4.42992e-14	Co-occurrence
SRGN	DIO2	1904	46	21	9	4.14117	4.5974e-08	1.37561e-07	Co-occurrence
SRGN	CD55	1882	47	43	8	2.89374	5.32741e-05	0.000120681	Co-occurrence
SRGN	TAGLN	1888	40	37	15	4.25041	1.27252e-12	6.09384e-12	Co-occurrence
SRGN	COL6A3	1868	36	57	19	4.10577	1.19041e-14	6.96447e-14	Co-occurrence
SRGN	LUM	1867	22	58	33	5.5814	8.29449e-33	2.17965e-31	Co-occurrence
SRGN	SULF1	1873	38	52	17	4.00384	5.32183e-13	2.64428e-12	Co-occurrence
SRGN	THBS2	1871	46	54	9	2.75759	3.75236e-05	8.64992e-05	Co-occurrence
SRGN	ALDOA	1871	29	54	26	4.94676	1.14634e-23	1.45153e-22	Co-occurrence
SRGN	CPQ	1883	39	42	16	4.19372	4.2621e-13	2.1406e-12	Co-occurrence
SRGN	FSTL1	1885	38	40	17	4.38978	1.56156e-14	9.04322e-14	Co-occurrence
SRGN	CDH11	1890	37	35	18	4.70565	1.55923e-16	1.09845e-15	Co-occurrence
SRGN	CD163	1911	37	14	18	6.0342	1.66775e-21	1.75891e-20	Co-occurrence
SRGN	PLS3	1898	41	27	14	4.57578	5.77194e-13	2.85663e-12	Co-occurrence
SRGN	PTGER4	1918	40	7	15	6.66421	8.67627e-20	7.98407e-19	Co-occurrence
SRGN	NNMT	1899	42	26	13	4.48901	6.29506e-12	2.78718e-11	Co-occurrence
SRGN	COL12A1	1899	45	26	10	4.01364	1.72368e-08	5.37516e-08	Co-occurrence
SRGN	SFRP2	1849	40	76	15	3.18558	7.21911e-09	2.32332e-08	Co-occurrence
SRGN	DPYSL2	1891	34	34	21	5.091	1.3378e-20	1.32004e-19	Co-occurrence
SRGN	SSPN	1897	51	28	4	2.40701	0.0107537	0.019283	Co-occurrence
SRGN	IGFBP7	1872	19	53	36	6.04855	1.86669e-38	7.37341e-37	Co-occurrence
SRGN	RNF144A	1895	46	30	9	3.62169	5.619e-07	1.51851e-06	Co-occurrence
SRGN	HOPX	1906	34	19	21	5.93542	2.68879e-24	3.56265e-23	Co-occurrence
SRGN	IFI16	1911	27	14	28	7.11709	3.05137e-37	1.10775e-35	Co-occurrence
SRGN	LAMP2	1883	27	42	28	5.52615	1.1022e-28	2.17342e-27	Co-occurrence
SRGN	CCN1	1910	50	15	5	3.66398	0.000155314	0.000337993	Co-occurrence
SRGN	LOX	1923	51	2	4	6.21851	7.68537e-06	1.88473e-05	Co-occurrence
SRGN	S100A4	1900	23	25	32	6.70325	1.50812e-39	6.50977e-38	Co-occurrence
SRGN	CAT	1880	34	45	21	4.68026	1.17405e-18	9.82494e-18	Co-occurrence
SRGN	COL1A2	1865	34	60	21	4.25587	1.39059e-16	9.82406e-16	Co-occurrence
SRGN	UBE2E1	1888	29	37	26	5.50258	6.83923e-27	1.14239e-25	Co-occurrence
SRGN	PHYH	1889	29	36	26	5.54259	4.07595e-27	6.92801e-26	Co-occurrence
SRGN	CTSL	1896	31	29	24	5.64803	6.71084e-26	1.0305e-24	Co-occurrence
SRGN	CRISPLD2	1877	42	48	13	3.59199	3.25603e-09	1.09006e-08	Co-occurrence
SRGN	GPX7	1900	38	25	17	5.07642	3.77013e-17	2.78569e-16	Co-occurrence
SRGN	ELOVL5	1893	44	32	11	3.87958	7.91775e-09	2.54165e-08	Co-occurrence
SRGN	DAD1	1868	23	57	32	5.49982	1.6144e-31	3.91476e-30	Co-occurrence
SRGN	CALD1	1898	45	27	10	3.95869	2.31267e-08	7.14624e-08	Co-occurrence
SRGN	SEC24D	1905	41	20	14	5.0109	2.61945e-14	1.48949e-13	Co-occurrence
SRGN	AKR1B1	1901	29	24	26	6.13085	2.814e-30	6.23399e-29	Co-occurrence
SRGN	COMMD6	1872	30	53	25	4.86966	1.64238e-22	1.89265e-21	Co-occurrence
SRGN	SSR2	1880	36	45	19	4.45442	3.36824e-16	2.30062e-15	Co-occurrence
SRGN	COL5A2	1857	45	68	10	2.59834	3.49482e-05	8.06808e-05	Co-occurrence
SRGN	PLPP1	1897	34	28	21	5.37397	6.8704e-22	7.49124e-21	Co-occurrence
SRGN	CXCL12	1888	36	37	19	4.74136	1.8931e-17	1.43768e-16	Co-occurrence
SRGN	EVI2A	1925	52	0	3	Inf	2.03093e-05	4.79701e-05	Co-occurrence
SRGN	HERPUD1	1877	21	48	34	5.96946	2.10452e-36	7.28233e-35	Co-occurrence
SRGN	SERPINE2	1877	47	48	8	2.73125	0.000106697	0.000235291	Co-occurrence
SRGN	ACTB	1860	24	65	31	5.19717	1.09072e-28	2.15417e-27	Co-occurrence
SRGN	LIPA	1885	23	40	32	6.02197	3.63477e-35	1.13011e-33	Co-occurrence
SRGN	SNCA	1919	48	6	7	5.53043	1.30665e-08	4.11454e-08	Co-occurrence
SRGN	CCNG2	1891	51	34	4	2.1229	0.0195177	0.0340408	Co-occurrence
SRGN	LGALS3	1905	52	20	3	2.45526	0.0242382	0.0417978	Co-occurrence
SRGN	DCN	1883	28	42	27	5.42191	3.01371e-27	5.1913e-26	Co-occurrence
SRGN	C3	1913	32	12	23	6.81556	5.68579e-30	1.23777e-28	Co-occurrence
SRGN	CCN2	1875	31	50	24	4.84936	1.08751e-21	1.16356e-20	Co-occurrence
SRGN	EPSTI1	1911	34	14	21	6.37481	5.16861e-26	8.03501e-25	Co-occurrence
SRGN	THBS1	1877	31	48	24	4.91044	5.08945e-22	5.61762e-21	Co-occurrence
SRGN	SH3BGRL	1887	43	38	12	3.78633	3.33308e-09	1.11555e-08	Co-occurrence
SRGN	VCAN	1872	44	53	11	3.13833	6.58943e-07	1.77048e-06	Co-occurrence
SRGN	PCDH18	1913	51	12	4	3.6381	0.000757388	0.00154541	Co-occurrence
SRGN	GLIPR1	1917	31	8	24	7.50684	1.25332e-33	3.52193e-32	Co-occurrence
SRGN	FAM89A	1925	54	0	1	Inf	0.0277778	0.0475752	Co-occurrence
SRGN	SERPINF1	1882	44	43	11	3.44722	1.04655e-07	3.02757e-07	Co-occurrence
SRGN	SNAI2	1904	46	21	9	4.14117	4.5974e-08	1.37561e-07	Co-occurrence
SRGN	VKORC1	1899	38	26	17	5.01994	6.12001e-17	4.45385e-16	Co-occurrence
SRGN	ACTA2	1863	44	62	11	2.9059	2.60877e-06	6.63872e-06	Co-occurrence
SRGN	NTAN1	1882	27	43	28	5.49204	1.79511e-28	3.45833e-27	Co-occurrence
SRGN	FBLN2	1864	46	61	9	2.57673	8.87041e-05	0.000197276	Co-occurrence
SRGN	RIN2	1878	33	47	22	4.72604	1.32977e-19	1.19565e-18	Co-occurrence
SRGN	SPRY2	1921	53	4	2	4.1715	0.0105807	0.0189945	Co-occurrence
SRGN	SPRY1	1897	41	28	14	4.52273	8.48762e-13	4.14514e-12	Co-occurrence
SRGN	GPNMB	1885	25	40	30	5.80723	4.29643e-32	1.09025e-30	Co-occurrence
SRGN	FNDC1	1905	37	20	18	5.51981	1.06524e-19	9.74544e-19	Co-occurrence
SRGN	EFEMP1	1892	31	33	24	5.45892	6.08736e-25	8.65949e-24	Co-occurrence
SRGN	GJA1	1917	50	8	5	4.57322	1.49631e-05	3.58002e-05	Co-occurrence
SRGN	COPS8	1875	47	50	8	2.67112	0.000137895	0.000301183	Co-occurrence
SRGN	PDGFRA	1911	52	14	3	2.97336	0.0104674	0.0188125	Co-occurrence
SRGN	RPL10	1876	37	49	18	4.21198	1.7476e-14	1.00741e-13	Co-occurrence
SRGN	UBE2L6	1884	26	41	29	5.66602	2.28325e-30	5.08508e-29	Co-occurrence
SRGN	ANG	1886	50	39	5	2.27146	0.00654272	0.0120081	Co-occurrence
SRGN	PLPP3	1892	24	33	31	6.19287	1.96441e-35	6.29464e-34	Co-occurrence
SRGN	MGST3	1879	38	46	17	4.1845	1.01196e-13	5.44143e-13	Co-occurrence
SRGN	CXCR4	1892	25	33	30	6.08488	7.30346e-34	2.08497e-32	Co-occurrence
SRGN	CITED2	1891	44	34	11	3.79106	1.34002e-08	4.2122e-08	Co-occurrence
SRGN	ID3	1901	30	24	25	6.02735	9.42825e-29	1.8709e-27	Co-occurrence
CFH	OPN3	1963	1	15	1	6.98829	0.0161004	0.0283443	Co-occurrence
CFH	WTAP	1929	0	49	2	Inf	0.000650773	0.00133568	Co-occurrence
CFH	ID2	1930	0	48	2	Inf	0.000625252	0.00128519	Co-occurrence
CFH	CYP1B1	1951	1	27	1	6.152	0.0280899	0.0480967	Co-occurrence
CFH	GBP1	1967	1	11	1	7.41735	0.0120875	0.0215455	Co-occurrence
CFH	PTGER4	1957	1	21	1	6.51032	0.0221043	0.038318	Co-occurrence
CFH	LAMP2	1910	0	68	2	Inf	0.00123264	0.00245687	Co-occurrence
CFH	CCN1	1959	1	19	1	6.65137	0.020105	0.0349972	Co-occurrence
CFH	SSR2	1916	0	62	2	Inf	0.00102899	0.00206636	Co-occurrence
CFH	HERPUD1	1898	0	80	2	Inf	0.00169507	0.00333779	Co-occurrence
CFH	VKORC1	1937	0	41	2	Inf	0.0004609	0.000960094	Co-occurrence
CFH	RIN2	1911	0	67	2	Inf	0.00119742	0.00239161	Co-occurrence
CFH	PLPP3	1916	0	62	2	Inf	0.00102899	0.00206636	Co-occurrence
ACKR3	KDELR3	1900	16	60	4	2.98108	0.00325957	0.00621864	Co-occurrence
ACKR3	PRRX1	1892	15	68	5	3.20881	0.000597204	0.00122975	Co-occurrence
ACKR3	RPS5	1891	16	69	4	2.773	0.00526404	0.00977696	Co-occurrence
ACKR3	APP	1884	16	76	4	2.62839	0.00730589	0.0133424	Co-occurrence
ACKR3	HTRA1	1894	13	66	7	3.94307	3.66552e-06	9.22696e-06	Co-occurrence
ACKR3	TIMP2	1886	15	74	5	3.08272	0.00086203	0.00174616	Co-occurrence
ACKR3	EGR1	1928	16	32	4	3.90552	0.000362907	0.000763436	Co-occurrence
ACKR3	LHFPL6	1930	14	30	6	4.77291	7.56402e-07	2.01766e-06	Co-occurrence
ACKR3	POSTN	1914	17	46	3	2.87277	0.0120776	0.021534	Co-occurrence
ACKR3	TXNIP	1904	17	56	3	2.58188	0.0199796	0.0347956	Co-occurrence
ACKR3	FGL2	1921	17	39	3	3.11514	0.00787345	0.0143061	Co-occurrence
ACKR3	CTSK	1901	11	59	9	4.7113	4.84147e-09	1.59198e-08	Co-occurrence
ACKR3	LGALS1	1891	16	69	4	2.773	0.00526404	0.00977696	Co-occurrence
ACKR3	ID2	1915	15	45	5	3.81905	9.76817e-05	0.00021636	Co-occurrence
ACKR3	CTSO	1913	15	47	5	3.75538	0.000118292	0.000259675	Co-occurrence
ACKR3	SLFN11	1929	17	31	3	3.45079	0.00432171	0.00810709	Co-occurrence
ACKR3	ASAH1	1936	18	24	2	3.15869	0.0272535	0.0467346	Co-occurrence
ACKR3	TIMP3	1915	12	45	8	4.81527	1.51111e-08	4.7287e-08	Co-occurrence
ACKR3	MAFB	1908	17	52	3	2.69155	0.016545	0.0291026	Co-occurrence
ACKR3	ACAT1	1904	16	56	4	3.08322	0.00256803	0.0049588	Co-occurrence
ACKR3	COL3A1	1886	11	74	9	4.37441	2.98803e-08	9.11208e-08	Co-occurrence
ACKR3	TNFAIP6	1913	15	47	5	3.75538	0.000118292	0.000259675	Co-occurrence
ACKR3	RAB32	1895	17	65	3	2.36071	0.0290649	0.0496579	Co-occurrence
ACKR3	DIO2	1935	15	25	5	4.67725	7.46766e-06	1.83277e-05	Co-occurrence
ACKR3	TAGLN	1916	12	44	8	4.84798	1.29011e-08	4.06347e-08	Co-occurrence
ACKR3	COL6A3	1892	12	68	8	4.2059	2.82993e-07	7.8626e-07	Co-occurrence
ACKR3	LUM	1879	10	81	10	4.52793	3.25124e-09	1.08875e-08	Co-occurrence
ACKR3	SULF1	1897	14	63	6	3.6839	3.7957e-05	8.74341e-05	Co-occurrence
ACKR3	THBS2	1902	15	58	5	3.44501	0.000298072	0.000633516	Co-occurrence
ACKR3	ALDOA	1885	15	75	5	3.06267	0.000913575	0.00184403	Co-occurrence
ACKR3	CPQ	1906	16	54	4	3.13699	0.00226377	0.00438883	Co-occurrence
ACKR3	FSTL1	1908	15	52	5	3.60651	0.000184551	0.000398992	Co-occurrence
ACKR3	CDH11	1915	12	45	8	4.81527	1.51111e-08	4.7287e-08	Co-occurrence
ACKR3	CD163	1931	17	29	3	3.54821	0.00362876	0.00688741	Co-occurrence
ACKR3	PLS3	1923	16	37	4	3.69272	0.000603872	0.00124246	Co-occurrence
ACKR3	PTGER4	1940	18	20	2	3.4239	0.019844	0.0345715	Co-occurrence
ACKR3	COL12A1	1928	16	32	4	3.90552	0.000362907	0.000763436	Co-occurrence
ACKR3	SFRP2	1876	13	84	7	3.58266	1.6363e-05	3.89789e-05	Co-occurrence
ACKR3	IGFBP7	1879	12	81	8	3.94492	9.85757e-07	2.60566e-06	Co-occurrence
ACKR3	GASK1B	1925	11	35	9	5.47603	7.87796e-11	3.10496e-10	Co-occurrence
ACKR3	HOPX	1924	16	36	4	3.73265	0.000548529	0.00113324	Co-occurrence
ACKR3	LAMP2	1896	14	64	6	3.66087	4.12581e-05	9.46037e-05	Co-occurrence
ACKR3	CCN1	1943	17	17	3	4.32339	0.000901298	0.00182059	Co-occurrence
ACKR3	CAT	1898	16	62	4	2.93248	0.00364928	0.00692426	Co-occurrence
ACKR3	COL1A2	1886	13	74	7	3.77319	7.46033e-06	1.83133e-05	Co-occurrence
ACKR3	UBE2E1	1900	17	60	3	2.47948	0.0237846	0.0410551	Co-occurrence
ACKR3	PHYH	1903	15	57	5	3.4707	0.000276187	0.000588997	Co-occurrence
ACKR3	CTSL	1911	16	49	4	3.28044	0.00161438	0.00318191	Co-occurrence
ACKR3	ELOVL5	1922	15	38	5	4.06751	4.64166e-05	0.000105872	Co-occurrence
ACKR3	DAD1	1880	11	80	9	4.25787	5.60083e-08	1.66356e-07	Co-occurrence
ACKR3	SSR2	1899	17	61	3	2.45497	0.024794	0.0427036	Co-occurrence
ACKR3	COL5A2	1887	15	73	5	3.10303	0.000812705	0.00165104	Co-occurrence
ACKR3	PLPP1	1916	15	44	5	3.85203	8.84796e-05	0.000196881	Co-occurrence
ACKR3	CXCL12	1911	13	49	7	4.38337	5.76797e-07	1.55743e-06	Co-occurrence
ACKR3	HERPUD1	1884	14	76	6	3.40462	0.000102247	0.000226114	Co-occurrence
ACKR3	ACTB	1869	15	91	5	2.77226	0.00209426	0.00407971	Co-occurrence
ACKR3	LIPA	1893	15	67	5	3.23087	0.000559901	0.00115578	Co-occurrence
ACKR3	SNCA	1951	16	9	4	5.73599	5.11741e-06	1.27337e-05	Co-occurrence
ACKR3	CCNG2	1926	16	34	4	3.81611	0.000448867	0.000935337	Co-occurrence
ACKR3	COX7A1	1941	17	19	3	4.16312	0.0012019	0.00239903	Co-occurrence
ACKR3	DCN	1899	12	61	8	4.36704	1.30472e-07	3.73231e-07	Co-occurrence
ACKR3	CCN2	1895	11	65	9	4.56725	1.0527e-08	3.3366e-08	Co-occurrence
ACKR3	EPSTI1	1929	16	31	4	3.95176	0.000324696	0.000686965	Co-occurrence
ACKR3	THBS1	1895	13	65	7	3.96577	3.3337e-06	8.41531e-06	Co-occurrence
ACKR3	SH3BGRL	1916	14	44	6	4.21363	5.66046e-06	1.40377e-05	Co-occurrence
ACKR3	VCAN	1900	16	60	4	2.98108	0.00325957	0.00621864	Co-occurrence
ACKR3	PCDH18	1946	18	14	2	3.9406	0.0106893	0.0191812	Co-occurrence
ACKR3	EGR2	1960	19	0	1	Inf	0.010101	0.0181749	Co-occurrence
ACKR3	SVEP1	1937	17	23	3	3.88589	0.00197738	0.00386101	Co-occurrence
ACKR3	PLAC9	1952	18	8	2	4.74609	0.00415692	0.00781897	Co-occurrence
ACKR3	SERPINF1	1910	16	50	4	3.25028	0.00173217	0.00340763	Co-occurrence
ACKR3	SNAI2	1933	17	27	3	3.65294	0.00300895	0.00577118	Co-occurrence
ACKR3	ACTA2	1896	11	64	9	4.59024	9.2946e-09	2.96846e-08	Co-occurrence
ACKR3	SPRY1	1923	15	37	5	4.10649	4.1283e-05	9.46097e-05	Co-occurrence
ACKR3	GPNMB	1896	14	64	6	3.66087	4.12581e-05	9.46037e-05	Co-occurrence
ACKR3	EFEMP1	1910	13	50	7	4.35365	6.53691e-07	1.75749e-06	Co-occurrence
ACKR3	GJA1	1949	18	11	2	4.28858	0.00707544	0.0129442	Co-occurrence
ACKR3	COPS8	1907	15	53	5	3.57839	0.000200667	0.000432717	Co-occurrence
ACKR3	RPL10	1896	17	64	3	2.38347	0.0279622	0.0478846	Co-occurrence
ACKR3	UBE2L6	1894	16	66	4	2.83902	0.00452249	0.00845972	Co-occurrence
ACKR3	ANG	1921	15	39	5	4.02953	5.20329e-05	0.000118061	Co-occurrence
ACKR3	PLPP3	1901	15	59	5	3.41987	0.000321257	0.00068049	Co-occurrence
ACKR3	MGST3	1900	17	60	3	2.47948	0.0237846	0.0410551	Co-occurrence
ACKR3	CXCR4	1902	15	58	5	3.44501	0.000298072	0.000633516	Co-occurrence
ACKR3	CITED2	1920	15	40	5	3.99249	5.8163e-05	0.000131471	Co-occurrence
ACKR3	ID3	1915	16	45	4	3.40558	0.00119906	0.00239412	Co-occurrence
PLIN2	PTMA	1933	35	10	2	3.45992	0.0199372	0.0347291	Co-occurrence
PLIN2	KDELR3	1897	19	46	18	5.27448	1.31152e-18	1.09244e-17	Co-occurrence
PLIN2	PRRX1	1884	23	59	14	4.27318	7.51546e-12	3.30191e-11	Co-occurrence
PLIN2	RPS5	1887	20	56	17	4.82876	5.60351e-16	3.74392e-15	Co-occurrence
PLIN2	SDCBP	1889	20	54	17	4.88369	3.3494e-16	2.29274e-15	Co-occurrence
PLIN2	APP	1876	24	67	13	3.91658	4.66499e-10	1.70637e-09	Co-occurrence
PLIN2	DPYD	1933	32	10	5	4.90348	4.52836e-06	1.13016e-05	Co-occurrence
PLIN2	HTRA1	1876	31	67	6	2.43547	0.00191406	0.00374378	Co-occurrence
PLIN2	OPN3	1933	31	10	6	5.21043	1.95724e-07	5.49997e-07	Co-occurrence
PLIN2	TIMP2	1878	23	65	14	4.12953	2.36368e-11	9.86385e-11	Co-occurrence
PLIN2	ENPP2	1938	35	5	2	4.45821	0.00672826	0.0123324	Co-occurrence
PLIN2	EGR1	1914	30	29	7	3.93767	2.48519e-06	6.33733e-06	Co-occurrence
PLIN2	MGP	1858	28	85	9	2.80961	3.44982e-05	7.97152e-05	Co-occurrence
PLIN2	LHFPL6	1918	26	25	11	5.00767	8.46808e-12	3.7049e-11	Co-occurrence
PLIN2	POSTN	1904	27	39	10	4.16856	7.01335e-09	2.25942e-08	Co-occurrence
PLIN2	TSPO	1900	20	43	17	5.22033	1.39594e-17	1.06917e-16	Co-occurrence
PLIN2	TXNIP	1888	33	55	4	2.05487	0.022554	0.0390383	Co-occurrence
PLIN2	FGL2	1914	24	29	13	5.14682	5.87538e-14	3.24541e-13	Co-occurrence
PLIN2	CTSK	1889	23	54	14	4.40406	2.64987e-12	1.22192e-11	Co-occurrence
PLIN2	LGALS1	1883	24	60	13	4.08025	1.38606e-10	5.32099e-10	Co-occurrence
PLIN2	TNC	1937	32	6	5	5.63808	7.35613e-07	1.96597e-06	Co-occurrence
PLIN2	WTAP	1903	26	40	11	4.32261	5.57932e-10	2.0249e-09	Co-occurrence
PLIN2	ID2	1899	31	44	6	3.05819	0.000244562	0.000524044	Co-occurrence
PLIN2	CTSO	1897	31	46	6	2.99279	0.000304895	0.00064758	Co-occurrence
PLIN2	FTH1	1897	30	46	7	3.26168	3.6476e-05	8.40996e-05	Co-occurrence
PLIN2	SLFN11	1919	27	24	10	4.87622	1.3535e-10	5.20235e-10	Co-occurrence
PLIN2	ASAH1	1922	32	21	5	3.83119	8.54098e-05	0.000190266	Co-occurrence
PLIN2	TIMP3	1902	25	41	12	4.46701	4.14038e-11	1.67982e-10	Co-occurrence
PLIN2	MAFB	1907	18	36	19	5.78982	1.10503e-21	1.1803e-20	Co-occurrence
PLIN2	ACAT1	1893	27	50	10	3.80326	5.59316e-08	1.66207e-07	Co-occurrence
PLIN2	COL3A1	1875	22	68	15	4.22559	2.69126e-12	1.24055e-11	Co-occurrence
PLIN2	CYP1B1	1924	28	19	9	5.01124	5.31256e-10	1.93255e-09	Co-occurrence
PLIN2	TNFAIP6	1897	31	46	6	2.99279	0.000304895	0.00064758	Co-occurrence
PLIN2	RAB32	1894	18	49	19	5.3374	1.1753e-19	1.06669e-18	Co-occurrence
PLIN2	GBP1	1937	31	6	6	5.94443	2.3843e-08	7.3369e-08	Co-occurrence
PLIN2	DIO2	1920	30	23	7	4.27477	6.57106e-07	1.7663e-06	Co-occurrence
PLIN2	CD55	1897	32	46	5	2.6846	0.00217092	0.00422316	Co-occurrence
PLIN2	TAGLN	1900	28	43	9	3.82122	2.07152e-07	5.81072e-07	Co-occurrence
PLIN2	COL6A3	1881	23	62	14	4.1997	1.35055e-11	5.79973e-11	Co-occurrence
PLIN2	LUM	1873	16	70	21	5.12411	5.45367e-20	5.10459e-19	Co-occurrence
PLIN2	SULF1	1886	25	57	12	3.98246	1.12857e-09	3.96974e-09	Co-occurrence
PLIN2	THBS2	1890	27	53	10	3.71734	9.12502e-08	2.6563e-07	Co-occurrence
PLIN2	ALDOA	1878	22	65	15	4.29266	1.51657e-12	7.18041e-12	Co-occurrence
PLIN2	CPQ	1893	29	50	8	3.37958	6.60503e-06	1.62966e-05	Co-occurrence
PLIN2	FSTL1	1898	25	45	12	4.33118	1.04624e-10	4.06994e-10	Co-occurrence
PLIN2	CDH11	1904	23	39	14	4.88166	6.11476e-14	3.37171e-13	Co-occurrence
PLIN2	CD163	1922	26	21	11	5.26059	1.91013e-12	8.97275e-12	Co-occurrence
PLIN2	PLS3	1910	29	33	8	3.98968	4.12858e-07	1.12884e-06	Co-occurrence
PLIN2	KLF4	1942	35	1	2	6.77149	0.00100777	0.00202571	Co-occurrence
PLIN2	PTGER4	1932	26	11	11	6.1936	1.18046e-14	6.91593e-14	Co-occurrence
PLIN2	NNMT	1914	27	29	10	4.60077	6.15974e-10	2.22719e-09	Co-occurrence
PLIN2	COL12A1	1915	29	28	8	4.22919	1.39724e-07	3.97884e-07	Co-occurrence
PLIN2	SFRP2	1864	25	79	12	3.49595	3.09385e-08	9.43021e-08	Co-occurrence
PLIN2	DPYSL2	1902	23	41	14	4.80884	1.08291e-13	5.813e-13	Co-occurrence
PLIN2	IGFBP7	1875	16	68	21	5.16704	3.26872e-20	3.11285e-19	Co-occurrence
PLIN2	RNF144A	1911	30	32	7	3.79338	4.39751e-06	1.09881e-05	Co-occurrence
PLIN2	HOPX	1918	22	25	15	5.69198	1.41387e-17	1.08224e-16	Co-occurrence
PLIN2	IFI16	1911	27	32	10	4.45745	1.37249e-09	4.78354e-09	Co-occurrence
PLIN2	LAMP2	1890	20	53	17	4.91086	2.57279e-16	1.78349e-15	Co-occurrence
PLIN2	CCN1	1928	32	15	5	4.31871	2.18423e-05	5.13881e-05	Co-occurrence
PLIN2	S100A4	1904	19	39	18	5.51726	1.20686e-19	1.09375e-18	Co-occurrence
PLIN2	CAT	1890	24	53	13	4.26398	3.56492e-11	1.4567e-10	Co-occurrence
PLIN2	COL1A2	1876	23	67	14	4.08442	3.38638e-11	1.3869e-10	Co-occurrence
PLIN2	UBE2E1	1893	24	50	13	4.34988	1.88985e-11	7.96058e-11	Co-occurrence
PLIN2	PHYH	1894	24	49	13	4.37962	1.51743e-11	6.46994e-11	Co-occurrence
PLIN2	CTSL	1908	19	35	18	5.67506	2.609e-20	2.50357e-19	Co-occurrence
PLIN2	CRISPLD2	1894	25	49	12	4.20595	2.45596e-10	9.22252e-10	Co-occurrence
PLIN2	GPX7	1910	28	33	9	4.20922	2.85992e-08	8.7405e-08	Co-occurrence
PLIN2	ELOVL5	1907	30	36	7	3.62153	8.72893e-06	2.12777e-05	Co-occurrence
PLIN2	DAD1	1873	18	70	19	4.81088	3.28819e-17	2.44107e-16	Co-occurrence
PLIN2	CALD1	1917	26	26	11	4.95079	1.19035e-11	5.13813e-11	Co-occurrence
PLIN2	SEC24D	1919	27	24	10	4.87622	1.3535e-10	5.20235e-10	Co-occurrence
PLIN2	AKR1B1	1906	24	37	13	4.79125	7.4491e-13	3.65843e-12	Co-occurrence
PLIN2	COMMD6	1883	19	60	18	4.88411	6.78174e-17	4.90983e-16	Co-occurrence
PLIN2	SSR2	1893	23	50	14	4.51753	1.07629e-12	5.18773e-12	Co-occurrence
PLIN2	COL5A2	1876	26	67	11	3.56102	6.515e-08	1.92191e-07	Co-occurrence
PLIN2	PLPP1	1900	31	43	6	3.092	0.000218169	0.000468848	Co-occurrence
PLIN2	CXCL12	1898	26	45	11	4.14982	1.6397e-09	5.68173e-09	Co-occurrence
PLIN2	HERPUD1	1877	21	66	16	4.42964	1.0876e-13	5.83321e-13	Co-occurrence
PLIN2	SERPINE2	1892	32	51	5	2.53244	0.00329816	0.00628938	Co-occurrence
PLIN2	ACTB	1865	19	78	18	4.49394	3.67687e-15	2.26954e-14	Co-occurrence
PLIN2	LIPA	1887	21	56	16	4.67393	1.19011e-14	6.96447e-14	Co-occurrence
PLIN2	SNCA	1934	33	9	4	4.69055	6.55348e-05	0.000147418	Co-occurrence
PLIN2	CCNG2	1910	32	33	5	3.17222	0.000553583	0.0011433	Co-occurrence
PLIN2	DCN	1892	19	51	18	5.12384	5.98585e-18	4.72288e-17	Co-occurrence
PLIN2	C3	1918	27	25	10	4.81695	1.87108e-10	7.1005e-10	Co-occurrence
PLIN2	CCN2	1886	20	57	17	4.804	7.20292e-16	4.7669e-15	Co-occurrence
PLIN2	EPSTI1	1919	26	24	11	5.06718	5.95334e-12	2.6424e-11	Co-occurrence
PLIN2	THBS1	1887	21	56	16	4.67393	1.19011e-14	6.96447e-14	Co-occurrence
PLIN2	SH3BGRL	1901	29	42	8	3.63628	2.05817e-06	5.28684e-06	Co-occurrence
PLIN2	VCAN	1889	27	54	10	3.68971	1.06775e-07	3.08465e-07	Co-occurrence
PLIN2	PCDH18	1931	33	12	4	4.27628	0.000160229	0.000348267	Co-occurrence
PLIN2	GLIPR1	1924	24	19	13	5.7592	8.97321e-16	5.86434e-15	Co-occurrence
PLIN2	SERPINF1	1898	28	45	9	3.75461	2.91714e-07	8.09415e-07	Co-occurrence
PLIN2	SNAI2	1919	31	24	6	3.9446	1.19988e-05	2.89228e-05	Co-occurrence
PLIN2	VKORC1	1910	27	33	10	4.41277	1.76586e-09	6.09535e-09	Co-occurrence
PLIN2	ACTA2	1882	25	61	12	3.88214	2.24284e-09	7.63893e-09	Co-occurrence
PLIN2	NTAN1	1889	20	54	17	4.88369	3.3494e-16	2.29274e-15	Co-occurrence
PLIN2	JUN	1917	34	26	3	2.69824	0.0157157	0.0277079	Co-occurrence
PLIN2	FBLN2	1879	31	64	6	2.50367	0.00153593	0.00303156	Co-occurrence
PLIN2	RIN2	1893	18	50	19	5.30793	1.60744e-19	1.43098e-18	Co-occurrence
PLIN2	SPRY1	1910	28	33	9	4.20922	2.85992e-08	8.7405e-08	Co-occurrence
PLIN2	GPNMB	1894	16	49	21	5.65028	1.1268e-22	1.31297e-21	Co-occurrence
PLIN2	FNDC1	1919	23	24	14	5.58787	2.90629e-16	2.00142e-15	Co-occurrence
PLIN2	EFEMP1	1902	21	41	16	5.13275	1.95482e-16	1.36794e-15	Co-occurrence
PLIN2	GJA1	1933	34	10	3	4.08367	0.00151127	0.00298664	Co-occurrence
PLIN2	COPS8	1892	30	51	7	3.1095	6.64944e-05	0.000149496	Co-occurrence
PLIN2	RPL10	1883	30	60	7	2.86911	0.000170236	0.000368932	Co-occurrence
PLIN2	UBE2L6	1887	23	56	14	4.35035	4.0631e-12	1.83651e-11	Co-occurrence
PLIN2	ANG	1905	31	38	6	3.27353	0.000117897	0.00025899	Co-occurrence
PLIN2	PLPP3	1893	23	50	14	4.51753	1.07629e-12	5.18773e-12	Co-occurrence
PLIN2	MGST3	1890	27	53	10	3.71734	9.12502e-08	2.6563e-07	Co-occurrence
PLIN2	CXCR4	1897	20	46	17	5.11933	3.5453e-17	2.62574e-16	Co-occurrence
PLIN2	CITED2	1903	32	40	5	2.89045	0.00122509	0.0024426	Co-occurrence
PLIN2	ID3	1907	24	36	13	4.83094	5.57647e-13	2.76643e-12	Co-occurrence
PTMA	RPS5	1898	9	70	3	3.17162	0.00832567	0.0150885	Co-occurrence
PTMA	SDCBP	1900	9	68	3	3.21479	0.00770398	0.0140165	Co-occurrence
PTMA	APP	1891	9	77	3	3.02938	0.0107348	0.0192574	Co-occurrence
PTMA	WTAP	1921	8	47	4	4.34387	0.000166182	0.00036077	Co-occurrence
PTMA	ID2	1923	7	45	5	4.91955	5.8157e-06	1.43971e-05	Co-occurrence
PTMA	CTSO	1920	8	48	4	4.31295	0.00017944	0.000388343	Co-occurrence
PTMA	FTH1	1921	6	47	6	5.33756	2.25684e-07	6.31503e-07	Co-occurrence
PTMA	LUM	1880	9	88	3	2.82878	0.0152792	0.0269667	Co-occurrence
PTMA	ALDOA	1891	9	77	3	3.02938	0.0107348	0.0192574	Co-occurrence
PTMA	NNMT	1931	10	37	2	3.37834	0.0220335	0.0382057	Co-occurrence
PTMA	COL12A1	1934	10	34	2	3.5018	0.0189232	0.0330361	Co-occurrence
PTMA	IGFBP7	1882	9	86	3	2.86337	0.0143824	0.025441	Co-occurrence
PTMA	HOPX	1931	9	37	3	4.11216	0.00148206	0.00293029	Co-occurrence
PTMA	LAMP2	1901	9	67	3	3.23685	0.00740402	0.0135118	Co-occurrence
PTMA	UBE2E1	1909	8	59	4	4.00841	0.000380767	0.000799134	Co-occurrence
PTMA	PHYH	1909	9	59	3	3.42564	0.00525885	0.00977021	Co-occurrence
PTMA	GPX7	1928	10	40	2	3.26345	0.0253442	0.0436094	Co-occurrence
PTMA	ELOVL5	1927	10	41	2	3.22762	0.0264911	0.0455081	Co-occurrence
PTMA	DAD1	1882	9	86	3	2.86337	0.0143824	0.025441	Co-occurrence
PTMA	SEC24D	1938	8	30	4	4.99908	3.26079e-05	7.55001e-05	Co-occurrence
PTMA	COMMD6	1894	8	74	4	3.67179	0.00086771	0.00175625	Co-occurrence
PTMA	SSR2	1907	9	61	3	3.37621	0.00575347	0.0106542	Co-occurrence
PTMA	HERPUD1	1889	9	79	3	2.99102	0.0114912	0.0205437	Co-occurrence
PTMA	ACTB	1875	9	93	3	2.74508	0.0176609	0.0309658	Co-occurrence
PTMA	LIPA	1899	9	69	3	3.19306	0.00801118	0.0145459	Co-occurrence
PTMA	CCNG2	1932	10	36	2	3.41842	0.0209741	0.0364291	Co-occurrence
PTMA	LGALS3	1948	9	20	3	5.00536	0.000281643	0.000600326	Co-occurrence
PTMA	DCN	1902	9	66	3	3.25922	0.00711125	0.0130059	Co-occurrence
PTMA	VKORC1	1928	9	40	3	3.99823	0.0018322	0.00359374	Co-occurrence
PTMA	NTAN1	1900	9	68	3	3.21479	0.00770398	0.0140165	Co-occurrence
PTMA	COPS8	1914	8	54	4	4.13964	0.000275713	0.000588084	Co-occurrence
PTMA	PDGFRA	1953	10	15	2	4.68818	0.00435528	0.00816484	Co-occurrence
PTMA	RPL10	1907	6	61	6	4.95673	9.4513e-07	2.50221e-06	Co-occurrence
PTMA	UBE2L6	1901	9	67	3	3.23685	0.00740402	0.0135118	Co-occurrence
PTMA	ANG	1927	9	41	3	3.9621	0.00195951	0.0038279	Co-occurrence
PTMA	PLPP3	1907	9	61	3	3.37621	0.00575347	0.0106542	Co-occurrence
PTMA	MGST3	1909	8	59	4	4.00841	0.000380767	0.000799134	Co-occurrence
PTMA	CXCR4	1908	9	60	3	3.40044	0.00550275	0.0102098	Co-occurrence
PTMA	CITED2	1925	10	43	2	3.15767	0.0288485	0.0493014	Co-occurrence
KDELR3	PRRX1	1860	47	56	17	3.58199	2.30191e-11	9.61567e-11	Co-occurrence
KDELR3	RPS5	1873	34	43	30	5.25174	8.98755e-29	1.78628e-27	Co-occurrence
KDELR3	SDCBP	1880	29	36	35	5.96192	1.04587e-37	3.89829e-36	Co-occurrence
KDELR3	APP	1866	34	50	30	5.03135	2.53055e-27	4.38431e-26	Co-occurrence
KDELR3	DPYD	1907	58	9	6	4.44524	3.59166e-06	9.05012e-06	Co-occurrence
KDELR3	HTRA1	1854	53	62	11	2.63096	1.24181e-05	2.98877e-05	Co-occurrence
KDELR3	OPN3	1909	55	7	9	5.46626	2.08311e-10	7.88132e-10	Co-occurrence
KDELR3	TIMP2	1862	39	54	25	4.45849	2.4045e-20	2.32331e-19	Co-occurrence
KDELR3	ENPP2	1914	59	2	5	6.32434	6.03376e-07	1.6257e-06	Co-occurrence
KDELR3	EGR1	1890	54	26	10	3.74474	7.9921e-08	2.34061e-07	Co-occurrence
KDELR3	MGP	1841	45	75	19	3.36918	1.79336e-11	7.58207e-11	Co-occurrence
KDELR3	LHFPL6	1897	47	19	17	5.16213	2.64415e-17	1.98406e-16	Co-occurrence
KDELR3	POSTN	1879	52	37	12	3.54587	1.6491e-08	5.14769e-08	Co-occurrence
KDELR3	TSPO	1883	37	33	27	5.36771	5.13208e-27	8.62973e-26	Co-occurrence
KDELR3	TXNIP	1863	58	53	6	1.86096	0.010585	0.0189995	Co-occurrence
KDELR3	FGL2	1886	52	30	12	3.85234	2.35371e-09	8.00134e-09	Co-occurrence
KDELR3	CTSK	1867	45	49	19	4.00158	3.00523e-14	1.70192e-13	Co-occurrence
KDELR3	LGALS1	1860	47	56	17	3.58199	2.30191e-11	9.61567e-11	Co-occurrence
KDELR3	TNC	1908	61	8	3	3.54612	0.00441631	0.00827094	Co-occurrence
KDELR3	WTAP	1889	40	27	24	5.37904	1.81819e-24	2.45309e-23	Co-occurrence
KDELR3	ID2	1884	46	32	18	4.5182	9.97391e-16	6.49804e-15	Co-occurrence
KDELR3	CTSO	1876	52	40	12	3.43104	3.42233e-08	1.03896e-07	Co-occurrence
KDELR3	FTH1	1875	52	41	12	3.39481	4.31473e-08	1.29535e-07	Co-occurrence
KDELR3	SLFN11	1892	54	24	10	3.86124	4.33764e-08	1.30191e-07	Co-occurrence
KDELR3	ASAH1	1904	50	12	14	5.45826	2.22052e-15	1.40585e-14	Co-occurrence
KDELR3	TIMP3	1878	49	38	15	3.91265	1.97301e-11	8.29693e-11	Co-occurrence
KDELR3	MAFB	1887	38	29	26	5.4636	1.13511e-26	1.85412e-25	Co-occurrence
KDELR3	ACAT1	1875	45	41	19	4.26378	2.19455e-15	1.3908e-14	Co-occurrence
KDELR3	COL3A1	1854	43	62	21	3.86253	8.91932e-15	5.2847e-14	Co-occurrence
KDELR3	CYP1B1	1897	55	19	9	4.02276	9.26175e-08	2.69548e-07	Co-occurrence
KDELR3	TNFAIP6	1872	56	44	8	2.60066	0.000186741	0.000403588	Co-occurrence
KDELR3	RAB32	1873	39	43	25	4.79408	3.16709e-22	3.56787e-21	Co-occurrence
KDELR3	GBP1	1910	58	6	6	5.02933	7.15766e-07	1.91455e-06	Co-occurrence
KDELR3	DIO2	1897	53	19	11	4.36474	5.64905e-10	2.04903e-09	Co-occurrence
KDELR3	CD55	1872	57	44	7	2.3828	0.00099535	0.00200234	Co-occurrence
KDELR3	TAGLN	1875	53	41	11	3.24222	3.58856e-07	9.86775e-07	Co-occurrence
KDELR3	COL6A3	1857	47	59	17	3.50402	4.64013e-11	1.8711e-10	Co-occurrence
KDELR3	LUM	1864	25	52	39	5.79193	1.35546e-39	5.89135e-38	Co-occurrence
KDELR3	SULF1	1867	44	49	20	4.10764	2.42982e-15	1.52988e-14	Co-occurrence
KDELR3	THBS2	1865	52	51	12	3.07318	3.35948e-07	9.27641e-07	Co-occurrence
KDELR3	ALDOA	1869	31	47	33	5.39108	4.97442e-32	1.24967e-30	Co-occurrence
KDELR3	CPQ	1873	49	43	15	3.73135	8.32885e-11	3.27753e-10	Co-occurrence
KDELR3	FSTL1	1872	51	44	13	3.43396	9.83922e-09	3.1265e-08	Co-occurrence
KDELR3	CDH11	1883	44	33	20	4.68732	6.04648e-18	4.76473e-17	Co-occurrence
KDELR3	CD163	1892	56	24	8	3.48792	4.35988e-06	1.09006e-05	Co-occurrence
KDELR3	PLS3	1887	52	29	12	3.90177	1.72365e-09	5.95455e-09	Co-occurrence
KDELR3	PTGER4	1902	56	14	8	4.27053	1.71254e-07	4.84268e-07	Co-occurrence
KDELR3	NNMT	1891	50	25	14	4.39625	2.53266e-12	1.17217e-11	Co-occurrence
KDELR3	COL12A1	1896	48	20	16	4.97088	8.91542e-16	5.83264e-15	Co-occurrence
KDELR3	SFRP2	1847	42	69	22	3.80419	4.96457e-15	3.03307e-14	Co-occurrence
KDELR3	DPYSL2	1875	50	41	14	3.67305	4.95398e-10	1.80892e-09	Co-occurrence
KDELR3	IGFBP7	1865	26	51	38	5.72592	2.47585e-38	9.71847e-37	Co-occurrence
KDELR3	RNF144A	1885	56	31	8	3.11463	2.13118e-05	5.01965e-05	Co-occurrence
KDELR3	HOPX	1898	42	18	22	5.77251	2.35398e-24	3.14557e-23	Co-occurrence
KDELR3	IFI16	1888	50	28	14	4.23119	8.25228e-12	3.61552e-11	Co-occurrence
KDELR3	LAMP2	1881	29	35	35	6.00362	5.38241e-38	2.06754e-36	Co-occurrence
KDELR3	CCN1	1903	57	13	7	4.16048	1.47388e-06	3.83618e-06	Co-occurrence
KDELR3	S100A4	1876	47	40	17	4.07764	2.64133e-13	1.35475e-12	Co-occurrence
KDELR3	CAT	1883	31	33	33	5.90896	1.40743e-35	4.53301e-34	Co-occurrence
KDELR3	COL1A2	1860	39	56	25	4.40471	4.86171e-20	4.58468e-19	Co-occurrence
KDELR3	UBE2E1	1881	36	35	28	5.37337	6.80882e-28	1.23771e-26	Co-occurrence
KDELR3	PHYH	1880	38	36	26	5.14871	5.84668e-25	8.336e-24	Co-occurrence
KDELR3	CTSL	1881	46	35	18	4.38634	3.33407e-15	2.06607e-14	Co-occurrence
KDELR3	CRISPLD2	1872	47	44	17	3.93727	9.25142e-13	4.50415e-12	Co-occurrence
KDELR3	GPX7	1885	53	31	11	3.65199	3.27302e-08	9.94735e-08	Co-occurrence
KDELR3	ELOVL5	1889	48	27	16	4.53532	2.74469e-14	1.55907e-13	Co-occurrence
KDELR3	DAD1	1868	23	48	41	6.10164	1.15455e-43	6.56213e-42	Co-occurrence
KDELR3	CALD1	1890	53	26	11	3.90851	7.41473e-09	2.38445e-08	Co-occurrence
KDELR3	SEC24D	1898	48	18	16	5.1234	2.81786e-16	1.94372e-15	Co-occurrence
KDELR3	AKR1B1	1878	52	38	12	3.50603	2.11632e-08	6.54919e-08	Co-occurrence
KDELR3	COMMD6	1869	33	47	31	5.21201	2.85462e-29	5.88784e-28	Co-occurrence
KDELR3	FOS	1902	61	14	3	2.73676	0.0158443	0.027917	Co-occurrence
KDELR3	SSR2	1877	39	39	25	4.93669	5.19366e-23	6.26081e-22	Co-occurrence
KDELR3	COL5A2	1853	49	63	15	3.16655	7.54547e-09	2.42525e-08	Co-occurrence
KDELR3	PLPP1	1886	45	30	19	4.72032	2.58793e-17	1.94536e-16	Co-occurrence
KDELR3	CXCL12	1878	46	38	18	4.26592	1.02309e-14	6.03054e-14	Co-occurrence
KDELR3	HERPUD1	1875	23	41	41	6.33184	1.341e-45	9.05609e-44	Co-occurrence
KDELR3	SERPINE2	1867	57	49	7	2.22392	0.00175452	0.00344891	Co-occurrence
KDELR3	ACTB	1857	27	59	37	5.42077	3.96507e-35	1.22976e-33	Co-occurrence
KDELR3	LIPA	1880	28	36	36	6.05194	3.17461e-39	1.33366e-37	Co-occurrence
KDELR3	SNCA	1910	57	6	7	5.2761	3.90321e-08	1.178e-07	Co-occurrence
KDELR3	CCNG2	1889	53	27	11	3.85357	1.01762e-08	3.22866e-08	Co-occurrence
KDELR3	LGALS3	1899	58	17	6	3.52478	5.90876e-05	0.000133417	Co-occurrence
KDELR3	DCN	1880	31	36	33	5.78388	9.84864e-35	2.96664e-33	Co-occurrence
KDELR3	C3	1894	51	22	13	4.44719	1.02036e-11	4.43026e-11	Co-occurrence
KDELR3	CCN2	1865	41	51	23	4.3511	1.87656e-18	1.54466e-17	Co-occurrence
KDELR3	EPSTI1	1893	52	23	12	4.23968	2.1143e-10	7.98487e-10	Co-occurrence
KDELR3	THBS1	1877	31	39	33	5.66583	6.12845e-34	1.75752e-32	Co-occurrence
KDELR3	SH3BGRL	1887	43	29	21	4.979	4.99279e-20	4.70123e-19	Co-occurrence
KDELR3	VCAN	1864	52	52	12	3.04448	4.0323e-07	1.10444e-06	Co-occurrence
KDELR3	PCDH18	1904	60	12	4	3.39752	0.0013498	0.00267891	Co-occurrence
KDELR3	GLIPR1	1900	48	16	16	5.29349	8.05369e-17	5.78401e-16	Co-occurrence
KDELR3	SERPINF1	1869	57	47	7	2.28558	0.00141012	0.00279509	Co-occurrence
KDELR3	SNAI2	1897	53	19	11	4.36474	5.64905e-10	2.04903e-09	Co-occurrence
KDELR3	VKORC1	1891	46	25	18	4.87709	3.94064e-17	2.90825e-16	Co-occurrence
KDELR3	ACTA2	1856	51	60	13	2.9756	2.33143e-07	6.51647e-07	Co-occurrence
KDELR3	NTAN1	1879	30	37	34	5.83443	6.209e-36	2.06873e-34	Co-occurrence
KDELR3	FBLN2	1855	55	61	9	2.31268	0.000297469	0.000632449	Co-occurrence
KDELR3	RIN2	1876	35	40	29	5.2695	4.40275e-28	8.09706e-27	Co-occurrence
KDELR3	SPRY1	1892	46	24	18	4.93639	2.34365e-17	1.76915e-16	Co-occurrence
KDELR3	GPNMB	1875	35	41	29	5.23403	7.38401e-28	1.33071e-26	Co-occurrence
KDELR3	FNDC1	1896	46	20	18	5.20044	2.4361e-18	1.98829e-17	Co-occurrence
KDELR3	EFEMP1	1884	39	32	25	5.22669	1.47595e-24	2.01171e-23	Co-occurrence
KDELR3	GJA1	1907	60	9	4	3.81372	0.000570601	0.00117709	Co-occurrence
KDELR3	COPS8	1870	52	46	12	3.22546	1.27266e-07	3.64391e-07	Co-occurrence
KDELR3	RPL10	1866	47	50	17	3.74911	5.05149e-12	2.26452e-11	Co-occurrence
KDELR3	UBE2L6	1873	37	43	27	4.97999	8.80119e-25	1.22972e-23	Co-occurrence
KDELR3	ANG	1884	52	32	12	3.75814	4.27077e-09	1.41357e-08	Co-occurrence
KDELR3	PLPP3	1886	30	30	34	6.13787	5.35153e-38	2.06198e-36	Co-occurrence
KDELR3	MGST3	1875	42	41	22	4.57442	6.75262e-19	5.73882e-18	Co-occurrence
KDELR3	CXCR4	1883	34	33	30	5.64038	3.29828e-31	7.81692e-30	Co-occurrence
KDELR3	CITED2	1880	55	36	9	3.09111	7.69489e-06	1.8866e-05	Co-occurrence
KDELR3	ID3	1890	41	26	23	5.33744	2.22355e-23	2.76535e-22	Co-occurrence
PRRX1	RPS5	1843	64	64	9	2.01592	0.00110802	0.00222116	Co-occurrence
PRRX1	SDCBP	1851	58	56	15	3.09184	1.33097e-08	4.18797e-08	Co-occurrence
PRRX1	APP	1842	58	65	15	2.8705	7.45915e-08	2.18861e-07	Co-occurrence
PRRX1	DPYD	1897	68	10	5	3.79579	0.000133691	0.000292306	Co-occurrence
PRRX1	HTRA1	1861	46	46	27	4.56113	2.43228e-22	2.76737e-21	Co-occurrence
PRRX1	OPN3	1898	66	9	7	4.47473	6.09156e-07	1.64057e-06	Co-occurrence
PRRX1	TIMP2	1862	39	45	34	5.162	2.47239e-31	5.90413e-30	Co-occurrence
PRRX1	EGR1	1878	66	29	7	2.77662	0.00024555	0.000525982	Co-occurrence
PRRX1	MGP	1825	61	82	12	2.12838	0.000107874	0.000237846	Co-occurrence
PRRX1	LHFPL6	1887	57	20	16	4.71679	8.80379e-15	5.22117e-14	Co-occurrence
PRRX1	POSTN	1878	53	29	20	4.60285	1.77317e-17	1.34987e-16	Co-occurrence
PRRX1	TSPO	1859	61	48	12	2.92621	8.63022e-07	2.29281e-06	Co-occurrence
PRRX1	TXNIP	1856	65	51	8	2.16107	0.00113095	0.00226461	Co-occurrence
PRRX1	FGL2	1876	62	31	11	3.41929	1.37047e-07	3.91148e-07	Co-occurrence
PRRX1	CTSK	1884	28	23	45	7.01732	6.25154e-55	8.8231e-53	Co-occurrence
PRRX1	LGALS1	1859	48	48	25	4.32701	1.1698e-19	1.06323e-18	Co-occurrence
PRRX1	TNC	1900	69	7	4	3.96906	0.00046159	0.000961053	Co-occurrence
PRRX1	WTAP	1862	67	45	6	1.88809	0.00985021	0.0177363	Co-occurrence
PRRX1	ID2	1865	65	42	8	2.44764	0.000357922	0.00075358	Co-occurrence
PRRX1	SLFN11	1892	54	15	19	5.45898	6.07236e-20	5.66258e-19	Co-occurrence
PRRX1	ASAH1	1885	69	22	4	2.30995	0.0137416	0.0243487	Co-occurrence
PRRX1	TIMP3	1875	52	32	21	4.55613	5.04921e-18	4.02176e-17	Co-occurrence
PRRX1	MAFB	1873	52	34	21	4.4675	1.26874e-17	9.73531e-17	Co-occurrence
PRRX1	COL3A1	1878	19	29	54	7.4969	1.05884e-67	5.54171e-65	Co-occurrence
PRRX1	CYP1B1	1896	56	11	17	5.69568	9.68794e-19	8.15072e-18	Co-occurrence
PRRX1	TNFAIP6	1877	51	30	22	4.7445	1.2169e-19	1.10047e-18	Co-occurrence
PRRX1	RAB32	1857	55	50	18	3.59866	5.68791e-12	2.53264e-11	Co-occurrence
PRRX1	GBP1	1900	68	7	5	4.31094	3.84652e-05	8.85397e-05	Co-occurrence
PRRX1	DIO2	1895	55	12	18	5.6778	1.08821e-19	9.94829e-19	Co-occurrence
PRRX1	CD55	1873	56	34	17	4.05722	3.53588e-13	1.79017e-12	Co-occurrence
PRRX1	TAGLN	1880	48	27	25	5.16915	4.00899e-24	5.26196e-23	Co-occurrence
PRRX1	COL6A3	1884	20	23	53	7.73635	9.44179e-69	5.64754e-66	Co-occurrence
PRRX1	LUM	1855	34	52	39	5.34363	1.97025e-36	6.8555e-35	Co-occurrence
PRRX1	SULF1	1865	46	42	27	4.69519	4.00527e-23	4.86089e-22	Co-occurrence
PRRX1	THBS2	1886	31	21	42	6.90356	5.78655e-51	5.81479e-49	Co-occurrence
PRRX1	ALDOA	1838	62	69	11	2.23842	0.0001088	0.000239761	Co-occurrence
PRRX1	CPQ	1860	62	47	11	2.80813	4.5424e-06	1.13343e-05	Co-occurrence
PRRX1	FSTL1	1884	39	23	34	6.14451	8.04463e-38	3.04363e-36	Co-occurrence
PRRX1	CDH11	1892	35	15	38	7.07033	1.57789e-47	1.23105e-45	Co-occurrence
PRRX1	CD163	1881	67	26	6	2.69254	0.000863876	0.00174934	Co-occurrence
PRRX1	PLS3	1890	49	17	24	5.75103	6.41651e-26	9.8893e-25	Co-occurrence
PRRX1	PTGER4	1896	62	11	11	4.92416	4.06952e-11	1.65245e-10	Co-occurrence
PRRX1	NNMT	1891	50	16	23	5.74942	6.3574e-25	8.99271e-24	Co-occurrence
PRRX1	COL12A1	1889	55	18	18	5.09191	9.70563e-18	7.50692e-17	Co-occurrence
PRRX1	SFRP2	1864	25	43	48	6.36301	3.04994e-52	3.5147e-50	Co-occurrence
PRRX1	DPYSL2	1870	55	37	18	4.04148	9.18728e-14	4.97206e-13	Co-occurrence
PRRX1	SSPN	1892	56	15	17	5.24717	2.28683e-17	1.72937e-16	Co-occurrence
PRRX1	IGFBP7	1840	51	67	22	3.56154	6.97891e-14	3.8197e-13	Co-occurrence
PRRX1	RNF144A	1890	51	17	22	5.57006	3.19669e-23	3.92125e-22	Co-occurrence
PRRX1	GASK1B	1869	67	38	6	2.13671	0.00473572	0.00883883	Co-occurrence
PRRX1	HOPX	1882	58	25	15	4.27558	1.4149e-12	6.73712e-12	Co-occurrence
PRRX1	IFI16	1877	61	30	12	3.61666	1.15663e-08	3.65037e-08	Co-occurrence
PRRX1	LAMP2	1847	63	60	10	2.28656	0.000166605	0.000361562	Co-occurrence
PRRX1	CCN1	1894	66	13	7	3.94307	3.66552e-06	9.22696e-06	Co-occurrence
PRRX1	LOX	1907	67	0	6	Inf	2.04961e-09	7.02461e-09	Co-occurrence
PRRX1	S100A4	1868	55	39	18	3.96402	1.87352e-13	9.76487e-13	Co-occurrence
PRRX1	CAT	1850	64	57	9	2.18824	0.000520555	0.00107722	Co-occurrence
PRRX1	COL1A2	1875	24	32	49	6.8807	9.29757e-58	1.62204e-55	Co-occurrence
PRRX1	UBE2E1	1853	64	54	9	2.26823	0.000364014	0.000765348	Co-occurrence
PRRX1	PHYH	1855	63	52	10	2.4987	5.73083e-05	0.000129586	Co-occurrence
PRRX1	CTSL	1873	54	34	19	4.26938	2.34145e-15	1.4772e-14	Co-occurrence
PRRX1	CRISPLD2	1880	39	27	34	5.91014	2.20908e-36	7.62316e-35	Co-occurrence
PRRX1	GPX7	1884	54	23	19	4.83926	1.18047e-17	9.08012e-17	Co-occurrence
PRRX1	DAD1	1831	60	76	13	2.38165	1.19963e-05	2.89223e-05	Co-occurrence
PRRX1	CALD1	1893	50	14	23	5.94367	1.08222e-25	1.64176e-24	Co-occurrence
PRRX1	AKR1B1	1870	60	37	13	3.44802	9.46894e-09	3.01647e-08	Co-occurrence
PRRX1	COMMD6	1839	63	68	10	2.09992	0.000416293	0.000870059	Co-occurrence
PRRX1	SSR2	1851	65	56	8	2.02249	0.00194543	0.00380099	Co-occurrence
PRRX1	COL5A2	1878	24	29	49	7.02304	5.61065e-59	1.11866e-56	Co-occurrence
PRRX1	PLPP1	1865	66	42	7	2.2333	0.00171946	0.00338422	Co-occurrence
PRRX1	CXCL12	1874	50	33	23	4.69828	3.48718e-20	3.30336e-19	Co-occurrence
PRRX1	EVI2A	1906	71	1	2	5.73495	0.00392778	0.00741795	Co-occurrence
PRRX1	HERPUD1	1838	60	69	13	2.52626	4.67502e-06	1.16583e-05	Co-occurrence
PRRX1	SERPINE2	1881	43	26	30	5.64424	4.39194e-31	1.03503e-29	Co-occurrence
PRRX1	ACTB	1826	58	81	15	2.54089	9.27542e-07	2.45954e-06	Co-occurrence
PRRX1	LIPA	1845	63	62	10	2.23759	0.00021216	0.000456481	Co-occurrence
PRRX1	SNCA	1899	68	8	5	4.11821	6.0718e-05	0.000136975	Co-occurrence
PRRX1	COX7A1	1896	62	11	11	4.92416	4.06952e-11	1.65245e-10	Co-occurrence
PRRX1	LGALS3	1888	69	19	4	2.52326	0.008848	0.0159959	Co-occurrence
PRRX1	DCN	1861	50	46	23	4.21112	9.54057e-18	7.38835e-17	Co-occurrence
PRRX1	C3	1882	63	25	10	3.57324	2.18279e-07	6.11465e-07	Co-occurrence
PRRX1	CCN2	1867	39	40	34	5.33581	1.48177e-32	3.83763e-31	Co-occurrence
PRRX1	EPSTI1	1891	54	16	19	5.36525	1.29336e-19	1.16542e-18	Co-occurrence
PRRX1	THBS1	1856	52	51	21	3.87164	7.46787e-15	4.45624e-14	Co-occurrence
PRRX1	SH3BGRL	1867	63	40	10	2.88597	7.82445e-06	1.91622e-05	Co-occurrence
PRRX1	VCAN	1885	31	22	42	6.83512	1.65678e-50	1.56473e-48	Co-occurrence
PRRX1	PCDH18	1902	62	5	11	6.05939	3.00497e-13	1.53187e-12	Co-occurrence
PRRX1	SVEP1	1893	61	14	12	4.72422	1.61202e-11	6.85926e-11	Co-occurrence
PRRX1	GLIPR1	1885	63	22	10	3.7596	8.38397e-08	2.44966e-07	Co-occurrence
PRRX1	PLAC9	1901	69	6	4	4.19152	0.000302139	0.000642051	Co-occurrence
PRRX1	SERPINF1	1887	39	20	34	6.34274	5.1681e-39	2.12841e-37	Co-occurrence
PRRX1	SNAI2	1890	60	17	13	4.5814	5.70505e-12	2.53758e-11	Co-occurrence
PRRX1	VKORC1	1870	67	37	6	2.176	0.00421122	0.00791162	Co-occurrence
PRRX1	ACTA2	1859	48	48	25	4.32701	1.1698e-19	1.06323e-18	Co-occurrence
PRRX1	NTAN1	1849	60	58	13	2.78521	8.40445e-07	2.23425e-06	Co-occurrence
PRRX1	JUN	1884	67	23	6	2.87099	0.000494522	0.00102588	Co-occurrence
PRRX1	FBLN2	1876	34	31	39	6.10159	2.4771e-42	1.28574e-40	Co-occurrence
PRRX1	RIN2	1854	57	53	16	3.29096	9.12444e-10	3.23946e-09	Co-occurrence
PRRX1	SPRY1	1877	61	30	12	3.61666	1.15663e-08	3.65037e-08	Co-occurrence
PRRX1	GPNMB	1865	45	42	28	4.77802	2.4052e-24	3.20719e-23	Co-occurrence
PRRX1	FNDC1	1889	53	18	20	5.29533	2.81351e-20	2.68954e-19	Co-occurrence
PRRX1	EFEMP1	1868	55	39	18	3.96402	1.87352e-13	9.76487e-13	Co-occurrence
PRRX1	PDGFRA	1901	62	6	11	5.79878	8.26801e-13	4.05048e-12	Co-occurrence
PRRX1	RPL10	1848	65	59	8	1.94503	0.00262209	0.00506008	Co-occurrence
PRRX1	UBE2L6	1846	64	61	9	2.08741	0.000811735	0.00164934	Co-occurrence
PRRX1	ANG	1869	67	38	6	2.13671	0.00473572	0.00883883	Co-occurrence
PRRX1	PLPP3	1855	61	52	12	2.80802	1.80051e-06	4.6497e-06	Co-occurrence
PRRX1	MGST3	1854	63	53	10	2.47051	6.61224e-05	0.000148687	Co-occurrence
PRRX1	CXCR4	1857	60	50	13	3.00485	1.91288e-07	5.38133e-07	Co-occurrence
PRRX1	ID3	1869	62	38	11	3.12134	7.58594e-07	2.02308e-06	Co-occurrence
RPS5	SDCBP	1872	37	35	36	5.68853	1.06911e-36	3.75115e-35	Co-occurrence
RPS5	APP	1867	33	40	40	5.8098	5.69027e-41	2.68705e-39	Co-occurrence
RPS5	DPYD	1899	66	8	7	4.64474	3.52979e-07	9.72317e-07	Co-occurrence
RPS5	HTRA1	1841	66	66	7	1.56357	0.0160678	0.0282909	Co-occurrence
RPS5	OPN3	1900	64	7	9	5.24246	7.1292e-10	2.5637e-09	Co-occurrence
RPS5	TIMP2	1851	50	56	23	3.92059	2.99537e-16	2.05938e-15	Co-occurrence
RPS5	ENPP2	1905	68	2	5	6.1152	1.17942e-06	3.09801e-06	Co-occurrence
RPS5	EGR1	1880	64	27	9	3.28699	3.2373e-06	8.18513e-06	Co-occurrence
RPS5	MGP	1837	49	70	24	3.67881	1.66111e-15	1.06135e-14	Co-occurrence
RPS5	LHFPL6	1889	55	18	18	5.09191	9.70563e-18	7.50692e-17	Co-occurrence
RPS5	POSTN	1870	61	37	12	3.30943	7.86063e-08	2.30318e-07	Co-occurrence
RPS5	TSPO	1880	40	27	33	5.83017	5.91555e-35	1.82381e-33	Co-occurrence
RPS5	TXNIP	1860	61	47	12	2.95725	7.11027e-07	1.90431e-06	Co-occurrence
RPS5	FGL2	1880	58	27	15	4.16347	3.27957e-12	1.4969e-11	Co-occurrence
RPS5	CTSK	1854	58	53	15	3.17338	7.03383e-09	2.26543e-08	Co-occurrence
RPS5	LGALS1	1853	54	54	19	3.58909	1.82478e-12	8.58468e-12	Co-occurrence
RPS5	TNC	1899	70	8	3	3.34179	0.00641254	0.0117863	Co-occurrence
RPS5	WTAP	1881	48	26	25	5.22396	2.13254e-24	2.85879e-23	Co-occurrence
RPS5	ID2	1875	55	32	18	4.25393	1.31953e-14	7.68408e-14	Co-occurrence
RPS5	CTSO	1874	54	33	19	4.31304	1.54299e-15	9.89355e-15	Co-occurrence
RPS5	FTH1	1872	55	35	18	4.12287	4.35169e-14	2.4294e-13	Co-occurrence
RPS5	SLFN11	1882	64	25	9	3.39921	1.91426e-06	4.93331e-06	Co-occurrence
RPS5	ASAH1	1893	61	14	12	4.72422	1.61202e-11	6.85926e-11	Co-occurrence
RPS5	TIMP3	1872	55	35	18	4.12287	4.35169e-14	2.4294e-13	Co-occurrence
RPS5	MAFB	1876	49	31	24	4.88102	7.46424e-22	8.11058e-21	Co-occurrence
RPS5	ACAT1	1877	43	30	30	5.43677	7.1606e-30	1.54809e-28	Co-occurrence
RPS5	COL3A1	1841	56	66	17	3.07831	2.0005e-09	6.86378e-09	Co-occurrence
RPS5	CYP1B1	1887	65	20	8	3.53219	3.989e-06	1.00101e-05	Co-occurrence
RPS5	TNFAIP6	1862	66	45	7	2.13184	0.00245062	0.00473864	Co-occurrence
RPS5	RAB32	1864	48	43	25	4.48892	1.50657e-20	1.47613e-19	Co-occurrence
RPS5	GBP1	1900	68	7	5	4.31094	3.84652e-05	8.85397e-05	Co-occurrence
RPS5	DIO2	1885	65	22	8	3.39326	7.07755e-06	1.74077e-05	Co-occurrence
RPS5	CD55	1863	66	44	7	2.1648	0.00218436	0.0042447	Co-occurrence
RPS5	TAGLN	1866	62	41	11	3.00975	1.4392e-06	3.74825e-06	Co-occurrence
RPS5	COL6A3	1847	57	60	16	3.10738	4.23707e-09	1.40353e-08	Co-occurrence
RPS5	LUM	1855	34	52	39	5.34363	1.97025e-36	6.8555e-35	Co-occurrence
RPS5	SULF1	1855	56	52	17	3.43218	8.66012e-11	3.40149e-10	Co-occurrence
RPS5	THBS2	1850	67	57	6	1.53805	0.0262238	0.0450797	Co-occurrence
RPS5	ALDOA	1869	31	38	42	6.04566	1.55512e-44	9.62259e-43	Co-occurrence
RPS5	CPQ	1863	59	44	14	3.32409	6.82691e-09	2.20105e-08	Co-occurrence
RPS5	FSTL1	1862	61	45	12	3.02133	4.76431e-07	1.29366e-06	Co-occurrence
RPS5	CDH11	1871	56	36	17	3.97327	7.31735e-13	3.59739e-12	Co-occurrence
RPS5	CD163	1883	65	24	8	3.26695	1.19839e-05	2.88979e-05	Co-occurrence
RPS5	PLS3	1874	65	33	8	2.80177	8.32722e-05	0.000185688	Co-occurrence
RPS5	KLF4	1906	71	1	2	5.73495	0.00392778	0.00741795	Co-occurrence
RPS5	PTGER4	1894	64	13	9	4.34869	2.59384e-08	7.95439e-08	Co-occurrence
RPS5	NNMT	1877	64	30	9	3.13313	6.66452e-06	1.64304e-05	Co-occurrence
RPS5	COL12A1	1887	57	20	16	4.71679	8.80379e-15	5.22117e-14	Co-occurrence
RPS5	SFRP2	1832	57	75	16	2.77464	6.65466e-08	1.96173e-07	Co-occurrence
RPS5	DPYSL2	1868	57	39	16	3.74333	2.10505e-11	8.82562e-11	Co-occurrence
RPS5	IGFBP7	1861	30	46	43	5.84474	1.14119e-43	6.51567e-42	Co-occurrence
RPS5	HOPX	1887	53	20	20	5.14278	1.09584e-19	1.00108e-18	Co-occurrence
RPS5	IFI16	1876	62	31	11	3.41929	1.37047e-07	3.91148e-07	Co-occurrence
RPS5	LAMP2	1883	27	24	46	7.04026	3.94828e-56	6.27776e-54	Co-occurrence
RPS5	CCN1	1893	67	14	6	3.59223	5.25756e-05	0.000119163	Co-occurrence
RPS5	LOX	1903	71	4	2	3.73857	0.0182697	0.031953	Co-occurrence
RPS5	S100A4	1866	57	41	16	3.66987	3.8731e-11	1.57852e-10	Co-occurrence
RPS5	CAT	1875	39	32	34	5.66169	8.87336e-35	2.69875e-33	Co-occurrence
RPS5	COL1A2	1848	51	59	22	3.75073	7.9319e-15	4.71745e-14	Co-occurrence
RPS5	UBE2E1	1880	37	27	36	6.06931	2.75282e-39	1.16425e-37	Co-occurrence
RPS5	PHYH	1881	37	26	36	6.12079	1.20233e-39	5.26218e-38	Co-occurrence
RPS5	CTSL	1866	61	41	12	3.15831	2.02116e-07	5.67326e-07	Co-occurrence
RPS5	CRISPLD2	1855	64	52	9	2.32432	0.000283113	0.000603357	Co-occurrence
RPS5	MSMO1	1906	71	1	2	5.73495	0.00392778	0.00741795	Co-occurrence
RPS5	GPX7	1877	61	30	12	3.61666	1.15663e-08	3.65037e-08	Co-occurrence
RPS5	ELOVL5	1889	48	18	25	5.76022	6.34621e-27	1.06286e-25	Co-occurrence
RPS5	DAD1	1874	17	33	56	7.51844	1.3432e-69	8.87994e-67	Co-occurrence
RPS5	CALD1	1878	65	29	8	2.99096	3.79033e-05	8.73424e-05	Co-occurrence
RPS5	SEC24D	1891	55	16	18	5.26165	2.48836e-18	2.02963e-17	Co-occurrence
RPS5	AKR1B1	1869	61	38	12	3.26994	1.00439e-07	2.91232e-07	Co-occurrence
RPS5	COMMD6	1878	24	29	49	7.02304	5.61065e-59	1.11866e-56	Co-occurrence
RPS5	FOS	1893	70	14	3	2.5318	0.0225441	0.0390358	Co-occurrence
RPS5	SSR2	1881	35	26	38	6.27825	1.2473e-42	6.72416e-41	Co-occurrence
RPS5	COL5A2	1837	65	70	8	1.69007	0.00679779	0.0124507	Co-occurrence
RPS5	PLPP1	1886	45	21	28	5.78809	5.42661e-30	1.18546e-28	Co-occurrence
RPS5	CXCL12	1866	58	41	15	3.55169	3.62941e-10	1.33967e-09	Co-occurrence
RPS5	HERPUD1	1876	22	31	51	7.11019	1.48064e-61	3.64673e-59	Co-occurrence
RPS5	ACTB	1857	27	50	46	5.96994	4.63176e-47	3.40231e-45	Co-occurrence
RPS5	LIPA	1879	29	28	44	6.6507	3.60705e-51	3.68359e-49	Co-occurrence
RPS5	SNCA	1901	66	6	7	5.05903	9.98881e-08	2.89768e-07	Co-occurrence
RPS5	CCNG2	1884	58	23	15	4.3969	5.75887e-13	2.85129e-12	Co-occurrence
RPS5	DCN	1871	40	36	33	5.41043	2.96241e-32	7.62518e-31	Co-occurrence
RPS5	C3	1887	58	20	15	4.59999	1.31603e-13	6.97788e-13	Co-occurrence
RPS5	CCN2	1856	50	51	23	4.05899	5.76405e-17	4.21188e-16	Co-occurrence
RPS5	EPSTI1	1881	64	26	9	3.34172	2.50132e-06	6.37564e-06	Co-occurrence
RPS5	THBS1	1870	38	37	35	5.52856	1.00672e-34	3.02523e-33	Co-occurrence
RPS5	SH3BGRL	1880	50	27	23	4.99103	1.38308e-21	1.46483e-20	Co-occurrence
RPS5	VCAN	1850	66	57	7	1.78183	0.00798475	0.0145021	Co-occurrence
RPS5	PCDH18	1894	70	13	3	2.63939	0.019062	0.0332691	Co-occurrence
RPS5	GLIPR1	1897	51	10	22	6.33899	4.8277e-26	7.52366e-25	Co-occurrence
RPS5	SNAI2	1888	62	19	11	4.13287	2.49091e-09	8.44947e-09	Co-occurrence
RPS5	VKORC1	1894	43	13	30	6.64791	3.20757e-36	1.10083e-34	Co-occurrence
RPS5	ACTA2	1845	62	62	11	2.39781	4.54974e-05	0.000103851	Co-occurrence
RPS5	NTAN1	1876	33	31	40	6.18092	7.82095e-44	4.52714e-42	Co-occurrence
RPS5	RIN2	1866	45	41	28	4.81526	1.47663e-24	2.01171e-23	Co-occurrence
RPS5	SPRY1	1881	57	26	16	4.33621	1.69638e-13	8.88953e-13	Co-occurrence
RPS5	GPNMB	1863	47	44	26	4.54088	1.5552e-21	1.64158e-20	Co-occurrence
RPS5	FNDC1	1886	56	21	17	4.75913	9.86433e-16	6.42998e-15	Co-occurrence
RPS5	EFEMP1	1883	40	24	33	5.9984	5.37534e-36	1.80052e-34	Co-occurrence
RPS5	GJA1	1903	64	4	9	6.05212	4.87072e-11	1.96031e-10	Co-occurrence
RPS5	COPS8	1868	54	39	19	4.0684	1.6288e-14	9.41093e-14	Co-occurrence
RPS5	RPL10	1871	42	36	31	5.25219	1.41997e-29	2.99267e-28	Co-occurrence
RPS5	UBE2L6	1871	39	36	34	5.48968	1.27507e-33	3.57504e-32	Co-occurrence
RPS5	ANG	1881	55	26	18	4.55684	8.86055e-16	5.80278e-15	Co-occurrence
RPS5	PLPP3	1885	31	22	42	6.83512	1.65678e-50	1.56473e-48	Co-occurrence
RPS5	MGST3	1870	47	37	26	4.79522	5.87586e-23	7.04935e-22	Co-occurrence
RPS5	CXCR4	1878	39	29	34	5.80693	1.02113e-35	3.33152e-34	Co-occurrence
RPS5	CITED2	1881	54	26	19	4.65995	5.94529e-17	4.33423e-16	Co-occurrence
RPS5	ID3	1886	45	21	28	5.78809	5.42661e-30	1.18546e-28	Co-occurrence
SDCBP	APP	1864	36	45	35	5.31951	3.2437e-33	8.85741e-32	Co-occurrence
SDCBP	DPYD	1902	63	7	8	5.09724	9.68724e-09	3.08132e-08	Co-occurrence
SDCBP	HTRA1	1843	64	66	7	1.60947	0.0139093	0.0246319	Co-occurrence
SDCBP	OPN3	1899	65	10	6	4.12409	1.03734e-05	2.51447e-05	Co-occurrence
SDCBP	TIMP2	1855	46	54	25	4.21585	4.93014e-19	4.23002e-18	Co-occurrence
SDCBP	ENPP2	1909	64	0	7	Inf	5.67808e-11	2.27358e-10	Co-occurrence
SDCBP	EGR1	1881	63	28	8	3.08863	2.48585e-05	5.819e-05	Co-occurrence
SDCBP	MGP	1831	55	78	16	2.76883	7.06493e-08	2.07682e-07	Co-occurrence
SDCBP	LHFPL6	1891	53	18	18	5.14565	5.5834e-18	4.42759e-17	Co-occurrence
SDCBP	POSTN	1875	56	34	15	3.8786	2.79254e-11	1.15613e-10	Co-occurrence
SDCBP	TSPO	1870	50	39	21	4.3244	5.5437e-17	4.05795e-16	Co-occurrence
SDCBP	TXNIP	1862	59	47	12	3.00672	5.18149e-07	1.40299e-06	Co-occurrence
SDCBP	FGL2	1885	53	24	18	4.72789	1.86014e-16	1.30386e-15	Co-occurrence
SDCBP	CTSK	1860	52	49	19	3.78821	2.51613e-13	1.29423e-12	Co-occurrence
SDCBP	LGALS1	1855	52	54	19	3.6446	1.04898e-12	5.06777e-12	Co-occurrence
SDCBP	TNC	1901	68	8	3	3.38481	0.00592921	0.0109557	Co-occurrence
SDCBP	WTAP	1886	43	23	28	5.72475	1.00769e-29	2.15266e-28	Co-occurrence
SDCBP	ID2	1872	58	37	13	3.49821	6.6115e-09	2.13598e-08	Co-occurrence
SDCBP	CTSO	1876	52	33	19	4.36876	8.6838e-16	5.69297e-15	Co-occurrence
SDCBP	FTH1	1870	57	39	14	3.55236	1.2641e-09	4.42481e-09	Co-occurrence
SDCBP	SLFN11	1891	55	18	16	4.92298	1.73555e-15	1.10605e-14	Co-occurrence
SDCBP	ASAH1	1895	59	14	12	4.77243	1.13781e-11	4.92149e-11	Co-occurrence
SDCBP	TIMP3	1869	58	40	13	3.38365	1.44087e-08	4.51903e-08	Co-occurrence
SDCBP	MAFB	1876	49	33	22	4.66483	2.71808e-19	2.37922e-18	Co-occurrence
SDCBP	ACAT1	1867	53	42	18	3.90997	3.03151e-13	1.54478e-12	Co-occurrence
SDCBP	COL3A1	1847	50	62	21	3.63967	9.53977e-14	5.14951e-13	Co-occurrence
SDCBP	CYP1B1	1891	61	18	10	4.0988	1.45145e-08	4.54997e-08	Co-occurrence
SDCBP	TNFAIP6	1863	65	46	6	1.90083	0.00947229	0.0170828	Co-occurrence
SDCBP	RAB32	1863	49	46	22	4.17776	6.08061e-17	4.43031e-16	Co-occurrence
SDCBP	GBP1	1905	63	4	8	5.90242	8.1247e-10	2.90422e-09	Co-occurrence
SDCBP	DIO2	1888	62	21	9	3.70022	4.60157e-07	1.2519e-06	Co-occurrence
SDCBP	CD55	1867	62	42	9	2.68685	5.33943e-05	0.00012091	Co-occurrence
SDCBP	TAGLN	1870	58	39	13	3.42112	1.11845e-08	3.5352e-08	Co-occurrence
SDCBP	MBNL2	1906	69	3	2	4.19519	0.0118214	0.0211041	Co-occurrence
SDCBP	COL6A3	1852	52	57	19	3.56415	2.33034e-12	1.08373e-11	Co-occurrence
SDCBP	LUM	1860	29	49	42	5.77025	3.93931e-42	2.01966e-40	Co-occurrence
SDCBP	SULF1	1856	55	53	16	3.34418	5.84046e-10	2.11601e-09	Co-occurrence
SDCBP	THBS2	1853	64	56	7	1.85386	0.00628558	0.0115682	Co-occurrence
SDCBP	ALDOA	1869	31	40	40	5.90035	1.19144e-41	5.96241e-40	Co-occurrence
SDCBP	CPQ	1868	54	41	17	3.83639	2.37738e-12	1.10315e-11	Co-occurrence
SDCBP	FSTL1	1866	57	43	14	3.40935	3.61998e-09	1.2058e-08	Co-occurrence
SDCBP	CDH11	1876	51	33	20	4.4704	6.18723e-17	4.49496e-16	Co-occurrence
SDCBP	CD163	1889	59	20	12	4.25619	2.24603e-10	8.46963e-10	Co-occurrence
SDCBP	PLS3	1883	56	26	15	4.27036	1.39957e-12	6.66666e-12	Co-occurrence
SDCBP	KLF4	1908	69	1	2	5.77771	0.00371661	0.00704457	Co-occurrence
SDCBP	PTGER4	1898	60	11	11	4.97268	2.9593e-11	1.22035e-10	Co-occurrence
SDCBP	NNMT	1883	58	26	13	4.01392	2.06015e-10	7.79679e-10	Co-occurrence
SDCBP	COL12A1	1884	60	25	11	3.78224	1.69208e-08	5.27794e-08	Co-occurrence
SDCBP	SFRP2	1836	53	73	18	3.09087	6.7995e-10	2.45004e-09	Co-occurrence
SDCBP	DPYSL2	1872	53	37	18	4.09622	5.38664e-14	2.98595e-13	Co-occurrence
SDCBP	IGFBP7	1864	27	45	44	6.06119	3.10734e-46	2.1684e-44	Co-occurrence
SDCBP	RNF144A	1877	64	32	7	2.67844	0.000347794	0.000733362	Co-occurrence
SDCBP	HOPX	1894	46	15	25	6.08427	1.96551e-28	3.76929e-27	Co-occurrence
SDCBP	IFI16	1888	50	21	21	5.22688	5.85986e-21	5.95998e-20	Co-occurrence
SDCBP	LAMP2	1880	30	29	41	6.45017	8.67446e-47	6.26207e-45	Co-occurrence
SDCBP	LOX	1906	68	3	3	4.79887	0.000818266	0.00166153	Co-occurrence
SDCBP	S100A4	1873	50	36	21	4.4417	1.59619e-17	1.21883e-16	Co-occurrence
SDCBP	CAT	1878	36	31	35	5.8636	4.64997e-37	1.67359e-35	Co-occurrence
SDCBP	COL1A2	1850	49	59	22	3.80983	4.08529e-15	2.50931e-14	Co-occurrence
SDCBP	UBE2E1	1883	34	26	37	6.28344	9.71629e-42	4.88185e-40	Co-occurrence
SDCBP	PHYH	1883	35	26	36	6.20253	3.12934e-40	1.42419e-38	Co-occurrence
SDCBP	CTSL	1875	52	34	19	4.3251	1.31908e-15	8.50997e-15	Co-occurrence
SDCBP	CRISPLD2	1861	58	48	13	3.11541	8.97691e-08	2.615e-07	Co-occurrence
SDCBP	MSMO1	1908	69	1	2	5.77771	0.00371661	0.00704457	Co-occurrence
SDCBP	GPX7	1884	54	25	17	4.55962	4.69586e-15	2.8703e-14	Co-occurrence
SDCBP	ELOVL5	1884	53	25	18	4.66797	3.11676e-16	2.13698e-15	Co-occurrence
SDCBP	DAD1	1867	24	42	47	6.42729	7.32109e-52	8.2847e-50	Co-occurrence
SDCBP	CALD1	1883	60	26	11	3.72508	2.34027e-08	7.21379e-08	Co-occurrence
SDCBP	SEC24D	1894	52	15	19	5.51431	3.35634e-20	3.18662e-19	Co-occurrence
SDCBP	AKR1B1	1878	52	31	19	4.46011	3.64133e-16	2.47907e-15	Co-occurrence
SDCBP	COMMD6	1867	35	42	36	5.50314	2.42464e-35	7.65225e-34	Co-occurrence
SDCBP	SSR2	1868	48	41	23	4.44049	6.41566e-19	5.45614e-18	Co-occurrence
SDCBP	COL5A2	1840	62	69	9	1.95099	0.00146667	0.0029017	Co-occurrence
SDCBP	PLPP1	1881	50	28	21	4.80847	3.57055e-19	3.10593e-18	Co-occurrence
SDCBP	CXCL12	1869	55	40	16	3.75905	1.81048e-11	7.64416e-11	Co-occurrence
SDCBP	EVI2A	1908	69	1	2	5.77771	0.00371661	0.00704457	Co-occurrence
SDCBP	HERPUD1	1879	19	30	52	7.39499	8.52255e-65	3.05862e-62	Co-occurrence
SDCBP	ACTB	1856	28	53	43	5.73607	1.38323e-42	7.3935e-41	Co-occurrence
SDCBP	LIPA	1878	30	31	41	6.35309	4.62311e-46	3.17327e-44	Co-occurrence
SDCBP	SNCA	1904	63	5	8	5.58226	2.05241e-09	7.02845e-09	Co-occurrence
SDCBP	CCNG2	1882	60	27	11	3.67005	3.2011e-08	9.74057e-08	Co-occurrence
SDCBP	LGALS3	1890	67	19	4	2.56701	0.00802205	0.0145635	Co-occurrence
SDCBP	DCN	1881	30	28	41	6.50186	3.6496e-47	2.72873e-45	Co-occurrence
SDCBP	C3	1892	53	17	18	5.22841	2.86555e-18	2.32821e-17	Co-occurrence
SDCBP	CCN2	1857	49	52	22	3.99695	4.7691e-16	3.2086e-15	Co-occurrence
SDCBP	EPSTI1	1890	55	19	16	4.84489	3.11221e-15	1.93815e-14	Co-occurrence
SDCBP	THBS1	1867	41	42	30	5.01317	2.74235e-27	4.74472e-26	Co-occurrence
SDCBP	SH3BGRL	1879	51	30	20	4.60866	1.55528e-17	1.18832e-16	Co-occurrence
SDCBP	VCAN	1854	62	55	9	2.28855	0.000332013	0.0007015	Co-occurrence
SDCBP	GLIPR1	1898	50	11	21	6.16212	1.80062e-24	2.43724e-23	Co-occurrence
SDCBP	SERPINF1	1862	64	47	7	2.11336	0.00260362	0.00502521	Co-occurrence
SDCBP	SNAI2	1893	57	16	14	4.8492	1.44582e-13	7.63063e-13	Co-occurrence
SDCBP	VKORC1	1886	51	23	20	4.99675	3.78616e-19	3.28666e-18	Co-occurrence
SDCBP	ACTA2	1846	61	63	10	2.2617	0.000188222	0.000406718	Co-occurrence
SDCBP	NTAN1	1879	30	30	41	6.39989	2.0215e-46	1.43458e-44	Co-occurrence
SDCBP	RIN2	1869	42	40	29	5.00142	1.88168e-26	3.02635e-25	Co-occurrence
SDCBP	SPRY1	1884	54	25	17	4.55962	4.69586e-15	2.8703e-14	Co-occurrence
SDCBP	GPNMB	1868	42	41	29	4.96531	3.14448e-26	4.96829e-25	Co-occurrence
SDCBP	FNDC1	1890	52	19	19	5.17221	5.76757e-19	4.91495e-18	Co-occurrence
SDCBP	EFEMP1	1879	44	30	27	5.25166	2.70023e-26	4.27713e-25	Co-occurrence
SDCBP	GJA1	1906	61	3	10	6.68224	4.85902e-13	2.42295e-12	Co-occurrence
SDCBP	COPS8	1865	57	44	14	3.37514	4.64075e-09	1.52798e-08	Co-occurrence
SDCBP	RPL10	1859	54	50	17	3.5436	3.1876e-11	1.30976e-10	Co-occurrence
SDCBP	UBE2L6	1877	33	32	38	6.0617	3.79112e-41	1.83155e-39	Co-occurrence
SDCBP	ANG	1874	62	35	9	2.95481	1.52282e-05	3.64069e-05	Co-occurrence
SDCBP	PLPP3	1885	31	24	40	6.64317	3.58607e-47	2.71353e-45	Co-occurrence
SDCBP	MGST3	1865	52	44	19	3.94666	5.24221e-14	2.90974e-13	Co-occurrence
SDCBP	CXCR4	1879	38	30	33	5.75191	1.66565e-34	4.96966e-33	Co-occurrence
SDCBP	CITED2	1877	58	32	13	3.71097	1.56515e-09	5.4369e-09	Co-occurrence
SDCBP	ID3	1887	44	22	27	5.70408	1.1426e-28	2.24603e-27	Co-occurrence
APP	DPYD	1894	71	6	9	5.31105	7.52462e-10	2.69971e-09	Co-occurrence
APP	HTRA1	1844	63	56	17	3.14757	1.08367e-09	3.82036e-09	Co-occurrence
APP	OPN3	1892	72	8	8	4.70667	4.96018e-08	1.48169e-07	Co-occurrence
APP	TIMP2	1852	49	48	31	4.60092	2.50824e-25	3.70659e-24	Co-occurrence
APP	ENPP2	1898	75	2	5	5.96999	1.8762e-06	4.83823e-06	Co-occurrence
APP	EGR1	1873	71	27	9	3.13238	7.07612e-06	1.74076e-05	Co-occurrence
APP	MGP	1827	59	73	21	3.15137	1.85081e-11	7.80399e-11	Co-occurrence
APP	LHFPL6	1885	59	15	21	5.46983	1.21352e-21	1.29069e-20	Co-occurrence
APP	POSTN	1867	64	33	16	3.81629	1.27866e-11	5.50231e-11	Co-occurrence
APP	TSPO	1870	50	30	30	5.21395	2.04546e-28	3.90471e-27	Co-occurrence
APP	TXNIP	1849	72	51	8	2.00834	0.00207003	0.00403627	Co-occurrence
APP	FGL2	1873	65	27	15	3.99435	1.36332e-11	5.8466e-11	Co-occurrence
APP	CTSK	1852	60	48	20	3.67982	2.16031e-13	1.11946e-12	Co-occurrence
APP	LGALS1	1852	55	48	25	4.126	1.54304e-18	1.27682e-17	Co-occurrence
APP	TNC	1893	76	7	4	3.82535	0.000657249	0.00134809	Co-occurrence
APP	WTAP	1872	57	28	23	4.74415	2.67339e-20	2.56144e-19	Co-occurrence
APP	ID2	1868	62	32	18	4.07646	7.62131e-14	4.1532e-13	Co-occurrence
APP	CTSO	1865	63	35	17	3.84	2.59706e-12	1.20065e-11	Co-occurrence
APP	FTH1	1861	66	39	14	3.33519	6.66655e-09	2.15211e-08	Co-occurrence
APP	SLFN11	1878	68	22	12	3.9068	2.20425e-09	7.52175e-09	Co-occurrence
APP	ASAH1	1887	67	13	13	4.80655	1.94331e-12	9.11496e-12	Co-occurrence
APP	TIMP3	1870	57	30	23	4.64426	7.99684e-20	7.39134e-19	Co-occurrence
APP	MAFB	1867	58	33	22	4.4159	5.09503e-18	4.05055e-17	Co-occurrence
APP	ACAT1	1870	50	30	30	5.21395	2.04546e-28	3.90471e-27	Co-occurrence
APP	COL3A1	1842	55	58	25	3.84604	5.43119e-17	3.97791e-16	Co-occurrence
APP	CYP1B1	1879	73	21	7	3.09698	8.05219e-05	0.000179619	Co-occurrence
APP	TNFAIP6	1861	67	39	13	3.20665	5.11165e-08	1.52512e-07	Co-occurrence
APP	RAB32	1859	53	41	27	4.52187	4.4424e-22	4.93378e-21	Co-occurrence
APP	GBP1	1894	74	6	6	4.66879	2.74855e-06	6.97889e-06	Co-occurrence
APP	DIO2	1880	70	20	10	3.74189	1.02715e-07	2.97557e-07	Co-occurrence
APP	CD55	1861	68	39	12	3.07017	3.66189e-07	1.00606e-06	Co-occurrence
APP	TAGLN	1865	63	35	17	3.84	2.59706e-12	1.20065e-11	Co-occurrence
APP	COL6A3	1847	57	53	23	3.80821	1.12757e-15	7.31961e-15	Co-occurrence
APP	LUM	1853	36	47	44	5.57998	2.26334e-42	1.17966e-40	Co-occurrence
APP	SULF1	1850	61	50	19	3.52173	3.60864e-12	1.64054e-11	Co-occurrence
APP	THBS2	1849	68	51	12	2.67478	4.15314e-06	1.03982e-05	Co-occurrence
APP	ALDOA	1867	33	33	47	6.3162	2.96192e-51	3.04956e-49	Co-occurrence
APP	CPQ	1857	65	43	15	3.31263	2.46812e-09	8.38121e-09	Co-occurrence
APP	FSTL1	1856	67	44	13	3.02926	1.67496e-07	4.74282e-07	Co-occurrence
APP	CDH11	1867	60	33	20	4.23014	8.36067e-16	5.48685e-15	Co-occurrence
APP	CD163	1875	73	25	7	2.84262	0.000200742	0.000432806	Co-occurrence
APP	PLS3	1873	66	27	14	3.87313	1.43775e-10	5.51271e-10	Co-occurrence
APP	KLF4	1899	78	1	2	5.59393	0.00471148	0.00879752	Co-occurrence
APP	PTGER4	1889	69	11	11	4.76558	1.15474e-10	4.47398e-10	Co-occurrence
APP	NNMT	1871	70	29	10	3.20003	1.6154e-06	4.18978e-06	Co-occurrence
APP	COL12A1	1884	60	16	20	5.28355	5.01879e-20	4.72217e-19	Co-occurrence
APP	SFRP2	1836	53	64	27	3.86382	3.41773e-18	2.7537e-17	Co-occurrence
APP	DPYSL2	1863	62	37	18	3.86379	5.21392e-13	2.59374e-12	Co-occurrence
APP	IGFBP7	1856	35	44	45	5.74923	1.20158e-44	7.47178e-43	Co-occurrence
APP	RNF144A	1867	74	33	6	2.19536	0.00403967	0.0076144	Co-occurrence
APP	HOPX	1885	55	15	25	5.82378	6.6953e-27	1.11984e-25	Co-occurrence
APP	IFI16	1872	66	28	14	3.82006	2.08847e-10	7.89444e-10	Co-occurrence
APP	LAMP2	1874	36	26	44	6.44029	1.9039e-49	1.67237e-47	Co-occurrence
APP	CCN1	1888	72	12	8	4.12071	4.25461e-07	1.16204e-06	Co-occurrence
APP	LOX	1897	77	3	3	4.61393	0.00116397	0.00232739	Co-occurrence
APP	S100A4	1858	65	42	15	3.34694	1.88925e-09	6.49806e-09	Co-occurrence
APP	CAT	1872	42	28	38	5.90591	7.26841e-40	3.20346e-38	Co-occurrence
APP	COL1A2	1850	49	50	31	4.54166	6.30746e-25	8.95232e-24	Co-occurrence
APP	UBE2E1	1875	42	25	38	6.07083	5.55144e-41	2.63138e-39	Co-occurrence
APP	PHYH	1878	40	22	40	6.39776	3.88171e-45	2.55278e-43	Co-occurrence
APP	CTSL	1861	66	39	14	3.33519	6.66655e-09	2.15211e-08	Co-occurrence
APP	CRISPLD2	1849	70	51	10	2.37032	0.000110782	0.000243829	Co-occurrence
APP	GPX7	1872	66	28	14	3.82006	2.08847e-10	7.89444e-10	Co-occurrence
APP	ELOVL5	1881	56	19	24	5.39502	4.13155e-24	5.41716e-23	Co-occurrence
APP	DAD1	1861	30	39	50	6.30086	1.0744e-53	1.34956e-51	Co-occurrence
APP	CALD1	1876	67	24	13	3.91658	4.66499e-10	1.70637e-09	Co-occurrence
APP	SEC24D	1880	66	20	14	4.31004	7.10876e-12	3.13089e-11	Co-occurrence
APP	AKR1B1	1863	67	37	13	3.28393	3.04835e-08	9.29376e-08	Co-occurrence
APP	COMMD6	1862	40	38	40	5.60262	2.15817e-39	9.22067e-38	Co-occurrence
APP	FOS	1887	76	13	4	2.93008	0.00393647	0.00743102	Co-occurrence
APP	SSR2	1872	44	28	36	5.76112	4.62754e-37	1.6703e-35	Co-occurrence
APP	COL5A2	1837	65	63	15	2.74749	1.9076e-07	5.36889e-07	Co-occurrence
APP	PLPP1	1879	52	21	28	5.57744	1.19565e-28	2.34298e-27	Co-occurrence
APP	CXCL12	1860	64	40	16	3.53411	1.27524e-10	4.92115e-10	Co-occurrence
APP	HERPUD1	1868	30	32	50	6.58644	2.67572e-56	4.36489e-54	Co-occurrence
APP	ACTB	1855	29	45	51	6.16481	3.12362e-53	3.84665e-51	Co-occurrence
APP	LIPA	1877	31	23	49	6.98894	1.2425e-58	2.32942e-56	Co-occurrence
APP	SNCA	1896	71	4	9	5.89707	1.14823e-10	4.45288e-10	Co-occurrence
APP	CCNG2	1874	68	26	12	3.6631	9.55209e-09	3.04141e-08	Co-occurrence
APP	DCN	1866	45	34	35	5.40265	8.61297e-34	2.44768e-32	Co-occurrence
APP	C3	1880	65	20	15	4.43116	5.60482e-13	2.7794e-12	Co-occurrence
APP	CCN2	1858	48	42	32	4.87425	7.63973e-28	1.37482e-26	Co-occurrence
APP	EPSTI1	1876	69	24	11	3.63374	4.4601e-08	1.33643e-07	Co-occurrence
APP	THBS1	1869	39	31	41	5.97295	4.38057e-43	2.41335e-41	Co-occurrence
APP	SH3BGRL	1874	56	26	24	4.93905	5.15162e-22	5.67628e-21	Co-occurrence
APP	VCAN	1849	67	51	13	2.81151	7.15444e-07	1.9141e-06	Co-occurrence
APP	PCDH18	1890	74	10	6	3.93126	2.09092e-05	4.93036e-05	Co-occurrence
APP	GLIPR1	1887	61	13	19	5.4864	8.34119e-20	7.69263e-19	Co-occurrence
APP	SERPINF1	1852	74	48	6	1.64404	0.0197383	0.0344017	Co-occurrence
APP	SNAI2	1885	65	15	15	4.84725	3.13642e-14	1.77063e-13	Co-occurrence
APP	VKORC1	1883	54	17	26	5.72337	1.88057e-27	3.28082e-26	Co-occurrence
APP	ACTA2	1843	64	57	16	3.01143	9.41624e-09	3.00273e-08	Co-occurrence
APP	NTAN1	1874	35	26	45	6.51319	5.65876e-51	5.73224e-49	Co-occurrence
APP	RIN2	1863	48	37	32	5.05894	4.56345e-29	9.29036e-28	Co-occurrence
APP	SPRY1	1879	59	21	21	4.98294	9.83465e-20	9.0236e-19	Co-occurrence
APP	GPNMB	1855	55	45	25	4.22108	4.66716e-19	4.01261e-18	Co-occurrence
APP	FNDC1	1878	64	22	16	4.40772	1.2006e-13	6.40373e-13	Co-occurrence
APP	EFEMP1	1877	46	23	34	5.90298	4.39625e-36	1.48444e-34	Co-occurrence
APP	GJA1	1898	69	2	11	7.22641	1.71364e-14	9.88295e-14	Co-occurrence
APP	COPS8	1860	62	40	18	3.74934	1.48436e-12	7.03321e-12	Co-occurrence
APP	PDGFRA	1886	77	14	3	2.38934	0.0286894	0.0490496	Co-occurrence
APP	RPL10	1853	60	47	20	3.71075	1.57165e-13	8.26695e-13	Co-occurrence
APP	UBE2L6	1865	45	35	35	5.36051	1.6832e-33	4.70884e-32	Co-occurrence
APP	ANG	1874	62	26	18	4.37953	5.2266e-15	3.17367e-14	Co-occurrence
APP	PLPP3	1877	39	23	41	6.40441	3.39074e-46	2.3531e-44	Co-occurrence
APP	MGST3	1867	50	33	30	5.07495	1.37911e-27	2.45369e-26	Co-occurrence
APP	CXCR4	1874	43	26	37	5.94083	3.54273e-39	1.48334e-37	Co-occurrence
APP	CITED2	1874	61	26	19	4.48062	3.95218e-16	2.67908e-15	Co-occurrence
APP	ID3	1882	49	18	31	6.03263	7.01014e-34	2.00579e-32	Co-occurrence
DPYD	HTRA1	1895	12	70	3	2.7553	0.0159026	0.0280158	Co-occurrence
DPYD	OPN3	1953	11	12	4	5.85933	3.68791e-06	9.27775e-06	Co-occurrence
DPYD	TIMP2	1894	7	71	8	4.91891	2.31449e-08	7.14977e-08	Co-occurrence
DPYD	EGR1	1931	13	34	2	3.12246	0.0290942	0.0496944	Co-occurrence
DPYD	MGP	1875	11	90	4	2.91811	0.00434508	0.00814848	Co-occurrence
DPYD	LHFPL6	1934	10	31	5	4.94964	3.93318e-06	9.875e-06	Co-occurrence
DPYD	POSTN	1920	11	45	4	3.94839	0.000370175	0.000777943	Co-occurrence
DPYD	TSPO	1911	9	54	6	4.55068	2.43695e-06	6.2204e-06	Co-occurrence
DPYD	FGL2	1929	9	36	6	5.14461	2.74309e-07	7.62638e-07	Co-occurrence
DPYD	CTSK	1905	7	60	8	5.16827	6.79644e-09	2.19179e-08	Co-occurrence
DPYD	LGALS1	1899	8	66	7	4.64474	3.52979e-07	9.72317e-07	Co-occurrence
DPYD	TNC	1957	12	8	3	5.90669	5.6034e-05	0.000126773	Co-occurrence
DPYD	WTAP	1919	10	46	5	4.37332	2.29844e-05	5.40143e-05	Co-occurrence
DPYD	LAMB1	1964	14	1	1	7.08191	0.0150979	0.0266767	Co-occurrence
DPYD	ID2	1922	8	43	7	5.27617	2.35236e-08	7.24925e-08	Co-occurrence
DPYD	CTSO	1920	8	45	7	5.20767	3.12803e-08	9.52744e-08	Co-occurrence
DPYD	FTH1	1918	9	47	6	4.75435	1.14913e-06	3.02287e-06	Co-occurrence
DPYD	SLFN11	1937	9	28	6	5.50944	7.25908e-08	2.1329e-07	Co-occurrence
DPYD	ASAH1	1943	11	22	4	4.99046	2.89662e-05	6.7441e-05	Co-occurrence
DPYD	TIMP3	1919	8	46	7	5.1759	3.59102e-08	1.08691e-07	Co-occurrence
DPYD	MAFB	1915	10	50	5	4.2508	3.34586e-05	7.7427e-05	Co-occurrence
DPYD	ACAT1	1910	10	55	5	4.1104	5.14121e-05	0.000116737	Co-occurrence
DPYD	COL3A1	1889	8	76	7	4.43485	8.67179e-07	2.30337e-06	Co-occurrence
DPYD	CYP1B1	1942	10	23	5	5.38194	1.06094e-06	2.79967e-06	Co-occurrence
DPYD	RAB32	1904	8	61	7	4.76241	2.1388e-07	5.99408e-07	Co-occurrence
DPYD	GBP1	1957	11	8	4	6.4369	1.02114e-06	2.69692e-06	Co-occurrence
DPYD	DIO2	1939	11	26	4	4.74843	5.21535e-05	0.000118292	Co-occurrence
DPYD	CD55	1917	12	48	3	3.3142	0.0058897	0.0108859	Co-occurrence
DPYD	TAGLN	1917	11	48	4	3.85284	0.000466634	0.000971233	Co-occurrence
DPYD	COL6A3	1896	8	69	7	4.57874	4.68454e-07	1.2742e-06	Co-occurrence
DPYD	LUM	1884	5	81	10	5.52872	6.39452e-11	2.54343e-10	Co-occurrence
DPYD	SULF1	1903	8	62	7	4.73764	2.37163e-07	6.62737e-07	Co-occurrence
DPYD	THBS2	1906	11	59	4	3.54822	0.000976941	0.00196814	Co-occurrence
DPYD	ALDOA	1893	7	72	8	4.9003	2.5633e-08	7.8665e-08	Co-occurrence
DPYD	CPQ	1912	10	53	5	4.16502	4.35063e-05	9.95234e-05	Co-occurrence
DPYD	FSTL1	1913	10	52	5	4.19308	3.9927e-05	9.16694e-05	Co-occurrence
DPYD	CDH11	1920	7	45	8	5.59226	8.55369e-10	3.04976e-09	Co-occurrence
DPYD	CD163	1936	12	29	3	4.05234	0.00153026	0.00302132	Co-occurrence
DPYD	PLS3	1927	12	38	3	3.65744	0.00315612	0.00603778	Co-occurrence
DPYD	KLF4	1964	13	1	2	8.16352	0.000160075	0.000347992	Co-occurrence
DPYD	PTGER4	1947	11	18	4	5.27976	1.44296e-05	3.45567e-05	Co-occurrence
DPYD	NNMT	1929	12	36	3	3.73619	0.00273068	0.00525914	Co-occurrence
DPYD	COL12A1	1936	8	29	7	5.84786	2.0677e-09	7.07501e-09	Co-occurrence
DPYD	SFRP2	1881	8	84	7	4.28506	1.64164e-06	4.25606e-06	Co-occurrence
DPYD	DPYSL2	1916	9	49	6	4.69215	1.43955e-06	3.74839e-06	Co-occurrence
DPYD	SSPN	1935	13	30	2	3.30572	0.0233094	0.0402957	Co-occurrence
DPYD	IGFBP7	1884	7	81	8	4.72367	6.06446e-08	1.79617e-07	Co-occurrence
DPYD	RNF144A	1930	11	35	4	4.31604	0.000150324	0.000327361	Co-occurrence
DPYD	HOPX	1932	8	33	7	5.6609	4.55199e-09	1.50191e-08	Co-occurrence
DPYD	IFI16	1930	8	35	7	5.57548	6.53972e-09	2.11388e-08	Co-occurrence
DPYD	LAMP2	1903	7	62	8	5.12065	8.62365e-09	2.75908e-08	Co-occurrence
DPYD	S100A4	1915	8	50	7	5.05435	6.07072e-08	1.7976e-07	Co-occurrence
DPYD	CAT	1905	9	60	6	4.39513	4.31793e-06	1.07978e-05	Co-occurrence
DPYD	COL1A2	1891	8	74	7	4.47462	7.31597e-07	1.95565e-06	Co-occurrence
DPYD	UBE2E1	1906	11	59	4	3.54822	0.000976941	0.00196814	Co-occurrence
DPYD	PHYH	1910	8	55	7	4.91396	1.10894e-07	3.19848e-07	Co-occurrence
DPYD	CTSL	1916	11	49	4	3.82265	0.000502454	0.00104147	Co-occurrence
DPYD	CRISPLD2	1909	10	56	5	4.08381	5.57621e-05	0.00012618	Co-occurrence
DPYD	GPX7	1928	10	37	5	4.69182	8.65043e-06	2.10946e-05	Co-occurrence
DPYD	ELOVL5	1928	9	37	6	5.10469	3.1753e-07	8.77749e-07	Co-occurrence
DPYD	DAD1	1884	7	81	8	4.72367	6.06446e-08	1.79617e-07	Co-occurrence
DPYD	CALD1	1932	11	33	4	4.40174	0.000121796	0.000267088	Co-occurrence
DPYD	SEC24D	1938	8	27	7	5.95074	1.34213e-09	4.68161e-09	Co-occurrence
DPYD	AKR1B1	1919	11	46	4	3.91536	0.000400553	0.000839118	Co-occurrence
DPYD	COMMD6	1895	7	70	8	4.94038	2.0869e-08	6.46289e-08	Co-occurrence
DPYD	SSR2	1908	8	57	7	4.86221	1.39062e-07	3.96271e-07	Co-occurrence
DPYD	COL5A2	1892	10	73	5	3.68977	0.000183887	0.000397831	Co-occurrence
DPYD	PLPP1	1921	10	44	5	4.43852	1.88186e-05	4.46252e-05	Co-occurrence
DPYD	CXCL12	1913	11	52	4	3.73524	0.000621749	0.00127862	Co-occurrence
DPYD	HERPUD1	1891	7	74	8	4.85859	3.13122e-08	9.53484e-08	Co-occurrence
DPYD	ACTB	1876	8	89	7	4.19821	2.37342e-06	6.06933e-06	Co-occurrence
DPYD	LIPA	1902	6	63	9	5.4871	2.82484e-10	1.05541e-09	Co-occurrence
DPYD	CCNG2	1932	10	33	5	4.85871	5.19225e-06	1.29123e-05	Co-occurrence
DPYD	DCN	1902	9	63	6	4.32291	5.62899e-06	1.39707e-05	Co-occurrence
DPYD	C3	1935	10	30	5	4.99711	3.40139e-06	8.58273e-06	Co-occurrence
DPYD	CCN2	1897	9	68	6	4.20958	8.52605e-06	2.07953e-05	Co-occurrence
DPYD	EPSTI1	1937	8	28	7	5.89838	1.67164e-09	5.78763e-09	Co-occurrence
DPYD	THBS1	1901	7	64	8	5.07409	1.08628e-08	3.44045e-08	Co-occurrence
DPYD	SH3BGRL	1921	9	44	6	4.85143	8.04957e-07	2.14263e-06	Co-occurrence
DPYD	VCAN	1904	12	61	3	2.96034	0.0111018	0.0198901	Co-occurrence
DPYD	PCDH18	1951	13	14	2	4.41091	0.00604813	0.0111623	Co-occurrence
DPYD	GLIPR1	1938	10	27	5	5.15018	2.13713e-06	5.48629e-06	Co-occurrence
DPYD	FAM89A	1965	14	0	1	Inf	0.00757576	0.0138052	Co-occurrence
DPYD	SERPINF1	1916	10	49	5	4.28051	3.05478e-05	7.09e-05	Co-occurrence
DPYD	SNAI2	1937	13	28	2	3.40556	0.020622	0.0358623	Co-occurrence
DPYD	VKORC1	1928	9	37	6	5.10469	3.1753e-07	8.77749e-07	Co-occurrence
DPYD	ACTA2	1896	11	69	4	3.31598	0.00170609	0.00335844	Co-occurrence
DPYD	NTAN1	1902	7	63	8	5.09724	9.68724e-09	3.08132e-08	Co-occurrence
DPYD	FBLN2	1898	12	67	3	2.82044	0.0141902	0.0251152	Co-occurrence
DPYD	RIN2	1905	6	60	9	5.56234	1.89687e-10	7.19403e-10	Co-occurrence
DPYD	SPRY1	1926	12	39	3	3.6195	0.00338338	0.00644798	Co-occurrence
DPYD	GPNMB	1904	6	61	9	5.53416	2.17062e-10	8.19511e-10	Co-occurrence
DPYD	FNDC1	1936	6	29	9	6.61886	5.95034e-13	2.94029e-12	Co-occurrence
DPYD	EFEMP1	1913	10	52	5	4.19308	3.9927e-05	9.16694e-05	Co-occurrence
DPYD	GJA1	1957	10	8	5	6.8954	1.48074e-08	4.6406e-08	Co-occurrence
DPYD	COPS8	1912	10	53	5	4.16502	4.35063e-05	9.95234e-05	Co-occurrence
DPYD	RPL10	1906	7	59	8	5.19569	6.01632e-09	1.95678e-08	Co-occurrence
DPYD	UBE2L6	1900	10	65	5	3.86287	0.000109129	0.000240359	Co-occurrence
DPYD	ANG	1924	12	41	3	3.54589	0.00386768	0.00731106	Co-occurrence
DPYD	PLPP3	1908	8	57	7	4.86221	1.39062e-07	3.96271e-07	Co-occurrence
DPYD	MGST3	1909	8	56	7	4.88764	1.24303e-07	3.56397e-07	Co-occurrence
DPYD	CXCR4	1907	10	58	5	4.03147	6.53177e-05	0.000146956	Co-occurrence
DPYD	CITED2	1926	9	39	6	5.02875	4.20876e-07	1.14976e-06	Co-occurrence
DPYD	ID3	1922	9	43	6	4.88497	7.11185e-07	1.90433e-06	Co-occurrence
HTRA1	TIMP2	1854	47	53	26	4.26745	5.82116e-20	5.4364e-19	Co-occurrence
HTRA1	EGR1	1881	63	26	10	3.51622	2.93403e-07	8.13381e-07	Co-occurrence
HTRA1	MGP	1823	63	84	10	1.78292	0.00185515	0.00363613	Co-occurrence
HTRA1	LHFPL6	1886	58	21	15	4.52913	2.19316e-13	1.13601e-12	Co-occurrence
HTRA1	POSTN	1872	59	35	14	3.66031	5.88928e-10	2.13124e-09	Co-occurrence
HTRA1	TSPO	1855	65	52	8	2.13217	0.00126669	0.00252154	Co-occurrence
HTRA1	TXNIP	1857	64	50	9	2.38256	0.000217749	0.000468026	Co-occurrence
HTRA1	FGL2	1870	68	37	5	1.89225	0.0174145	0.0305593	Co-occurrence
HTRA1	CTSK	1864	48	43	25	4.48892	1.50657e-20	1.47613e-19	Co-occurrence
HTRA1	LGALS1	1856	51	51	22	3.9663	6.72487e-16	4.45523e-15	Co-occurrence
HTRA1	ID2	1864	66	43	7	2.19869	0.0019411	0.00379372	Co-occurrence
HTRA1	CTSO	1864	64	43	9	2.60519	7.855e-05	0.000175534	Co-occurrence
HTRA1	SLFN11	1879	67	28	6	2.58412	0.00120906	0.00241254	Co-occurrence
HTRA1	ASAH1	1885	69	22	4	2.30995	0.0137416	0.0243487	Co-occurrence
HTRA1	TIMP3	1879	48	28	25	5.11628	7.40707e-24	9.5036e-23	Co-occurrence
HTRA1	MAFB	1861	64	46	9	2.50547	0.000124141	0.000271993	Co-occurrence
HTRA1	ACAT1	1855	65	52	8	2.13217	0.00126669	0.00252154	Co-occurrence
HTRA1	COL3A1	1859	38	48	35	5.14635	5.79844e-32	1.44512e-30	Co-occurrence
HTRA1	CYP1B1	1885	67	22	6	2.93629	0.000403897	0.000845278	Co-occurrence
HTRA1	TNFAIP6	1872	56	35	17	4.01447	5.10986e-13	2.545e-12	Co-occurrence
HTRA1	RAB32	1850	62	57	11	2.52289	2.27378e-05	5.34548e-05	Co-occurrence
HTRA1	DIO2	1888	62	19	11	4.13287	2.49091e-09	8.44947e-09	Co-occurrence
HTRA1	CD55	1863	66	44	7	2.1648	0.00218436	0.0042447	Co-occurrence
HTRA1	TAGLN	1876	52	31	21	4.60333	3.12893e-18	2.53401e-17	Co-occurrence
HTRA1	COL6A3	1863	41	44	32	5.03626	5.94899e-29	1.19944e-27	Co-occurrence
HTRA1	LUM	1834	55	73	18	3.03602	1.11832e-09	3.93922e-09	Co-occurrence
HTRA1	SULF1	1856	55	51	18	3.56858	7.48686e-12	3.29165e-11	Co-occurrence
HTRA1	THBS2	1873	44	34	29	5.17064	1.8382e-27	3.22031e-26	Co-occurrence
HTRA1	ALDOA	1836	64	71	9	1.86075	0.00214786	0.00418089	Co-occurrence
HTRA1	CPQ	1857	65	50	8	2.19041	0.00100713	0.00202506	Co-occurrence
HTRA1	FSTL1	1871	52	36	21	4.38384	3.05094e-17	2.26897e-16	Co-occurrence
HTRA1	CDH11	1879	48	28	25	5.11628	7.40707e-24	9.5036e-23	Co-occurrence
HTRA1	CD163	1880	68	27	5	2.35359	0.00548893	0.0101856	Co-occurrence
HTRA1	PLS3	1882	57	25	16	4.39333	1.07992e-13	5.79942e-13	Co-occurrence
HTRA1	NNMT	1880	61	27	12	3.76994	4.4659e-09	1.47583e-08	Co-occurrence
HTRA1	COL12A1	1888	56	19	17	4.90459	3.11344e-16	2.13588e-15	Co-occurrence
HTRA1	SFRP2	1857	32	50	41	5.55973	1.03369e-39	4.53991e-38	Co-occurrence
HTRA1	DPYSL2	1865	60	42	13	3.26184	3.34808e-08	1.0173e-07	Co-occurrence
HTRA1	SSPN	1890	58	17	15	4.83567	2.49497e-14	1.42193e-13	Co-occurrence
HTRA1	IGFBP7	1835	56	72	17	2.94848	6.28759e-09	2.03973e-08	Co-occurrence
HTRA1	RNF144A	1879	62	28	11	3.56807	5.86263e-08	1.73885e-07	Co-occurrence
HTRA1	GASK1B	1883	53	24	20	4.87763	1.26001e-18	1.05232e-17	Co-occurrence
HTRA1	HOPX	1875	65	32	8	2.84653	6.90495e-05	0.000155047	Co-occurrence
HTRA1	LAMP2	1846	64	61	9	2.08741	0.000811735	0.00164934	Co-occurrence
HTRA1	S100A4	1857	66	50	7	1.97607	0.00417784	0.00785713	Co-occurrence
HTRA1	CAT	1849	65	58	8	1.97041	0.0023787	0.00460311	Co-occurrence
HTRA1	COL1A2	1861	38	46	35	5.20866	1.99896e-32	5.16644e-31	Co-occurrence
HTRA1	UBE2E1	1851	66	56	7	1.80808	0.0073242	0.013372	Co-occurrence
HTRA1	PHYH	1854	64	53	9	2.29617	0.000321458	0.000680801	Co-occurrence
HTRA1	CTSL	1861	66	46	7	2.09924	0.0027413	0.00527717	Co-occurrence
HTRA1	CRISPLD2	1864	55	43	18	3.82068	7.10094e-13	3.49236e-12	Co-occurrence
HTRA1	GPX7	1874	64	33	9	2.99378	1.28244e-05	3.08302e-05	Co-occurrence
HTRA1	ELOVL5	1872	65	35	8	2.71554	0.000119072	0.000261246	Co-occurrence
HTRA1	DAD1	1829	62	78	11	2.0548	0.000290106	0.000617736	Co-occurrence
HTRA1	CALD1	1886	57	21	16	4.64699	1.50845e-14	8.74776e-14	Co-occurrence
HTRA1	COMMD6	1839	63	68	10	2.09992	0.000416293	0.000870059	Co-occurrence
HTRA1	FOS	1893	70	14	3	2.5318	0.0225441	0.0390358	Co-occurrence
HTRA1	SSR2	1850	66	57	7	1.78183	0.00798475	0.0145021	Co-occurrence
HTRA1	COL5A2	1865	37	42	36	5.4225	9.16261e-35	2.76662e-33	Co-occurrence
HTRA1	PLPP1	1868	63	39	10	2.92313	6.4484e-06	1.59164e-05	Co-occurrence
HTRA1	CXCL12	1865	59	42	14	3.39243	4.13885e-09	1.37208e-08	Co-occurrence
HTRA1	HERPUD1	1834	64	73	9	1.81924	0.00255703	0.00493984	Co-occurrence
HTRA1	SERPINE2	1868	56	39	17	3.85602	2.04237e-12	9.55821e-12	Co-occurrence
HTRA1	ACTB	1820	64	87	9	1.55547	0.00745095	0.0135856	Co-occurrence
HTRA1	LIPA	1843	65	64	8	1.82379	0.00414716	0.00780178	Co-occurrence
HTRA1	SNCA	1898	69	9	4	3.60597	0.000945346	0.00190602	Co-occurrence
HTRA1	CCNG2	1876	66	31	7	2.67909	0.000349865	0.000737483	Co-occurrence
HTRA1	COX7A1	1900	58	7	15	6.11692	9.96984e-18	7.70653e-17	Co-occurrence
HTRA1	DCN	1851	60	56	13	2.83723	5.92727e-07	1.59769e-06	Co-occurrence
HTRA1	C3	1878	67	29	6	2.53296	0.00141705	0.00280839	Co-occurrence
HTRA1	CCN2	1861	45	46	28	4.64621	1.54697e-23	1.9451e-22	Co-occurrence
HTRA1	EPSTI1	1877	68	30	5	2.19955	0.00811872	0.014722	Co-occurrence
HTRA1	THBS1	1854	54	53	19	3.61648	1.38693e-12	6.60897e-12	Co-occurrence
HTRA1	SH3BGRL	1870	60	37	13	3.44802	9.46894e-09	3.01647e-08	Co-occurrence
HTRA1	VCAN	1871	45	36	28	5.00493	1.1042e-25	1.67106e-24	Co-occurrence
HTRA1	PCDH18	1902	62	5	11	6.05939	3.00497e-13	1.53187e-12	Co-occurrence
HTRA1	SVEP1	1899	55	8	18	6.26246	2.18992e-21	2.29613e-20	Co-occurrence
HTRA1	GLIPR1	1880	68	27	5	2.35359	0.00548893	0.0101856	Co-occurrence
HTRA1	PLAC9	1906	64	1	9	8.04659	7.44632e-13	3.65843e-12	Co-occurrence
HTRA1	SERPINF1	1869	57	38	16	3.78146	1.53521e-11	6.54355e-11	Co-occurrence
HTRA1	SNAI2	1886	64	21	9	3.65354	5.8814e-07	1.58635e-06	Co-occurrence
HTRA1	VKORC1	1870	67	37	6	2.176	0.00421122	0.00791162	Co-occurrence
HTRA1	ACTA2	1869	38	38	35	5.48953	1.89656e-34	5.60535e-33	Co-occurrence
HTRA1	NTAN1	1844	65	63	8	1.84722	0.00379757	0.00719368	Co-occurrence
HTRA1	JUN	1884	67	23	6	2.87099	0.000494522	0.00102588	Co-occurrence
HTRA1	FBLN2	1853	57	54	16	3.26363	1.14984e-09	4.04004e-09	Co-occurrence
HTRA1	RIN2	1851	60	56	13	2.83723	5.92727e-07	1.59769e-06	Co-occurrence
HTRA1	SPRY1	1874	64	33	9	2.99378	1.28244e-05	3.08302e-05	Co-occurrence
HTRA1	GPNMB	1847	63	60	10	2.28656	0.000166605	0.000361562	Co-occurrence
HTRA1	FNDC1	1876	66	31	7	2.67909	0.000349865	0.000737483	Co-occurrence
HTRA1	EFEMP1	1862	61	45	12	3.02133	4.76431e-07	1.29366e-06	Co-occurrence
HTRA1	GJA1	1897	70	10	3	3.01939	0.0105398	0.0189291	Co-occurrence
HTRA1	COPS8	1856	66	51	7	1.94679	0.00461303	0.00862395	Co-occurrence
HTRA1	PDGFRA	1893	70	14	3	2.5318	0.0225441	0.0390358	Co-occurrence
HTRA1	UBE2L6	1844	66	63	7	1.63295	0.0129123	0.0229376	Co-occurrence
HTRA1	ANG	1871	65	36	8	2.67424	0.000141264	0.000308325	Co-occurrence
HTRA1	PLPP3	1851	65	56	8	2.02249	0.00194543	0.00380099	Co-occurrence
HTRA1	MGST3	1853	64	54	9	2.26823	0.000364014	0.000765348	Co-occurrence
HTRA1	CXCR4	1851	66	56	7	1.80808	0.0073242	0.013372	Co-occurrence
HTRA1	CITED2	1871	64	36	9	2.86639	2.33085e-05	5.4735e-05	Co-occurrence
HTRA1	ID3	1867	64	40	9	2.71139	4.79662e-05	0.000109169	Co-occurrence
OPN3	TIMP2	1892	9	72	7	4.34538	1.05736e-06	2.7912e-06	Co-occurrence
OPN3	EGR1	1932	12	32	4	4.32153	0.000143609	0.000313173	Co-occurrence
OPN3	MGP	1875	11	89	5	3.25511	0.000624667	0.0012842	Co-occurrence
OPN3	LHFPL6	1933	11	31	5	4.8123	5.64612e-06	1.40077e-05	Co-occurrence
OPN3	POSTN	1919	12	45	4	3.82192	0.000484611	0.00100648	Co-occurrence
OPN3	TSPO	1913	7	51	9	5.57693	1.13291e-10	4.3979e-10	Co-occurrence
OPN3	FGL2	1925	13	39	3	3.50428	0.00410301	0.00772451	Co-occurrence
OPN3	CTSK	1902	10	62	6	4.19449	8.03425e-06	1.96492e-05	Co-occurrence
OPN3	LGALS1	1897	10	67	6	4.07932	1.22205e-05	2.94459e-05	Co-occurrence
OPN3	TNC	1955	14	9	2	4.93962	0.00322844	0.00616204	Co-occurrence
OPN3	WTAP	1918	11	46	5	4.23575	3.27839e-05	7.58935e-05	Co-occurrence
OPN3	ID2	1919	11	45	5	4.268	2.97095e-05	6.90437e-05	Co-occurrence
OPN3	ASAH1	1940	14	24	2	3.5228	0.0177751	0.0311307	Co-occurrence
OPN3	TIMP3	1918	9	46	7	5.00673	6.25368e-08	1.84699e-07	Co-occurrence
OPN3	MAFB	1915	10	49	6	4.54181	2.25429e-06	5.78116e-06	Co-occurrence
OPN3	ACAT1	1907	13	57	3	2.94499	0.0111864	0.0200188	Co-occurrence
OPN3	COL3A1	1888	9	76	7	4.2647	1.48974e-06	3.87586e-06	Co-occurrence
OPN3	CYP1B1	1940	12	24	4	4.73821	5.19128e-05	0.00011781	Co-occurrence
OPN3	RAB32	1902	10	62	6	4.19449	8.03425e-06	1.96492e-05	Co-occurrence
OPN3	GBP1	1954	14	10	2	4.7874	0.00385588	0.00728984	Co-occurrence
OPN3	DIO2	1936	14	28	2	3.29898	0.023348	0.0403404	Co-occurrence
OPN3	CD55	1916	13	48	3	3.19866	0.00711825	0.0130168	Co-occurrence
OPN3	TAGLN	1916	12	48	4	3.72735	0.000610145	0.00125516	Co-occurrence
OPN3	COL6A3	1895	9	69	7	4.40871	8.07335e-07	2.1485e-06	Co-occurrence
OPN3	LUM	1882	7	82	9	4.87397	5.42327e-09	1.77123e-08	Co-occurrence
OPN3	SULF1	1901	10	63	6	4.17078	8.76037e-06	2.13461e-05	Co-occurrence
OPN3	THBS2	1905	12	59	4	3.42274	0.00127169	0.00252989	Co-occurrence
OPN3	ALDOA	1892	8	72	8	4.70667	4.96018e-08	1.48169e-07	Co-occurrence
OPN3	CPQ	1910	12	54	4	3.5539	0.000928371	0.0018727	Co-occurrence
OPN3	FSTL1	1911	12	53	4	3.58133	0.000868613	0.00175751	Co-occurrence
OPN3	CDH11	1916	11	48	5	4.17325	3.96737e-05	9.11712e-05	Co-occurrence
OPN3	PLS3	1926	13	38	3	3.54182	0.00382887	0.00724531	Co-occurrence
OPN3	KLF4	1962	15	2	1	5.99832	0.0240591	0.0415005	Co-occurrence
OPN3	PTGER4	1944	14	20	2	3.78828	0.0128741	0.0228762	Co-occurrence
OPN3	NNMT	1932	9	32	7	5.53616	6.60507e-09	2.13446e-08	Co-occurrence
OPN3	COL12A1	1933	11	31	5	4.8123	5.64612e-06	1.40077e-05	Co-occurrence
OPN3	SFRP2	1879	10	85	6	3.72371	4.41529e-05	0.000100874	Co-occurrence
OPN3	DPYSL2	1914	11	50	5	4.11322	4.76424e-05	0.000108452	Co-occurrence
OPN3	IGFBP7	1884	7	80	9	4.9109	4.42747e-09	1.46428e-08	Co-occurrence
OPN3	HOPX	1931	9	33	7	5.4915	7.97379e-09	2.55768e-08	Co-occurrence
OPN3	LAMP2	1901	9	63	7	4.5437	4.53727e-07	1.23468e-06	Co-occurrence
OPN3	CCN1	1948	12	16	4	5.32277	1.27743e-05	3.07272e-05	Co-occurrence
OPN3	LOX	1960	14	4	2	6.09846	0.000901525	0.00182059	Co-occurrence
OPN3	S100A4	1913	10	51	6	4.4828	2.79696e-06	7.09749e-06	Co-occurrence
OPN3	CAT	1904	10	60	6	4.24303	6.72891e-06	1.65736e-05	Co-occurrence
OPN3	COL1A2	1891	8	73	8	4.68613	5.48332e-08	1.6302e-07	Co-occurrence
OPN3	UBE2E1	1905	12	59	4	3.42274	0.00127169	0.00252989	Co-occurrence
OPN3	PHYH	1908	10	56	6	4.34497	4.63433e-06	1.15614e-05	Co-occurrence
OPN3	CRISPLD2	1908	11	56	5	3.94569	7.91974e-05	0.000176916	Co-occurrence
OPN3	MSMO1	1962	15	2	1	5.99832	0.0240591	0.0415005	Co-occurrence
OPN3	GPX7	1928	10	36	6	4.99282	4.32028e-07	1.17895e-06	Co-occurrence
OPN3	DAD1	1883	8	81	8	4.5309	1.16862e-07	3.36366e-07	Co-occurrence
OPN3	CALD1	1932	11	32	5	4.76695	6.49774e-06	1.6035e-05	Co-occurrence
OPN3	SEC24D	1933	13	31	3	3.83982	0.00222518	0.00431669	Co-occurrence
OPN3	COMMD6	1894	8	70	8	4.74857	4.04206e-08	1.21785e-07	Co-occurrence
OPN3	SSR2	1906	10	58	6	4.29315	5.60208e-06	1.39122e-05	Co-occurrence
OPN3	COL5A2	1890	12	74	4	3.08573	0.00282792	0.00544057	Co-occurrence
OPN3	PLPP1	1919	12	45	4	3.82192	0.000484611	0.00100648	Co-occurrence
OPN3	CXCL12	1914	10	50	6	4.51194	2.51365e-06	6.40575e-06	Co-occurrence
OPN3	HERPUD1	1890	8	74	8	4.66586	6.05352e-08	1.79378e-07	Co-occurrence
OPN3	SERPINE2	1912	12	52	4	3.60945	0.000811644	0.00164934	Co-occurrence
OPN3	ACTB	1881	3	83	13	6.60121	1.80659e-15	1.14841e-14	Co-occurrence
OPN3	LIPA	1899	9	65	7	4.49738	5.53008e-07	1.49544e-06	Co-occurrence
OPN3	SNCA	1953	14	11	2	4.65052	0.00453549	0.00848151	Co-occurrence
OPN3	CCNG2	1930	12	34	4	4.23274	0.000178203	0.0003858	Co-occurrence
OPN3	DCN	1902	9	62	7	4.56739	4.10031e-07	1.1216e-06	Co-occurrence
OPN3	C3	1935	10	29	6	5.30714	1.37861e-07	3.93294e-07	Co-occurrence
OPN3	CCN2	1899	7	65	9	5.21965	8.08965e-10	2.89334e-09	Co-occurrence
OPN3	THBS1	1898	10	66	6	4.10169	1.12661e-05	2.72195e-05	Co-occurrence
OPN3	VCAN	1905	11	59	5	3.86866	0.00010007	0.000221455	Co-occurrence
OPN3	SVEP1	1940	14	24	2	3.5228	0.0177751	0.0311307	Co-occurrence
OPN3	GLIPR1	1936	12	28	4	4.51522	8.94054e-05	0.000198689	Co-occurrence
OPN3	SERPINF1	1914	12	50	4	3.66698	0.00070577	0.00144384	Co-occurrence
OPN3	VKORC1	1924	13	40	3	3.46669	0.00438893	0.00822336	Co-occurrence
OPN3	ACTA2	1895	12	69	4	3.19006	0.00221182	0.00429208	Co-occurrence
OPN3	NTAN1	1903	6	61	10	5.68649	1.24874e-11	5.37724e-11	Co-occurrence
OPN3	FBLN2	1898	12	66	4	3.25623	0.00189105	0.00370107	Co-occurrence
OPN3	RIN2	1903	8	61	8	4.95353	1.49041e-08	4.66859e-08	Co-occurrence
OPN3	SPRY1	1926	12	38	4	4.07037	0.000264968	0.000566127	Co-occurrence
OPN3	GPNMB	1904	6	60	10	5.71079	1.07592e-11	4.66344e-11	Co-occurrence
OPN3	FNDC1	1933	9	31	7	5.58219	5.44153e-09	1.77627e-08	Co-occurrence
OPN3	EFEMP1	1914	9	50	7	4.88593	1.05529e-07	3.05005e-07	Co-occurrence
OPN3	COPS8	1909	13	55	3	2.99779	0.0101872	0.0183221	Co-occurrence
OPN3	PDGFRA	1949	14	15	2	4.20384	0.00776024	0.0141086	Co-occurrence
OPN3	RPL10	1902	11	62	5	3.79522	0.000124966	0.000273705	Co-occurrence
OPN3	UBE2L6	1901	9	63	7	4.5437	4.53727e-07	1.23468e-06	Co-occurrence
OPN3	ANG	1925	11	39	5	4.47733	1.56646e-05	3.7372e-05	Co-occurrence
OPN3	PLPP3	1907	9	57	7	4.69253	2.40971e-07	6.72631e-07	Co-occurrence
OPN3	MGST3	1908	9	56	7	4.71702	2.15494e-07	6.03797e-07	Co-occurrence
OPN3	CXCR4	1910	7	54	9	5.49321	1.79605e-10	6.82609e-10	Co-occurrence
OPN3	ID3	1923	8	41	8	5.53595	8.6541e-10	3.08031e-09	Co-occurrence
TIMP2	ENPP2	1897	76	4	3	4.21904	0.00190653	0.00372963	Co-occurrence
TIMP2	EGR1	1876	68	25	11	3.59609	5.42537e-08	1.61373e-07	Co-occurrence
TIMP2	MGP	1826	60	75	19	2.94349	1.03155e-09	3.64481e-09	Co-occurrence
TIMP2	LHFPL6	1888	56	13	23	5.88336	3.45561e-25	5.00645e-24	Co-occurrence
TIMP2	POSTN	1870	61	31	18	4.14704	3.95921e-14	2.22016e-13	Co-occurrence
TIMP2	TSPO	1862	58	39	21	4.10507	6.44727e-16	4.28261e-15	Co-occurrence
TIMP2	TXNIP	1849	72	52	7	1.78796	0.00786035	0.0142865	Co-occurrence
TIMP2	FGL2	1878	60	23	19	4.68358	6.11706e-17	4.45385e-16	Co-occurrence
TIMP2	CTSK	1874	38	27	41	6.20816	7.17808e-45	4.57685e-43	Co-occurrence
TIMP2	LGALS1	1863	44	38	35	5.27339	6.64089e-33	1.75984e-31	Co-occurrence
TIMP2	TNC	1895	74	6	5	4.40742	3.41228e-05	7.88913e-05	Co-occurrence
TIMP2	WTAP	1863	66	38	13	3.26719	3.37896e-08	1.02644e-07	Co-occurrence
TIMP2	LAMB1	1901	77	0	2	Inf	0.00157257	0.00310242	Co-occurrence
TIMP2	ID2	1867	63	34	16	3.79599	1.48242e-11	6.3271e-11	Co-occurrence
TIMP2	CTSO	1865	63	36	16	3.71229	2.93226e-11	1.20959e-10	Co-occurrence
TIMP2	FTH1	1858	69	43	10	2.64395	2.78695e-05	6.4996e-05	Co-occurrence
TIMP2	SLFN11	1883	63	18	16	4.72251	1.08878e-14	6.40869e-14	Co-occurrence
TIMP2	ASAH1	1882	72	19	7	3.26306	4.39692e-05	0.000100491	Co-occurrence
TIMP2	TIMP3	1872	55	29	24	4.80711	2.15578e-21	2.26411e-20	Co-occurrence
TIMP2	MAFB	1875	50	26	29	5.37389	1.66469e-28	3.21694e-27	Co-occurrence
TIMP2	ACAT1	1860	60	41	19	3.83878	1.63487e-13	8.58513e-13	Co-occurrence
TIMP2	COL3A1	1860	37	41	42	5.6741	1.34456e-41	6.702e-40	Co-occurrence
TIMP2	CYP1B1	1886	66	15	13	4.6215	5.53318e-12	2.46812e-11	Co-occurrence
TIMP2	TNFAIP6	1868	60	33	19	4.15714	7.75793e-15	4.62274e-14	Co-occurrence
TIMP2	RAB32	1860	52	41	27	4.55	3.00544e-22	3.40716e-21	Co-occurrence
TIMP2	GBP1	1897	71	4	8	5.72888	1.9629e-09	6.74215e-09	Co-occurrence
TIMP2	DIO2	1884	66	17	13	4.4401	1.66073e-11	7.05222e-11	Co-occurrence
TIMP2	CD55	1864	65	37	14	3.43474	3.21227e-09	1.07627e-08	Co-occurrence
TIMP2	TAGLN	1873	55	28	24	4.85791	1.21273e-21	1.29069e-20	Co-occurrence
TIMP2	COL6A3	1865	39	36	40	5.71879	2.68239e-40	1.23676e-38	Co-occurrence
TIMP2	LUM	1853	36	48	43	5.51667	4.9346e-41	2.35679e-39	Co-occurrence
TIMP2	SULF1	1856	55	45	24	4.16313	4.08683e-18	3.27389e-17	Co-occurrence
TIMP2	THBS2	1863	54	38	25	4.49658	1.50594e-20	1.47613e-19	Co-occurrence
TIMP2	ALDOA	1849	51	52	28	4.28017	2.61576e-21	2.73122e-20	Co-occurrence
TIMP2	CPQ	1864	58	37	21	4.18227	2.86108e-16	1.97137e-15	Co-occurrence
TIMP2	FSTL1	1871	52	30	27	5.00788	8.28465e-25	1.16142e-23	Co-occurrence
TIMP2	CDH11	1873	54	28	25	4.94233	7.32042e-23	8.70755e-22	Co-occurrence
TIMP2	CD163	1880	68	21	11	3.85005	1.32599e-08	4.17333e-08	Co-occurrence
TIMP2	PLS3	1880	59	21	20	4.91283	1.20689e-18	1.0093e-17	Co-occurrence
TIMP2	PTGER4	1890	68	11	11	4.78727	1.00124e-10	3.9082e-10	Co-occurrence
TIMP2	NNMT	1881	60	20	19	4.88664	1.03178e-17	7.97061e-17	Co-occurrence
TIMP2	COL12A1	1886	58	15	21	5.49591	9.01748e-22	9.75612e-21	Co-occurrence
TIMP2	SFRP2	1847	42	54	37	4.90408	1.25252e-31	3.05493e-30	Co-occurrence
TIMP2	DPYSL2	1866	59	35	20	4.16895	1.50002e-15	9.63773e-15	Co-occurrence
TIMP2	SSPN	1879	69	22	10	3.62408	1.82575e-07	5.15005e-07	Co-occurrence
TIMP2	IGFBP7	1849	42	52	37	4.95885	4.57231e-32	1.15327e-30	Co-occurrence
TIMP2	RNF144A	1879	62	22	17	4.54122	7.2038e-15	4.3089e-14	Co-occurrence
TIMP2	HOPX	1882	58	19	21	5.15367	1.89427e-20	1.84021e-19	Co-occurrence
TIMP2	IFI16	1876	62	25	17	4.35523	3.28068e-14	1.84875e-13	Co-occurrence
TIMP2	LAMP2	1860	50	41	29	4.70955	1.29194e-24	1.77355e-23	Co-occurrence
TIMP2	CCN1	1890	70	11	9	4.45717	1.91018e-08	5.94199e-08	Co-occurrence
TIMP2	LOX	1901	73	0	6	Inf	3.34673e-09	1.11953e-08	Co-occurrence
TIMP2	S100A4	1867	56	34	23	4.48732	4.40177e-19	3.79223e-18	Co-occurrence
TIMP2	CAT	1864	50	37	29	4.85891	1.58047e-25	2.36619e-24	Co-occurrence
TIMP2	COL1A2	1863	36	38	43	5.85666	6.05631e-44	3.57152e-42	Co-occurrence
TIMP2	UBE2E1	1860	57	41	22	4.12354	1.21014e-16	8.59761e-16	Co-occurrence
TIMP2	PHYH	1864	54	37	25	4.53567	9.33556e-21	9.32146e-20	Co-occurrence
TIMP2	CTSL	1873	54	28	25	4.94233	7.32042e-23	8.70755e-22	Co-occurrence
TIMP2	CRISPLD2	1869	50	32	29	5.07192	8.75677e-27	1.43971e-25	Co-occurrence
TIMP2	GPX7	1879	59	22	20	4.84597	2.23743e-18	1.82971e-17	Co-occurrence
TIMP2	ELOVL5	1874	63	27	16	4.13295	9.91899e-13	4.81238e-12	Co-occurrence
TIMP2	DAD1	1844	47	57	32	4.45387	5.6332e-25	8.06825e-24	Co-occurrence
TIMP2	CALD1	1884	59	17	20	5.22016	8.02011e-20	7.40195e-19	Co-occurrence
TIMP2	SEC24D	1880	66	21	13	4.13331	1.133e-10	4.3979e-10	Co-occurrence
TIMP2	AKR1B1	1871	59	30	20	4.39431	1.62215e-16	1.14214e-15	Co-occurrence
TIMP2	COMMD6	1853	49	48	30	4.55597	2.40379e-24	3.20719e-23	Co-occurrence
TIMP2	FOS	1888	75	13	4	2.94987	0.00375971	0.00712304	Co-occurrence
TIMP2	SSR2	1858	58	43	21	3.96153	2.95375e-15	1.84221e-14	Co-occurrence
TIMP2	COL5A2	1854	48	47	31	4.66285	9.80734e-26	1.4914e-24	Co-occurrence
TIMP2	PLPP1	1872	59	29	20	4.44379	1.00238e-16	7.16611e-16	Co-occurrence
TIMP2	CXCL12	1865	59	36	20	4.12769	2.26548e-15	1.43359e-14	Co-occurrence
TIMP2	EVI2A	1901	76	0	3	Inf	6.12174e-05	0.000138048	Co-occurrence
TIMP2	HERPUD1	1850	48	51	31	4.54257	6.21794e-25	8.83524e-24	Co-occurrence
TIMP2	SERPINE2	1862	62	39	17	3.70507	8.219e-12	3.60219e-11	Co-occurrence
TIMP2	ACTB	1838	46	63	33	4.38057	4.50404e-25	6.49544e-24	Co-occurrence
TIMP2	LIPA	1859	49	42	30	4.75141	1.33551e-25	2.00902e-24	Co-occurrence
TIMP2	SNCA	1897	70	4	9	5.91829	1.02098e-10	3.97659e-10	Co-occurrence
TIMP2	CCNG2	1872	70	29	9	3.04923	1.03184e-05	2.50163e-05	Co-occurrence
TIMP2	COX7A1	1885	73	16	6	3.27094	0.000149302	0.000325304	Co-occurrence
TIMP2	LGALS3	1882	75	19	4	2.39887	0.0116586	0.0208282	Co-occurrence
TIMP2	DCN	1861	50	40	29	4.74534	7.76303e-25	1.08951e-23	Co-occurrence
TIMP2	C3	1886	59	15	20	5.40324	1.73651e-20	1.68957e-19	Co-occurrence
TIMP2	CCN2	1861	45	40	34	5.12499	4.46922e-31	1.05127e-29	Co-occurrence
TIMP2	EPSTI1	1883	62	18	17	4.83195	7.23843e-16	4.78789e-15	Co-occurrence
TIMP2	THBS1	1860	48	41	31	4.86485	4.75372e-27	8.03654e-26	Co-occurrence
TIMP2	SH3BGRL	1869	61	32	18	4.10063	6.00179e-14	3.31378e-13	Co-occurrence
TIMP2	VCAN	1863	53	38	26	4.58004	1.0417e-21	1.1174e-20	Co-occurrence
TIMP2	PCDH18	1891	73	10	6	3.95156	1.94275e-05	4.59479e-05	Co-occurrence
TIMP2	SVEP1	1884	70	17	9	3.82666	2.92331e-07	8.10948e-07	Co-occurrence
TIMP2	GLIPR1	1886	62	15	17	5.0963	9.88846e-17	7.07743e-16	Co-occurrence
TIMP2	PLAC9	1894	76	7	3	3.41224	0.00599174	0.011068	Co-occurrence
TIMP2	SERPINF1	1871	55	30	24	4.75714	3.7743e-21	3.87962e-20	Co-occurrence
TIMP2	SNAI2	1889	61	12	18	5.52599	5.25587e-19	4.48803e-18	Co-occurrence
TIMP2	VKORC1	1877	60	24	19	4.62166	1.06382e-16	7.58376e-16	Co-occurrence
TIMP2	ACTA2	1851	56	50	23	3.92059	2.99537e-16	2.05938e-15	Co-occurrence
TIMP2	NTAN1	1859	50	42	29	4.67363	2.12883e-24	2.85686e-23	Co-occurrence
TIMP2	JUN	1878	73	23	6	2.74331	0.000759611	0.00154944	Co-occurrence
TIMP2	FBLN2	1857	53	44	26	4.36455	1.64579e-20	1.60379e-19	Co-occurrence
TIMP2	RIN2	1858	53	43	26	4.39836	1.06281e-20	1.05784e-19	Co-occurrence
TIMP2	SPRY1	1876	62	25	17	4.35523	3.28068e-14	1.84875e-13	Co-occurrence
TIMP2	GPNMB	1864	46	37	33	5.16473	1.45378e-30	3.31414e-29	Co-occurrence
TIMP2	FNDC1	1888	54	13	25	6.05591	6.59122e-28	1.19989e-26	Co-occurrence
TIMP2	EFEMP1	1874	49	27	30	5.39636	1.65996e-29	3.46934e-28	Co-occurrence
TIMP2	GJA1	1895	72	6	7	4.93145	1.74811e-07	4.93771e-07	Co-occurrence
TIMP2	COPS8	1857	65	44	14	3.18025	2.01806e-08	6.25742e-08	Co-occurrence
TIMP2	PDGFRA	1890	73	11	6	3.81387	2.90752e-05	6.76823e-05	Co-occurrence
TIMP2	RPL10	1850	63	51	16	3.19955	1.9929e-09	6.83956e-09	Co-occurrence
TIMP2	UBE2L6	1853	57	48	22	3.89141	1.6106e-15	1.03113e-14	Co-occurrence
TIMP2	ANG	1871	65	30	14	3.74201	3.56593e-10	1.31856e-09	Co-occurrence
TIMP2	PLPP3	1863	53	38	26	4.58004	1.0417e-21	1.1174e-20	Co-occurrence
TIMP2	MGST3	1862	55	39	24	4.37341	3.28251e-19	2.86132e-18	Co-occurrence
TIMP2	CXCR4	1863	54	38	25	4.49658	1.50594e-20	1.47613e-19	Co-occurrence
TIMP2	CITED2	1871	64	30	15	3.86357	3.57159e-11	1.45895e-10	Co-occurrence
TIMP2	ID3	1876	55	25	24	5.02182	1.9534e-22	2.24079e-21	Co-occurrence
ENPP2	EGR1	1939	5	34	2	4.50012	0.00637537	0.0117249	Co-occurrence
ENPP2	MGP	1882	4	91	3	3.94865	0.00315708	0.00603868	Co-occurrence
ENPP2	LHFPL6	1940	4	33	3	5.44505	0.000183954	0.000397908	Co-occurrence
ENPP2	POSTN	1926	5	47	2	4.02713	0.0116409	0.0207997	Co-occurrence
ENPP2	TSPO	1915	5	58	2	3.71681	0.017196	0.0301885	Co-occurrence
ENPP2	TXNIP	1916	5	57	2	3.74254	0.0166511	0.0292688	Co-occurrence
ENPP2	FGL2	1933	5	40	2	4.26336	0.00862476	0.0156148	Co-occurrence
ENPP2	CTSK	1907	5	66	2	3.52512	0.0218318	0.0378664	Co-occurrence
ENPP2	LGALS1	1902	5	71	2	3.41639	0.0249722	0.042987	Co-occurrence
ENPP2	WTAP	1926	3	47	4	5.75304	1.29325e-05	3.10839e-05	Co-occurrence
ENPP2	CTSO	1924	4	49	3	4.86942	0.000555547	0.00114698	Co-occurrence
ENPP2	FTH1	1923	4	50	3	4.83799	0.000587973	0.00121114	Co-occurrence
ENPP2	SLFN11	1943	3	30	4	6.40645	2.4508e-06	6.25321e-06	Co-occurrence
ENPP2	TIMP3	1922	5	51	2	3.9063	0.013548	0.0240261	Co-occurrence
ENPP2	MAFB	1921	4	52	3	4.78105	0.000656449	0.00134711	Co-occurrence
ENPP2	ACAT1	1916	4	57	3	4.64585	0.000849665	0.00172251	Co-occurrence
ENPP2	COL3A1	1894	3	79	4	4.9886	9.13861e-05	0.000202953	Co-occurrence
ENPP2	CYP1B1	1947	5	26	2	4.88991	0.00387744	0.0073284	Co-occurrence
ENPP2	RAB32	1909	3	64	4	5.30139	4.12653e-05	9.46037e-05	Co-occurrence
ENPP2	GBP1	1963	5	10	2	6.25927	0.000695588	0.0014237	Co-occurrence
ENPP2	CD55	1924	5	49	2	3.96514	0.0125781	0.0223723	Co-occurrence
ENPP2	TAGLN	1923	5	50	2	3.93543	0.013059	0.0231882	Co-occurrence
ENPP2	COL6A3	1899	5	74	2	3.35471	0.0269435	0.0462219	Co-occurrence
ENPP2	LUM	1889	0	84	7	Inf	3.4558e-10	1.27859e-09	Co-occurrence
ENPP2	SULF1	1908	3	65	4	5.27959	4.37502e-05	0.000100008	Co-occurrence
ENPP2	ALDOA	1899	1	74	6	7.25121	2.45128e-08	7.53563e-08	Co-occurrence
ENPP2	CPQ	1919	3	54	4	5.55124	2.17667e-05	5.12294e-05	Co-occurrence
ENPP2	CDH11	1923	4	50	3	4.83799	0.000587973	0.00121114	Co-occurrence
ENPP2	PLS3	1936	3	37	4	6.10479	5.30586e-06	1.31922e-05	Co-occurrence
ENPP2	PTGER4	1953	5	20	2	5.26887	0.00239374	0.00463151	Co-occurrence
ENPP2	COL12A1	1939	5	34	2	4.50012	0.00637537	0.0117249	Co-occurrence
ENPP2	DPYSL2	1922	3	51	4	5.63466	1.75626e-05	4.17573e-05	Co-occurrence
ENPP2	IGFBP7	1890	1	83	6	7.0803	4.72115e-08	1.41162e-07	Co-occurrence
ENPP2	HOPX	1936	4	37	3	5.27885	0.00025299	0.00054164	Co-occurrence
ENPP2	IFI16	1934	4	39	3	5.20217	0.000293058	0.000623704	Co-occurrence
ENPP2	LAMP2	1910	0	63	7	Inf	5.11827e-11	2.0573e-10	Co-occurrence
ENPP2	S100A4	1919	4	54	3	4.72521	0.000729884	0.00149171	Co-occurrence
ENPP2	CAT	1912	2	61	5	6.27536	7.06013e-07	1.89169e-06	Co-occurrence
ENPP2	UBE2E1	1917	0	56	7	Inf	2.36223e-11	9.86109e-11	Co-occurrence
ENPP2	PHYH	1917	1	56	6	7.66259	5.05518e-09	1.65835e-08	Co-occurrence
ENPP2	CTSL	1922	5	51	2	3.9063	0.013548	0.0240261	Co-occurrence
ENPP2	CRISPLD2	1914	5	59	2	3.69151	0.0177486	0.0311004	Co-occurrence
ENPP2	GPX7	1936	2	37	5	7.00232	6.86061e-08	2.01865e-07	Co-occurrence
ENPP2	ELOVL5	1932	5	41	2	4.22725	0.00903013	0.0163041	Co-occurrence
ENPP2	DAD1	1891	0	82	7	Inf	2.94186e-10	1.09619e-09	Co-occurrence
ENPP2	CALD1	1939	4	34	3	5.40175	0.000199879	0.000431166	Co-occurrence
ENPP2	SEC24D	1943	3	30	4	6.40645	2.4508e-06	6.25321e-06	Co-occurrence
ENPP2	COMMD6	1899	3	74	4	5.08718	7.1382e-05	0.000160084	Co-occurrence
ENPP2	SSR2	1911	5	62	2	3.61842	0.019453	0.0339326	Co-occurrence
ENPP2	PLPP1	1926	5	47	2	4.02713	0.0116409	0.0207997	Co-occurrence
ENPP2	CXCL12	1920	4	53	3	4.75302	0.000692537	0.00141792	Co-occurrence
ENPP2	HERPUD1	1898	0	75	7	Inf	1.62319e-10	6.20101e-10	Co-occurrence
ENPP2	ACTB	1884	0	89	7	Inf	5.089e-10	1.85553e-09	Co-occurrence
ENPP2	LIPA	1908	0	65	7	Inf	6.28956e-11	2.50724e-10	Co-occurrence
ENPP2	DCN	1911	0	62	7	Inf	4.60644e-11	1.8605e-10	Co-occurrence
ENPP2	C3	1940	5	33	2	4.54407	0.00603141	0.0111347	Co-occurrence
ENPP2	CCN2	1904	2	69	5	6.09361	1.26379e-06	3.31408e-06	Co-occurrence
ENPP2	EPSTI1	1941	4	32	3	5.48964	0.000168884	0.000366255	Co-occurrence
ENPP2	THBS1	1906	2	67	5	6.13709	1.09959e-06	2.89802e-06	Co-occurrence
ENPP2	SH3BGRL	1925	5	48	2	3.99621	0.0121054	0.0215743	Co-occurrence
ENPP2	GLIPR1	1946	2	27	5	7.4506	1.63804e-08	5.11445e-08	Co-occurrence
ENPP2	VKORC1	1933	4	40	3	5.16525	0.000314554	0.000667192	Co-occurrence
ENPP2	ACTA2	1902	5	71	2	3.41639	0.0249722	0.042987	Co-occurrence
ENPP2	NTAN1	1909	0	64	7	Inf	5.67808e-11	2.27358e-10	Co-occurrence
ENPP2	RIN2	1908	3	65	4	5.27959	4.37502e-05	0.000100008	Co-occurrence
ENPP2	SPRY1	1936	2	37	5	7.00232	6.86061e-08	2.01865e-07	Co-occurrence
ENPP2	GPNMB	1908	2	65	5	6.18183	9.52825e-07	2.52126e-06	Co-occurrence
ENPP2	FNDC1	1937	5	36	2	4.41674	0.00709001	0.0129689	Co-occurrence
ENPP2	EFEMP1	1922	1	51	6	7.79963	2.9907e-09	1.00552e-08	Co-occurrence
ENPP2	COPS8	1918	4	55	3	4.69767	0.000768509	0.00156658	Co-occurrence
ENPP2	RPL10	1908	5	65	2	3.54774	0.0212258	0.0368408	Co-occurrence
ENPP2	UBE2L6	1908	2	65	5	6.18183	9.52825e-07	2.52126e-06	Co-occurrence
ENPP2	PLPP3	1915	1	58	6	7.61105	6.15982e-09	2.00138e-08	Co-occurrence
ENPP2	MGST3	1912	5	61	2	3.64216	0.0188772	0.0329695	Co-occurrence
ENPP2	CXCR4	1916	1	57	6	7.63661	5.58482e-09	1.82021e-08	Co-occurrence
ENPP2	CITED2	1931	4	42	3	5.09544	0.000360571	0.000759031	Co-occurrence
ENPP2	ID3	1929	2	44	5	6.7523	1.52868e-07	4.34331e-07	Co-occurrence
EGR1	MGP	1857	29	87	7	2.36291	0.0011701	0.00233816	Co-occurrence
EGR1	LHFPL6	1916	28	28	8	4.27945	1.10925e-07	3.19863e-07	Co-occurrence
EGR1	POSTN	1899	32	45	4	2.39646	0.0108935	0.0195281	Co-occurrence
EGR1	TSPO	1892	28	52	8	3.37293	6.89047e-06	1.69608e-05	Co-occurrence
EGR1	TXNIP	1889	32	55	4	2.10001	0.0205644	0.035767	Co-occurrence
EGR1	FGL2	1907	31	37	5	3.05112	0.000780608	0.00158969	Co-occurrence
EGR1	CTSK	1884	28	60	8	3.16106	1.79544e-05	4.26323e-05	Co-occurrence
EGR1	LGALS1	1879	28	65	8	3.04218	3.06058e-05	7.10216e-05	Co-occurrence
EGR1	WTAP	1897	32	47	4	2.3323	0.0125205	0.0222793	Co-occurrence
EGR1	ID2	1901	29	43	7	3.41008	2.03476e-05	4.80425e-05	Co-occurrence
EGR1	CTSO	1897	31	47	5	2.69934	0.00209045	0.00407291	Co-occurrence
EGR1	FTH1	1895	32	49	4	2.27093	0.0142967	0.0253002	Co-occurrence
EGR1	SLFN11	1915	31	29	5	3.40768	0.000283731	0.000604571	Co-occurrence
EGR1	TIMP3	1903	24	41	12	4.52706	2.85288e-11	1.17801e-10	Co-occurrence
EGR1	MAFB	1896	29	48	7	3.2483	3.87219e-05	8.90326e-05	Co-occurrence
EGR1	ACAT1	1889	31	55	5	2.46695	0.00395343	0.00746079	Co-occurrence
EGR1	COL3A1	1869	28	75	8	2.82856	7.88957e-05	0.000176273	Co-occurrence
EGR1	CYP1B1	1920	32	24	4	3.31633	0.00138214	0.0027418	Co-occurrence
EGR1	RAB32	1885	27	59	9	3.40821	1.75065e-06	4.52932e-06	Co-occurrence
EGR1	GBP1	1934	34	10	2	3.5018	0.0189232	0.0330361	Co-occurrence
EGR1	DIO2	1917	33	27	3	2.68689	0.0160041	0.0281827	Co-occurrence
EGR1	TAGLN	1901	27	43	9	3.87422	1.59925e-07	4.5356e-07	Co-occurrence
EGR1	COL6A3	1876	28	68	8	2.97504	4.12973e-05	9.46253e-05	Co-occurrence
EGR1	LUM	1866	23	78	13	3.75139	1.68012e-09	5.81378e-09	Co-occurrence
EGR1	SULF1	1882	29	62	7	2.86996	0.000171362	0.000371309	Co-occurrence
EGR1	THBS2	1886	31	58	5	2.38826	0.00489082	0.00911748	Co-occurrence
EGR1	ALDOA	1874	26	70	10	3.35962	7.13058e-07	1.90853e-06	Co-occurrence
EGR1	CPQ	1892	30	52	6	2.85999	0.000478748	0.000995291	Co-occurrence
[truncated: 5,437 more rows]
