# Supplementary material for: TBC1D22B Regulates ER‐to‐Golgi Trafficking via RAB1B Inactivation and Promotes Oncogenic Programs in Breast Cancer
Source: Adv Sci (Weinh). 2025 Aug 29;12(43):e02269. doi: 10.1002/advs.202502269 (PMC12631847; doi:10.1002/advs.202502269)
Supplement: Supplementary file 10 — Supporting Information [file ADVS-12-e02269-s008.xlsx]

## Sheet: BT549 TBC1D22B vs. EV RAW
Gene Symbol	BT549_EV #1	BT549_EV #2	BT549_EV #3	BT549_TBC1D22B #1	BT549_TBC1D22B #2	BT549_TBC1D22B #3
A1BG	88.18	64.99	69.03	38.93	19.41	37.57
A1BG-AS1	246.56	203.36	124.78	126.41	92.36	109.55
A1CF	18	18	7.89	23.02	8	17
A2M	2	1	0	4.07	0	9.16
A2M-AS1	0	2	1	46.93	30	36.84
A2ML1	2	2.08	4	2.04	1.97	3.23
A2MP1	0	0	0	0	0	0
A3GALT2	1	0	0	0	0	0
A4GALT	249.75	200.24	152.16	49.76	46.01	59.35
A4GNT	11	9	8	8	4	7
AA06	0	0	0	0	0	0
AAAS	562	539	413	735	666	1015
AACS	155	124	63	263	202	322
AACSP1	2	5	0	68	54	73
AADAC	0	1	0	0	0	0
AADACL2	3	3	0	4	1	2
AADACL2-AS1	0	0	0.85	0	0.52	0
AADACL3	3	0	3	3	2	4
AADACL4	1	0	0	0	0	0
AADACP1	0	5	0	1	0	0
AADAT	2	4	1	176	145	150
AAGAB	1610	1689	753	4464	3649	4473
AAK1	1075.17	1022.5	492.93	1673.3	1246.61	1746.3
AAMDC	516.99	525	278	322.05	263	343.66
AAMP	760	650	501	1126	831	1378
AANAT	1	0	1	4	10	9
AAR2	746	834	428	727	697	940
AARD	1454.24	1398.15	783.2	100.17	101.24	132.81
AARS	7077	5730	3470	3572	3049	4799
AARS2	349.88	333.73	236.31	631.54	513.65	782.81
AARSD1	203.37	200	131	548	456.22	723.52
AASDH	603.92	609.54	280	569	348	523
AASDHPPT	1953	2317	1049.61	4163.8	3492.47	3856.71
AASS	321.74	297.83	143.06	1666.9	1071.13	1453.12
AATBC	13	16	6	9	6	9
AATF	1649	1300	802	2344	1696	2531
AATK	5	13	3	6.31	6	4
ABALON	44.91	50.7	25.48	98.99	107.81	143.58
ABAT	10	8	4	5	2	8
ABCA1	117	119	80	1281	1174	1524
ABCA10	236	257.18	110	131.99	87.99	100
ABCA11P	123	152.35	77.38	221.36	194.48	262.47
ABCA12	19	26	11	23	7	16
ABCA13	19.17	14.81	2	17.08	2.82	9.77
ABCA17P	5	7	6	1	3	8
ABCA2	61	43	38	43	39	66
ABCA3	766	520	488	434	274	566
ABCA4	4	10	6	0	0	5
ABCA5	1565.86	1583.82	741.67	419.49	266.8	330.07
ABCA6	24.85	38.61	13	8.09	8.53	6.41
ABCA7	39	32	27	41	47	65
ABCA8	81	64	25	8	3	12
ABCA9	87.18	95.93	46.7	95.63	42.57	99.32
ABCA9-AS1	0	0	0.68	0	0	0
ABCB1	1	1	1	309	247.97	322
ABCB10	889	831	467	820	714	827
ABCB11	77.65	49.98	32.88	74.53	46.94	95.23
ABCB4	2.13	5.3	3.36	26.83	11.87	26.04
ABCB5	26.79	9.72	14.02	30	11.84	31.12
ABCB6	407	399	246	247	177	288
ABCB7	928.51	885.67	427.51	1589.44	1242.79	1642.24
ABCB8	117	94	83	105	91	138
ABCB9	45.59	38.32	35	43.88	35.16	70
ABCC1	773.76	591.3	375.11	554.36	427.77	690.33
ABCC10	142	147	78	216	199	287
ABCC11	8	1	4	15	8.07	16
ABCC12	0	1	0	0	0	4
ABCC13	2	0	1	4	2.18	2
ABCC2	114	131	38	123	128	198
ABCC3	349	307	220	184	155	215
ABCC4	2110	1990	1040	2918	2358	2731
ABCC5	838	897	435	1574	1230	1803
ABCC5-AS1	0	0	0	0	1	0
ABCC6	12.5	16.37	5.25	38.63	20.85	33.86
ABCC6P1	3.45	3.62	0	43.48	27.81	54.37
ABCC6P2	5.05	4.01	3.75	23.89	20.34	18.77
ABCC8	0	0	0	0	0	1
ABCC9	2458.61	2087.94	1083.8	3248.5	1751.1	3263.44
ABCD1	86	74	77	40	21	42
ABCD2	21.01	19.77	5.44	543.2	428.56	534.43
ABCD3	3205	3214	1591	2949.53	2306	2904
ABCD4	171.05	159.54	88.05	318.92	289.83	452.09
ABCE1	6822	6903.99	3394	9267	7223	8379
ABCF1	3145	2508	1559	3700	2834	4310
ABCF1-DT	2.1	4.45	3.17	3.12	0	0
ABCF2	882.86	979.66	598.76	1074.05	897.99	1275.26
ABCF3	478	418	296	702	577	958
ABCG1	4	1	0	3	2	5
ABCG2	24	21	18	166	140	163
ABCG4	2	10	2	4	2	8
ABCG5	6	2	0	1	1	3
ABCG8	11.09	7.22	3	16.01	13.73	17.03
ABHD1	10.79	3.24	7.94	12.52	12.25	15.2
ABHD10	1232	1263	670	1868	1542	1957
ABHD11	302.93	274.72	186.84	269.81	226.97	322.91
ABHD11-AS1	0	2	0	1	0	1
ABHD12	1084	978	615	409	350	523
ABHD12B	35.89	24	16	13	10	8
ABHD13	805	734	381	922	663	838
ABHD14A	76	75	67	32	23	42
ABHD14A-ACY1	0	0	0	0	0	0
ABHD14B	368	292	173	231	163	288
ABHD15	132.5	157.08	89.38	228.86	155.52	225.42
ABHD16A	667	627.96	406.94	378.75	256.89	456.84
ABHD16B	13	10	8	10	5	5
ABHD17A	217	205	152	167	125	192
ABHD17B	873.08	947.06	480.9	1219.02	974.77	1111.65
ABHD17C	132	145	70	95	81	95
ABHD18	612.46	597.31	279.67	722.7	535.95	688.08
ABHD2	1103.7	1058.89	562.8	3166.27	2643.94	3517.53
ABHD3	778	809	412	1423	1282	1543
ABHD4	141	120	87	91	67	104
ABHD5	719	804	341	813	676	841
ABHD6	251	224	146	198	173	262
ABHD8	37	34	33	22	10	13
ABI1	2428.99	2322.64	1189.03	2255.52	1770.76	2264.19
ABI2	1940.25	1777.26	937.01	2160.8	1660.52	2180.49
ABI3	0	1	0	1	0	0
ABI3BP	981	900	414	276	239	283
ABITRAM	404	373	205	847	625	805
ABL1	3378	2728	1836	1326	1121	1736
ABL2	14434	13860.7	7047.21	6181.39	4870.32	6327.58
ABLIM1	1617.66	1376.52	785.46	457	351.72	425.42
ABLIM2	2	0	6	5	5	0
ABLIM3	16.05	19.83	14.16	42	35.01	54.37
ABO	13.07	16	6	14.76	8	12.71
ABR	1275.08	979.66	702.82	1571.57	1231.31	1975.85
ABRA	11	12	7	16	7	15
ABRACL	2118	2254	1108	2006	1699	2080
ABRAXAS1	847.32	692.56	354.12	652.46	468.94	541.18
ABRAXAS2	754	718	342	1146	944	1114
ABT1	553	529	262	994	764	943
ABTB1	33	19	16	34	28	62
ABTB2	219	151	88	148	102	212
ACAA1	355.16	303.35	219.56	235.5	196.35	361.6
ACAA2	2422.42	2447.85	1162.82	2486.35	1917.91	2740.57
ACACA	6760.04	6481	3193	5362.99	3953	5742
ACACB	18.91	15.78	3	137	89.18	146
ACAD10	490	464	236	419	303	476
ACAD11	1472.11	1358.09	667.17	1064.59	793.63	889.95
ACAD8	357	374	177	809	656	940
ACAD9	1484.99	1134.55	785.84	1385.16	1028.97	1572.88
ACADL	0	1	1	50	42	52
ACADM	3685	3391	1748	3237	2403	3001
ACADS	9	8	7	21	19	31
ACADSB	341.39	297.84	164.91	729.27	483.02	697.84
ACADVL	5736.73	5139.55	3304	3173.99	2564	4359.98
ACAN	0	5	2	0	0	0
ACAP1	4	3	7.39	1	1.84	1
ACAP2	3623	3585	1685.38	7729.3	6022	7355.01
ACAP3	228	171	105	133	113	194
ACAT1	7229	6913	3411	4117	2951	3857
ACAT2	4077.38	3944.54	2045.88	3746.08	3347.64	4352.64
ACBD3	4240.87	3678.59	1824.83	2332.64	1888	2314.55
ACBD3-AS1	1.13	5.41	1.17	2.36	0	4.45
ACBD4	71.43	60.15	30.32	62.29	40.06	64.73
ACBD5	2396.51	2220.13	1228.42	1933.38	1470.46	1896.05
ACBD6	1568.28	1438.74	771.77	860.09	599.99	865.54
ACBD7	364.6	336.95	164.83	424.23	324.27	445.09
ACBD7-DCLRE1CP1	0	0	0	0	0	0
ACCS	57	47	25	218	142	238
ACCSL	1	0	1	0	0	0
ACD	129	102	75	87	57	104
ACE	19	23	13	12	6	11
ACE2	3	1	0	6	2	6
ACER1	7.17	10.2	3.99	3.9	2.41	13.54
ACER2	144	185	104	214	169	186
ACER3	1384.91	1243	645.47	1593.33	1198.41	1535.93
ACHE	6	15	3	14	11	17
ACIN1	3715.71	3046.44	1759.52	3648.51	2611.02	4096.72
ACKR1	0	0	0	0	0	0
ACKR2	4.09	5	2	1.24	3	4.13
ACKR3	168	170	124	39	25	72
ACKR4	39	32	16	37	22	36
ACLY	8880	8460	4799	4981	4055	5818
ACMSD	2	3	2	15	6	15
ACO1	2501.76	2502.26	1233	1702.68	1452.1	1865.97
ACO2	1425.9	1184.36	873.51	1040.47	786.51	1270
ACOD1	1	1	2	1	1	0
ACOT1	500.88	570.47	316.47	78.61	81.91	110.93
ACOT11	222.7	196.65	113.45	330.18	220.13	362.96
ACOT12	29	28	21	56	33	42
ACOT13	2639.82	2233.07	1153.72	2550.82	1584.61	2301.9
ACOT2	1100.52	1235.53	716.2	352.23	377.41	567.53
ACOT4	222	255	138	14	43	43
ACOT6	2	3	0	1	1	2
ACOT7	233	216	167.99	375	393	526.97
ACOT8	153.88	156.82	102.5	141.77	94.14	132.52
ACOT9	3689.71	3823.18	1895.99	2463.06	2221.23	2641.3
ACOX1	1491.02	1486.33	800.43	2006.91	1803.47	2254.2
ACOX2	2	2	1	29	14	23
ACOX3	233	229	133	304.45	231	334
ACOXL	12	6	6.29	10	2	22
ACOXL-AS1	4	0	2	0	2	0
ACP1	1399	1404	782	2145	1773	2310
ACP2	740	678	415	466	430	545
ACP4	0	1	0	0	0	0
ACP5	0	0	0	0	0	2
ACP6	128.9	76.27	52.79	227.83	162.79	265.17
ACP7	34	41.11	23.96	13.99	9.01	10.01
ACPP	4	5	1	4	2	7
ACR	1	0	1	0	0	3
ACRBP	2	1	2	7	4	7
ACRV1	8	18	17	56	23	29
ACSBG1	10.21	8.32	2.69	17.48	8.19	9.3
ACSBG2	1	5	2	18	8	1
ACSF2	168	135	86	139	125	165
ACSF3	211.99	164.41	123.95	319.17	223.32	369.18
ACSL1	1234	1233	615	827	750	1009
ACSL3	8021	7362	3867	6805	5070	6503
ACSL4	10718	10001	4898	6903	4936	6095
ACSL5	171.87	156	78	88	55	86.76
ACSL6	30.83	19.97	19.82	27.96	17.76	54.72
ACSM1	2	2	2	1	0	1
ACSM2A	7.4	8.56	3	6.64	3.32	9.91
ACSM2B	8.6	4.44	1	6	3.68	1
ACSM3	6.26	7.95	0	1	2.06	8.78
ACSM4	0	1	0	1.12	0	0
ACSM5	0	0	0	0	2	0
ACSM6	2	3	6	3	0	3
ACSS1	58	58	32	8	6	15
ACSS2	1061	1025	624	588	482	718
ACSS3	92.86	148.78	65.14	20.9	21.26	36.39
ACTA1	0	0	0	0	0	0
ACTA2	12675.9	11672.9	7192.72	653.66	485	816.56
ACTA2-AS1	47.53	50.09	17.5	23.34	18	24.44
ACTB	139928	118620	72888	53736	49343.3	61441.4
ACTBL2	0	3	0	1	0	4
ACTC1	19	11	8	3	0	0
ACTG1	40635.2	43016	22964	25659.2	23082	29225.5
ACTG1P17	28.75	12.98	19.53	36.35	30.13	49.62
ACTG1P20	139.47	143.94	62.39	146.23	112.09	136.36
ACTG1P4	10	13	6	5	9	16
ACTG2	2	0	1	0	1	1
ACTL10	15	14	10	6	13	13
ACTL6A	3041.94	3145.37	1530.95	5040.58	4061.34	4941.45
ACTL6B	0	0	0	0	0	2
ACTL7A	0	1	0	3	2	2
ACTL7B	0	0	0	0	0	0
ACTL8	9	12	2	1	3	6
ACTL9	0	0	0	0	0	0
ACTN1	4075	3254	2357	2875	2385.35	3668
ACTN1-AS1	0	0	0	0	1	0
ACTN2	18	18	7	28	18	37
ACTN3	0	2	0	2	0	1
ACTN4	7574.29	5698.17	4068.31	6168.77	4903.33	7892.4
ACTR10	1183	1269	596.04	1630.4	1460.36	1579.06
ACTR1A	4529.09	4365.38	2507.31	2798.02	2390	3637.1
ACTR1B	258	272	160	405	342	493
ACTR2	5241	4357	2161	6805	5822	6772
ACTR3	13653	13190	6534	18001	13652	17575
ACTR3-AS1	1	2	0	2	5	5
ACTR3B	226.24	222.16	121.79	300.81	270.99	341.3
ACTR3BP2	4	2.42	1	3	0	2
ACTR3BP5	4	5.58	3	1	3	4
ACTR3C	210.99	205.2	115.63	223.56	128.94	300.77
ACTR5	168	244	107	326	279	353
ACTR6	1181	1218	588	1519	1164	1304
ACTR8	1313.14	1258.74	665.61	2314.86	1737.23	2352.86
ACTRT1	0	0	0	0	0	0
ACTRT2	0	0	0	0	0	0
ACTRT3	20	26	7	273	227	289
ACVR1	755	746	368	818	629	844
ACVR1B	373	339	188	632	545	745
ACVR1C	49	53	32	140	130	149
ACVR2A	318.83	323.5	138.58	895.31	638.09	837.4
ACVR2B	474.56	480.93	237.78	920.65	680.4	1000.76
ACVR2B-AS1	31.11	29.23	16.99	14.48	24	23.37
ACVRL1	1.82	3	1	3	2	4.03
ACY1	89	124	82	128	113	186
ACY3	3	1	3	0	0	0
ACYP1	708	866	402	537	470	593
ACYP2	79.34	77	35	243.05	184	242.94
ADA	116	97	47	140	126	177
ADA2	8.27	6	4.05	7	6.08	12.32
ADAD1	2	0	0	0	0	0
ADAD2	0	0	0	0	0	0
ADAL	186.39	183.22	83	728	580.06	741.05
ADAM10	5359.81	5100.32	2422.7	6362.56	4807.21	6100.7
ADAM11	36	26	23	27	26	51
ADAM12	6175	5279	2944	1369	1137	1472
ADAM15	1065	894	812	282	226	394
ADAM17	2944.01	2621.07	1369.39	2699.5	1974.34	2521.35
ADAM18	0	1	0	0	1	1
ADAM19	1085	1092	556	527	377	567
ADAM1A	0	0	2.84	0	0	0
ADAM2	0	2	0	0	0	0
ADAM20	228.03	217.52	98.15	454.72	309.55	411.34
ADAM20P1	26.96	30.81	13.93	71.69	38.04	60.49
ADAM21	18.87	14	13	25.93	25.56	19.84
ADAM21P1	1.13	1	0	2.07	2.44	1.16
ADAM22	44	29	9	2186	1479	2003
ADAM23	6	3	4	206	167	191
ADAM28	29	25	12	34	32	57
ADAM29	0	1	0	1	1	1
ADAM30	2	1	0	1	1	3
ADAM32	439	493	197	127	111	123
ADAM33	2	1	1	1	0	1
ADAM3A	0	0	0	0	0	0
ADAM3B	0	0	0	0	0	1
ADAM5	1	0	0	3	0	0
ADAM6	2	0	0	2	0	2
ADAM7	4	6	1	1	0	1
ADAM8	2	2	5	4	8	21
ADAM9	55382.7	50379.8	25584	17703	13080	16555.6
ADAMDEC1	2	1	4	1	1	1
ADAMTS1	338	385	184	207	186	210
ADAMTS10	37	31	33	8	7	17
ADAMTS12	1076	1012	531	293	250	375
ADAMTS13	26	15	14	26	24	29
ADAMTS14	62	48	36	13	11	14
ADAMTS15	993	1048	639	250	173	296
ADAMTS16	309	269	143	193	183	263
ADAMTS17	22.23	19.15	12	4	3.07	17.51
ADAMTS18	3	4	3	17	8	12
ADAMTS19	7	1	3	20	17	13
ADAMTS19-AS1	0	0	0	0	0	0
ADAMTS2	403	313	222	57	49	62
ADAMTS20	2	3	0	48	38	52
ADAMTS3	734	746	291	597	439	620
ADAMTS4	2017.55	1889.3	1083.98	539.95	431.14	703.08
ADAMTS5	24	31	16	23	15	13
ADAMTS6	2575	2654	1295	1685	1207	1491
ADAMTS7	0	0	2	1	0	0
ADAMTS7P1	0	0	0	0	0	1
ADAMTS8	3	1	0	3	1	2
ADAMTS9	4	0	0	5	0	0
ADAMTS9-AS1	3	1	0	2	0	1
ADAMTS9-AS2	0	0	2	1	0	2
ADAMTSL1	783	630	327	229	165	226
ADAMTSL2	9.88	5.86	7.05	13.67	13.53	15.57
ADAMTSL3	3	2	1	1	1	2
ADAMTSL4	71	40	29	38	32	38
ADAMTSL4-AS1	14.01	17	8.36	18.82	9.09	21.98
ADAMTSL5	4	8	3	87	53	79
ADAP1	23	19	14	13	9	9
ADAP2	22	12	10	37	37	48
ADAR	15542.1	14292.3	7785.07	8316.68	6586.99	9412.61
ADARB1	140	111	48	237	211	289.22
ADARB2	5	3	0	2	1	7
ADARB2-AS1	0	0	0	0	0	0
ADAT1	669.52	586.63	304.98	1117.87	871.3	1231.63
ADAT2	823.06	829.66	343.12	1820.96	1268.24	1683.06
ADAT3	1	1	3	1	0	1
ADCK1	72	84	53	117.16	107	156
ADCK2	290	207	173	213	195	285
ADCK5	39	31	30	29	12	36
ADCY1	30.07	21.49	15.28	28.21	13.07	39.23
ADCY10	23.83	11.99	14.15	30.22	20	25.58
ADCY10P1	47.99	35	23.39	19.7	23	20.38
ADCY2	3	0	2	0	0	1
ADCY3	343.82	261.56	225.96	339.67	269.81	421.47
ADCY4	1	3	1	0	0	1
ADCY5	9	10	7	14	12	23
ADCY6	579.1	528.85	381.52	350.21	297.31	416.7
ADCY7	15.6	21.23	9.59	32.06	14.85	21.23
ADCY8	31	21	9	5	7	10
ADCY9	496	409	271	263	196	291
ADCYAP1	4	3	0	9	5	5
ADCYAP1R1	4.29	6.58	2	2.39	4	3
ADD1	2566	2271	1235	3573	2750	4138
ADD2	7.55	14.48	2.91	667.21	518.17	711.54
ADD3	12	13	5	1019	729	948
ADD3-AS1	0	1	0	1	0	1
ADGB	3	1	0	0	0	0
ADGRA1	3	4	0	2	0	1
ADGRA1-AS1	0	0	0	0	0	0
ADGRA2	33.87	40.3	32.92	20.94	30.22	43.16
ADGRA3	1736.07	1572.35	819.2	2262.22	1703.01	2418.16
ADGRB1	0	0	0	10	0	7
ADGRB2	138	125	95	28	28	39
ADGRB3	16	8	2	23	28	44
ADGRD1	0	1	0	2	2	3
ADGRD1-AS1	0	0	0	24	28	29
ADGRD2	0	0	0	1	0	0
ADGRE1	0	0	0	0	1	1
ADGRE2	5.83	1.71	1.06	5.34	1.11	4.79
ADGRE3	0	0	0	0	0	0
ADGRE4P	1.49	2.25	1.88	2.8	5.56	8.16
ADGRE5	60.95	54.94	49.94	508.93	450.89	733.9
ADGRF1	6	10	1	4	3	1.99
ADGRF2	53.61	61.53	41.5	49.12	56.19	80.91
ADGRF3	11	14	5	14	14.02	15.01
ADGRF4	6	0	0	2	6	5
ADGRF5	9	4	2	5	1	3
ADGRG1	3	1.96	1	11	12	20
ADGRG2	12	13	11	10	10	9
ADGRG3	3	0	0	1	0	1
ADGRG4	13	9	3	4	2	2
ADGRG5	0	0	0	6	0	0
ADGRG6	1166	1191	549	10020	7460	9261
ADGRG7	3	6	6	1	2	2
ADGRL1	371.82	293.06	231.4	404.38	330	503.84
ADGRL2	8619	7927	4070	5243	3902	4892
ADGRL3	225	212	106	26	27	40
ADGRL3-AS1	0	0	0	0	0	0
ADGRL4	0	6	1	0	0	0
ADGRV1	18	10	4	14	12	25
ADH1A	1	0	0	3	0	0
ADH1B	4.37	0.91	3.02	1.14	0	2.72
ADH1C	2	2	0	0	0	1
ADH4	12	16.04	5	6.19	3.86	11
ADH5	8007	8726	4292	7265	6619	8329
ADH6	12	7	3	5	5	7
ADH7	0	0	0	0	0	0
ADHFE1	129	117	55	34	29	34
ADI1	1636.32	1636.1	842.87	2655.38	2212.68	2888.38
ADIG	0	0	0	0	0	0
ADIPOQ	10.25	3.93	2.62	8.93	5.25	8.97
ADIPOQ-AS1	6	3	1	2.03	4	9.14
ADIPOR1	2514	2191	1280	2004	1513	2198
ADIPOR2	3077	3011	1533	5831	4726	6328
ADIRF	32.04	36.92	32.55	17.35	15.32	21.96
ADK	2012	2032	964	1939.45	1637	2034
ADM	188	196	107	289	230	310
ADM2	90.36	47.18	64.49	20.48	12.15	20.55
ADM5	8.96	9.57	9	25	17	28
ADNP	3131	2992	1408	2556	1996	2512
ADNP-AS1	45	26	14	48	25	43
ADNP2	1448	1406	730	1485	1138	1408
ADO	1248	1287	595	1170	928	1101
ADORA1	2	0	0	1	0	7
ADORA2A	2.4	5.29	6.79	0	0	0
ADORA2A-AS1	12.05	17	8	4	5	7.88
ADORA2B	2063	2315	1103	898	721	936
ADORA3	4	3	1	1	0	6
ADPGK	1276.47	1353.89	720.77	1834.14	1457.23	1951.05
ADPGK-AS1	16	12	9	16	4	25
ADPRH	18	15	16	15	11	32
ADPRHL1	20	19	10	71	51	85
ADPRHL2	793	741	482	471	436	741
ADPRM	424.52	411.58	212.44	321.94	241.89	291.83
ADRA1A	77.45	81.34	38.8	38.31	26.97	75.43
ADRA1B	83	83	29	45	42	58
ADRA1D	14	21	5	2	3	1
ADRA2A	0	0	0	1	0	7
ADRA2B	1	3	1	2	1	0
ADRA2C	0	0	0	7	8	15
ADRB1	47	77	35	78	50	54
ADRB2	106	85	46	206	157	243
ADRB3	3	5	2	0	0	3
ADRM1	521	371	355	643	492	859
ADSL	2575.38	2709.47	1462.43	3075.94	2536.29	3520.05
ADSS	1676	1614	788	3368	2401	2875
ADSSL1	16	21	13	178	132	229
ADTRP	59	62	34	124.94	128.96	140
AEBP1	9	14	13	5	4	7
AEBP2	1280	1108	545	2283	1648	2053
AEN	425	424	210	825	746	937
AFAP1	3417.8	3225.58	1796.77	2391.58	1902.6	2759.42
AFAP1-AS1	126.2	155.42	61.23	135.42	88.4	135.58
AFAP1L1	128.89	94.65	63.14	100	80.61	120.4
AFAP1L2	149	121	88	121	71	116
AFDN	2632	2346	1273	6881	4843	6860
AFDN-DT	5.71	2.84	0	5.15	6.15	5.47
AFF1	1038.34	927	442.44	1238.1	964	1372
AFF1-AS1	14.98	20.92	11.51	36.25	29.8	39.39
AFF2	8	8	7	4	4	3
AFF3	728.7	640.19	350.68	166.1	107.02	192.33
AFF4	9424	8765	4389	7170	5312	6728
AFG1L	298	284	168	736	614	674
AFG3L1P	222	198	126	617	444	627
AFG3L2	2633.1	2281.81	1320.7	3440.87	2663.74	3814.43
AFM	0	1	0	0	0	0
AFMID	174.87	136.27	88.33	402.49	298.52	459.58
AFP	43	38	28	22	10	35
AFTPH	786	771	366	1618	1200	1547
AGA	383	411	214	367	272	407
AGAP1	725.22	658.48	372.9	548.2	415.53	599.97
AGAP1-IT1	4	7	5	6	3	8
AGAP10P	0	0	2.01	6.91	0	0
AGAP11	17.98	20.27	4.54	36.97	24.22	42.83
AGAP12P	1.73	0	0	1.57	16.91	1.35
AGAP2	79.9	57.43	35.92	11.12	14.6	12.3
AGAP2-AS1	88.1	94.57	69.08	21.88	22.4	41.7
AGAP3	321	267	223	261	194	284
AGAP4	12.82	2.52	4.82	12.43	26.06	15.44
AGAP5	0	0	5.23	0	0	0
AGAP6	92.15	72.99	47.2	133.76	94.2	196.72
AGAP7P	8.59	12.87	3.36	10.36	8.67	9.67
AGAP9	0	0	0	6.76	0	0
AGBL1	43	53	26	9	10.99	16
AGBL1-AS1	1	5	1	1	2	2
AGBL2	59	58	27	105	48	105
AGBL3	127	126.05	60	172.16	117.01	132.92
AGBL4	13.56	5.1	3	6	2	5.69
AGBL4-IT1	0	0	0	0	0	0
AGBL5	434.64	360.47	232.31	576.17	514.1	720.99
AGBL5-AS1	0	3	0	0	0	1
AGER	33	34	27	27	20	48
AGFG1	7537	7702	3658	4639	3725	4470
AGFG2	61	66.62	44	74.73	73	127.99
AGGF1	2462	2344	1243	2047	1402	1802
AGK	2161.39	2176.7	1151.02	1950.23	1563.12	2091.21
AGL	887	884	445	2128	1492	1980
AGMAT	104.1	75.45	66.47	129.22	110.73	122.51
AGMO	4	14.7	0	16	12.38	17.01
AGO1	1175.2	1017.81	567.21	3878.66	3062.26	4043.32
AGO2	4336	3753	2098	4108	3181	4425
AGO3	2587.35	2428.2	1364.52	4132	2727.41	3881.02
AGO4	1297.68	1189	659.12	979.17	705.18	990.7
AGPAT1	1323	1079	681	764	704	984
AGPAT2	61	73	64	63	54	87
AGPAT3	1091	1042	603	725	479	758
AGPAT4	1013	995	534	555	471	687
AGPAT4-IT1	32.01	39	25	39	24	32
AGPAT5	5422	5900	2778	4179	3144	3990
AGPS	1396	1298	692	3867	3079	3675
AGR2	4	1	3	0	7	4
AGR3	0	0	0	0	0	0
AGRN	379	309	282	195	169	239
AGRP	0	0	1	2	0	0
AGT	6	4	4	0	0	0
AGTPBP1	2867.36	2815.78	1304	2792.33	2018.03	2595.69
AGTR1	78	100	48	41	36	59
AGTR2	1	0	0	0	0	0
AGTRAP	259	204	211	160	121	185
AGXT	19.76	10.26	7.78	6.25	13.95	20.86
AGXT2	1	0	0	1	0	2
AHCTF1	9298.81	8333.99	4078.99	9062.68	6465.9	8149.4
AHCTF1P1	51.19	46.01	27.01	31.32	44.1	38.6
AHCY	4909	4420	2675	5637	4185.53	6314
AHCYL1	2756	2344	1280	1784	1413	1990
AHCYL2	381.05	371	195	802	542.34	708.04
AHDC1	74	41	36	86	64	92
AHI1	2339	2086	1023	2647	1798	2305
AHNAK	25281	23118	12631	32441	26821	41090
AHNAK2	8846.86	7620.37	4692.72	10786.3	8024.34	12455.9
AHR	16561.5	15978.5	7528.7	6257.73	4432.52	5719.19
AHRR	781	704	464	291	193	295
AHSA1	3055	2580	1522	7077	5015	7397
AHSA2P	860.23	779.41	384.65	1128.1	913.68	1067.24
AHSG	0	1	0	1	0	0
AHSP	0	0	0	0	0	0
AICDA	9.81	6.65	6.44	11.31	2.42	21.29
AIDA	3421.39	2818.96	1517.45	3033.58	2320.87	2730.98
AIF1	0	0	1	0	0	0
AIF1L	4	8	6	129	130	130
AIFM1	4451.72	3842.13	2159.59	3123.14	2499.83	3627.31
AIFM2	381.73	250.02	208	295	211	332
AIFM3	1	1	2	4	3	6
AIG1	773.58	751.67	430.61	867.02	671.46	912.33
AIM2	5	1	0	1	0	4
AIMP1	2868.45	2942.95	1300.11	3875.22	3021.52	3612.97
AIMP2	994.98	1026.38	484.69	1128.6	914.62	1231.33
AIP	309	263	237	211	176	302
AIPL1	21.81	12.45	12.39	21.48	11.71	29.08
AIRE	3	0	3	3	3	2.01
AIRN	16	21	4	15	8	17
AJAP1	15	18	8	7	2	12
AJM1	2	2	4	1	1	1
AJUBA	1691	2000	993	1656	1559	1924
AK1	203.91	167.92	143.91	395.04	258.7	455.82
AK2	9854	9919	4934	8746	7119	9671
AK3	3044.37	3092.66	1540.29	2660.46	1952.02	2489.01
AK4	4101	3863.87	1922.83	3235.71	2650.41	3166.44
AK5	204.1	170.72	91.12	177.14	138.9	190.38
AK6	2962.17	2964.98	1385.25	2802.48	2107.01	2597.87
AK7	65.64	62.54	34.17	176.84	143.63	209.87
AK8	8	14	9	14	11	11
AK9	121	112	44	234	184	237
AKAIN1	1	3	2	1	0	6
AKAP1	568	515	315	770	641	869
AKAP10	1592	1529	790	1852	1393	1946
AKAP11	2156	1956	996	1946	1331	1699
AKAP12	1412.02	1175.03	624.2	19500.7	13620.9	19620.7
AKAP13	4127	3550	1889	3524	2329	3591
AKAP14	0	2	1	2	1	1
AKAP17A	220.5	195.5	123.5	214	166.5	212.5
AKAP17A_1	220.5	195.5	123.5	214	166.5	212.5
AKAP3	27	20	18	49	36	46
AKAP4	0	1	0	0	0	1
AKAP5	242.26	230.75	117.18	423.68	251.58	349.54
AKAP6	44.2	27.12	10.66	83.38	61.32	117.85
AKAP7	119.67	128.71	77.19	447.5	346.19	404.5
AKAP8	723	627	324	729	611	821
AKAP8L	1199	943	593	1136	828	1355
AKAP9	3250.28	2808.14	1488.44	8913.54	5862.27	7775.15
AKIP1	774.62	808.71	430.78	666.6	463.12	624.69
AKIRIN1	2548.02	2427.11	1188	4076.43	3046.58	3680.42
AKIRIN2	756	713	301	711	560	726
AKNA	215.65	185.94	150.73	104.15	93.08	141.56
AKNAD1	14	17	15	49	47	44
AKR1A1	1567	1697	936	786	693	1096
AKR1B1	1418	1699	886	537	547	637
AKR1B10	22.74	39.49	17.41	11.71	5.03	11.55
AKR1B15	205.94	172.93	110.18	248.26	165.48	237.1
AKR1C1	822.4	693.29	365.01	141.73	106.82	155.63
AKR1C2	163.59	217.12	104.81	97.76	65.18	94.42
AKR1C3	518.01	521.6	257.18	46.51	31	39.95
AKR1C4	0	0	0	0	0	0
AKR1C6P	1	1	0	0	0	1
AKR1C8P	0	2	1	0	0	0
AKR1D1	3.89	2.3	2.96	7.12	8.29	11.22
AKR1E2	100	94	45	149	138	165
AKR7A2	348	422.03	241	522.61	432	604
AKR7A2P1	8	11	5	12	10	21
AKR7A3	5	8	4	11	5	8
AKR7L	19	9	7	26	16	10
AKT1	1271.21	1085.27	811.47	1834.87	1453.16	2311.78
AKT1S1	310	199	182	290	197	334
AKT2	1044	880	655	1619	1195.27	1856
AKT3	3744.98	3473.88	1739.34	2877.28	2159.48	2627.12
AKTIP	330.63	414.18	176.5	488.7	396.93	488.55
ALAD	529.5	482.52	259.36	867.19	636.78	913.01
ALAS1	2040	2087	1072	1708	1557	2122
ALAS2	2	1	0	1	4	4
ALB	11	6	4	0	1	1
ALCAM	32741	30970	15241	7777	5828	7019
ALDH16A1	94	74	51	118	82	99
ALDH18A1	5684	5554	2939	2989	2368	3371
ALDH1A1	1	1	0	0	0	1
ALDH1A2	0	1	2	37	21	39
ALDH1A3	1253.71	1299.29	600.07	429.04	388.41	460.88
ALDH1B1	1782.55	1710.82	917.14	1321.69	1090.97	1470.01
ALDH1L1	0	0	0	0	0	2
ALDH1L1-AS1	0	0	0	0	0	0
ALDH1L1-AS2	0	1	0	2	0	2
ALDH1L2	3205.71	2581.01	1356.98	859.51	599.81	839.57
ALDH2	519.23	451.98	299.93	323.29	196.8	347.61
ALDH3A1	5.92	8.4	8.52	6.97	1	4.05
ALDH3A2	2782.89	2883	1436	4457	3415	4477
ALDH3B1	190	141.19	134.75	160.97	123.3	174.67
ALDH3B2	1	0	0	1	0	1
ALDH4A1	77	74	69	91	77	125
ALDH5A1	34.32	23.85	27.9	242.92	212.46	280.02
ALDH6A1	763.95	818.06	423.58	646.39	444.11	883.62
ALDH7A1	3226	2778	1688	1839	1324	1998
ALDH8A1	13	14	4.06	2.01	1	2.02
ALDH9A1	2266	2343	1232	2096	1839	2405
ALDOA	5332.3	4268.47	4166.81	2632.68	2437.64	3801.64
ALDOB	0	5	0	1	1	2
ALDOC	757	716	446	70	58	112
ALG1	646.16	591.48	317.41	550.23	423.68	699.08
ALG10	727.84	742.75	353.54	3925.77	3211.38	3701.88
ALG10B	462.47	490.23	225.16	2486.87	1993.75	2296.74
ALG11	1333.86	1334.05	692.26	1294.38	1037.09	1317.3
ALG12	187	178	110	138	90	141
ALG13	979	979	457	1272	961	1175
ALG14	454.15	511.09	225.92	671.29	517.99	729.36
ALG1L	85.44	69.18	31.08	271.01	157.2	224
ALG1L2	1	0	0	0	0	1
ALG1L9P	19.03	21.37	10.23	29.55	16.31	29.71
ALG2	1038	1143	537	1419	1188	1408
ALG3	679	534	341	617	449	634
ALG5	1809	1828	880	1328	1077	1264
ALG6	815	907	436	1376	1096	1230
ALG8	1575	1770	814	2198	1770	2109
ALG9	886.81	946.29	478.84	1090.49	870.72	1100.24
ALK	17	15	6	15	7	11
ALKAL1	0	0	0	0	0	0
ALKAL2	148	115	70	23	21	23
ALKBH1	440	387	200	1110	846	1077
ALKBH2	582	477	394	358	247	402
ALKBH3	502	465	242	648	571	745
ALKBH3-AS1	3	6	0	13	11	15
ALKBH4	132.46	109.29	69.45	212.78	144.29	221.99
ALKBH5	2716	2368	1616	2429	1952	2843
ALKBH6	155	157	76	297	199	354
ALKBH7	39	45	32	11	22	9
ALKBH8	435	392	187	1222	950	1096
ALLC	0	2	1	2	2	2
ALMS1	2495	2267	1117	2919.98	1922	2630
ALMS1-IT1	42	42	12	83	49	63
ALMS1P1	3	1	6	6.02	1	1
ALOX12	57	51	29	35	27	41
ALOX12-AS1	36	32	15	27	20	17
ALOX12B	1	1	0	0	1	0
ALOX12P2	2	1	4	1	0	3
ALOX15	0	2	0	0	1.25	1
ALOX15B	0	2	1	3	0	3
ALOX15P1	0	0	0	0	0	0
ALOX5	2	0	0	0	0	4
ALOX5AP	7	8	5	8	5	10
ALOXE3	3	1	0	0	2	0
ALPG	0	0	0	0	0	0
ALPI	3	4	1	0	1	2
ALPK1	337	305.35	166	199.31	196	213.02
ALPK2	5206	4783	2492	1760	1299	1969
ALPK3	15	13	4	3	3	9
ALPL	2	3	2	1	0	2
ALPP	0	2	0	0	0	0
ALS2	1598	1456	831	2852	2077.15	2719
ALS2CL	2	8	3	13	20	36
ALX1	235	237	117	120	91	126
ALX3	43	41	26	36	20	42
ALX4	6	7	2	4	5	1
ALYREF	725	630	506	1249	971	1311
AMACR	481.99	516.45	160.75	398.41	423.59	556.74
AMBN	0	0	0	0	0	0
AMBP	0	0	0	0	0	0
AMBRA1	677.61	640.57	361.91	551.55	422.07	661.82
AMD1	6584	7119	3199	9223	7466	8569
AMDHD1	14	16	17	22	25	20
AMDHD2	74.81	49.72	78.68	27.66	36.25	42.73
AMELX	13	19	13	9	7	3
AMELY	0	0	0	0	0	0
AMER1	463	372	227	339	248	368
AMER2	25.95	25.59	16.12	18.36	11.48	26.24
AMER3	0.82	2	0	0	1	1
AMFR	2139	2267	1328	1553	1308	1766
AMH	0	0	0	2	2	4
AMHR2	0	0	0	0	0	0
AMIGO1	139	155	70	89	87	121
AMIGO2	762	844	386	2587	2210	2526
AMIGO3	0	0	0	0	0	0
AMMECR1	3766	3726	1749	2415	1807	2193
AMMECR1L	1168.91	1011.04	522.59	2340.28	1868.3	2524.85
AMN	1.17	1.19	1.16	7.09	7.07	8.22
AMN1	372.7	331.05	182.06	788.12	557.9	852.97
AMOT	405	363	202	458	365	475
AMOTL1	2654	2259	1312	2329	1778	2413
AMOTL2	2633	2506	1487	2566	2369	3131
AMPD1	2	1	0	1	0	0
AMPD2	628	577	404	482	338	552
AMPD3	6	0	4	76	50	81
AMPH	3	2	0	8	8	8
AMT	64	77	27	38.07	29	42
AMTN	0	0	0	0	0	0
AMY1A	0	0	0	0	0	0
AMY1B	2.23	2.05	0	0	0	0
AMY1C	0	0	0	1.13	0	0
AMY2A	1.14	0	0	0	0	1.26
AMY2B	144.63	145.95	69	279.87	205	259.74
AMZ1	21	21	9	11	19	20
AMZ2	1490.82	1408.96	753.82	1642.72	1311.88	1648.46
AMZ2P1	198.18	201.04	89.18	174.28	115.12	141.54
ANAPC1	2473.01	2414.65	1252.91	7756.31	5981.64	7764.44
ANAPC10	520	535.01	258	723	564	683
ANAPC11	200	205	161	148	146	189
ANAPC13	1532	1606.89	713.28	3900.65	3384.07	3846.31
ANAPC15	591.46	424.57	248.29	512.3	396.91	619.21
ANAPC16	2516.26	2544.1	1360.09	1846.66	1557.49	1989.42
ANAPC1P1	0	0	4.55	17.01	6.95	12.59
ANAPC2	65	62	45	95	79	134
ANAPC4	1125	1289	602	2969	2307	2840
ANAPC5	3303	3269	1787	3569.01	2930	4066
ANAPC7	2134.21	2074	996.77	3252.89	2497.65	3386.95
ANG	141.66	109.77	79.66	19.83	24.37	40.11
ANGEL1	215.87	210.76	106.08	578.29	446	580.84
ANGEL2	1563.24	1497.63	720.04	1611.63	1219.57	1550.7
ANGPT1	192.62	178.98	81.73	1009.09	765.51	996.39
ANGPT2	163.02	150.49	78.44	151.3	72.76	103.75
ANGPT4	6	2.17	0	2.1	4.66	13.6
ANGPTL1	179	172	66	46	27	46
ANGPTL2	22	19	9	20	16	33
ANGPTL3	34	44	7	31	25	34
ANGPTL4	210	134	131	81	73	127
ANGPTL5	6	8	1	6	3	9
ANGPTL6	4.38	3.24	1.14	6.58	3.38	1.18
ANGPTL7	11	10	1	24	9	19
ANGPTL8	1	0	0	1	0	1
ANHX	1	0	0	0	0	0
ANK1	1688	1420	955	560	377	632
ANK2	1566	1405	768	1810	1248	1976
ANK3	48	37	33	120	92	107
ANK3-DT	0	1	0	1	0	0
ANKAR	75	73	27	222.12	201	195
ANKDD1A	22.56	21.21	13.72	39.75	17.89	32.1
ANKDD1B	4	0	5	4	5	8
ANKEF1	452	434	213	393	255	385
ANKFN1	10	9	11	18	6	16
ANKFY1	3806	3462	2003	1969	1625	2192
ANKH	1255.9	1185.89	698.97	1130.87	838.88	1153.71
ANKHD1	3988.56	3550.86	1644.08	4424.54	3084.05	4174.32
ANKHD1-EIF4EBP3	902.63	483.81	343.1	619.49	283.75	570.64
ANKIB1	4094.68	3973	1856	6321	4914	6332
ANKK1	3	5	2	2	4	2
ANKLE1	97.24	86.38	44.3	101.51	63.02	105.06
ANKLE2	1281	1175	697	2212	1831	2524
ANKMY1	83.07	69	63.62	82.26	59.01	87.03
ANKMY2	1335	1261	638	1254	975	1179
ANKRA2	275	274	159	257	207	257
ANKRD1	8	0	3	385	262	371
ANKRD10	10120.7	10595.6	5033.53	6850.54	4682.64	5742.02
ANKRD11	1324.14	943.12	648	1263.1	787.32	1286.14
ANKRD12	2706.18	2388.84	1245.52	3393.86	2397.18	3071.06
ANKRD13A	1251	1121	557	1498	1215	1644
ANKRD13B	70.53	59.75	29.69	52.61	46.81	50.06
ANKRD13C	2437.87	2302.57	1161.32	3008	2227.46	2738.94
ANKRD13D	118	70	95	97	50	110
ANKRD16	109.78	100.23	57.96	49.6	45.22	68.44
ANKRD17	6284.33	5223.57	2731.77	4461.46	3038.21	4443.59
ANKRD18A	329.84	314.43	156.72	1095.4	687.47	1110.96
ANKRD18B	3.07	0.79	0	176.22	108.46	167.81
ANKRD18CP	7	9.13	5.01	11.18	8.11	10.16
ANKRD18DP	1	2	0	154	113	168
ANKRD19P	7.01	4	2	253.43	182.18	263.14
ANKRD2	0	0	0	0	0	0
ANKRD20A1	7.9	1.18	1.32	24.22	24.43	46.05
ANKRD20A11P	0	1	0	0	1	1
ANKRD20A12P	28.87	29.11	14.67	164.39	106.63	131.81
ANKRD20A19P	5	5	3	1.03	4	3
ANKRD20A2	36.19	47.26	10.21	311.9	188.59	282.13
ANKRD20A21P	5.73	5.56	2.03	78.45	38.21	70.6
ANKRD20A3	9.71	7.21	4.29	16.36	15.8	16.88
ANKRD20A4	1.47	1.06	1.18	13.1	9.75	12.64
ANKRD20A4-ANKRD20A20P	2.99	4.32	0	114.44	70.1	97.55
ANKRD20A5P	6	7	3	235.96	169.98	223.82
ANKRD20A8P	1.01	1.97	0	25.69	15.35	14.61
ANKRD20A9P	9.45	1	0	41.33	35.59	46.27
ANKRD22	0	2.42	1	8.86	7.84	8.1
ANKRD23	10	14	5	29	27	45
ANKRD24	1	0	2	3	7	10
ANKRD26	2153.46	1882.39	914.08	2249.79	1402.52	1966.41
ANKRD26P1	9	8	4	10	5	5
ANKRD26P3	0	1	0	0	0	2
ANKRD27	1497	1404	732	2948	2311	2943
ANKRD28	8452	8563	4153	4963	3732	4777
ANKRD29	166.88	183.54	100.76	134.22	70.95	104.26
ANKRD30A	12.19	13.02	4.85	13.26	1.03	5.01
ANKRD30B	32	23.91	7.52	13.97	13.45	17.89
ANKRD30BL	6.2	12.34	4.08	3.45	3.08	6.7
ANKRD30BP2	112.68	95.9	44.11	48.14	36.09	41.06
ANKRD30BP3	2	2	0	0	0	0
ANKRD31	19	17	19	35	23	34
ANKRD33	0	1	0	0	0	0
ANKRD33B	566	479	281	1083	814	1182
ANKRD34A	32	33	15	29	36	38
ANKRD34B	3	9	3	6	6	9
ANKRD34C	1	2	1	0	0	2
ANKRD34C-AS1	0	0	0	0	0	0
ANKRD35	3	3	1	5	0	0
ANKRD36	2709.92	2487.39	1185.05	4820.14	2999.74	4243.7
ANKRD36B	1605.66	1582.73	802.11	2528.74	1690.15	2193.71
ANKRD36BP1	0	0	0	0	0	0
ANKRD36BP2	345.63	348.16	150.3	102.99	65.01	101.97
ANKRD36C	1609.41	1535.97	746.12	2852.03	1792.9	2603.54
ANKRD37	53.7	47.86	23.7	24.74	22.9	24.52
ANKRD39	24	16	9	45	27	44
ANKRD40	1246.88	1093.38	592.89	2236.87	1661.85	2246.02
ANKRD40CL	2.29	2	0	0	2.45	5.62
ANKRD42	152.21	143.09	76.11	536.44	412.06	557.49
ANKRD44	313	277	139	387	271	410.95
ANKRD44-IT1	2	0	1	2	2	2
ANKRD45	23.01	13	12.09	21	21	29.01
ANKRD46	473	565	246	551	542	589
ANKRD49	443	471	223	637	460	562
ANKRD50	2883	2641	1219	2477	1886	2409
ANKRD52	631	650	362	884	659	1054
ANKRD53	2.73	1.44	2.68	5.5	4.21	2.79
ANKRD54	396.26	340.28	238.52	301.18	248.44	385.95
ANKRD55	13.27	10	2	13	3.02	8.02
ANKRD6	19.78	37.47	11.49	277.38	179.15	214.65
ANKRD60	22.25	13.01	8.69	29.22	13.46	30.37
ANKRD61	22	28	16	51	45	46
ANKRD62	18	10.79	14.4	372.19	253.92	359.55
ANKRD62P1-PARP4P3	0	0	0	11	5.06	10.08
ANKRD63	3	1	0	6	4	2
ANKRD65	13.4	14.54	8.44	27.6	11.11	17.79
ANKRD66	1	5	7	3	0	8
ANKRD7	10	9	5	42	24	37
ANKRD9	336.57	340.08	225.46	308.47	246.61	379.48
ANKS1A	476	392	228	330	266	352
ANKS1B	518.1	522.27	234.63	251.85	133.91	237.31
ANKS3	105	83	68	88	51	105
ANKS4B	22.1	24.22	11.44	20.39	17.63	41.02
ANKS6	509	446	254	768	621	847
ANKUB1	3	5	1	1	1	6
ANKZF1	567	536	256	464	338	549
ANLN	17087	15935	7988	21381	15904	19658
ANO1	12	2	6	8	10	12
ANO10	1074	1063	589	618	476	613
ANO2	6	6	7	4	9	13
ANO3	4	4	1	87.57	60.38	73.49
ANO3-AS1	0	1	0	0	2	0
ANO4	18	11	4	39	31	25
ANO5	0	1	0	1	1	2
ANO6	4716.01	4430	2169.07	5883.08	4405.04	5884
ANO7	14	5	5	7	22	18
ANO7L1	42.1	30.68	34.15	11.89	19.13	29.25
ANO8	77	67	53	22	43	58
ANO9	6.99	4.01	4.44	4.5	3.01	7.97
ANOS1	244	265	106	213	159	187
ANP32A	2725	2339.99	1311.96	5302	4202.99	5819.48
ANP32A-IT1	42.06	37.18	17.88	78.1	35.11	69.4
ANP32AP1	0	1.01	2.04	0	1.01	1.52
ANP32B	1417	1026	565	1502	1273	1725
ANP32C	0	0	0	0	0	0
ANP32D	2	0	0	0	1	0
ANP32E	6460	5728	2788	6550	5238	6347
ANPEP	7914	5505	4242	2025	1494	2555
ANTXR1	1802	1522	778	1879	1399	1784
ANTXR2	3642	3434	1718	3837	3054.87	3895
ANTXRL	0	1	0	1	0	3
ANTXRLP1	0	0	1	0	0	0
ANXA1	27780	30740	14398	16111	13926	17141
ANXA10	3	5	1	3	4	7
ANXA11	5182.81	4469.76	2620.01	2124.01	1702.64	2513.97
ANXA13	1	2	0	1	3	0
ANXA2	59275	62476.1	30954.6	43591.9	36860.4	54214
ANXA2P1	4.01	0	2.41	0	1	5.01
ANXA2P2	0	0	0	0	1.62	0
ANXA2P3	0	0	0	0	2	1
ANXA2R	161	155	87	54	47	62
ANXA3	9	17	5	9	10	17
ANXA4	1498	1261	697	1306	1106	1421
ANXA5	40051	36358	18336	17124	12694	16619
ANXA6	5058	4792	2964	2286	1930	3114
ANXA7	5092	5478	2612	3309.39	2796	3802
ANXA8	9	2	4	17.83	25	12.88
ANXA8L1	0	1	0	7.17	0	7.12
ANXA9	24	29	15	78	47	104
AOAH	66.01	90.01	34	23	14.05	25
AOAH-IT1	0	0	0	1	0	0
AOC1	0	0	0	1	0	0
AOC2	12	14	1	20	7	20
AOC3	4	12	3	7	3	14
AOC4P	1	0	1	0	0	1.77
AOPEP	1718.04	1687.86	847.44	979.1	752.29	987.52
AOX1	77	73	42	195	163	209
AOX3P-AOX2P	1	0	1	1	0	0
AP1AR	1417	1442	734	2009	1487	1866
AP1B1	1090	810	633	685	487	777
AP1B1P1	0	0	0	0	0	0
AP1G1	2503	2395	1165	5672	4307	5474
AP1G2	73.69	56.86	60.63	154.61	110.3	188.08
AP1M1	664.04	624.12	396.15	622.24	529.72	895.6
AP1M2	52	66	37	185	232	304
AP1S1	1859	1698	1088	2573	2081	3246
AP1S2	1971.31	2105.67	923.05	2530.06	1899.24	2435.87
AP1S3	203.87	150.42	71.43	490.88	347.56	566.39
AP2A1	872.54	790.19	501.99	477.19	371.48	559.08
AP2A2	654	533	357	546	349	517
AP2B1	6616	5977	2933	5629	4783	6430
AP2M1	4404	3926	2770	5694	4892	7581
AP2S1	1536	1597	883	1259	1217	1547
AP3B1	7320	6506	3286	5738	4177	5510
AP3B2	29.95	26.08	9	28.46	17.35	33.69
AP3D1	1982	1452	1034	1966	1238	2093
AP3M1	2636.2	2386.73	1148.7	2938.2	2381.49	2770.25
AP3M2	1187	1206	595	1084	881	1097
AP3S1	3098	3197	1538	3976	3148.23	3700
AP3S2	1195.03	1192.07	585.01	1468.6	1251.39	1776.7
AP4B1	542.26	588.87	303.89	686.45	617.36	781.2
AP4B1-AS1	36.62	48.54	36.81	80.3	40.73	78.5
AP4E1	912.22	942.73	463.14	1959.6	1508.79	1904.01
AP4M1	471.31	476.67	318.8	363.83	289.61	482.63
AP4S1	237.16	246.39	101.85	373.82	312.2	347.29
AP5B1	365.99	351.18	220.2	413.03	345.08	488.6
AP5M1	1431	1381	675	1912	1520	1854
AP5S1	247.95	236.47	162.85	185.1	172.01	216.2
AP5Z1	283.32	224.78	184.09	221.68	155.12	230.42
APAF1	1099.98	1000.36	538.15	1767.9	1276.9	1731.23
APBA1	6	9	4	4	8	5
APBA2	46	20	15	241	155	295
APBA3	27	22	24	24	17	21
APBB1	411	353	308	187	138	240
APBB1IP	13	1	5	0	1	1
APBB2	1027.9	983.21	456.69	4312.69	3116.49	4344.13
APBB3	133	122	81	77	78	98
APC	3566	3529	1639	2527	1772	2364
APC2	14	8	4	11	9	17
APCDD1	115.89	121.94	60.16	21.89	7.98	37.3
APCDD1L	9	6	7	11	9	16
APCDD1L-DT	0	2	1	0	1	3
APCS	0	1	0	1	0	0
APEH	1658	1558	1072	1144	915	1697
APELA	2	3	1	2	0	2
APEX1	2879	2005	1289	1294	1086	1754
APEX2	920	800	563	790.01	684	975
APH1A	3571.61	3673.75	2098.68	1783.47	1682.56	2361.72
APH1B	529	586	312	749	575	823
API5	3101	2900	1430	4537	3557	4324
APIP	1674.97	1633.96	894.94	1861	1334.99	1729.98
APLF	316	324	134	269	175	241
APLN	772	720	446	200	218	253
APLNR	5	2	0	2	2	7
APLP1	509	399	288	234	170	294
APLP2	21145	16382	9476	19469	14423	20911
APMAP	4624	4467	2549	2669	2111	3101
APOA1	0	1	0	1	0	3
APOA1-AS	0	0	0	6	0	6
APOA2	0	0	0	0	0	0
APOA4	0	1	0	0	0	0
APOA5	2	2	0	1	0	0
APOB	4	9	1	3	4	2
APOBEC1	0	0	0	2	0	0
APOBEC2	1	3	3	12	8	12
APOBEC3A	50.36	17.24	20.83	51.44	19.06	49.46
APOBEC3B	815.24	631.7	386.31	162.28	160.39	217.42
APOBEC3B-AS1	6.5	1.11	1.05	3.22	2.09	1.08
APOBEC3C	2.55	5.81	2	344.07	305.02	421.98
APOBEC3D	46.09	55.28	33.71	160.69	125.24	178.09
APOBEC3F	62.51	35.39	34.42	74.62	56.68	58.75
APOBEC3G	29.96	37.43	22.67	6.93	8.48	11.8
APOBEC3H	0	0	0	0	0	0
APOBEC4	13	19	7	17	5	13
APOBR	1	1	4	0	2	2
APOC1	19	24	7	117	121	179
APOC1P1	2.02	1	0	0	4	4.37
APOC2	0.15	0	1	0	0	2
APOC3	0	2	0	0	0	1
APOC4	0	0	0	0	0	1
APOC4-APOC2	2.85	0	0	0	4	0
APOD	1	0	1	0	0	3
APOE	25	13	18	39	33	61
APOF	6	12	3	5	4	6
APOH	0	0	0	0	0	0
APOL1	279.76	227.28	152.57	140.87	125.03	147.96
APOL2	1549.06	1330.02	851.57	804.65	681.54	1066.54
APOL3	197	209	106	50	38	57
APOL4	161.05	136.87	69.17	218.53	128.52	203.32
APOL5	2	5	2	0	0	2
APOL6	10431.6	10186.9	5418.76	2934.15	2355.93	2928.58
APOLD1	1700.69	1805.25	825.48	595.38	482.91	645.95
APOM	24.27	40.94	18.94	25.26	14.73	30.01
APOO	717	692	299	755	545	702
APOOL	691.02	723.2	325.91	1190.01	851.89	959.55
APOOP5	2	3	0	1	0	0
APP	29126	24251	14112	14756	11546	16738
APPBP2	2049.14	2112.73	933.4	2406.92	1761.06	2258.5
APPL1	3365.26	3276.49	1604.32	5154.43	3730.42	4635.62
APPL2	557.53	532.39	252.11	959.46	686.89	925.86
APRT	273	280	237	429	429	656
APTR	198.54	214.88	92.34	513.44	406.15	524.2
APTX	1410	1442	747	1248	1026	1456
AQP1	14	7	2	7	6	6
AQP10	0	1	2	2	0	1
AQP11	54	32	13	66	42	74
AQP12A	0	0	0	0	0	0
AQP12B	0	1	0	1	0	0
AQP2	5	3	1	3	0	0
AQP3	20	21	6	10	9	14
AQP4	4	2	3	3	0	0
AQP4-AS1	3.74	2.08	8.18	3.22	0	10.62
AQP5	1	0	0	0	0	0
AQP6	19.02	14.48	16.83	35.06	15.03	54.98
AQP7	15	8.84	6	8.01	2	3
AQP7P1	8.44	15.68	5.35	7.42	8.4	9.91
AQP7P3	2.18	0	0	0	0	1
AQP8	1	0	0	0	0	0
AQP9	1	0	1	0	2	0
AQR	2298	2161.02	1073	4511.62	3428.01	4362.83
AR	3020	2846	1469	671	486	693
ARAF	337	313	207	205	224	298
ARAP1	376	284	199	282	195	339
ARAP1-AS2	16	8	6	10	4	15
ARAP2	31	25	3	505.01	352	476
ARAP3	6	5	4	135	122	151
ARC	1	0	2	0	0	0
ARCN1	7040.4	6202.94	3242.01	8475	6562.11	8574.34
AREG	14	17	6	7	10	12
AREL1	1496	1418	735	2507	2065	2881
ARF1	4920	4180	2780	2669	2185	2999
ARF3	4633.24	4282.35	2155.47	4728.74	3826.33	5122.05
ARF4	9892	10340	4875	8655	7162	9019
ARF4-AS1	14	10	14	14	15	19
ARF5	984.47	855.49	567	562	404.58	693.16
ARF6	6579	5786	3067	3500	2770	3388
ARFGAP1	478	434	351	325	333	469
ARFGAP2	697	746	501	1117.99	958	1431
ARFGAP3	2426	2337	1206	1673	1172	1442
ARFGEF1	5782.26	5266.76	2623	7504.84	5573.76	7073.32
ARFGEF2	4660	4709	2508	5391	4188	5431
ARFGEF3	1087.98	1032.15	587.7	1759.13	1259.17	1654.62
ARFIP1	1502	1630	716	1482	1215	1427
ARFIP2	545.83	489.03	304.56	409.54	357.34	558.25
ARFRP1	285	288	175	242	187	296
ARG1	6	4	3	7	2	6
ARG2	132.94	144.8	59.33	277.44	241.57	262.33
ARGFX	26.74	38.34	23.49	37.35	15.82	38.12
ARGFXP2	9	5	4	13	2	14
ARGLU1	7337	7716	3505	4620	3734	4701
ARHGAP1	647.85	505.65	328.17	506.93	371.1	626.56
ARHGAP10	801	725	374	948	732	957
ARHGAP11A	3278.46	2946.39	1616.59	9180.11	6757.1	8490.21
ARHGAP11A-SCG5	7.88	0	2.61	0	9.63	15.24
ARHGAP11B	370.28	275.54	161.42	927.15	605.17	943.5
ARHGAP12	4600	4240	2113	2946	2197	2710
ARHGAP15	1	4	2	1	0	1
ARHGAP17	430	432	213	254	215	294
ARHGAP18	3146	2871	1537	3543	2750	3384
ARHGAP19	1351.81	1498.64	703.24	1635.54	1312.22	1793
ARHGAP19-SLIT1	126.19	16.36	27.76	36.46	26.78	0
ARHGAP20	6	8	1	2	1	5
ARHGAP21	10297	8997	4692	4560	3256	4563
ARHGAP22	17.26	13.3	6.21	80.45	66.66	89.23
ARHGAP22-IT1	0	0	2	2	2	5
ARHGAP23	167	129	95	202	144	227
ARHGAP24	416.33	379.25	188.36	437.98	324.22	473.04
ARHGAP25	0	1	0	1	2	5
ARHGAP26	315.42	280.44	155.69	755.88	486.73	787.27
ARHGAP26-AS1	2	0	0	0	0	0
ARHGAP26-IT1	0	0	0	2	0	1
ARHGAP27	2	2	0	75	41	82
ARHGAP27P1	7	5	4.12	24.23	10.24	22.11
ARHGAP27P1-BPTFP1-KPNA2P3	72.8	36.36	30	189.19	118.92	185.98
ARHGAP27P2	0	0	2	1	0	2
ARHGAP28	4	0	2	33	48	51
ARHGAP29	3517	3304	1559	1458	1108	1330
ARHGAP29-AS1	13	4	2	10	6	3
ARHGAP30	27	29	6	18	20	14
ARHGAP31	257	171	116	356	301	402
ARHGAP31-AS1	5	0	2	10	6	9
ARHGAP32	957	846	443	820	582	808
ARHGAP33	66	48	39	115	76	109
ARHGAP35	3385	2886	1600	2640	2039	2838
ARHGAP36	2	4	2	1	2	0
ARHGAP39	232	210	120	137	100	136
ARHGAP4	20	10	11	87	62	92
ARHGAP40	1	0	1	0	0	0
ARHGAP42	3286.95	3131.9	1500.99	647.88	457	536
ARHGAP44	443	443	222	115	82	142
ARHGAP45	239.68	177.75	150.55	388.69	286.21	405.61
ARHGAP5	2906.55	2849.76	1355.49	3554.23	2475.49	3067.57
ARHGAP5-AS1	4.45	0.24	3.51	15.77	16.51	16.43
ARHGAP6	215	149	87	13	16	24
ARHGAP8	0	0	0	2	0	3
ARHGAP9	7	3	2	1	4	9
ARHGDIA	463	247	246	261	206	320
ARHGDIB	205	189	87	140	74	137
ARHGDIG	2	0	1	3	0	0
ARHGEF1	107	96	99	150	116	202
ARHGEF10	2499	2048	1251	1422	1080	1450
ARHGEF10L	5	3	1	7	1	9
ARHGEF11	824	606	422	859	726	1024
ARHGEF12	10510	9884	5025	13937	10692	13619
ARHGEF15	0	2	1	0	0	1
ARHGEF16	11	12	2	37	20	40
ARHGEF17	152	126	71	242	193	304
ARHGEF18	426	387	221	518	418	652
ARHGEF19	93	97	55	59	57	90
ARHGEF2	6677	5609	3331	2078	1694	2412
ARHGEF25	722	627	414	263	174	297
ARHGEF26	89	73	51	654	450	639
ARHGEF26-AS1	671.47	561.56	300.24	869.66	449.19	685.08
ARHGEF28	1608	1522	799	1535	1023	1481
ARHGEF3	673	603	296	442	360	498
ARHGEF3-AS1	0	3	0	0	1	0
ARHGEF33	52	59	19	45	27	35
ARHGEF34P	0	0	0	10.66	9.27	0
ARHGEF35	8.45	7.61	1.86	113.89	118.31	155.61
ARHGEF37	70	84	37	24	21	37
ARHGEF38	19	21	4	18	13	23
ARHGEF38-IT1	0	0	0	0	0	0
ARHGEF39	502.51	479.31	248.06	607.63	496.42	685.21
ARHGEF4	10.12	15.4	8.82	24.52	27.15	29.97
ARHGEF40	411.36	353.48	276.11	259.73	188.83	358.57
ARHGEF5	10.55	7.39	8.14	128.72	91.65	173.39
ARHGEF6	94.01	104	47	481.81	308.78	460.01
ARHGEF7	1172	1129	584	891	652	907
ARHGEF7-AS1	0	0	0	0	0	0
ARHGEF7-AS2	0	1	0	1	0	0
ARHGEF9	1144	1078	515	956	685	1020
ARHGEF9-IT1	1	0	0	2	2	0
ARID1A	1824	1326	781	1055	813	1199
ARID1B	1750	1539	828	1263	924	1326
ARID2	2108	1893	951	5874	4049	5358
ARID3A	230.59	228.77	141.64	235.74	191.77	265.23
ARID3B	67	51	30	131	125	160
ARID3C	37	19	8	13	8	24
ARID4A	1005	868	423	953	681	883
ARID4B	3264.95	2742.49	1314.62	2925.18	1876.3	2496
ARID5A	55	42	33	25	18	24
ARID5B	4354	3938	1922	783	563	827
ARIH1	2876.59	2686.09	1320.11	2764.9	2094.09	2712.17
ARIH2	4646.52	4573.78	2539.44	4949.89	3813.5	5247.45
ARIH2OS	33.87	30.38	28.16	26.99	20.94	30.47
ARL1	3043	2924	1571	2891	2364	2867
ARL10	960.58	1046.97	501.7	381.44	310.32	412.29
ARL11	7.09	3.94	3.99	7.9	6.89	3.15
ARL13A	1	0	2	4	7	5
ARL13B	551	473	239	1182	906	1120
ARL14	2	0	0	395	281	356
ARL14EP	705	700	326	1047	862	1034
ARL14EPL	0	2	0	9	2	3
ARL15	182	190	115	195	145	186
ARL16	236.05	279.93	133.09	550.56	437.81	614.18
ARL17A	466.57	345.45	194.19	1865	1281.56	1834.42
ARL17B	21.97	50.55	35.01	110.76	84.3	89.54
ARL2	881.01	796.21	464.74	632.23	491.59	770.83
ARL2-SNX15	148.14	104.82	129.02	164.73	93.72	142.65
ARL2BP	1489	1619	749	1766	1479	1784
ARL3	1414	1274	644	842	653	892
ARL4A	2029.53	2120.39	939.19	1796.54	1326.82	1603.15
ARL4C	1193	1093	540	1805	1441	1713
ARL4D	53	87	52	58	59	79
ARL5A	2132	2155	974	6528	5059	5725
ARL5B	4196	4325	2141	2374	1963	2247
ARL5C	0	0	0	0	0	0
ARL6	449	494	226	743	657	765
ARL6IP1	11971	12623	6171	12150	11011	12908
ARL6IP4	1004	706	626	854	558	992
ARL6IP5	4458	4135	2154	3015	2257	2949
ARL6IP6	721	800	344	2092	1932	2239
ARL8A	614.81	472.56	335.95	206.84	136.63	199.72
ARL8B	5263	5323	2615	2887	2199	2759
ARL9	89	65	35	34	15	34
ARLNC1	18	16	5	13	15	37
ARMC1	3719	3728	1755	5207	4288	5139
ARMC10	2332.61	2463.92	1158.29	2651.74	1953.79	2461.9
ARMC12	0	0	1	2	5	6.98
ARMC2	87	72	50	105	56	90
ARMC2-AS1	0	1	2	0	0	0
ARMC3	32	31	8	23	15	16
ARMC4	0	0	0	214.98	144.98	211.98
ARMC4P1	1	4.44	0	1.02	1.02	2.02
ARMC5	59.82	37.5	38.47	75.43	45.58	91.16
ARMC6	329	270	268	248	221	321
ARMC7	47	54	33	101	101	136
ARMC8	905.53	948.99	457.25	2462.67	2047.74	2499.7
ARMC9	824.78	665.79	446.29	665.51	522.4	730.99
ARMCX1	809	738	442	660	600	658
ARMCX2	530	520	274	110	98	129
ARMCX3	1275	1332	618	1532	1134	1544
ARMCX4	18.01	10.01	9	12	14.01	19.03
ARMCX5	414.64	381.61	205.83	756.01	599.35	807.04
ARMCX5-GPRASP2	225.1	236.49	163.41	393.56	257.74	495.92
ARMCX6	590	586	287	882	708	1011
ARMH1	18	17.83	15	9	1	4
ARMH2	1	0	1	1	0	2
ARMH3	642.41	618.19	304	629.06	500.2	660.85
ARMH4	19	28.21	18.95	20.05	37	45.86
ARMS2	0	0	0	0	1	1
ARMT1	1162	1294	634	2555	1986	2324
ARNT	2790	2423	1328	1421	1122	1531
ARNT2	6	7	2	9	12	13
ARNTL	612	564	317	490	392	541
ARNTL2	3773.69	3858.08	1881.54	10486.5	8352.9	9960.66
ARNTL2-AS1	3	0	5	6	5	11
ARPC1A	3139	3016	1909	4951	4188	5560
ARPC1B	2466.74	2252.24	1274.62	2997.59	2320.96	2871.73
ARPC2	5748.02	5055	2640	5528	4498	6355.17
ARPC3	9723	9752	4765	9791	7471	9938
ARPC4	5109.57	5773.26	2980.52	3332.27	3216.82	4145.98
ARPC4-TTLL3	31.39	37.03	36.65	25.49	25.05	5.76
ARPC5	10604	11332.6	5552.71	5872.48	4798.64	5822.21
ARPC5L	1102.75	1022.03	651.24	1728.01	1397.2	1887.31
ARPIN	788.03	628.92	365.84	372.8	293.35	368.03
ARPIN-AP3S2	25.22	24.16	26.03	9.77	9.17	10.78
ARPP19	5871.44	5667.11	2747.22	8515.65	6823.18	8102.56
ARPP21	24.14	20.51	4	12	8	11
ARR3	0	0	0	0	0	1
ARRB1	11	2	2	203	169	254
ARRB2	702	620	371	420	357	473
ARRDC1	66	55	39	76	55	102
ARRDC1-AS1	95	78	65	133	118	167
ARRDC2	98	95	88	211	164	312
ARRDC3	14487	13848	6937	6930	5505	7523
ARRDC3-AS1	141.26	149.55	74.9	180.84	118	151.39
ARRDC4	1	4	0	8	13	9
ARRDC5	0	0	0	1	2	2
ARSA	120.51	92.21	71.57	72.69	49.2	79.32
ARSB	1570.32	1502.7	733.8	1330.53	1087.01	1423.17
ARSD	414.35	374.57	197.11	227.45	200.39	265.66
ARSD-AS1	0	2.94	0	0.6	14.61	8.19
ARSE	3	0	0	1	0	0
ARSF	0	0	0	0	0	2
ARSG	129.1	131.19	66.33	264.04	176.65	284.43
ARSH	0	0	0	0	0	0
ARSI	14	11	14	55	51	69
ARSJ	2503	2252	1182	916	684	931
ARSK	499.99	441.66	219.22	473.97	406.8	446.28
ART1	0	3	1	10	5	6.22
ART3	33.28	29.15	12.89	31.3	22.1	44.54
ART4	11.57	7.12	9.02	38.1	25.35	37.3
ART5	0	1	1	1	1	0
ARTN	68	70	43	25	18	30
ARV1	724	697	361	603	444	535
ARVCF	29	28	30	83	79	80
ARX	3	2	2	5	8	8
AS-PTPRE	3	2	1	0	1	1
AS3MT	222.63	189.94	82.9	41.39	17.36	82.21
ASAH1	4680	4854	2236	2248	1758	2239
ASAH2	137.44	123.29	63.63	118.93	99.65	107.32
ASAH2B	420.22	409.92	199.95	847.42	695.47	822.7
ASAP1	2726	2235	1158	2248	1530	2303
ASAP1-IT1	48	43	26	42	37	70
ASAP1-IT2	25	19.92	6.15	26.54	9.64	28.39
ASAP2	1536.25	1343.85	687.13	3247.42	2257.76	3123.98
ASAP3	653	625	373	485	358	612
ASB1	652.67	594.73	333.6	699.5	599.17	820.75
ASB10	1	0	0	0	0	1
ASB11	4.1	5.56	7.8	0	2.98	10.25
ASB12	3	3	4	2	4	1
ASB13	256	240	169	138	98	138
ASB14	39.51	41	14	93.04	45	68.26
ASB15	7	5	1	3	1	4
ASB16	10	6	7	14.27	12	20.22
ASB16-AS1	101.52	114	36	97.57	64	114.99
ASB17	1	0	0	0	0	0
ASB18	0.86	3	0	7.32	5	2.59
ASB2	2	1	1	21	15	20
ASB3	379	402	196	1004.24	795	972
ASB4	11	6	7	6	2.89	6
ASB5	9	6	1	6	2	4
ASB6	636.92	538.08	377.68	491.18	398.55	644.35
ASB7	739.94	811.98	370	803	663	893.89
ASB8	623.72	653.81	342.64	813.92	644	931.37
ASB9	66	78	44	36	38	29
ASB9P1	12	5	5	13	11	11
ASCC1	1690.53	1627.56	732.93	1432.79	1095.41	1411.25
ASCC2	550.26	489.32	287	475.02	358.95	575
ASCC3	6699	6384	3149	9327	6873	8651
ASCL1	0	1	2	0	0	2
ASCL2	0	0	0	0	0	0
ASCL3	0	0	0	0	0	2
ASCL4	1	0	0	0	0	1
ASCL5	0	1	0	0	0	0
ASDURF	97.08	53.86	75.07	185.3	60.35	180.18
ASF1A	1812	1845	915	3019	2363	2871
ASF1B	641	645	345	946	887	1249
ASGR1	1	1	0	2	0	2
ASGR2	2	0	0	1	0	1
ASH1L	5147	4705	2204	5347	3673	4972
ASH1L-AS1	60	44	21	58	48	58.06
ASH2L	2028	1749	912	1352	1069	1395
ASIC1	83	62	35	33	40	29
ASIC2	0	0	1	1	0	0
ASIC3	0	4	0	4	2	8
ASIC4	1	1	1	0	1	4
ASIC5	0	2	2	2	0	1
ASIP	8	10	11	16	11	15
ASL	71	50	47	219	163	298
ASMT	1	0.5	0	0	0	0
ASMTL	236.98	181.5	145.5	81.39	92	121
ASMTL-AS1	11.01	7.45	7.59	11.16	6.4	7.92
ASMTL-AS1_1	11.01	7.45	7.61	11.07	5.97	12.83
ASMTL_1	236.98	181.5	145.5	81.39	92	121
ASMT_1	1	0.5	0	0	0	0
ASNS	4507.83	4822.66	2197.06	7063.2	5943.61	7475.61
ASNSD1	1521.92	1509.14	672.93	2579.7	1963.65	2265.82
ASNSP1	214	223	103	201.08	193	222.06
ASPA	8.19	10.79	5.69	7.14	0	11.79
ASPDH	0	0	0	0	0	0
ASPG	0	0	0	37	16	26
ASPH	9727.67	9204.82	4766.66	13237.4	9993.03	12833.7
ASPHD1	69.87	63.74	42.05	49.9	51.47	55.3
ASPHD2	22.5	16.02	2.89	12.67	13.84	18
ASPM	12045	11032	5403	12736	8757	11318
ASPN	15	16	2	55	34	62
ASPRV1	3	3	2	11	9	10
ASPSCR1	44	36	36	95	67	115
ASRGL1	34	47	27	244	177	285
ASS1	1396	1365	848	226	196	343
ASTE1	351.32	301.46	169.99	695.17	521.33	678.91
ASTL	1	1	1	1	0	1
ASTN1	9	5.09	3	1	0	4.84
ASTN2	2554.2	2640.73	1228.38	2989.99	1931.64	3161.19
ASTN2-AS1	0	1	0	1	1	3
ASXL1	6277	6079	3374	3974	3204	4766
ASXL2	816	663	348	1413	1017	1435
ASXL3	13	19	2	32.14	25	31
ASZ1	0	0	0	1	0	0
ATAD1	2551	2650	1248	3245	2388	3062
ATAD2	10268	9378	4820	15118	11369	14093
ATAD2B	917	810	453	1506	1119	1401
ATAD3A	242.25	181.14	226.35	257.9	203.2	309.09
ATAD3B	738.97	724.82	491.32	604.76	491.75	661.29
ATAD3C	39.79	41.41	24.41	35.1	30.94	62.38
ATAD5	664.39	642	294	1722.18	1326.32	1475
ATAT1	239	204	99	133	92	148
ATCAY	75.5	78.85	46.52	95.28	63.62	124.95
ATE1	664	760	356	1661	1344	1666
ATE1-AS1	6	10	5	12	11	6
ATF1	1709.5	1654.2	813.16	2518.55	1789.7	2313.96
ATF2	2683	2707	1251	2198	1700	2078
ATF3	1073	1098	504	502	528	653
ATF4	14646.5	13935.2	7473.38	7082.26	5716.8	8272.74
ATF5	392.37	282	182.25	283.05	187.12	270.21
ATF6	3756.38	3652.75	1806.01	3137.47	2333.24	3230.49
ATF6B	852	718	494	597	471	760
ATF7	708.87	618.91	297.79	592.63	451	635.35
ATF7-NPFF	0	0	8.27	0	0	5.06
ATF7IP	4477.89	4146.55	1929.93	4901.57	3570.84	4595.96
ATF7IP2	2	4	1	211	150.77	208.06
ATG10	424.35	435.06	219.11	602.77	479.01	630.56
ATG101	543	542	362	464	408	679
ATG12	2639.88	2560.93	1336.59	2465.09	2011.79	2475.51
ATG13	1096.8	957	550	1547.6	1248.65	1787
ATG14	926.06	834.05	423.77	777.19	563.68	692.22
ATG16L1	933	923	520	1193	927	1336
ATG16L2	121.46	145.83	83.53	136.05	80.42	167.28
ATG2A	83	77	69	89	60	126
ATG2B	1684	1643	788	2863.47	2063	2710
ATG3	3092	2759	1363	3786	2835	3627
ATG4A	553	542	289	730	505	712
ATG4B	447	342	248	499	378	585
ATG4C	703	659	304	731	585	741
ATG4D	37.49	25.71	24.88	33.52	41.46	58.4
ATG5	3904	4132	2033	4825	3809	4589
ATG7	2808.65	3123.01	1661.57	1801.36	1582.42	2185.13
ATG9A	584	458	318	331	302	415
ATG9B	2	2	3	2	2	4
ATIC	371	336	168	457	392	513
ATL1	516	605	287	203	175	192
ATL2	1380.72	1470.17	713.75	2509.48	2034.77	2427.79
ATL3	9185.68	9390.21	4637.87	6949.62	5712.01	7006.5
ATM	5613.01	5703.88	2731.14	9202.21	6448.52	8098.47
ATMIN	2006	1872	926	3916	2882	3953
ATN1	171	115	121	158	89	179
ATOH1	1	0	1	1	0	0
ATOH7	5	8	5	5	3	12
ATOH8	140	139	76	108	102	173
ATOX1	995	830	602	598	548	756
ATP10A	4	3	3	1	2	6
ATP10B	93.93	119.07	46.54	112.75	58.02	115.81
ATP10D	346	290	151	1323	1049	1364
ATP11A	599	470	262	501	424	664
ATP11A-AS1	9	5	3	20	10	6
ATP11AUN	2	1	2	0	0	1
ATP11B	3726	3458	1734	6980	5015	6367
ATP11C	5927	5831	2882	1836	1301	1633
ATP12A	1	2	0	2	0	1
ATP13A1	360	308	210	271	194	316
ATP13A2	89	92	64	118	94	163
ATP13A3	5339.06	5320.4	2561.96	15676.6	12672.5	14930.8
ATP13A4	14.04	21.84	11	15.03	20.33	27.85
ATP13A4-AS1	0	0	1	0	0	0
ATP13A5	0	2	0	6	1	3.21
ATP13A5-AS1	3	1	0	2	1	2.79
ATP1A1	10374.4	8108.71	4461.11	3619.8	3186.02	4564.07
ATP1A1-AS1	25.59	23.29	1.89	9.2	7.98	15.93
ATP1A2	3.26	8	5	2.39	2.23	6.87
ATP1A3	2	2	3	28	25	50
ATP1A4	4	0	1	1	1	5
ATP1B1	426.81	417.03	186.71	2401.65	1994.66	2414.98
ATP1B2	6.27	9.57	6.36	11.95	6.26	17.98
ATP1B3	11802	12081	5820	6213	5375	6088
ATP1B4	17.22	11.69	10.89	19.73	9.18	25.66
ATP23	930	963.43	415	743	594	731
ATP2A1	2	1	4.13	5	8	3
ATP2A1-AS1	50	67	32	70	51	73
ATP2A2	3404	3145	1646	3795	3075	3984
ATP2A3	3	2	0	2	3	0
ATP2B1	16727	15965	7821	11224	8345	10298
ATP2B1-AS1	114	125	48	99	90	93
ATP2B2	315	264	148	58	47	83
ATP2B2-IT2	0	0	0	0	0	0
ATP2B3	8	5	4	2	2	2
ATP2B4	11833	10899	5567	3574	3074	4084
ATP2C1	3060.68	2835.54	1452.01	4532.83	3630.67	4457.09
ATP2C2	17	15	7	132.19	101.81	140.42
ATP2C2-AS1	14	10	7	27.81	18.19	35.58
ATP4A	0	1	0	1	3	2
ATP4B	1	5	4	1	4	0
ATP5F1A	17159.1	18438.5	9379.95	16727.2	15634.8	20193.7
ATP5F1B	13207	13954	6787	19086	19097	23443
ATP5F1C	6842	7213	3451	5156	4185	4759
ATP5F1D	43	34	29	32	20	48
ATP5F1E	5446.57	5991.26	3085.69	4592.43	3600.55	4613.96
ATP5IF1	2243	1844	1043	1740	1189	1617
ATP5MC1	909	1070	495	1539	1509	1920
ATP5MC2	2786	2681	1795	2603	2417	3787.98
ATP5MC3	2157	2320	1149	2957	2647	3227
ATP5MD	7403	8239	3609	5528	4499	5292
ATP5ME	1728	1844	1118	2369	1873	2655
ATP5MF	5053.69	4839.64	2639.64	6009	4964.6	7053.65
ATP5MF-PTCD1	301.64	32.95	58.19	0	203.92	119.65
ATP5MG	3419	3451	1868	4843	4092	5404
ATP5MGL	16	7	2	6	12.44	12.05
ATP5MPL	2500	2911	1257	6677	5571	6504
ATP5PB	9480.78	9869.28	5132.87	7839.71	6906.51	8611.81
ATP5PD	3354	3928	1817	4372	3795	5084
ATP5PF	1797.3	1665.87	815.46	2301.41	1754.57	2172.11
ATP5PO	4007	4413	2070	4849	4437	5166
ATP6AP1	4194	4127	2647	1110	909	1414
ATP6AP1L	171.82	148.19	110.88	112.98	62.83	98.3
ATP6AP2	6588	7185	3437	3663	3021	3885
ATP6V0A1	740	722	388	692	531	703.91
ATP6V0A2	780.45	806.63	427.86	1723.16	1363.59	1692.82
ATP6V0A4	1	4	0	0	1	2
ATP6V0B	1761	1838	1126	957	879	1143
ATP6V0C	173	136	85	82	54	92
ATP6V0CP3	0	0	0	0	0	0
ATP6V0D1	977	754	576	598	499	822
ATP6V0D2	3.59	2.22	1.03	4	3	2
ATP6V0E1	8089	8028	3813	5579	4208	5585
ATP6V0E2	578	506	350.79	294	240.35	366
ATP6V0E2-AS1	78	59	44.21	47	36.65	59
ATP6V1A	2820.79	3058.5	1504.03	5991.81	4809.71	5905.62
ATP6V1B1	2	4	0	2	4	6
ATP6V1B1-AS1	1	0	0	29	16	44
ATP6V1B2	3613.35	3672.38	1740.52	2339.14	1996.1	2429.96
ATP6V1C1	6620	6786	3314	6333	5067	5916
ATP6V1C2	65.22	55.64	31.29	62.13	41.19	73.81
ATP6V1D	2973	2876	1441	5306	4207	5400
ATP6V1E1	3682	3566	1833	3948	3059.99	4432.98
ATP6V1E2	64	65	41	96	64	100
ATP6V1F	757	857	480	655	514	731
ATP6V1FNB	11	8	4	12	4	21
ATP6V1G1	4771	4243	2459	4557	3418	4791
ATP6V1G2	83.97	48.45	30.41	15.45	10.24	8.67
ATP6V1G2-DDX39B	89.7	82.55	33.7	29.24	39.86	57.79
ATP6V1G3	3	6	1	4	5	2
ATP6V1H	2840	3007	1545	2370	2018	2418
ATP7A	993	942.78	438	1019.85	813.93	1018
ATP7B	61	50	30	80	77	131
ATP8A1	30	30	10	91	63	59
ATP8A2	28	16.01	17.96	22.08	18.78	34.77
ATP8B1	2284.6	2132.81	1096	819.91	540	752.33
ATP8B2	2142.72	2014.62	1180.18	1501.36	1242.6	1982.49
ATP8B3	116	92	51	118	87	157
ATP8B4	4	5	0	7	3	8
ATP8B5P	4.06	5.08	1.04	8.04	5.12	10.68
ATP9A	519	479	239	113	115	158
ATP9B	19.89	17.66	8.61	234.07	162.82	258.52
ATPAF1	1278	1245	623	1338	1032	1303
ATPAF2	200	151	93	300	204	346
ATPSCKMT	502	556.63	288	580.1	487.01	585
ATR	3294	3457	1671	6584	4653	5803
ATRAID	2134.13	2496.58	1207.28	1846.48	1657	2151
ATRIP	391.49	411.11	232.31	447.41	329.77	433.65
ATRIP-TREX1	64.45	4.83	3.31	61.59	71.23	87.35
ATRN	1634.26	1455.76	806.13	1484.48	1085.53	1490.53
ATRNL1	1194.22	1337.9	615.92	303.54	233.23	282.22
ATRX	5583	4699	2474	6696	4637	6111
ATXN1	1142	1174	561	1519	1074	1439
ATXN10	2641	2643	1311	1782	1543	1829
ATXN1L	979	838	474	1851	1484	2128
ATXN2	767	587	345	781	536	716
ATXN2-AS	0	1	1	0	1	0
ATXN2L	634	574	305	575	492	781
ATXN3	1539.77	1473.38	737.57	2909.64	2144.85	2749.76
ATXN3L	0	0	0	460.42	343.55	414.21
ATXN7	859	818	464	855	684	907
ATXN7L1	279	248	131	272.86	174.93	294.88
ATXN7L2	46	34	34	74	60	73
ATXN7L3	568.42	555.95	358.14	553.66	503.19	686.83
ATXN7L3B	2121	2277	1191	2492	2136	2815
ATXN8OS	0	1	0	1	0	0
AUH	1063.45	1074.22	517.84	1422.32	1045.36	1277.17
AUNIP	767.77	753.84	359	984.34	735.86	1043.08
AUP1	1185.54	1096	766.8	1755	1300	2286
AURKA	5257.29	5179.44	2588.64	7318.11	5968.68	7719.53
AURKAIP1	470	371	382	414	299	523
AURKAP1	27.91	26.72	11.01	51.96	38.08	44.06
AURKB	1106	946	654	1034	924	1553
AURKC	19	27	13	8	8	9
AUTS2	998	1037	479	404	250	361
AVEN	607.95	665.83	334.29	1061.16	834.22	1139.73
AVIL	211.7	155.4	86.35	180.14	136.49	204.25
AVL9	2526.06	2599.85	1217.19	3767.97	2853	3803.07
AVP	2	1	1	0	0	0
AVPI1	70	84	33	52	42	67
AVPR1A	4.47	3.01	4.03	6.04	3.02	8.4
AVPR1B	4	5	2	2	5	4
AVPR2	0	2	1	1	0	3
AWAT1	1	5	2	3	3	0
AWAT2	0	0	0	0	0	0
AXDND1	5	6	2	2	4	0
AXIN1	320	263	236	274	220	350
AXIN2	412	320	182	190	154	197
AXL	4642.1	4146.4	2383.94	16695.8	13659.6	19067.5
AZGP1	0	2	0	0	0	1
AZGP1P1	3	0	1	2	0	5
AZI2	2544.68	2475.86	1220.62	2232.43	1576.21	1970.02
AZIN1	10437	10973	5284	12962	10330	12415
AZIN1-AS1	10	13	4	0	1	1
AZIN2	137.12	134.26	70.1	64.38	56.68	86.98
AZU1	5	1	1	0	0	0
B2M	67518	66923	33162	47164	36685	46897
B3GALNT1	536	595	280	191	176	194
B3GALNT2	2213.19	2245.42	1180.97	2234	1760.81	2169.69
B3GALT1	70	53	35	162	97.9	136
B3GALT2	89	95	40	94	63	88
B3GALT4	12.19	19.23	13.96	1.47	6.19	14.72
B3GALT5	73	65	36.01	34	23	34
B3GALT5-AS1	13	5	10	4	0	7.11
B3GALT6	724	599	388	522	406	580
B3GAT1	2	5	1	3	4	13
B3GAT2	44.13	49.04	32.95	102.75	85.29	77.58
B3GAT3	364.75	318.65	276.01	135.74	126.06	174.66
B3GLCT	924	960	467	992	846	969
B3GNT10	300.36	331.75	177.57	530.54	422.04	554.98
B3GNT2	661	766	337	677	574	623
B3GNT3	2	0	0	52	34	57
B3GNT4	12.56	17.45	10.04	28.48	21.83	37.64
B3GNT5	3196.77	3064.25	1550.04	1725.93	1394.89	1771.73
B3GNT6	4.19	3.5	8.56	7.76	7.05	7.29
B3GNT7	14	8	4	6.83	3.98	4.11
B3GNT8	6	2	2	7	12	11
B3GNT9	367.76	349.43	216.31	128.35	97.34	168.78
B3GNTL1	30	29.09	23	41.79	23.31	55.07
B4GALNT1	818.76	728.58	454.79	660.7	473.82	758.14
B4GALNT2	440.35	356.61	204.29	795.29	501.6	719.95
B4GALNT3	4	4	5	3	3	2
B4GALNT4	311	234	183	62	48	74
B4GALT1	6415	5003	2719	2244	1728	2489
B4GALT1-AS1	44	40	24	15	31	33
B4GALT2	959	825	603	474	415	603
B4GALT3	589.77	546.29	347.98	387.39	329.92	485.91
B4GALT4	567	495	263	722	573	781
B4GALT4-AS1	2	0	0	0	0	0
B4GALT5	3560	3162	1650	2655.04	2029	2696
B4GALT6	183	179	104	1339	1154	1319
B4GALT7	92	80	72	96	73	108
B4GAT1	434	464	236	396	281	397
B9D1	227.94	210.35	136	206.65	210.88	311.97
B9D2	49.84	39	27	145	107.78	156.7
BAALC	37	34	12	33	40	50
BAALC-AS1	3	3	1	3	1	1
BAALC-AS2	0	0	0.69	0	1	0
BAAT	6	4	0	10	18	13
BABAM1	1119	1092	677	1210	915	1467
BABAM2	847	877	397	837	686	889
BABAM2-AS1	23	15	8	9	6	9.44
BACE1	1600.75	1493.3	744.64	1151.5	874.32	1186.38
BACE1-AS	15	29.01	10.79	24.04	16	30.13
BACE2	84.3	82.48	46.49	86.71	85.67	118.49
BACH1	3880	4083	1874	3634	2895	3580
BACH1-IT2	21	12	6	24	4	15
BACH1-IT3	1	2.46	0	0	0	0
BACH2	180	162	88	83.01	52	110
BAD	79	69	56	39	39	66
BAG1	1132	1119	595	777	715.02	866.01
BAG2	3212.7	3306.39	1535.6	3697.48	2764.73	3283.71
BAG3	1209	1047	587	971	737	1050
BAG4	2821	2669	1342	2421	1843	2273
BAG5	2731.97	2464.85	1358.99	4736.95	3698.31	4595.17
BAG6	2578.16	2324.52	1462.41	1701.74	1445.55	2166.88
BAGE2	0	0	0	10.64	1.8	9.14
BAHCC1	112.95	68.08	64.07	61.42	64.3	80.09
BAHD1	413	377	277	459	402	614
BAIAP2	32	28	22	146.69	118	214
BAIAP2-DT	121.56	107.19	64.42	52.98	45.84	71.25
BAIAP2L1	449.27	386.92	238.45	2618.27	2038.44	2839.38
BAIAP2L2	50	43	38	23	18	25
BAIAP3	3.04	6.07	5.06	3.02	3.04	0
BAK1	424	468	288	330	364	488
BAMBI	1526	1569	849	624	469	646
BANCR	0	0	0	1	0	0
BANF1	1735	1228	815	1770	1469	2238
BANF2	0	0	0	0	0	1
BANK1	1	0	1	4	2	2
BANP	369.42	286.8	192.94	335.68	261.51	365.67
BAP1	1131	1035	748	758	668	987
BARD1	1638	1642	803	1767	1397	1815
BARHL1	0	0	0	0	0	0
BARHL2	6	0	1	12	10	12
BARX1	1	0	0	0	0	0
BARX1-DT	0	0	0	1	0	1
BARX2	188	120	72	93	78	107
BASP1	6877	6260	3096	2447	1929	2352
BASP1-AS1	34.27	23.92	20.04	51.92	30.33	48.2
BASP1P1	0	3	2	0	0	2
BATF	0	0	0	0	0	0
BATF2	15	21	4	11	9	23
BATF3	45	31	25	39	26	54
BAX	344.06	291	247	182	157	252.94
BAZ1A	4899.94	4392.3	2240.87	4160.79	2877.67	3621.95
BAZ1B	8634	7328	3902	14438	10109	14016
BAZ2A	1484.26	1197.86	692.68	1611.58	1185.36	1862.7
BAZ2B	846.02	775.8	360.06	1982.49	1509	1984.5
BBC3	43	55	32	8	14	20
BBIP1	627.39	677.9	327.16	862.4	624.95	724.87
BBOF1	329.72	245.35	150.12	278.9	216.16	265.21
BBOX1	14	15	1	3	7	9
BBOX1-AS1	35.65	29.06	18.1	43.01	34.15	64.92
BBS1	152	115	55	161	119	169.73
BBS10	758	787	347	2003	1384	1870
BBS12	293	254	142	201	167	191
BBS2	455.01	464.01	248	718.04	549	747.08
BBS4	445	416	215	528	551	641
BBS5	211.89	194.63	132.47	327.95	239.02	305.14
BBS7	1167.01	1085.28	505.22	1204.75	845.08	1048.5
BBS9	814	714	304	438	320	461
BBX	5263	4695	2361	6225	4583	6015
BCAM	19	11	17	23	28	55
BCAN	0	0	1	6	4	5
BCAP29	3131.04	3095.01	1468.1	3204.19	2388.51	2930.99
BCAP31	7463	7705	4718	3494	3174	4666
BCAR1	448	324	328	231	201	333
BCAR3	1664	1666.52	940.93	1071	922.9	1209
BCAR4	0	2	0	4	0	0
BCAS1	16.47	13.37	4.75	16.8	14.59	15.04
BCAS2	2661	2550	1281	2663	2013	2522
BCAS3	236.68	241	129	347.53	286.37	411.65
BCAS4	45	65	35	27	48	58
BCAT1	4070	3965.98	1918	5802	4444	5510
BCAT2	222	181	176	180	144	262
BCCIP	1894.74	1732.03	836.91	3794.25	2764.65	3555.09
BCDIN3D	246.27	234.36	119.43	118.69	112.15	160.02
BCDIN3D-AS1	37.43	42.91	22.57	44.37	30.17	53.67
BCHE	1	5	2	2	0	1
BCKDHA	305	214	206	363	275	532
BCKDHB	1504.93	1535.05	685.1	1861.04	1476.57	1779.42
BCKDK	301	290	167	144	101	168
BCL10	2584.96	2713.97	1269.97	1934.9	1544.97	1779.87
BCL11A	8	12	5	14	9	17
BCL11B	12	10	3	7	15	2
BCL2	405	400	182	184	152	176
BCL2A1	1	0	0	2	0	6
BCL2L1	746.09	581.3	370.52	1064.01	868.19	1232.42
BCL2L10	5	3	1	1	1	1
BCL2L11	413	373	198	326	293	389
BCL2L12	158.07	160.29	76.86	175.08	150.8	182.14
BCL2L13	3112.89	3104.1	1708	3030.27	2423	3446.54
BCL2L14	2	1	3	4	2	7
BCL2L15	18.66	25.56	18.46	30.11	23.48	41.65
BCL2L2	967.88	972.16	565.26	673.77	565.95	763.1
BCL2L2-PABPN1	43.24	41.9	11.52	5.24	31.15	21.38
BCL3	228	186	102	117	97	156
BCL6	3706	3365	1861	506	330	480
BCL6B	11	5	4	20	7	21
BCL7A	138	126	88	358	294	428
BCL7B	539.35	428.39	283.09	788.04	601	863.75
BCL7C	196.16	202.53	142	304.2	267.44	346.99
BCL9	226	195	86	270	187	286
BCL9L	365.53	277.61	164.99	286.49	212.77	361.37
BCLAF1	10233	9354	4743	18985	13235	17244
BCLAF3	561.15	480.95	248	614.02	445.23	580.34
BCO1	13	9	11	2	2	2
BCO2	28	34	13	37	19	47
BCOR	909	743	470	629	480	717
BCORL1	197	156	95	83	59	103
BCORP1	0	0	0	0	0	0
BCR	415.86	342.76	238.08	403.21	357.14	483.96
BCRP2	2.73	0	1.57	9.09	2.51	12.86
BCRP3	0	0	0	0	0	0
BCS1L	321	326	181	548	458	686
BCYRN1	1163.08	1435.09	736.99	11359.6	11666.2	13406.9
BDH1	166.59	132.64	83.28	129.14	115.98	167.5
BDH2	182	213	85	192	196	257
BDKRB1	326	259	186	99	62	95
BDKRB2	1545	1465	882	171	111	199
BDNF	2185.96	2037.35	1068.02	2236.18	1577.6	2247.29
BDNF-AS	104.04	103.65	37.98	109.82	90.4	132.71
BDP1	7221.96	6239.09	3032.67	8946.57	5626.97	7603.38
BEAN1	4	5	1	4	4	4
BEAN1-AS1	0	0	0	0	0	0
BECN1	1096.75	1006.19	564.38	1778.05	1446.22	1885.96
BECN2	0	0	0	0	0	0
BEGAIN	2	1	0	19	14	18
BEND2	3	5.94	1	7.12	1.9	11.98
BEND3	170	148	125	417	304	457
BEND3P3	195	162	89	95	64.99	112
BEND4	4	7	3	18	8	12
BEND5	8	4	0	4	3	10
BEND6	355	338	179	459	325	479
BEND7	66.43	45.31	30.76	307.26	217.24	363.7
BEST1	645.03	660.1	315.77	128.43	109.84	167.66
BEST2	0	0	0	0	0	0
BEST3	6	10	4.99	81	54	94
BEST4	2	0	0	6	1	7
BET1	943	1055	530	1352	1081	1296
BET1L	464	406	288	236	199	356
BEX1	44	45	16	1142.05	833.63	1302.57
BEX2	0	0	1	690.95	548.37	752.43
BEX3	10	8	9	2591	1747	2489
BEX4	2	0	0	486	370	533
BEX5	3	7	5	16	16	22
BFAR	1875.8	2028	1039	1647	1409	1860
BFSP1	124	112	62	166	129	207
BFSP2	6	9	0	4	1	4
BFSP2-AS1	569.31	480.62	214.18	700.36	410.16	652.84
BGLAP	0	0	0	0	0	0
BGLT3	0	0	0	0	0	0
BGN	4	3	1	1	0	5
BHLHA15	0	1	0	0	0	1
BHLHA9	0	0	0	0	0	0
BHLHB9	240.47	236.79	119.69	414.87	350.73	384.91
BHLHE22	8	4	5	4	4	8
BHLHE23	0	0	0	0	0	0
BHLHE40	776	665	417	266	259	336
BHLHE40-AS1	24	16.12	14.07	7.25	6	14.03
BHLHE41	82	54	28	165	117	161
BHMG1	1	1	0	1	3	2
BHMT	4.05	2	5	5	8	11.14
BHMT2	80.33	99.04	38.23	53.08	43.04	67.35
BICC1	8215.96	7450	3751.09	2385.69	1768	2172.02
BICD1	430	444	178	721	468	702
BICD2	1297	1243	701	1465	1047	1419
BICDL1	3	1	2	23	13	20
BICDL2	2	3	0	4	2	0
BICRA	13	24	12	11	11	18
BICRAL	321	287	121	501	377	572
BID	1058	1054	536	1302	991	1160
BIK	2	0	0	14	15	15
BIN1	290	246	192	230	207	322
BIN2	3	4	5	1	1	3
BIN3	620.11	498.28	304.1	366.4	227.92	356.14
BIN3-IT1	12.01	14.13	12.96	16	8.98	12.92
BIRC2	3863	3912	1807	5844	4589	5341
BIRC3	1451	1390	645	12958	8871	10726
BIRC5	1847	1856	1002	3557	3054	3753
BIRC6	7062	6789	3289	10267	7636	9892
BIRC6-AS2	4	6	1	9	5	3
BIRC7	0	0	0	0	0	0
BIRC8	2	0	1	0	0	0
BISPR	166.8	157.89	82.7	89.72	47	66.92
BIVM	663.03	756.18	342.29	699.37	496.44	605.48
BIVM-ERCC5	1260.33	886.84	478.18	1108.44	783.53	1163.35
BLACAT1	343	379	182	35	32	48
BLACE	1	1.75	0	0	0	1
BLCAP	726	779	413	889	784	1167
BLID	21	31	8	83	49	78
BLK	1	0	0	0	0	0
BLM	707.52	678.5	367.61	2201.82	1596.72	2165.61
BLMH	672	628	319	1285	968	1285
BLNK	87.51	85.41	38.11	124.73	105.1	101.75
BLOC1S1	704.44	734.31	533.61	625.85	558	856.2
BLOC1S1-RDH5	8.56	11.69	2.39	28.69	13.62	35.8
BLOC1S2	1147.88	1128.62	642.42	1655.32	1333.01	1537.99
BLOC1S3	146.96	150.29	76.18	146.27	120.63	210.82
BLOC1S4	161	220	112	230	209	269
BLOC1S5	347.82	319.68	200.21	685.1	551.47	648.26
BLOC1S5-TXNDC5	198.52	135.43	59.45	129	79.94	334.92
BLOC1S6	2257.08	2195.73	1069.99	2717.92	2239.93	2679.75
BLVRA	1072	867	586	621	499	717
BLVRB	159	156	123	354	236	459
BLZF1	2444.01	2456.7	1208	2016.05	1640.02	1957.83
BMERB1	235	192	147	689	532	808
BMF	139	142	93	48	52	93
BMI1	2517.84	1964.95	1163.92	2250.89	1518.49	2276.3
BMNCR	3	3	1	1	1	2
BMP1	606	534	412	256	250	383
BMP10	5	5	2	3	2	6
BMP15	2	0	1	0	0	0
BMP2	83	87	42	61	30	53
BMP2K	7118.08	6613.79	3244.28	2444.91	1759.74	2071.44
BMP3	44	37.81	31.01	49.01	66.04	65.04
BMP4	888	793	425	248	216	323
BMP5	52	39	19	20	6	21
BMP6	61.92	51	24.2	69.85	45.45	65.48
BMP7	161.62	121.36	71.81	107.78	77.43	133.62
BMP7-AS1	0	0	0	0	0	0
BMP8A	14.42	14.59	8.93	77.77	49.81	73.54
BMP8B	8.5	19.94	12	69.23	63.57	84.47
BMP8B-AS1	1	2	0	1	0	0
BMPER	346	321	188	475	332	473
BMPR1A	2315.81	2282.68	1119.18	2313.77	1667.03	2259.86
BMPR1B	323	359	187	434	352	375
BMPR1B-DT	0	0	1	1	0	0
BMPR2	1961	1821	868	2578.05	1796.87	2468.23
BMS1	3735.96	3270.11	1667.13	4687.94	3626.7	4936.97
BMS1P1	334.94	319.94	151.59	759.59	497.85	654.97
BMS1P14	230.25	213.16	108.65	381.02	233.56	353.14
BMS1P17	0.5	4	2	40.49	21.5	24.5
BMS1P18	0.5	4	2	40.49	21.5	24.5
BMS1P2	338.29	306.67	151.5	810.85	544.96	770.72
BMS1P2-AGAP9	172.34	141.26	113.08	280.2	164.05	256.17
BMS1P20	392.24	402.66	229.39	494.56	364.58	503.63
BMS1P21	0	0	0	2	0	0
BMS1P22	0	1	0	0	0	0
BMS1P4	102.03	128.58	44.44	119.68	92.96	133.12
BMS1P4-AGAP5	170.92	142.33	81.62	342.94	176.83	278.4
BMT2	785	828	384	586	479	526
BMX	0	0	0	0	0	2
BNC1	3	5	0	569	385	511
BNC2	2931	2578	1298	1300	891	1221
BNC2-AS1	22	39	12	6	8	5
BNIP1	309	274	166	402	318	413
BNIP2	4729.3	4347.88	2222.36	6143.9	4859.94	5559.49
BNIP3	4122.75	4692.79	2332.83	2297.49	2000.96	2484.77
BNIP3L	12356	11242	5716	3699	2825	3618
BNIP5	4	4	1	2	0	3
BNIPL	18.67	23.46	12.25	36.11	19.63	55.67
BOC	105.93	104.41	43.4	36.06	25.71	56.2
BOD1	3162	3109	1741	2765	2112	2896
BOD1L1	3095	2516	1233	6551	4421	6021
BOD1L2	1	0	1	0	1	2
BOK	171	185	145	96	121	175
BOK-AS1	0	1	0	0	0	0
BOLA1	150	189	71	87	117	139
BOLA2	223.22	231.79	104.97	426.51	353.04	458.26
BOLA2-SMG1P6	796.7	852	379.63	2072.43	1584.01	1849.47
BOLA2B	238.4	141.36	218.41	309.23	223.42	383.6
BOLA3	357	322	164	731	651	806
BOLA3-AS1	55.22	66.27	24.55	158.04	113.18	154.5
BOLL	4	5	3	15	11	21
BOP1	430	358	364	292	238	401
BORA	763.88	874.57	351.72	1101.2	788.23	1037.27
BORCS5	174.15	167.28	89.51	354.63	301.4	461.76
BORCS6	87	84	55	44	37	52
BORCS7	213.72	204.12	122.58	414.47	310.54	424.14
BORCS7-ASMT	32.27	18.46	0	27.77	40.62	19.32
BORCS8	136.75	109.67	94.85	85.35	59	107.68
BORCS8-MEF2B	9.25	15.91	15.51	26.24	10.2	42.25
BPESC1	3	4	6	2	3	3
BPGM	1512	1561	785	785	662	824
BPHL	509	570	301	443	406	558
BPI	7	5	2	0	4	0
BPIFA1	0	0	0	0	0	0
BPIFA2	0	1	0	0	0	0
BPIFA3	0	0	0	0	1	0
BPIFA4P	1	0	0	0	0	0
BPIFB1	0	0	0	0	0	0
BPIFB2	1	1	0	1	0	4
BPIFB3	1	0	0	0	0	0
BPIFB4	1	0	0	0	0	0
BPIFB6	0	0	0	0	0	0
BPIFC	0	1	0	0	0	0
BPNT1	1061.25	1143.08	578.53	1274.54	1143.33	1489.8
BPTF	1502.76	1221.32	711.75	3474.45	2441.52	3278.74
BPY2	0	0	0	0	0	0
BPY2B	0	0	0	0	0	0
BPY2C	0	0	0	0	0	0
BRAF	1585.62	1430.11	693.52	1810.05	1386.05	1729.59
BRAP	813	778	440	1360	986	1231
BRAT1	92	86	91	156	118	169
BRCA1	2028.54	1800.52	802.9	3367.7	2288.51	3139.46
BRCA2	1933	1882	860	4162	3130	3720
BRCC3	1576	1270.98	661.01	1681.19	1280	1735.73
BRD1	613.69	513.88	281.93	547.33	328.22	549.98
BRD2	4725	3486	2270	4924	3429	5485
BRD3	567.23	432.51	263.16	698.11	520.12	706.87
BRD3OS	875.21	715.85	448.74	719.79	609.07	815.18
BRD4	350	283	173	246	172	268
BRD7	2699.4	2154.77	1160.41	3106.94	2186.15	3026.77
BRD7P3	15	25	10	37	21	35
BRD8	2063	1949	985	4097	2961	4239
BRD9	1153.25	987.45	606.39	1264.78	927.75	1411.67
BRDT	0	4.03	5.35	3	3.66	1.66
BRDTP1	0	0	0	0	0	0
BREA2	3.76	3.11	8.16	6.03	5.07	6.98
BRF1	199	139	99	390	266	436
BRF2	644.13	655.7	324.08	527.06	377.78	532.84
BRI3	682.87	712.61	526.16	632.22	513.64	753.98
BRI3BP	621.2	594.22	351.28	1317.15	997.59	1272.12
BRICD5	2.12	1.06	5	1.03	2.07	2.1
BRINP1	35	27	15	1	2	3
BRINP2	8	8	3	1	2	7
BRINP3	16	5	3	2	0	3
BRIP1	985.17	947.37	478.66	2478.25	1680.97	2322.05
BRIX1	3138	2844	1456	5130	3818	4603
BRK1	6818	6899	3481	3695	3403	4216
BRMS1	544	520	406	777	627	1033
BRMS1L	420	399	205	437	353	406
BROX	2184.04	2422.76	1157.63	2951.79	2211.07	2747.93
BRPF1	704	709	427	604	451	729
BRPF3	297	268	149	577	430	592
BRS3	10	7	1	5	3	2
BRSK1	95	83	57	36	12	24
BRSK2	9	14	3	13	13	19
BRWD1	7393	7362	3416	7652	5563	6955
BRWD1-AS1	0	0	0	2	0	1
BRWD1-AS2	10	11	4	10	10	12
BRWD3	1744	1520	775	4133	2711	3736
BSCL2	845.59	983.58	669.92	153.46	223.44	321.83
BSDC1	1871.89	1754.35	1065.06	1384.78	1134.81	1765.33
BSG	3855.4	2872.47	2767.81	1842.2	1484.4	2364
BSN	27	19	21	29	34	44
BSN-DT	9.68	13.04	5	15.94	6.03	14.24
BSND	11.04	9.01	6.12	3	2	9.68
BSPH1	0	0	0	0	0	0
BSPRY	0	2	0	19	9	12
BST1	1097.57	1183.71	624.03	286.97	236.36	336.98
BST2	2386	2000	1601	344	314	428
BSX	0	0	0	0	0	0
BTAF1	5263	5108	2505	4987	3530	4682
BTBD1	2833	3104	1423	5729	4579	5441
BTBD10	1066	1019	514	1744	1294	1672
BTBD11	3	0	2	9	12.67	13
BTBD16	7	9	6	3	2	6
BTBD17	0	0	0	0	0	0
BTBD18	29	43	14	40	24	41
BTBD19	8.23	8.1	8.6	3.44	2.48	8.99
BTBD2	119	61	80	73	57	73
BTBD3	1893	1843	933	1437	1135	1424
BTBD6	419	454	258	713	605	862
BTBD7	1059	1019	511	2370	1721	2368
BTBD8	34	35	21	41	35	57
BTBD9	714	723	356.88	666.99	463	662
BTBD9-AS1	2	3	4	8	6	7
BTC	31	31	16	70	37	48
BTD	1029.82	1046.99	476.75	356.57	302.61	382.07
BTF3	18054	16511	8316	18070	14635	18775
BTF3L4	4963	4975	2332	4531	3600	4348.19
BTF3P11	1	0	0	0	0	0
BTG1	2693.92	2772.98	1308	1412	1171	1432.97
BTG2	25	17	4	22	22	32
BTG3	1692.2	1698.04	866.67	1551.46	1339.04	1624.56
BTG3-AS1	2.58	6.3	1.17	4.77	4.62	7.21
BTG4	1	3	3	11	10	13
BTK	5	1	0	1	3	4
BTLA	7	7	6	1	5	7
BTN1A1	8	6	6	4	0	6
BTN2A1	1169.06	970.01	600.54	1466.37	1146.34	1758.5
BTN2A2	585.48	576	310	824.72	597.02	926.22
BTN2A3P	104	118	49.99	167	135	187
BTN3A1	1003.61	935.36	459.17	816.29	640.08	853.26
BTN3A2	759.63	632.1	372.23	782.4	679.09	969.13
BTN3A3	335.45	261.74	152.83	225.5	201.96	264.35
BTNL10	2	2	1	2	1	0
BTNL2	1.2	0	0	2	2	2
BTNL3	0	0	1	2	1	1
BTNL8	2	0	1	1	1	7
BTNL9	54.02	53.21	27.42	287.04	183.09	257.83
BTRC	964	931	439	1003	720	988
BUB1	3093	3019	1598	9609	7118	9532
BUB1B	2912.95	2648	1306.99	6009.98	4242.95	5633.97
BUB1B-PAK6	11.7	0	2.01	6.9	13.05	7.92
BUB3	4106.95	4413.05	2062	6919.09	5881	7185
BUD13	899	772	431	1366	975	1420
BUD23	2849.98	2404.61	1470	3467.01	2644.94	4120.84
BUD31	2950.45	2427.48	1296.01	5057.65	3809.17	4978.08
BVES	641.87	559.76	220.13	807.88	631.52	784.49
BVES-AS1	12	9	7	37	22	27
BYSL	502	485	300	622	547	818
BZW1	7572.83	8273.02	3839.32	18110.9	14906.3	17648.6
BZW2	5074	6005	2804	3135	2730	3392
C10orf105	3	1	2	0	0	1
C10orf120	0	0	0	0	0	2
C10orf126	4	2	3	0	0	0
C10orf142	0	0	0	0.08	0	0
C10orf143	8.02	22.94	6.02	8.63	13.02	22.09
C10orf25	31	30	7	19	26	36
[truncated: 36,980 more rows]

## Sheet: BT549 TBC1D22B vs. EV TMM
Gene Symbol	BT549_EV #1	BT549_EV #2	BT549_EV #3	BT549_TBC1D22B #1	BT549_TBC1D22B #2	BT549_TBC1D22B #3
A1BG	2.90957	2.30742	4.27886	1.15126	0.765153	1.03651
A1BG-AS1	8.13545	7.22015	7.73455	3.73828	3.64088	3.02234
A1CF	0.593925	0.639077	0.489065	0.680763	0.315364	0.469007
A2M	0.0659917	0.0355043	0	0.120361	0	0.252712
A2M-AS1	0	0.0710086	0.0619855	1.38785	1.18262	1.01637
A2ML1	0.0659917	0.0738489	0.247942	0.0603282	0.0776585	0.0891114
A2MP1	0	0	0	0	0	0
A3GALT2	0.0329958	0	0	0	0	0
A4GALT	8.24071	7.10938	9.43171	1.47154	1.81374	1.63739
A4GNT	0.362954	0.319539	0.495884	0.236581	0.157682	0.193121
AA06	0	0	0	0	0	0
AAAS	18.5437	19.1368	25.6	21.7359	26.2541	28.0025
AACS	5.11435	4.40253	3.90508	7.77761	7.96295	8.88355
AACSP1	0.0659917	0.177521	0	2.01094	2.12871	2.01397
AADAC	0	0.0355043	0	0	0	0
AADACL2	0.0989875	0.106513	0	0.118291	0.0394205	0.0551773
AADACL2-AS1	0	0	0.0526876	0	0.0204987	0
AADACL3	0.0989875	0	0.185956	0.088718	0.0788411	0.110355
AADACL4	0.0329958	0	0	0	0	0
AADACP1	0	0.177521	0	0.0295727	0	0
AADAT	0.0659917	0.142017	0.0619855	5.20479	5.71598	4.1383
AAGAB	53.1233	59.9667	46.6751	132.012	143.846	123.404
AAK1	35.4761	36.3031	30.5545	49.4839	49.142	48.1781
AAMDC	17.0585	18.6398	17.232	9.52388	10.3676	9.48112
AAMP	25.0768	23.0778	31.0547	33.2988	32.7585	38.0172
AANAT	0.0329958	0	0.0619855	0.118291	0.394205	0.248298
AAR2	24.6149	29.6106	26.5298	21.4993	27.4761	25.9333
AARD	47.9839	49.6403	48.547	2.96229	3.99094	3.66405
AARS	233.511	203.44	215.09	105.634	120.193	132.398
AARS2	11.5446	11.8488	14.6478	18.6763	20.2484	21.5967
AARSD1	6.71036	7.10086	8.1201	16.2058	17.9844	19.961
AASDH	19.9268	21.6413	17.3559	16.8268	13.7184	14.4289
AASDHPPT	64.4409	82.2634	65.0606	123.135	137.675	106.401
AASS	10.6161	10.5742	8.86764	49.2947	42.2245	40.0896
AATBC	0.428946	0.568069	0.371913	0.266154	0.236523	0.248298
AATF	54.4101	46.1556	49.7123	69.3183	66.8572	69.8269
AATK	0.164979	0.461556	0.185956	0.186604	0.236523	0.110355
ABALON	1.48184	1.80007	1.57939	2.9274	4.24993	3.96118
ABAT	0.329958	0.284034	0.247942	0.147863	0.0788411	0.220709
ABCA1	3.86051	4.22501	4.95884	37.8826	46.2797	42.0451
ABCA10	7.78702	9.13099	6.8184	3.9033	3.46861	2.75887
ABCA11P	4.05849	5.40908	4.79643	6.54621	7.66651	7.2412
ABCA12	0.626921	0.923112	0.68184	0.680171	0.275944	0.441419
ABCA13	0.63253	0.525819	0.123971	0.505101	0.111166	0.269541
ABCA17P	0.164979	0.24853	0.371913	0.0295727	0.118262	0.220709
ABCA2	2.01275	1.52668	2.35545	1.27162	1.5374	1.82085
ABCA3	25.2748	18.4622	30.2489	12.8345	10.8012	15.6152
ABCA4	0.131983	0.355043	0.371913	0	0	0.137943
ABCA5	51.6668	56.2324	45.9728	12.4054	10.5174	9.10619
ABCA6	0.819946	1.37082	0.805811	0.239243	0.336257	0.176843
ABCA7	1.28684	1.13614	1.67361	1.21248	1.85277	1.79326
ABCA8	2.67266	2.27227	1.54964	0.236581	0.118262	0.331064
ABCA9	2.87658	3.40593	2.89472	2.82803	1.67813	2.74011
ABCA9-AS1	0	0	0.0421501	0	0	0
ABCB1	0.0329958	0.0355043	0.0619855	9.13795	9.77511	8.88355
ABCB10	29.3333	29.5041	28.9472	24.2496	28.1463	22.8158
ABCB11	2.56213	1.7745	2.03808	2.20405	1.8504	2.62727
ABCB4	0.0702811	0.188173	0.208271	0.793435	0.467922	0.718409
ABCB5	0.883958	0.345102	0.869036	0.88718	0.466739	0.858559
ABCB6	13.4293	14.1662	15.2484	7.30445	6.97744	7.94554
ABCB7	30.637	31.4451	26.4994	47.004	48.9915	45.3072
ABCB8	3.86051	3.3374	5.14479	3.10513	3.58727	3.80724
ABCB9	1.50428	1.36052	2.16949	1.29765	1.38603	1.93121
ABCC1	25.5309	20.9937	23.2514	16.3939	16.8629	19.0453
ABCC10	4.68541	5.21913	4.83487	6.3877	7.84469	7.91795
ABCC11	0.263967	0.0355043	0.247942	0.44359	0.318124	0.441419
ABCC12	0	0.0355043	0	0	0	0.110355
ABCC13	0.0659917	0	0.0619855	0.118291	0.0859368	0.0551773
ABCC2	3.76152	4.65106	2.35545	3.63744	5.04583	5.46256
ABCC3	11.5155	10.8998	13.6368	5.44137	6.11018	5.93156
ABCC4	69.6212	70.6535	64.4649	86.293	92.9536	75.3446
ABCC5	27.6505	31.8473	26.9637	46.5474	48.4873	49.7424
ABCC5-AS1	0	0	0	0	0.0394205	0
ABCC6	0.412448	0.581205	0.325424	1.14239	0.821918	0.934152
ABCC6P1	0.113836	0.128526	0	1.28582	1.09629	1.5
ABCC6P2	0.166629	0.142372	0.232445	0.706491	0.801814	0.517839
ABCC8	0	0	0	0	0	0.0275887
ABCC9	81.1239	74.1308	67.1798	96.0668	69.0293	90.034
ABCD1	2.83764	2.62732	4.77288	1.18291	0.827831	1.15872
ABCD2	0.693242	0.70192	0.337201	16.0639	16.8941	14.7442
ABCD3	105.752	114.111	98.6189	87.2255	90.9038	80.1175
ABCD4	5.64394	5.66435	5.45782	9.43131	11.4253	12.4726
ABCE1	225.098	245.121	210.379	274.05	284.735	231.165
ABCF1	103.772	89.0448	96.6353	109.419	111.718	118.907
ABCF1-DT	0.0692912	0.157994	0.196494	0.0922667	0	0
ABCF2	29.1307	34.7821	37.1144	31.7625	35.3993	35.1827
ABCF3	15.772	14.8408	18.3477	20.76	22.7457	26.4299
ABCG1	0.131983	0.0355043	0	0.088718	0.0788411	0.137943
ABCG2	0.7919	0.74559	1.11574	4.90906	5.51888	4.49695
ABCG4	0.0659917	0.355043	0.123971	0.118291	0.0788411	0.220709
ABCG5	0.197975	0.0710086	0	0.0295727	0.0394205	0.082766
ABCG8	0.365924	0.256341	0.185956	0.473458	0.541244	0.469835
ABHD1	0.356025	0.115034	0.492165	0.37025	0.482902	0.419348
ABHD10	40.6509	44.8419	41.5303	55.2417	60.7865	53.991
ABHD11	9.99543	9.75374	11.5814	7.979	8.94728	8.90866
ABHD11-AS1	0	0.0710086	0	0.0295727	0	0.0275887
ABHD12	35.7675	34.7232	38.1211	12.0952	13.7972	14.4289
ABHD12B	1.18422	0.852103	0.991767	0.384445	0.394205	0.220709
ABHD13	26.5616	26.0601	23.6165	27.266	26.1358	23.1193
ABHD14A	2.50768	2.66282	4.15303	0.946325	0.906673	1.15872
ABHD14A-ACY1	0	0	0	0	0	0
ABHD14B	12.1425	10.3673	10.7235	6.83129	6.42555	7.94554
ABHD15	4.37195	5.57701	5.54026	6.768	6.13068	6.21904
ABHD16A	22.0082	22.2953	25.2244	11.2006	10.1267	12.6036
ABHD16B	0.428946	0.355043	0.495884	0.295727	0.197103	0.137943
ABHD17A	7.16009	7.27838	9.42179	4.93864	4.92757	5.29702
ABHD17B	28.808	33.6247	29.8088	36.0497	38.426	30.6689
ABHD17C	4.35545	5.14812	4.33898	2.8094	3.19306	2.62092
ABHD18	20.2086	21.2071	17.3355	21.3722	21.1274	18.9832
ABHD2	36.4175	37.5951	34.8854	93.635	104.226	97.044
ABHD3	25.6708	28.723	25.538	42.0819	50.5371	42.5693
ABHD4	4.65241	4.26051	5.39274	2.69111	2.64118	2.86922
ABHD5	23.724	28.5454	21.137	24.0426	26.6483	23.2021
ABHD6	8.28195	7.95296	9.04988	5.85539	6.81975	7.22823
ABHD8	1.22085	1.20715	2.04552	0.650599	0.394205	0.358653
ABI1	80.1465	82.4637	73.7026	66.7017	69.8043	62.466
ABI2	64.0202	63.1004	58.081	63.9006	65.4586	60.1568
ABI3	0	0.0355043	0	0.0295727	0	0
ABI3BP	32.3689	31.9539	25.662	8.16206	9.42151	7.80759
ABITRAM	13.3303	13.2431	12.707	25.048	24.6378	22.2089
ABL1	111.46	96.8557	113.805	39.2134	44.1904	47.8939
ABL2	476.263	492.113	436.825	182.8	191.991	174.569
ABLIM1	53.376	48.8724	48.6871	13.5147	13.865	11.7368
ABLIM2	0.0659917	0	0.371913	0.147863	0.197103	0
ABLIM3	0.529583	0.70405	0.877714	1.24205	1.38011	1.5
ABO	0.431255	0.568069	0.371913	0.436493	0.315364	0.350652
ABR	42.0723	34.7821	43.5646	46.4755	48.5389	54.5111
ABRA	0.362954	0.426051	0.433898	0.473163	0.275944	0.41383
ABRACL	69.8852	80.0267	68.6799	59.3228	66.9755	57.3844
ABRAXAS1	27.958	24.5889	21.9503	19.295	18.4859	14.9304
ABRAXAS2	24.8789	25.4921	21.199	33.8903	37.213	30.7338
ABT1	18.2467	18.7818	16.2402	29.3952	30.1173	26.0161
ABTB1	1.08886	0.674582	0.991767	1.00547	1.10378	1.7105
ABTB2	7.22609	5.36115	5.45472	4.37675	4.0209	5.8488
ACAA1	11.7188	10.7702	13.6095	6.96436	7.74022	9.97606
ACAA2	79.9298	86.9092	72.0779	73.528	75.6051	75.6087
ACACA	223.053	230.103	197.92	158.598	155.829	158.414
ACACB	0.623951	0.560258	0.185956	4.05146	3.51552	4.02795
ACAD10	16.168	16.474	14.6286	12.3909	11.9444	13.1322
ACAD11	48.5735	48.218	41.3548	31.4828	31.2853	24.5525
ACAD8	11.7795	13.2786	10.9714	23.9243	25.8599	25.9333
ACAD9	48.9985	40.2814	48.7107	40.9629	40.5626	43.3937
ACADL	0	0.0355043	0.0619855	1.47863	1.65566	1.43461
ACADM	121.59	120.395	108.351	95.7267	94.7276	82.7936
ACADS	0.296962	0.284034	0.433898	0.621026	0.74899	0.855249
ACADSB	11.2644	10.5746	10.222	21.5665	19.0409	19.2525
ACADVL	189.288	182.476	204.8	93.8633	101.074	120.286
ACAN	0	0.177521	0.123971	0	0	0
ACAP1	0.131983	0.106513	0.458073	0.0295727	0.0725338	0.0275887
ACAP2	119.544	127.283	104.469	228.576	237.391	202.915
ACAP3	7.52305	6.07123	6.50847	3.93316	4.45452	5.3522
ACAT1	238.527	245.441	211.432	121.751	116.33	106.409
ACAT2	134.537	140.048	126.815	110.782	131.966	120.084
ACBD3	139.931	130.606	113.113	68.9824	74.426	63.8553
ACBD3-AS1	0.0372853	0.192078	0.072523	0.0697915	0	0.12277
ACBD4	2.35689	2.13558	1.8794	1.84208	1.57919	1.78581
ACBD5	79.0748	78.8241	76.1442	57.1752	57.9663	52.3095
ACBD6	51.7467	51.0814	47.8385	25.4352	23.6519	23.8791
ACBD7	12.0303	11.9632	10.2171	12.5456	12.7829	12.2794
ACBD7-DCLRE1CP1	0	0	0	0	0	0
ACCS	1.88076	1.6687	1.54964	6.44684	5.59772	6.5661
ACCSL	0.0329958	0	0.0619855	0	0	0
ACD	4.25646	3.62144	4.64891	2.57282	2.24697	2.86922
ACE	0.626921	0.816599	0.805811	0.354872	0.236523	0.303475
ACE2	0.0989875	0.0355043	0	0.177436	0.0788411	0.165532
ACER1	0.23658	0.362144	0.247322	0.115333	0.0950035	0.373551
ACER2	4.7514	6.56829	6.44649	6.32855	6.66207	5.13149
ACER3	45.6963	44.1318	40.0098	47.119	47.242	42.3743
ACHE	0.197975	0.532564	0.185956	0.414017	0.433626	0.469007
ACIN1	122.603	108.162	109.065	107.896	102.928	113.023
ACKR1	0	0	0	0	0	0
ACKR2	0.134953	0.177521	0.123971	0.0366701	0.118262	0.113941
ACKR3	5.5433	6.03573	7.6862	1.15333	0.985514	1.98638
ACKR4	1.28684	1.13614	0.991767	1.09419	0.867252	0.993192
ACLY	293.003	300.366	297.468	147.301	159.85	160.511
ACMSD	0.0659917	0.106513	0.123971	0.44359	0.236523	0.41383
ACO1	82.5476	88.841	76.4281	50.3528	57.2426	51.4796
ACO2	47.0488	42.0499	54.1449	30.7695	31.0047	35.0376
ACOD1	0.0329958	0.0355043	0.123971	0.0295727	0.0394205	0
ACOT1	16.527	20.2541	19.6165	2.32471	3.22894	3.06041
ACOT11	7.34817	6.98192	7.03225	9.7643	8.67764	10.0136
ACOT12	0.956879	0.99412	1.30169	1.65607	1.30088	1.15872
ACOT13	87.103	79.2836	71.5139	75.4345	62.4662	63.5063
ACOT2	36.3126	43.8666	44.394	10.4164	14.8777	15.6574
ACOT4	7.32507	9.05359	8.55399	0.414017	1.69508	1.18631
ACOT6	0.0659917	0.106513	0	0.0295727	0.0394205	0.0551773
ACOT7	7.68803	7.66893	10.4129	11.0897	15.4923	14.5384
ACOT8	5.0774	5.56778	6.35351	4.19252	3.71105	3.65605
ACOT9	121.745	135.739	117.524	72.8393	87.5621	72.8699
ACOX1	49.1974	52.7711	49.615	59.3497	71.0938	62.1904
ACOX2	0.0659917	0.0710086	0.0619855	0.857607	0.551888	0.634539
ACOX3	7.68803	8.13048	8.24407	9.0034	9.10615	9.21461
ACOXL	0.39595	0.213026	0.389889	0.295727	0.0788411	0.606951
ACOXL-AS1	0.131983	0	0.123971	0	0.0788411	0
ACP1	46.1612	49.848	48.4726	63.4334	69.8926	63.7298
ACP2	24.4169	24.0719	25.724	13.7809	16.9508	15.0358
ACP4	0	0.0355043	0	0	0	0
ACP5	0	0	0	0	0	0.0551773
ACP6	4.25316	2.70791	3.27221	6.73754	6.41727	7.31569
ACP7	1.12186	1.45958	1.48517	0.413722	0.355179	0.276163
ACPP	0.131983	0.177521	0.0619855	0.118291	0.0788411	0.193121
ACR	0.0329958	0	0.0619855	0	0	0.082766
ACRBP	0.0659917	0.0355043	0.123971	0.207009	0.157682	0.193121
ACRV1	0.263967	0.639077	1.05375	1.65607	0.906673	0.800071
ACSBG1	0.336887	0.295396	0.166741	0.51693	0.322854	0.256575
ACSBG2	0.0329958	0.177521	0.123971	0.532308	0.315364	0.0275887
ACSF2	5.5433	4.79308	5.33075	4.1106	4.92757	4.55213
ACSF3	6.99479	5.83726	7.6831	9.43871	8.8034	10.1852
ACSL1	40.7169	43.7768	38.1211	24.4566	29.5654	27.837
ACSL3	264.66	261.383	239.698	201.242	199.862	179.409
ACSL4	353.649	355.078	303.605	204.14	194.58	168.153
ACSL5	5.67099	5.53867	4.83487	2.60239	2.16813	2.39359
ACSL6	1.01726	0.709021	1.22855	0.826852	0.700109	1.50965
ACSM1	0.0659917	0.0710086	0.123971	0.0295727	0	0.0275887
ACSM2A	0.244169	0.303917	0.185956	0.196363	0.130876	0.273404
ACSM2B	0.283764	0.157639	0.0619855	0.177436	0.145068	0.0275887
ACSM3	0.206554	0.282259	0	0.0295727	0.0812063	0.242228
ACSM4	0	0.0355043	0	0.0331214	0	0
ACSM5	0	0	0	0	0.0788411	0
ACSM6	0.0659917	0.106513	0.371913	0.088718	0	0.082766
ACSS1	1.91376	2.05925	1.98353	0.236581	0.236523	0.41383
ACSS2	35.0086	36.3919	38.6789	17.3887	19.0007	19.8087
ACSS3	3.06399	5.28233	4.03773	0.618069	0.838081	1.00395
ACTA1	0	0	0	0	0	0
ACTA2	418.253	414.438	445.844	19.3305	19.119	22.5278
ACTA2-AS1	1.56829	1.77841	1.08475	0.690226	0.70957	0.674267
ACTB	4617.03	4211.52	4518	1589.12	1945.14	1695.09
ACTBL2	0	0.106513	0	0.0295727	0	0.110355
ACTC1	0.626921	0.390547	0.495884	0.088718	0	0
ACTG1	1340.79	1527.25	1423.43	758.811	909.905	806.293
ACTG1P17	0.94863	0.460846	1.21058	1.07497	1.18774	1.36895
ACTG1P20	4.60193	5.11049	3.86727	4.32441	4.41865	3.76199
ACTG1P4	0.329958	0.461556	0.371913	0.147863	0.354785	0.441419
ACTG2	0.0659917	0	0.0619855	0	0.0394205	0.0275887
ACTL10	0.494937	0.49706	0.619855	0.177436	0.512467	0.358653
ACTL6A	100.371	111.674	94.8966	149.063	160.1	136.328
ACTL6B	0	0	0	0	0	0.0551773
ACTL7A	0	0.0355043	0	0.088718	0.0788411	0.0551773
ACTL7B	0	0	0	0	0	0
ACTL8	0.296962	0.426051	0.123971	0.0295727	0.118262	0.165532
ACTL9	0	0	0	0	0	0
ACTN1	134.458	115.531	146.1	85.0214	94.0318	101.195
ACTN1-AS1	0	0	0	0	0.0394205	0
ACTN2	0.593925	0.639077	0.433898	0.828035	0.70957	1.02078
ACTN3	0	0.0710086	0	0.0591453	0	0.0275887
ACTN4	249.92	202.309	252.176	182.427	193.292	217.741
ACTR10	39.0341	45.0549	36.9458	48.2153	57.5682	43.5642
ACTR1A	149.441	154.99	155.417	82.7449	94.2151	100.343
ACTR1B	8.51292	9.65717	9.91767	11.9769	13.4818	13.6012
ACTR2	172.931	154.692	133.951	201.242	229.506	186.83
ACTR3	450.492	468.302	405.013	532.338	538.169	484.871
ACTR3-AS1	0.0329958	0.0710086	0	0.0591453	0.197103	0.137943
ACTR3B	7.46498	7.88763	7.54921	8.89575	10.6826	9.41601
ACTR3BP2	0.131983	0.0859204	0.0619855	0.088718	0	0.0551773
ACTR3BP5	0.131983	0.198114	0.185956	0.0295727	0.118262	0.110355
ACTR3C	6.96179	7.28548	7.16738	6.61127	5.08289	8.29784
ACTR5	5.5433	8.66305	6.63244	9.64069	10.9983	9.7388
ACTR6	38.9681	43.2442	36.4475	44.9209	45.8855	35.9756
ACTR8	43.3281	44.6907	41.2581	68.4566	68.4826	64.9123
ACTRT1	0	0	0	0	0	0
ACTRT2	0	0	0	0	0	0
ACTRT3	0.659917	0.923112	0.433898	8.07334	8.94846	7.97312
ACVR1	24.9119	26.4862	22.8106	24.1904	24.7955	23.2848
ACVR1B	12.3074	12.036	11.6533	18.6899	21.4842	20.5536
ACVR1C	1.6168	1.88173	1.98353	4.14017	5.12467	4.11071
ACVR2A	10.5201	11.4856	8.58995	26.4767	25.1539	23.1027
ACVR2B	15.6585	17.0751	14.7389	27.2261	26.8217	27.6096
ACVR2B-AS1	1.0265	1.03779	1.05313	0.428212	0.946093	0.644747
ACVRL1	0.0600524	0.106513	0.0619855	0.088718	0.0788411	0.111182
ACY1	2.93663	4.40253	5.08281	3.7853	4.45452	5.13149
ACY3	0.0989875	0.0355043	0.185956	0	0	0
ACYP1	23.361	30.7467	24.9182	15.8805	18.5277	16.3601
ACYP2	2.61789	2.73383	2.16949	7.18764	7.25338	6.70239
ADA	3.82752	3.44392	2.91332	4.14017	4.96699	4.88319
ADA2	0.272876	0.213026	0.251041	0.207009	0.239677	0.339892
ADAD1	0.0659917	0	0	0	0	0
ADAD2	0	0	0	0	0	0
ADAL	6.15009	6.5051	5.14479	21.5289	22.8663	20.4446
ADAM10	176.851	181.083	150.172	188.158	189.503	168.31
ADAM11	1.18785	0.923112	1.42567	0.798462	1.02493	1.40702
ADAM12	203.749	187.427	182.485	40.485	44.8212	40.6105
ADAM15	35.1406	31.7408	50.3322	8.33949	8.90904	10.8699
ADAM17	97.14	93.0592	84.8823	79.8314	77.8296	69.5607
ADAM18	0	0.0355043	0	0	0.0394205	0.0275887
ADAM19	35.8005	38.7707	34.4639	15.5848	14.8615	15.6428
ADAM1A	0	0	0.176039	0	0	0
ADAM2	0	0.0710086	0	0	0	0
ADAM20	7.52404	7.72289	6.08387	13.4473	12.2026	11.3483
ADAM20P1	0.889568	1.09389	0.863457	2.12006	1.49956	1.66884
ADAM21	0.622631	0.49706	0.805811	0.766819	1.00759	0.547359
ADAM21P1	0.0372853	0.0355043	0	0.0612154	0.0961861	0.0320029
ADAM22	1.45182	1.02962	0.557869	64.6458	58.303	55.2601
ADAM23	0.197975	0.106513	0.247942	6.09197	6.58323	5.26944
ADAM28	0.956879	0.887607	0.743826	1.00547	1.26146	1.57255
ADAM29	0	0.0355043	0	0.0295727	0.0394205	0.0275887
ADAM30	0.0659917	0.0355043	0	0.0295727	0.0394205	0.082766
ADAM32	14.4852	17.5036	12.2111	3.75573	4.37568	3.39341
ADAM33	0.0659917	0.0355043	0.0619855	0.0295727	0	0.0275887
ADAM3A	0	0	0	0	0	0
ADAM3B	0	0	0	0	0	0.0275887
ADAM5	0.0329958	0	0	0.088718	0	0
ADAM6	0.0659917	0	0	0.0591453	0	0.0551773
ADAM7	0.131983	0.213026	0.0619855	0.0295727	0	0.0275887
ADAM8	0.0659917	0.0710086	0.309927	0.118291	0.315364	0.579362
ADAM9	1827.4	1788.7	1585.84	523.525	515.621	456.747
ADAMDEC1	0.0659917	0.0355043	0.247942	0.0295727	0.0394205	0.0275887
ADAMTS1	11.1526	13.6692	11.4053	6.12154	7.33222	5.79362
ADAMTS10	1.22085	1.10063	2.04552	0.236581	0.275944	0.469007
ADAMTS12	35.5035	35.9303	32.9143	8.66479	9.85514	10.3457
ADAMTS13	0.857892	0.532564	0.867796	0.768889	0.946093	0.800071
ADAMTS14	2.04574	1.70421	2.23148	0.384445	0.433626	0.386241
ADAMTS15	32.7649	37.2085	39.6087	7.39317	6.81975	8.16625
ADAMTS16	10.1957	9.55065	8.86392	5.70752	7.21396	7.25582
ADAMTS17	0.733497	0.679907	0.743826	0.118291	0.121021	0.483078
ADAMTS18	0.0989875	0.142017	0.185956	0.502735	0.315364	0.331064
ADAMTS19	0.230971	0.0355043	0.185956	0.591453	0.670149	0.358653
ADAMTS19-AS1	0	0	0	0	0	0
ADAMTS2	13.2973	11.1128	13.7608	1.68564	1.93161	1.7105
ADAMTS20	0.0659917	0.106513	0	1.41949	1.49798	1.43461
ADAMTS3	24.2189	26.4862	18.0378	17.6549	17.3056	17.105
ADAMTS4	66.5707	67.0783	67.191	15.9678	16.9958	19.397
ADAMTS5	0.7919	1.10063	0.991767	0.680171	0.591308	0.358653
ADAMTS6	84.9643	94.2284	80.2712	49.8299	47.5806	41.1347
ADAMTS7	0	0	0.123971	0.0295727	0	0
ADAMTS7P1	0	0	0	0	0	0.0275887
ADAMTS8	0.0989875	0.0355043	0	0.088718	0.0394205	0.0551773
ADAMTS9	0.131983	0	0	0.147863	0	0
ADAMTS9-AS1	0.0989875	0.0355043	0	0.0591453	0	0.0275887
ADAMTS9-AS2	0	0	0.123971	0.0295727	0	0.0551773
ADAMTSL1	25.8357	22.3677	20.2692	6.77214	6.50439	6.23504
ADAMTSL2	0.325999	0.208055	0.436997	0.404258	0.53336	0.429556
ADAMTSL3	0.0989875	0.0710086	0.0619855	0.0295727	0.0394205	0.0551773
ADAMTSL4	2.3427	1.42017	1.79758	1.12376	1.26146	1.04837
ADAMTSL4-AS1	0.462272	0.603573	0.518198	0.556558	0.358333	0.606399
ADAMTSL5	0.131983	0.284034	0.185956	2.57282	2.08929	2.1795
ADAP1	0.758904	0.674582	0.867796	0.384445	0.354785	0.248298
ADAP2	0.725908	0.426051	0.619855	1.09419	1.45856	1.32426
ADAR	512.826	507.438	482.561	245.946	259.663	259.681
ADARB1	4.61942	3.94098	2.9753	7.00872	8.31774	7.97919
ADARB2	0.164979	0.106513	0	0.0591453	0.0394205	0.193121
ADARB2-AS1	0	0	0	0	0	0
ADAT1	22.0914	20.8279	18.9043	33.0584	34.3471	33.979
ADAT2	27.1575	29.4565	21.2685	53.8506	49.9947	46.4334
ADAT3	0.0329958	0.0355043	0.185956	0.0295727	0	0.0275887
ADCK1	2.3757	2.98236	3.28523	3.46473	4.218	4.30383
ADCK2	9.56879	7.34939	10.7235	6.29898	7.68701	7.86277
ADCK5	1.28684	1.10063	1.85956	0.857607	0.473047	0.993192
ADCY1	0.992185	0.762987	0.947138	0.834245	0.515227	1.0823
ADCY10	0.786291	0.425696	0.877094	0.893686	0.788411	0.705718
ADCY10P1	1.58347	1.24265	1.44984	0.582582	0.906673	0.562257
ADCY2	0.0989875	0	0.123971	0	0	0.0275887
ADCY3	11.3446	9.2865	14.0062	10.0449	10.6361	11.6278
ADCY4	0.0329958	0.106513	0.0619855	0	0	0.0275887
ADCY5	0.296962	0.355043	0.433898	0.414017	0.473047	0.634539
ADCY6	19.1079	18.7764	23.6487	10.3566	11.7201	11.4962
ADCY7	0.514735	0.753756	0.594441	0.9481	0.585395	0.585707
ADCY8	1.02287	0.74559	0.557869	0.147863	0.275944	0.275887
ADCY9	16.3659	14.5213	16.7981	7.77761	7.72643	8.0283
ADCYAP1	0.131983	0.106513	0	0.266154	0.197103	0.137943
ADCYAP1R1	0.141552	0.233618	0.123971	0.0706787	0.157682	0.082766
ADD1	84.6673	80.6302	76.552	105.663	108.407	114.162
ADD2	0.249119	0.514102	0.180378	19.7312	20.4265	19.6304
ADD3	0.39595	0.461556	0.309927	30.1345	28.7376	26.1541
ADD3-AS1	0	0.0355043	0	0.0295727	0	0.0275887
ADGB	0.0989875	0.0355043	0	0	0	0
ADGRA1	0.0989875	0.142017	0	0.0591453	0	0.0275887
ADGRA1-AS1	0	0	0	0	0	0
ADGRA2	1.11757	1.43082	2.04056	0.619252	1.19129	1.19073
ADGRA3	57.2831	55.8252	50.7785	66.8999	67.1336	66.7138
ADGRB1	0	0	0	0.295727	0	0.193121
ADGRB2	4.55342	4.43804	5.88862	0.828035	1.10378	1.07596
ADGRB3	0.527933	0.284034	0.123971	0.680171	1.10378	1.2139
ADGRD1	0	0.0355043	0	0.0591453	0.0788411	0.082766
ADGRD1-AS1	0	0	0	0.709744	1.10378	0.800071
ADGRD2	0	0	0	0.0295727	0	0
ADGRE1	0	0	0	0	0.0394205	0.0275887
ADGRE2	0.192366	0.0607123	0.0657046	0.157918	0.0437568	0.13215
ADGRE3	0	0	0	0	0	0
ADGRE4P	0.0491638	0.0798847	0.116533	0.0828035	0.219178	0.225124
ADGRE5	2.0111	1.95061	3.09555	15.0504	17.7743	20.2473
ADGRF1	0.197975	0.355043	0.0619855	0.118291	0.118262	0.0549014
ADGRF2	1.76891	2.18458	2.5724	1.45261	2.21504	2.2322
ADGRF3	0.362954	0.49706	0.309927	0.414017	0.552676	0.414106
ADGRF4	0.197975	0	0	0.0591453	0.236523	0.137943
ADGRF5	0.296962	0.142017	0.123971	0.147863	0.0394205	0.082766
ADGRG1	0.0989875	0.0695884	0.0619855	0.325299	0.473047	0.551773
ADGRG2	0.39595	0.461556	0.68184	0.295727	0.394205	0.248298
ADGRG3	0.0989875	0	0	0.0295727	0	0.0275887
ADGRG4	0.428946	0.319539	0.185956	0.118291	0.0788411	0.0551773
ADGRG5	0	0	0	0.177436	0	0
ADGRG6	38.4731	42.2856	34.03	296.318	294.077	255.499
ADGRG7	0.0989875	0.213026	0.371913	0.0295727	0.0788411	0.0551773
ADGRL1	12.2685	10.4049	14.3434	11.9586	13.0088	13.9003
ADGRL2	284.391	281.443	252.281	155.049	153.819	134.964
ADGRL3	7.42406	7.52691	6.57046	0.768889	1.06435	1.10355
ADGRL3-AS1	0	0	0	0	0	0
ADGRL4	0	0.213026	0.0619855	0	0	0
ADGRV1	0.593925	0.355043	0.247942	0.414017	0.473047	0.689717
ADH1A	0.0329958	0	0	0.088718	0	0
ADH1B	0.144192	0.0323089	0.187196	0.0337128	0	0.0750412
ADH1C	0.0659917	0.0710086	0	0	0	0.0275887
ADH4	0.39595	0.569489	0.309927	0.183055	0.152163	0.303475
ADH5	264.198	309.81	266.042	214.845	260.925	229.786
ADH6	0.39595	0.24853	0.185956	0.147863	0.197103	0.193121
ADH7	0	0	0	0	0	0
ADHFE1	4.25646	4.154	3.4092	1.00547	1.1432	0.938015
ADI1	53.9917	58.0886	52.2457	78.5267	87.2251	79.6866
ADIG	0	0	0	0	0	0
ADIPOQ	0.338207	0.139532	0.162402	0.264084	0.206958	0.24747
ADIPOQ-AS1	0.197975	0.106513	0.0619855	0.0600325	0.157682	0.25216
ADIPOR1	82.9515	77.7899	79.3414	59.2636	59.6433	60.6399
ADIPOR2	101.528	106.903	95.0237	172.438	186.302	174.581
ADIRF	1.05719	1.31082	2.01763	0.513086	0.603923	0.605847
ADK	66.3876	72.1447	59.754	57.3547	64.5314	56.1153
ADM	6.20322	6.95884	6.63244	8.5465	9.06673	8.55249
ADM2	2.9815	1.67509	3.99744	0.605648	0.47896	0.566947
ADM5	0.295643	0.339776	0.557869	0.739317	0.670149	0.772483
ADNP	103.31	106.229	87.2755	75.5877	78.6834	69.3027
ADNP2	47.778	49.919	45.2494	43.9154	44.8606	38.8448
ADNP-AS1	1.48481	0.923112	0.867796	1.41949	0.985514	1.18631
ADO	41.1788	45.694	36.8813	34.6	36.5823	30.3751
ADORA1	0.0659917	0	0	0.0295727	0	0.193121
ADORA2A	0.07919	0.187818	0.420881	0	0	0
ADORA2A-AS1	0.3976	0.603573	0.495884	0.118291	0.197103	0.217399
ADORA2B	68.0704	82.1924	68.37	26.5563	28.4222	25.823
ADORA3	0.131983	0.106513	0.0619855	0.0295727	0	0.165532
ADPGK	42.1182	48.0689	44.6773	54.2404	57.4448	53.8269
ADPGK-AS1	0.527933	0.426051	0.557869	0.473163	0.157682	0.689717
ADPRH	0.593925	0.532564	0.991767	0.44359	0.433626	0.882837
ADPRHL1	0.659917	0.674582	0.619855	2.09966	2.01045	2.34504
ADPRHL2	26.1657	26.3087	29.877	13.9287	17.1874	20.4432
ADPRM	14.0074	14.6129	13.1682	9.52062	9.53544	8.0512
ADRA1A	2.55553	2.88792	2.40504	1.13293	1.06317	2.08101
ADRA1B	2.73865	2.94686	1.79758	1.33077	1.65566	1.60014
ADRA1D	0.461942	0.74559	0.309927	0.0591453	0.118262	0.0275887
ADRA2A	0	0	0	0.0295727	0	0.193121
ADRA2B	0.0329958	0.106513	0.0619855	0.0591453	0.0394205	0
ADRA2C	0	0	0	0.207009	0.315364	0.41383
ADRB1	1.5508	2.73383	2.16949	2.30667	1.97103	1.48979
ADRB2	3.49756	3.01786	2.85133	6.09197	6.18903	6.70405
ADRB3	0.0989875	0.177521	0.123971	0	0	0.082766
ADRM1	17.1908	13.1721	22.0048	19.0152	19.3949	23.6987
ADSL	84.9768	96.1978	90.6494	90.9637	99.9819	97.1135
ADSS	55.301	57.3039	48.8445	99.6007	94.6487	79.3174
ADSSL1	0.527933	0.74559	0.805811	5.26393	5.20351	6.3178
ADTRP	1.94675	2.20127	2.10751	3.69481	5.08367	3.86241
AEBP1	0.296962	0.49706	0.805811	0.147863	0.157682	0.193121
AEBP2	42.2347	39.3388	33.7821	67.5144	64.9651	56.6395
AEN	14.0232	15.0538	13.0169	24.3974	29.4077	25.8506
AFAP1	112.773	114.522	111.374	70.7254	75.0015	76.1287
AFAP1-AS1	4.16407	5.51808	3.79537	4.00473	3.48478	3.74047
AFAP1L1	4.25283	3.36048	3.91376	2.95727	3.17769	3.32168
AFAP1L2	4.91638	4.29602	5.45472	3.57829	2.79886	3.20029
AFDN	86.845	83.2931	78.9075	203.49	190.914	189.258
AFDN-DT	0.188406	0.100832	0	0.152299	0.242436	0.15091
AFF1	34.2609	32.9125	27.4248	36.6139	38.0014	37.8516
AFF1-AS1	0.494278	0.74275	0.713453	1.07201	1.17473	1.08672
AFF2	0.263967	0.284034	0.433898	0.118291	0.157682	0.082766
AFF3	24.0441	22.7295	21.7371	4.91202	4.21879	5.30613
AFF4	310.953	311.195	272.054	212.036	209.402	185.617
AFG1L	9.83276	10.0832	10.4136	21.7655	24.2042	18.5948
AFG3L1P	7.32507	7.02985	7.81017	18.2463	17.5027	17.2981
AFG3L2	86.8813	81.014	81.8642	101.756	105.006	105.235
AFM	0	0.0355043	0	0	0	0
AFMID	5.76998	4.83817	5.47518	11.9027	11.7678	12.6792
AFP	1.41882	1.34916	1.73559	0.650599	0.394205	0.965603
AFTPH	25.9347	27.3738	22.6867	47.8486	47.3047	42.6797
AGA	12.6374	14.5923	13.2649	10.8532	10.7224	11.2286
AGAP1	23.9292	23.3789	23.1144	16.2117	16.3804	16.5524
AGAP10P	0	0	0.124591	0.204347	0	0
AGAP11	0.593265	0.719672	0.281414	1.0933	0.954766	1.18162
AGAP12P	0.0570828	0	0	0.0464291	0.666601	0.0372447
AGAP1-IT1	0.131983	0.24853	0.309927	0.177436	0.118262	0.220709
AGAP2	2.63637	2.03901	2.22652	0.328848	0.57554	0.339341
AGAP2-AS1	2.90693	3.35764	4.28196	0.64705	0.88302	1.15045
AGAP3	10.5917	9.47965	13.8228	7.71847	7.64759	7.83518
AGAP4	0.423007	0.0894708	0.29877	0.367588	1.0273	0.425969
AGAP5	0	0	0.324184	0	0	0
AGAP6	3.04057	2.59146	2.92571	3.95564	3.71342	5.42724
AGAP7P	0.283434	0.45694	0.208271	0.306373	0.341776	0.266782
AGAP9	0	0	0	0.199911	0	0
AGBL1	1.41882	1.88173	1.61162	0.266154	0.433232	0.441419
AGBL1-AS1	0.0329958	0.177521	0.0619855	0.0295727	0.0788411	0.0551773
AGBL2	1.94675	2.05925	1.67361	3.10513	1.89219	2.89681
AGBL3	4.19047	4.47532	3.71913	5.09123	4.6126	3.66709
AGBL4	0.447423	0.181072	0.185956	0.177436	0.0788411	0.15698
AGBL4-IT1	0	0	0	0	0	0
AGBL5	14.3413	12.7982	14.3998	17.0389	20.2661	19.8912
AGBL5-AS1	0	0.106513	0	0	0	0.0275887
AGER	1.08886	1.20715	1.67361	0.798462	0.788411	1.32426
AGFG1	248.69	273.454	226.743	137.188	146.842	123.321
AGFG2	2.01275	2.3653	2.72736	2.20997	2.8777	3.53107
AGGF1	81.2357	83.2221	77.0479	60.5352	55.2676	49.7148
AGK	71.3169	77.2822	71.3465	57.6735	61.619	57.6937
AGL	29.2673	31.3858	27.5835	62.9306	58.8155	54.6256
AGMAT	3.43487	2.6788	4.12017	3.82138	4.36504	3.37989
AGMO	0.131983	0.521913	0	0.473163	0.488026	0.469283
AGO1	38.7767	36.1366	35.1588	114.702	120.716	111.55
AGO2	143.07	133.248	130.045	121.485	125.397	122.08
AGO3	85.3718	86.2115	84.5804	122.194	107.516	107.072
AGO4	42.818	42.2146	40.8559	28.9567	27.7986	27.3321
AGPAT1	43.6535	38.3091	42.2121	22.5935	27.7521	27.1472
AGPAT2	2.01275	2.59181	3.96707	1.86308	2.12871	2.40021
AGPAT3	35.9984	36.9955	37.3772	21.4402	18.8824	20.9122
AGPAT4	33.4248	35.3268	33.1002	16.4128	18.5671	18.9534
AGPAT4-IT1	1.0562	1.38467	1.54964	1.15333	0.946093	0.882837
AGPAT5	178.903	209.475	172.196	123.584	123.938	110.079
AGPS	46.0622	46.0846	42.8939	114.357	121.376	101.388
AGR2	0.131983	0.0355043	0.185956	0	0.275944	0.110355
AGR3	0	0	0	0	0	0
AGRN	12.5054	10.9708	17.4799	5.76667	6.66207	6.59369
AGRP	0	0	0.0619855	0.0591453	0	0
AGT	0.197975	0.142017	0.247942	0	0	0
AGTPBP1	94.6109	99.9723	80.829	82.5766	79.5518	71.6116
AGTR1	2.57367	3.55043	2.9753	1.21248	1.41914	1.62773
AGTR2	0.0329958	0	0	0	0	0
AGTRAP	8.54592	7.24288	13.0789	4.73163	4.76989	5.1039
AGXT	0.651998	0.364274	0.482247	0.184829	0.549917	0.5755
AGXT2	0.0329958	0	0	0.0295727	0	0.0551773
AHCTF1	306.822	295.892	252.838	268.008	254.889	224.831
AHCTF1P1	1.68906	1.63355	1.67423	0.926216	1.73845	1.06492
AHCY	161.977	156.929	165.811	166.701	164.996	174.195
AHCYL1	90.9365	83.2221	79.3414	52.7576	55.7012	54.9014
AHCYL2	12.5731	13.1721	12.0872	23.7173	21.3793	19.5339
AHDC1	2.44169	1.45568	2.23148	2.54325	2.52291	2.53816
AHI1	77.1772	74.0619	63.4111	78.2788	70.8781	63.5919
AHNAK	834.168	820.788	782.938	959.367	1057.3	1133.62
AHNAK2	291.909	270.556	290.88	318.981	316.324	343.642
AHR	546.461	567.304	466.67	185.058	174.732	157.785
AHRR	25.7697	24.995	28.7613	8.60565	7.60817	8.13866
AHSA1	100.802	91.6011	94.3419	209.286	197.694	204.073
AHSA2P	28.384	27.6724	23.8427	33.3609	36.0178	29.4437
AHSG	0	0.0355043	0	0.0295727	0	0
AHSP	0	0	0	0	0	0
AICDA	0.323689	0.236104	0.399186	0.334467	0.0953977	0.587363
AIDA	112.892	100.085	94.0598	89.711	91.49	75.3441
AIF1	0	0	0.0619855	0	0	0
AIF1L	0.131983	0.284034	0.371913	3.81487	5.12467	3.58653
AIFM1	146.888	136.412	133.863	92.3596	98.5447	100.073
AIFM2	12.5955	8.87678	12.893	8.72394	8.31774	9.15944
AIFM3	0.0329958	0.0355043	0.123971	0.118291	0.118262	0.165532
AIG1	25.5249	26.6875	26.6916	25.6401	26.4693	25.17
AIM2	0.164979	0.0355043	0	0.0295727	0	0.110355
AIMP1	94.6469	104.487	80.5879	114.601	119.11	99.677
AIMP2	32.8302	36.4409	30.0437	33.3757	36.0548	33.9708
AIP	10.1957	9.33763	14.6906	6.23983	6.93802	8.33178
AIPL1	0.719639	0.442028	0.768	0.635221	0.461615	0.802278
AIRE	0.0989875	0	0.185956	0.088718	0.118262	0.0554532
AIRN	0.527933	0.74559	0.247942	0.44359	0.315364	0.469007
AJAP1	0.494937	0.639077	0.495884	0.207009	0.0788411	0.331064
AJM1	0.0659917	0.0710086	0.247942	0.0295727	0.0394205	0.0275887
AJUBA	55.7959	71.0086	61.5516	48.9723	61.4566	53.0806
AK1	6.72818	5.96188	8.92033	11.6824	10.1981	12.5755
AK2	325.141	352.167	305.836	258.643	280.635	266.81
AK3	100.452	109.803	95.4756	78.6769	76.9497	68.6685
AK4	135.316	137.184	119.188	95.6886	104.481	87.3579
AK5	6.73445	6.06129	5.64812	5.2385	5.47551	5.25233
AK6	97.7393	105.27	85.8654	82.8768	83.0595	71.6718
AK7	2.16585	2.22044	2.11804	5.22963	5.66197	5.79003
AK8	0.263967	0.49706	0.557869	0.414017	0.433626	0.303475
AK9	3.9925	3.97648	2.72736	6.92	7.25338	6.53851
AKAIN1	0.0329958	0.106513	0.123971	0.0295727	0	0.165532
AKAP1	18.7416	18.2847	19.5254	22.771	25.2686	23.9746
AKAP10	52.5294	54.2861	48.9685	54.7686	54.9128	53.6875
AKAP11	71.139	69.4464	61.7375	57.5484	52.4687	46.8731
AKAP12	46.5908	41.7186	38.6913	576.689	536.944	541.308
AKAP13	136.174	126.04	117.091	104.214	91.8105	99.0709
AKAP14	0	0.0710086	0.0619855	0.0591453	0.0394205	0.0275887
AKAP17A	7.27558	6.94109	7.6552	6.32855	6.56352	5.86259
AKAP17A_1	7.27558	6.94109	7.6552	6.32855	6.56352	5.86259
AKAP3	0.890887	0.710086	1.11574	1.44906	1.41914	1.26908
AKAP4	0	0.0355043	0	0	0	0.0275887
AKAP5	7.99357	8.19261	7.26346	12.5293	9.91742	9.64334
AKAP6	1.45842	0.962876	0.660765	2.46577	2.41727	3.25132
AKAP7	3.94861	4.56976	4.78466	13.2338	13.647	11.1596
AKAP8	23.856	22.2612	20.0833	21.5585	24.086	22.6503
AKAP8L	39.562	33.4805	36.7574	33.5945	32.6402	37.3826
AKAP9	107.246	99.701	92.2616	263.597	231.094	214.506
AKIP1	25.5592	28.7127	26.7021	19.7131	18.2564	17.2344
AKIRIN1	84.074	86.1728	73.6387	120.551	120.098	101.538
AKIRIN2	24.9448	25.3146	18.6576	21.0262	22.0755	20.0294
AKNA	7.11555	6.60167	9.34307	3.07999	3.66926	3.90545
AKNAD1	0.461942	0.603573	0.929782	1.44906	1.85277	1.2139
AKR1A1	51.7045	60.2508	58.0184	23.2441	27.3184	30.2372
AKR1B1	46.7881	60.3218	54.9191	15.8805	21.563	17.574
AKR1B10	0.750325	1.40206	1.07917	0.346296	0.198285	0.318649
AKR1B15	6.79516	6.13976	6.82956	7.34171	6.52331	6.54127
AKR1C1	27.1358	24.6148	22.6253	4.19133	4.2109	4.29362
AKR1C2	5.39779	7.70869	6.4967	2.89102	2.56943	2.60492
AKR1C3	17.0922	18.519	15.9414	1.37542	1.22204	1.10217
AKR1C4	0	0	0	0	0	0
AKR1C6P	0.0329958	0.0355043	0	0	0	0.0275887
AKR1C8P	0	0.0710086	0.0619855	0	0	0
AKR1D1	0.128354	0.0816599	0.183477	0.210557	0.326796	0.309545
AKR1E2	3.29958	3.3374	2.78935	4.40633	5.44004	4.55213
AKR7A2	11.4825	14.9839	14.9385	15.455	17.0297	16.6636
AKR7A2P1	0.263967	0.390547	0.309927	0.354872	0.394205	0.579362
AKR7A3	0.164979	0.284034	0.247942	0.325299	0.197103	0.220709
AKR7L	0.626921	0.319539	0.433898	0.768889	0.630729	0.275887
AKT1	41.9446	38.5317	50.2993	54.262	57.2844	63.7789
AKT1S1	10.2287	7.06535	11.2814	8.57607	7.76585	9.21461
AKT2	34.4476	31.2438	40.6005	47.8781	47.1182	51.2046
AKT3	123.569	123.338	107.814	85.0888	85.1279	72.4787
AKTIP	10.9094	14.7052	10.9404	14.4522	15.6472	13.4784
ALAD	17.4713	17.1315	16.0765	25.6451	25.1022	25.1887
ALAS1	67.3115	74.0975	66.4484	50.5101	61.3778	58.5431
ALAS2	0.0659917	0.0355043	0	0.0295727	0.157682	0.110355
ALB	0.362954	0.213026	0.247942	0	0.0394205	0.0275887
ALCAM	1080.32	1099.57	944.72	229.987	229.743	193.645
ALDH16A1	3.10161	2.62732	3.16126	3.48957	3.23248	2.73128
ALDH18A1	187.548	197.191	182.175	88.3927	93.3479	93.0014
ALDH1A1	0.0329958	0.0355043	0	0	0	0.0275887
ALDH1A2	0	0.0355043	0.123971	1.09419	0.827831	1.07596
ALDH1A3	41.3672	46.1304	37.1956	12.6879	15.3113	12.7151
ALDH1B1	58.8167	60.7414	56.8493	39.0859	43.0066	40.5556
ALDH1L1	0	0	0	0	0	0.0551773
ALDH1L1-AS1	0	0	0	0	0	0
ALDH1L1-AS2	0	0.0355043	0	0.0591453	0	0.0551773
ALDH1L2	105.775	91.6369	84.113	25.418	23.6448	23.1626
ALDH2	17.1324	16.0472	18.5913	9.56055	7.75796	9.5901
ALDH3A1	0.195335	0.298236	0.528116	0.206121	0.0394205	0.111734
ALDH3A2	91.8238	102.359	89.0111	131.805	134.621	123.514
ALDH3B1	6.26921	5.01285	8.35254	4.76031	4.86055	4.81891
ALDH3B2	0.0329958	0	0	0.0295727	0	0.0275887
ALDH4A1	2.54068	2.62732	4.277	2.69111	3.03538	3.44858
ALDH5A1	1.13242	0.846777	1.72939	7.18379	8.37529	7.72538
ALDH6A1	25.2072	29.0446	26.2558	19.1155	17.5071	24.3779
ALDH7A1	106.445	98.6309	104.631	54.3841	52.1928	55.1222
ALDH8A1	0.428946	0.49706	0.251661	0.0594411	0.0394205	0.0557291
ALDH9A1	74.7685	83.1866	76.3661	61.9843	72.4944	66.3507
ALDOA	175.944	151.549	258.282	77.8554	96.0931	104.882
ALDOB	0	0.177521	0	0.0295727	0.0394205	0.0551773
ALDOC	24.9778	25.4211	27.6455	2.07009	2.28639	3.08993
ALG1	21.3206	21.0001	19.6748	16.2718	16.7017	19.2867
ALG10	24.0157	26.3708	21.9143	116.095	126.594	102.13
ALG10B	15.2596	17.4053	13.9566	73.5434	78.5947	63.364
ALG11	44.0118	47.3645	42.9101	38.2783	40.8827	36.3425
ALG12	6.17022	6.31976	6.8184	4.08103	3.54785	3.89
ALG13	32.3029	34.7587	28.3274	37.6164	37.8831	32.4167
ALG14	14.9851	18.1459	14.0038	19.8518	20.4194	20.1221
ALG1L	2.81916	2.45619	1.92651	8.01449	6.19691	6.17986
ALG1L2	0.0329958	0	0	0	0	0.0275887
ALG1L9P	0.627911	0.758727	0.634111	0.873872	0.642949	0.819659
ALG2	34.2497	40.5814	33.2862	41.9636	46.8316	38.8448
ALG3	22.4042	18.9593	21.137	18.2463	17.6998	17.4912
ALG5	59.6895	64.9018	54.5472	39.2725	42.4559	34.8721
ALG6	26.8916	32.2024	27.0257	40.692	43.2049	33.9341
ALG8	51.9684	62.8426	50.4562	65.0007	69.7744	58.1845
ALG9	29.261	33.5974	29.6811	32.2487	34.3243	30.3542
ALK	0.560929	0.532564	0.371913	0.44359	0.275944	0.303475
ALKAL1	0	0	0	0	0	0
ALKAL2	4.88338	4.08299	4.33898	0.680171	0.827831	0.634539
ALKBH1	14.5182	13.7402	12.3971	32.8257	33.3498	29.713
ALKBH2	19.2036	16.9355	24.4223	10.587	9.73687	11.0906
ALKBH3	16.5639	16.5095	15.0005	19.1631	22.5091	20.5536
ALKBH3-AS1	0.0989875	0.213026	0	0.384445	0.433626	0.41383
ALKBH4	4.37063	3.88026	4.30489	6.29247	5.68799	6.12441
ALKBH5	89.6167	84.0742	100.169	71.832	76.9489	78.4346
ALKBH6	5.11435	5.57417	4.7109	8.78308	7.84469	9.76639
ALKBH7	1.28684	1.59769	1.98353	0.325299	0.867252	0.248298
ALKBH8	14.3532	13.9177	11.5913	36.1378	37.4495	30.2372
ALLC	0	0.0710086	0.0619855	0.0591453	0.0788411	0.0551773
ALMS1	82.3246	80.4882	69.2378	86.3516	75.7663	72.5582
ALMS1-IT1	1.38582	1.49118	0.743826	2.45453	1.93161	1.73809
ALMS1P1	0.0989875	0.0355043	0.371913	0.178027	0.0394205	0.0275887
ALOX12	1.88076	1.81072	1.79758	1.03504	1.06435	1.13114
ALOX12-AS1	1.18785	1.13614	0.929782	0.798462	0.788411	0.469007
ALOX12B	0.0329958	0.0355043	0	0	0.0394205	0
ALOX12P2	0.0659917	0.0355043	0.247942	0.0295727	0	0.082766
ALOX15	0	0.0710086	0	0	0.0492757	0.0275887
ALOX15B	0	0.0710086	0.0619855	0.088718	0	0.082766
ALOX15P1	0	0	0	0	0	0
ALOX5	0.0659917	0	0	0	0	0.110355
ALOX5AP	0.230971	0.284034	0.309927	0.236581	0.197103	0.275887
ALOXE3	0.0989875	0.0355043	0	0	0.0788411	0
ALPG	0	0	0	0	0	0
ALPI	0.0989875	0.142017	0.0619855	0	0.0394205	0.0551773
ALPK1	11.1196	10.8412	10.2896	5.89413	7.72643	5.87694
ALPK2	171.776	169.817	154.468	52.0479	51.2073	54.3221
ALPK3	0.494937	0.461556	0.247942	0.088718	0.118262	0.248298
ALPL	0.0659917	0.106513	0.123971	0.0295727	0	0.0551773
ALPP	0	0.0710086	0	0	0	0
ALS2	52.7273	51.6942	51.5099	84.3412	81.8824	75.0136
ALS2CL	0.0659917	0.284034	0.185956	0.384445	0.788411	0.993192
ALX1	7.75402	8.41452	7.2523	3.54872	3.58727	3.47617
ALX3	1.41882	1.45568	1.61162	1.06462	0.788411	1.15872
ALX4	0.197975	0.24853	0.123971	0.118291	0.197103	0.0275887
ALYREF	23.922	22.3677	31.3646	36.9363	38.2774	36.1687
AMACR	15.9037	18.3362	9.96416	11.782	16.6981	15.3597
AMBN	0	0	0	0	0	0
AMBP	0	0	0	0	0	0
AMBRA1	22.3583	22.743	22.4332	16.3108	16.6382	18.2587
AMD1	217.245	252.755	198.291	272.749	294.314	236.407
AMDHD1	0.461942	0.568069	1.05375	0.650599	0.985514	0.551773
AMDHD2	2.46842	1.76527	4.87702	0.81798	1.42899	1.17886
AMELX	0.428946	0.674582	0.805811	0.266154	0.275944	0.082766
AMELY	0	0	0	0	0	0
AMER1	15.2771	13.2076	14.0707	10.0251	9.7763	10.1526
AMER2	0.856242	0.908555	0.999206	0.542954	0.452548	0.723927
AMER3	0.0270566	0.0710086	0	0	0.0394205	0.0275887
AMFR	70.5781	80.4882	82.3167	45.9263	51.5621	48.7216
AMH	0	0	0	0.0591453	0.0788411	0.110355
AMHR2	0	0	0	0	0	0
AMIGO1	4.58642	5.50316	4.33898	2.63197	3.42959	3.33823
AMIGO2	25.1428	29.9656	23.9264	76.5045	87.1194	69.689
AMIGO3	0	0	0	0	0	0
AMMECR1	124.262	132.289	108.413	71.418	71.2329	60.5019
AMMECR1L	38.5692	35.8963	32.393	69.2083	73.6494	69.6572
AMN	0.0386051	0.0422501	0.0719031	0.20967	0.278703	0.226779
AMN1	12.2975	11.7537	11.2851	23.3068	21.9927	23.5323
AMOT	13.3633	12.8881	12.5211	13.5443	14.3885	13.1046
AMOTL1	87.5709	80.2042	81.3249	68.8747	70.0897	66.5715
AMOTL2	86.878	88.9738	92.1724	75.8835	93.3873	86.3801
AMPD1	0.0659917	0.0355043	0	0.0295727	0	0
AMPD2	20.7214	20.486	25.0421	14.254	13.3241	15.2289
AMPD3	0.197975	0	0.247942	2.24752	1.97103	2.23468
AMPH	0.0989875	0.0710086	0	0.236581	0.315364	0.220709
AMT	2.11173	2.73383	1.67361	1.12583	1.1432	1.15872
AMTN	0	0	0	0	0	0
AMY1A	0	0	0	0	0	0
AMY1B	0.0735807	0.0727838	0	0	0	0
AMY1C	0	0	0	0.0334171	0	0
AMY2A	0.0376152	0	0	0	0	0.0347617
AMY2B	4.77219	5.18185	4.277	8.2765	8.08121	7.16588
AMZ1	0.692912	0.74559	0.557869	0.325299	0.74899	0.551773
AMZ2	49.1908	50.0241	46.7259	48.5796	51.715	45.4788
AMZ2P1	6.53911	7.13778	5.52786	5.15392	4.53809	3.9049
ANAPC1	81.599	85.7304	77.6622	229.375	235.8	214.211
ANAPC10	17.1578	18.9952	15.9922	21.381	22.2332	18.8431
ANAPC11	6.59917	7.27838	9.97966	4.37675	5.7554	5.21426
ANAPC13	50.5496	57.0515	44.213	115.353	133.402	106.115
ANAPC15	19.5157	15.0741	15.3904	15.1501	15.6464	17.0832
ANAPC16	83.0261	90.3265	84.3058	54.6107	61.3971	54.8854
ANAPC1P1	0	0	0.282034	0.503031	0.273973	0.347341
ANAPC2	2.14473	2.20127	2.78935	2.8094	3.11422	3.69688
ANAPC4	37.1203	45.765	37.3152	87.8012	90.9432	78.3518
ANAPC5	108.985	116.064	110.768	105.545	115.502	112.176
ANAPC7	70.42	73.6359	61.7852	96.1966	98.4587	93.4414
ANG	4.67419	3.89731	4.93776	0.586426	0.960679	1.10658
ANGEL1	7.12281	7.48288	6.57542	17.1016	17.5816	16.0246
ANGEL2	51.5804	53.1723	44.632	47.6602	48.0761	42.7817
ANGPT1	6.35566	6.35456	5.06607	29.8415	30.1768	27.4891
ANGPT2	5.37898	5.34304	4.86214	4.47434	2.86824	2.86232
ANGPT4	0.197975	0.0770443	0	0.0621026	0.1837	0.375206
ANGPTL1	5.90625	6.10674	4.09104	1.36034	1.06435	1.26908
ANGPTL2	0.725908	0.674582	0.557869	0.591453	0.630729	0.910426
ANGPTL3	1.12186	1.56219	0.433898	0.916753	0.985514	0.938015
ANGPTL4	6.92912	4.75757	8.1201	2.39539	2.8777	3.50376
ANGPTL5	0.197975	0.284034	0.0619855	0.177436	0.118262	0.248298
ANGPTL6	0.144522	0.115034	0.0706634	0.194588	0.133241	0.0325546
ANGPTL7	0.362954	0.355043	0.0619855	0.709744	0.354785	0.524185
ANGPTL8	0.0329958	0	0	0.0295727	0	0.0275887
ANHX	0.0329958	0	0	0	0	0
ANK1	55.697	50.4161	59.1961	16.5607	14.8615	17.436
ANK2	51.6715	49.8835	47.6048	53.5265	49.1968	54.5152
ANK3	1.5838	1.31366	2.04552	3.54872	3.62669	2.95199
ANK3-DT	0	0.0355043	0	0.0295727	0	0
ANKAR	2.47469	2.59181	1.67361	6.56868	7.92353	5.37979
ANKDD1A	0.744386	0.753046	0.850441	1.17551	0.705234	0.885596
ANKDD1B	0.131983	0	0.309927	0.118291	0.197103	0.220709
ANKEF1	14.9141	15.4089	13.2029	11.6221	10.0522	10.6216
ANKFN1	0.329958	0.319539	0.68184	0.532308	0.236523	0.441419
ANKFY1	125.582	122.916	124.157	58.2286	64.0584	60.4744
ANKH	41.4395	42.1042	43.326	33.4428	33.0691	31.8293
ANKHD1	131.606	126.071	101.909	130.845	121.575	115.164
ANKHD1-EIF4EBP3	29.783	17.1773	21.2672	18.32	11.1856	15.7432
ANKIB1	135.107	141.059	115.045	186.929	193.713	174.691
ANKK1	0.0989875	0.177521	0.123971	0.0591453	0.157682	0.0551773
ANKLE1	3.20851	3.06686	2.74596	3.00192	2.48428	2.89847
ANKLE2	42.2677	41.7175	43.2039	65.4147	72.179	69.6338
ANKMY1	2.74096	2.4498	3.94352	2.43265	2.32621	2.40104
ANKMY2	44.0494	44.7709	39.5467	37.0841	38.435	32.527
ANKRA2	9.07385	9.72818	9.85569	7.60018	8.16005	7.09029
ANKRD1	0.263967	0	0.185956	11.3855	10.3282	10.2354
ANKRD10	333.94	376.19	312.006	202.589	184.592	158.415
ANKRD11	43.6911	33.4848	40.1666	37.3532	31.0366	35.4829
ANKRD12	89.2927	84.8141	77.2041	100.365	94.4981	84.7264
ANKRD13A	41.2778	39.8003	34.5259	44.2999	47.896	45.3558
ANKRD13B	2.3272	2.12138	1.84035	1.55582	1.84528	1.38109
ANKRD13C	80.4395	81.7511	71.985	88.9546	87.8077	75.5637
ANKRD13D	3.89351	2.4853	5.88862	2.86855	1.97103	3.03475
ANKRD16	3.62228	3.55859	3.59268	1.4668	1.7826	1.88817
ANKRD17	207.357	185.459	169.33	131.937	119.768	122.593
ANKRD18A	10.8833	11.1636	9.71436	32.3939	27.1004	30.6499
ANKRD18B	0.101297	0.0280484	0	5.2113	4.27555	4.62965
ANKRD18CP	0.230971	0.324154	0.310547	0.330622	0.319701	0.280301
ANKRD18DP	0.0329958	0.0710086	0	4.55419	4.45452	4.6349
ANKRD19P	0.231301	0.142017	0.123971	7.4946	7.18164	7.25968
ANKRD2	0	0	0	0	0	0
ANKRD20A1	0.260667	0.0418951	0.0818208	0.71625	0.963044	1.27046
ANKRD20A11P	0	0.0355043	0	0	0.0394205	0.0275887
ANKRD20A12P	0.95259	1.03353	0.909327	4.86145	4.20341	3.63646
ANKRD20A19P	0.164979	0.177521	0.185956	0.0304598	0.157682	0.082766
ANKRD20A2	1.19412	1.67793	0.632872	9.22371	7.43432	7.78359
ANKRD20A21P	0.189066	0.197404	0.12583	2.31998	1.50626	1.94776
ANKRD20A3	0.320389	0.255986	0.265918	0.483809	0.622845	0.465697
ANKRD20A4	0.0485039	0.0376345	0.0731428	0.387402	0.38435	0.348721
ANKRD20A4-ANKRD20A20P	0.0986575	0.153379	0	3.3843	2.76338	2.69127
ANKRD20A5P	0.197975	0.24853	0.185956	6.97797	6.7007	6.1749
ANKRD20A8P	0.0333258	0.0699435	0	0.759722	0.605105	0.40307
ANKRD20A9P	0.311811	0.0355043	0	1.22224	1.40298	1.27653
ANKRD22	0	0.0859204	0.0619855	0.262014	0.309057	0.223468
ANKRD23	0.329958	0.49706	0.309927	0.857607	1.06435	1.24149
ANKRD24	0.0329958	0	0.123971	0.088718	0.275944	0.275887
ANKRD26	71.0552	66.8329	56.6597	66.5323	55.2881	54.2506
ANKRD26P1	0.296962	0.284034	0.247942	0.295727	0.197103	0.137943
ANKRD26P3	0	0.0355043	0	0	0	0.0551773
ANKRD27	49.3948	49.848	45.3734	87.1802	91.1009	81.1934
ANKRD28	278.881	304.023	257.426	146.769	147.117	131.791
ANKRD29	5.50634	6.51646	6.24566	3.96924	2.79689	2.87639
ANKRD30A	0.402219	0.462266	0.300629	0.392134	0.0406032	0.138219
ANKRD30B	1.05587	0.848908	0.466131	0.41313	0.530206	0.493561
ANKRD30BL	0.204574	0.438123	0.252901	0.102026	0.121415	0.184844
ANKRD30BP2	3.71797	3.40486	2.73418	1.42363	1.42269	1.13279
ANKRD30BP3	0.0659917	0.0710086	0	0	0	0
ANKRD31	0.626921	0.603573	1.17772	1.03504	0.906673	0.938015
ANKRD33	0	0.0355043	0	0	0	0
ANKRD33B	18.6756	17.0066	17.4179	32.0272	32.0883	32.6098
ANKRD34A	1.05587	1.17164	0.929782	0.857607	1.41914	1.04837
ANKRD34B	0.0989875	0.319539	0.185956	0.177436	0.236523	0.248298
ANKRD34C	0.0329958	0.0710086	0.0619855	0	0	0.0551773
ANKRD34C-AS1	0	0	0	0	0	0
ANKRD35	0.0989875	0.106513	0.0619855	0.147863	0	0
ANKRD36	89.4161	88.313	73.4559	142.544	118.251	117.078
ANKRD36B	52.9801	56.1937	49.7192	74.7816	66.6266	60.5215
ANKRD36BP1	0	0	0	0	0	0
ANKRD36BP2	11.4043	12.3612	9.31641	3.04569	2.56273	2.81322
ANKRD36C	53.1038	54.5335	46.2486	84.3421	70.6771	71.8282
ANKRD37	1.77188	1.69924	1.46906	0.731628	0.902731	0.676474
ANKRD39	0.7919	0.568069	0.557869	1.33077	1.06435	1.2139
ANKRD40	41.1418	38.8197	36.7506	66.1502	65.511	61.9647
ANKRD40CL	0.0755604	0.0710086	0	0	0.0965803	0.155048
ANKRD42	5.0223	5.08031	4.71771	15.864	16.2436	15.3804
ANKRD44	10.3277	9.83469	8.61598	11.4446	10.683	11.3376
ANKRD44-IT1	0.0659917	0	0.0619855	0.0591453	0.0788411	0.0551773
ANKRD45	0.759234	0.461556	0.749404	0.621026	0.827831	0.800347
ANKRD46	15.607	20.0599	15.2484	16.2945	21.3659	16.2497
ANKRD49	14.6172	16.7225	13.8228	18.8378	18.1335	15.5048
ANKRD50	95.127	93.7668	75.5603	73.2515	74.3471	66.4611
ANKRD52	20.8204	23.0778	22.4387	26.1422	25.9781	29.0785
ANKRD53	0.0900786	0.0511262	0.166121	0.16265	0.16596	0.0769724
ANKRD54	13.0749	12.0814	14.7848	8.9067	9.79364	10.6478
ANKRD55	0.437855	0.355043	0.123971	0.384445	0.11905	0.221261
ANKRD6	0.652657	1.33035	0.712213	8.20287	7.06219	5.92191
ANKRD60	0.734157	0.461911	0.538654	0.864113	0.530601	0.837868
ANKRD61	0.725908	0.99412	0.991767	1.50821	1.77392	1.26908
ANKRD62	0.593925	0.383091	0.892591	11.0067	10.0097	9.9195
ANKRD62P1-PARP4P3	0	0	0	0.325299	0.199468	0.278094
ANKRD63	0.0989875	0.0355043	0	0.177436	0.157682	0.0551773
ANKRD65	0.442144	0.516232	0.523157	0.816206	0.437962	0.490802
ANKRD66	0.0329958	0.177521	0.433898	0.088718	0	0.220709
ANKRD7	0.329958	0.319539	0.309927	1.24205	0.946093	1.02078
ANKRD9	11.1054	12.0743	13.9752	9.12228	9.7215	10.4693
ANKS1A	15.706	13.9177	14.1327	9.75898	10.4859	9.71121
ANKS1B	17.0951	18.5428	14.5436	7.44788	5.27881	6.54707
ANKS3	3.46456	2.94686	4.21501	2.60239	2.01045	2.89681
ANKS4B	0.729208	0.859914	0.709114	0.602987	0.694984	1.13169
ANKS6	16.7949	15.8349	15.7443	22.7118	24.4802	23.3676
ANKUB1	0.0989875	0.177521	0.0619855	0.0295727	0.0394205	0.165532
ANKZF1	18.7086	19.0303	15.8683	13.7217	13.3241	15.1462
ANLN	563.8	565.761	495.14	632.293	626.944	542.338
ANO1	0.39595	0.0710086	0.371913	0.236581	0.394205	0.331064
ANO10	35.4375	37.7411	36.5094	18.2759	18.7642	16.9119
ANO2	0.197975	0.213026	0.433898	0.118291	0.354785	0.358653
ANO3	0.131983	0.142017	0.0619855	2.58968	2.38021	2.02749
ANO3-AS1	0	0.0355043	0	0	0.0788411	0
ANO4	0.593925	0.390547	0.247942	1.15333	1.22204	0.689717
ANO5	0	0.0355043	0	0.0295727	0.0394205	0.0551773
ANO6	155.609	157.284	134.451	173.978	173.649	162.332
ANO7	0.461942	0.177521	0.309927	0.207009	0.867252	0.496596
ANO7L1	1.38912	1.08927	2.1168	0.351619	0.754115	0.806968
ANO8	2.54068	2.37879	3.28523	0.650599	1.69508	1.60014
ANO9	0.230641	0.142372	0.275215	0.133077	0.118656	0.219882
ANOS1	8.05098	9.40864	6.57046	6.29898	6.26787	5.15908
ANP32A	89.9136	83.0797	81.3224	156.794	165.684	160.552
ANP32A-IT1	1.3878	1.32005	1.1083	2.30963	1.38406	1.91465
ANP32AP1	0	0.0358593	0.12645	0	0.0398148	0.0419348
ANP32B	46.7551	36.4274	35.0218	44.4181	50.1824	47.5904
ANP32C	0	0	0	0	0	0
ANP32D	0.0659917	0	0	0	0.0394205	0
ANP32E	213.153	203.369	172.815	193.701	206.485	175.105
ANPEP	261.129	195.451	262.942	59.8846	58.8943	70.489
ANTXR1	59.4585	54.0375	48.2247	55.567	55.1493	49.2182
ANTXR2	120.171	121.922	106.491	113.47	120.425	107.458
ANTXRL	0	0.0355043	0	0.0295727	0	0.082766
ANTXRLP1	0	0	0.0619855	0	0	0
ANXA1	916.624	1091.4	892.467	476.445	548.971	472.897
ANXA10	0.0989875	0.177521	0.0619855	0.088718	0.157682	0.193121
ANXA11	171.011	158.696	162.403	62.8126	67.119	69.3571
ANXA13	0.0329958	0.0710086	0	0.0295727	0.118262	0
ANXA2	1955.83	2218.17	1918.73	1289.13	1453.06	1495.69
ANXA2P1	0.132313	0	0.149385	0	0.0394205	0.138219
ANXA2P2	0	0	0	0	0.0638613	0
ANXA2P3	0	0	0	0	0.0788411	0.0275887
ANXA2R	5.31233	5.50316	5.39274	1.59692	1.85277	1.7105
ANXA3	0.296962	0.603573	0.309927	0.266154	0.394205	0.469007
ANXA4	49.4278	44.7709	43.2039	38.6219	43.5991	39.2035
ANXA5	1321.52	1290.86	1136.57	506.402	500.404	458.496
ANXA6	166.893	170.137	183.725	67.6031	76.0817	85.9111
ANXA7	168.015	194.493	161.906	97.8675	110.22	104.892
ANXA8	0.296962	0.0710086	0.247942	0.527281	0.985514	0.355342
ANXA8L1	0	0.0355043	0	0.212036	0	0.196431
ANXA9	0.7919	1.02962	0.929782	2.30667	1.85277	2.86922
AOAH	2.17805	3.19574	2.10751	0.680171	0.553859	0.689717
AOAH-IT1	0	0	0	0.0295727	0	0
AOC1	0	0	0	0.0295727	0	0
AOC2	0.39595	0.49706	0.0619855	0.591453	0.275944	0.551773
AOC3	0.131983	0.426051	0.185956	0.207009	0.118262	0.386241
AOC4P	0.0329958	0	0.0619855	0	0	0.0488319
AOPEP	56.6882	59.9263	52.529	28.9546	29.6557	27.2444
AOX1	2.54068	2.59181	2.60339	5.76667	6.42555	5.76603
AOX3P-AOX2P	0.0329958	0	0.0619855	0.0295727	0	0
AP1AR	46.7551	51.1972	45.4973	59.4115	58.6184	51.4805
AP1B1	35.9655	28.7585	39.2368	20.2573	19.1978	21.4364
AP1B1P1	0	0	0	0	0	0
AP1G1	82.5886	85.0328	72.2131	167.736	169.784	151.02
AP1G2	2.43146	2.01877	3.75818	4.57223	4.34809	5.18888
AP1M1	21.9105	22.1589	24.5555	18.4013	20.8819	24.7084
AP1M2	1.71578	2.34328	2.29346	5.47094	9.14557	8.38695
AP1S1	61.3392	60.2863	67.4402	76.0905	82.0342	89.5528
AP1S2	65.045	74.7603	57.2157	74.8206	74.8691	67.2024
AP1S3	6.72686	5.34056	4.42762	14.5166	13.701	15.6259
AP2A1	28.7902	28.0551	31.1161	14.1118	14.6439	15.4243
AP2A2	21.5793	18.9238	22.1288	16.1467	13.7578	14.2633
AP2B1	218.3	212.209	181.803	166.465	188.548	177.395
AP2M1	145.314	139.39	171.7	168.387	192.845	209.15
AP2S1	50.6816	56.7004	54.7332	37.232	47.9748	42.6797
AP3B1	241.529	230.991	203.684	169.688	164.66	152.014
AP3B2	0.988225	0.925952	0.557869	0.841638	0.683946	0.929462
AP3D1	65.3977	51.5522	64.093	58.1399	48.8026	57.7431
AP3M1	86.9836	84.7392	71.2027	86.8904	93.8796	76.4275
AP3M2	39.166	42.8182	36.8813	32.0568	34.7295	30.2648
AP3S1	102.221	113.507	95.3336	117.581	124.105	102.078
AP3S2	39.431	42.3236	36.2621	43.4304	49.3305	49.0168
AP4B1	17.8923	20.9074	18.8368	20.3002	24.3367	21.5523
AP4B1-AS1	1.20831	1.72338	2.28168	2.37469	1.6056	2.16571
AP4E1	30.0995	33.471	28.7079	57.9506	59.4773	52.5291
AP4M1	15.5513	16.9238	19.761	10.7594	11.4166	13.3151
AP4S1	7.82529	8.7479	6.31322	11.0549	12.3071	9.58127
AP5B1	12.0761	12.4684	13.6492	12.2144	13.6032	13.4798
AP5M1	47.217	49.0314	41.8402	56.5429	59.9192	51.1494
AP5S1	8.18132	8.3957	10.0943	5.4739	6.78073	5.96467
AP5Z1	9.34838	7.98065	11.4109	6.55567	6.11492	6.35698
APAF1	36.2948	35.5171	33.3575	52.2815	50.3361	47.7623
APBA1	0.197975	0.319539	0.247942	0.118291	0.315364	0.137943
APBA2	1.51781	0.710086	0.929782	7.12701	6.11018	8.13866
APBA3	0.890887	0.781094	1.48765	0.709744	0.670149	0.579362
APBB1	13.5613	12.533	19.0915	5.53009	5.44004	6.62128
APBB1IP	0.428946	0.0355043	0.309927	0	0.0394205	0.0275887
APBB2	33.9164	34.9082	28.3081	127.538	122.854	119.849
APBB3	4.38845	4.33152	5.02082	2.2771	3.0748	2.70369
APC	117.663	125.295	101.594	74.7301	69.8532	65.2196
APC2	0.461942	0.284034	0.247942	0.325299	0.354785	0.469007
APCDD1	3.82389	4.32939	3.72905	0.647346	0.314576	1.02906
APCDD1L	0.296962	0.213026	0.433898	0.325299	0.354785	0.441419
APCDD1L-DT	0	0.0710086	0.0619855	0	0.0394205	0.082766
APCS	0	0.0355043	0	0.0295727	0	0
APEH	54.7071	55.3157	66.4484	33.8311	36.0698	46.818
APELA	0.0659917	0.106513	0.0619855	0.0591453	0	0.0551773
APEX1	94.995	71.1861	79.8993	38.267	42.8107	48.3905
APEX2	30.3562	28.4034	34.8978	23.3627	26.9637	26.8989
APH1A	117.848	130.434	130.088	52.742	66.3274	65.1567
APH1B	17.4548	20.8055	19.3395	22.1499	22.6668	22.7055
API5	102.32	102.962	88.6392	134.171	140.219	119.293
APIP	55.267	58.0126	55.4733	55.0347	52.626	47.7278
APLF	10.4267	11.5034	8.30605	7.95505	6.8986	6.64887
APLN	25.4728	25.5631	27.6455	5.91453	8.59368	6.97993
APLNR	0.164979	0.0710086	0	0.0591453	0.0788411	0.193121
APLP1	16.7949	14.1662	17.8518	6.92	6.70149	8.11107
APLP2	697.697	581.631	587.374	575.75	568.563	576.907
APMAP	152.573	158.598	158.001	78.9294	83.2168	85.5525
APOA1	0	0.0355043	0	0.0295727	0	0.082766
APOA1-AS	0	0	0	0.177436	0	0.165532
APOA2	0	0	0	0	0	0
APOA4	0	0.0355043	0	0	0	0
APOA5	0.0659917	0.0710086	0	0.0295727	0	0
APOB	0.131983	0.319539	0.0619855	0.088718	0.157682	0.0551773
APOBEC1	0	0	0	0.0591453	0	0
APOBEC2	0.0329958	0.106513	0.185956	0.354872	0.315364	0.331064
APOBEC3A	1.66167	0.612094	1.29116	1.52122	0.751356	1.36454
APOBEC3B	26.8995	22.4281	23.9456	4.79905	6.32266	5.99833
APOBEC3B-AS1	0.214473	0.0394098	0.0650847	0.095224	0.0823889	0.0297958
APOBEC3C	0.0841394	0.20628	0.123971	10.1751	12.0241	11.6419
APOBEC3D	1.52078	1.96268	2.08953	4.75203	4.93703	4.91327
APOBEC3F	2.06257	1.2565	2.13354	2.20671	2.23436	1.62083
APOBEC3G	0.988555	1.32893	1.40521	0.204939	0.334286	0.325546
APOBEC3H	0	0	0	0	0	0
APOBEC4	0.428946	0.674582	0.433898	0.502735	0.197103	0.358653
APOBR	0.0329958	0.0355043	0.247942	0	0.0788411	0.0551773
APOC1	0.626921	0.852103	0.433898	3.46	4.76989	4.93837
APOC1P1	0.0666516	0.0355043	0	0	0.157682	0.120562
APOC2	0.00494937	0	0.0619855	0	0	0.0551773
APOC3	0	0.0710086	0	0	0	0.0275887
APOC4	0	0	0	0	0	0.0275887
APOC4-APOC2	0.0940381	0	0	0	0.157682	0
APOD	0.0329958	0	0.0619855	0	0	0.082766
APOE	0.824896	0.461556	1.11574	1.15333	1.30088	1.68291
APOF	0.197975	0.426051	0.185956	0.147863	0.157682	0.165532
APOH	0	0	0	0	0	0
APOL1	9.23091	8.06942	9.45712	4.1659	4.92875	4.08202
APOL2	51.1125	47.2214	52.785	23.7956	26.8667	29.4244
APOL3	6.50018	7.4204	6.57046	1.47863	1.49798	1.57255
APOL4	5.31398	4.85947	4.28753	6.46251	5.06633	5.60933
APOL5	0.0659917	0.177521	0.123971	0	0	0.0551773
APOL6	344.2	361.677	335.884	86.7706	92.872	80.7956
APOLD1	56.1157	64.0941	51.1678	17.607	19.0366	17.8209
APOM	0.800809	1.45355	1.174	0.747006	0.580665	0.827936
APOO	23.658	24.569	18.5337	22.3274	21.4842	19.3672
APOOL	22.8008	25.6767	20.2017	35.1918	33.582	26.4727
APOOP5	0.0659917	0.106513	0	0.0295727	0	0
APP	961.036	861.015	874.739	436.374	455.15	461.779
APPBP2	67.6131	75.011	57.8572	71.179	69.4219	62.309
APPL1	111.04	116.329	99.4445	152.43	147.055	127.891
APPL2	18.3962	18.9021	15.6272	28.3738	27.0776	25.5432
APRT	9.00786	9.9412	14.6906	12.6867	16.9114	18.0982
APTR	6.55099	7.62916	5.72374	15.1838	16.0107	14.462
APTX	46.5241	51.1972	46.3031	36.9067	40.4455	40.1691
AQP1	0.461942	0.24853	0.123971	0.207009	0.236523	0.165532
AQP10	0	0.0355043	0.123971	0.0591453	0	0.0275887
AQP11	1.78177	1.13614	0.805811	1.9518	1.65566	2.04156
AQP12A	0	0	0	0	0	0
AQP12B	0	0.0355043	0	0.0295727	0	0
AQP2	0.164979	0.106513	0.0619855	0.088718	0	0
AQP3	0.659917	0.74559	0.371913	0.295727	0.354785	0.386241
AQP4	0.131983	0.0710086	0.185956	0.088718	0	0
AQP4-AS1	0.123404	0.0738489	0.507041	0.095224	0	0.292992
AQP5	0.0329958	0	0	0	0	0
AQP6	0.627581	0.514102	1.04322	1.03682	0.592491	1.51682
AQP7	0.494937	0.313858	0.371913	0.236877	0.0788411	0.082766
AQP7P1	0.278485	0.556707	0.331622	0.219429	0.331133	0.273404
AQP7P3	0.0719309	0	0	0	0	0.0275887
AQP8	0.0329958	0	0	0	0	0
AQP9	0.0329958	0	0.0619855	0	0.0788411	0
AQR	75.8244	76.7255	66.5104	133.421	135.134	120.365
AR	99.6474	101.045	91.0566	19.8433	19.1584	19.1189
ARAF	11.1196	11.1128	12.831	6.0624	8.8302	8.22142
ARAP1	12.4064	10.0832	12.3351	8.33949	7.68701	9.35256
ARAP1-AS2	0.527933	0.284034	0.371913	0.295727	0.157682	0.41383
ARAP2	1.02287	0.887607	0.185956	14.9345	13.876	13.1322
ARAP3	0.197975	0.177521	0.247942	3.99231	4.80931	4.16589
ARC	0.0329958	0	0.123971	0	0	0
ARCN1	232.304	220.231	200.957	250.628	258.682	236.555
AREG	0.461942	0.603573	0.371913	0.207009	0.394205	0.331064
AREL1	49.3618	50.3451	45.5593	74.1387	81.4034	79.4829
ARF1	162.339	148.408	172.32	78.9294	86.1339	82.7384
ARF3	152.878	152.042	133.608	139.841	150.836	141.311
ARF4	326.395	367.114	302.179	255.951	282.33	248.822
ARF4-AS1	0.461942	0.355043	0.867796	0.414017	0.591308	0.524185
ARF5	32.4834	30.3736	35.1458	16.6198	15.9488	19.1234
ARF6	217.08	205.428	190.109	103.504	109.195	93.4704
ARFGAP1	15.772	15.4089	21.7569	9.61112	13.127	12.9391
ARFGAP2	22.9981	26.4862	31.0547	33.0619	37.7649	39.4794
ARFGAP3	80.0479	82.9735	74.7545	49.4751	46.2009	39.7829
ARFGEF1	190.79	186.993	162.588	221.938	219.721	195.143
ARFGEF2	153.761	167.19	155.46	159.426	165.093	149.834
ARFGEF3	35.8988	36.6458	36.4289	52.0222	49.6372	45.6488
ARFIP1	49.5597	57.872	44.3816	43.8267	47.896	39.369
ARFIP2	18.0101	17.3627	18.8783	12.1112	14.0865	15.4014
ARFRP1	9.40381	10.2252	10.8475	7.15659	7.37164	8.16625
ARG1	0.197975	0.142017	0.185956	0.207009	0.0788411	0.165532
ARG2	4.38647	5.14102	3.6776	8.20464	9.52282	7.23733
ARGFX	0.882308	1.36123	1.45604	1.10454	0.623633	1.05168
ARGFXP2	0.296962	0.177521	0.247942	0.384445	0.0788411	0.386241
ARGLU1	242.09	273.951	217.259	136.626	147.196	129.694
ARHGAP1	21.3763	17.9527	20.3418	14.9913	14.629	17.286
ARHGAP10	26.4297	25.7406	23.1826	28.0349	28.8558	26.4024
ARHGAP11A	108.176	104.609	100.205	271.48	266.369	234.234
ARHGAP11A-SCG5	0.260007	0	0.161782	0	0.37962	0.420451
ARHGAP11B	12.2177	9.78285	10.0057	27.4183	23.8561	26.0299
ARHGAP12	151.781	150.538	130.975	87.1211	86.6069	74.7653
ARHGAP15	0.0329958	0.142017	0.123971	0.0295727	0	0.0275887
ARHGAP17	14.1882	15.3379	13.2029	7.51146	8.47542	8.11107
ARHGAP18	103.805	101.933	95.2717	104.776	108.407	93.36
ARHGAP19	44.6041	53.2081	43.5907	48.3673	51.7284	49.4665
ARHGAP19-SLIT1	4.16374	0.58085	1.72072	1.07822	1.05568	0
ARHGAP20	0.197975	0.284034	0.0619855	0.0591453	0.0394205	0.137943
ARHGAP21	339.758	319.432	290.836	134.851	128.353	125.887
ARHGAP22	0.569508	0.472207	0.38493	2.37912	2.62777	2.46174
ARHGAP22-IT1	0	0	0.123971	0.0591453	0.0788411	0.137943
ARHGAP23	5.5103	4.58005	5.88862	5.97368	5.67656	6.26263
ARHGAP24	13.7372	13.465	11.6756	12.9522	12.7809	13.0505
ARHGAP25	0	0.0355043	0	0.0295727	0.0788411	0.137943
ARHGAP26	10.4075	9.95682	9.65052	22.3534	19.1872	21.7197
ARHGAP26-AS1	0.0659917	0	0	0	0	0
ARHGAP26-IT1	0	0	0	0.0591453	0	0.0275887
ARHGAP27	0.0659917	0.0710086	0	2.21795	1.61624	2.26227
ARHGAP27P1	0.230971	0.177521	0.25538	0.716546	0.403666	0.609985
ARHGAP27P1-BPTFP1-KPNA2P3	2.4021	1.29094	1.85956	5.59485	4.68789	5.13094
ARHGAP27P2	0	0	0.123971	0.0295727	0	0.0551773
ARHGAP28	0.131983	0	0.123971	0.975898	1.89219	1.40702
ARHGAP29	116.046	117.306	96.6353	43.1169	43.678	36.6929
ARHGAP29-AS1	0.428946	0.142017	0.123971	0.295727	0.236523	0.082766
ARHGAP30	0.890887	1.02962	0.371913	0.532308	0.788411	0.386241
ARHGAP31	8.47993	6.07123	7.19031	10.5279	11.8656	11.0906
ARHGAP31-AS1	0.164979	0	0.123971	0.295727	0.236523	0.248298
ARHGAP32	31.577	30.0366	27.4596	24.2496	22.9428	22.2916
ARHGAP33	2.17772	1.70421	2.41743	3.40086	2.99596	3.00716
ARHGAP35	111.691	102.465	99.1767	78.0718	80.3785	78.2966
ARHGAP36	0.0659917	0.142017	0.123971	0.0295727	0.0788411	0
ARHGAP39	7.65503	7.4559	7.43826	4.05146	3.94205	3.75206
ARHGAP4	0.659917	0.355043	0.68184	2.57282	2.44407	2.53816
ARHGAP40	0.0329958	0	0.0619855	0	0	0
ARHGAP42	108.456	111.196	93.0396	19.1595	18.0152	14.7875
ARHGAP44	14.6172	15.7284	13.7608	3.40086	3.23248	3.91759
ARHGAP45	7.90844	6.31089	9.33191	11.4946	11.2826	11.1902
ARHGAP5	95.904	101.179	84.0207	105.108	97.5852	84.6302
ARHGAP5-AS1	0.146831	0.00852103	0.217569	0.466361	0.650833	0.453282
ARHGAP6	7.0941	5.29014	5.39274	0.384445	0.630729	0.662128
ARHGAP8	0	0	0	0.0591453	0	0.082766
ARHGAP9	0.230971	0.106513	0.123971	0.0295727	0.157682	0.248298
ARHGDIA	15.2771	8.76956	15.2484	7.71847	8.12063	8.82837
ARHGDIB	6.76414	6.71031	5.39274	4.14017	2.91712	3.77965
ARHGDIG	0.0659917	0	0.0619855	0.088718	0	0
ARHGEF1	3.53055	3.40841	6.13656	4.4359	4.57278	5.57291
ARHGEF10	82.4566	72.7128	77.5438	42.0523	42.5742	40.0036
ARHGEF10L	0.164979	0.106513	0.0619855	0.207009	0.0394205	0.248298
ARHGEF11	27.1886	21.5156	26.1579	25.4029	28.6193	28.2508
ARHGEF12	346.786	350.924	311.477	412.154	421.484	375.73
ARHGEF15	0	0.0710086	0.0619855	0	0	0.0275887
ARHGEF16	0.362954	0.426051	0.123971	1.09419	0.788411	1.10355
ARHGEF17	5.01537	4.47354	4.40097	7.15659	7.60817	8.38695
ARHGEF18	14.0562	13.7402	13.6988	15.3186	16.4778	17.9878
ARHGEF19	3.06861	3.44392	3.4092	1.74479	2.24697	2.48298
ARHGEF2	220.313	199.144	206.474	61.452	66.7784	66.5439
ARHGEF25	23.823	22.2612	25.662	7.77761	6.85918	8.19383
ARHGEF26	2.93663	2.59181	3.16126	19.3405	17.7392	17.6292
ARHGEF26-AS1	22.1557	19.9378	18.6105	25.7182	17.7073	18.9004
ARHGEF28	53.0573	54.0375	49.5264	45.394	40.3272	40.8588
ARHGEF3	22.2062	21.4091	18.3477	13.0711	14.1914	13.7392
ARHGEF33	1.71578	2.09475	1.17772	1.33077	1.06435	0.965603
ARHGEF34P	0	0	0	0.315245	0.365428	0
ARHGEF35	0.278815	0.270188	0.115293	3.36803	4.66384	4.29307
ARHGEF37	2.30971	2.98236	2.29346	0.709744	0.827831	1.02078
ARHGEF38	0.626921	0.74559	0.247942	0.532308	0.512467	0.634539
ARHGEF38-IT1	0	0	0	0	0	0
ARHGEF39	16.5807	17.0176	15.3761	17.9692	19.5691	18.904
ARHGEF3-AS1	0	0.106513	0	0	0.0394205	0
ARHGEF4	0.333918	0.546766	0.546712	0.725122	1.07027	0.826832
ARHGEF40	13.5732	12.5501	17.1148	7.68091	7.44378	9.89247
ARHGEF5	0.348106	0.262377	0.504562	3.80659	3.61289	4.7836
ARHGEF6	3.10194	3.69245	2.91332	14.2484	12.1723	12.6911
ARHGEF7	38.6711	40.0843	36.1995	26.3492	25.7022	25.0229
ARHGEF7-AS1	0	0	0	0	0	0
ARHGEF7-AS2	0	0.0355043	0	0.0295727	0	0
ARHGEF9	37.7472	38.2736	31.9225	28.2715	27.0031	28.1404
ARHGEF9-IT1	0.0329958	0	0	0.0591453	0.0788411	0
ARID1A	60.1844	47.0787	48.4106	31.1992	32.0489	33.0788
ARID1B	57.7427	54.6411	51.324	37.3503	36.4246	36.5826
ARID2	69.5552	67.2096	58.9482	173.71	159.614	147.82
ARID3A	7.60851	8.12232	8.77962	6.97146	7.55968	7.31734
ARID3B	2.21072	1.81072	1.85956	3.87402	4.92757	4.41419
ARID3C	1.22085	0.674582	0.495884	0.384445	0.315364	0.662128
ARID4A	33.1608	30.8177	26.2198	28.1828	26.8454	24.3608
ARID4B	107.73	97.3702	81.4873	86.5054	73.9648	68.8613
ARID5A	1.81477	1.49118	2.04552	0.739317	0.70957	0.662128
ARID5B	143.664	139.816	119.136	23.1554	22.1938	22.8158
ARIH1	94.9155	95.3677	81.8276	81.7655	82.5502	74.8252
ARIH2	153.316	162.389	157.408	146.381	150.33	144.77
ARIH2OS	1.11757	1.07862	1.74551	0.798166	0.825466	0.840627
ARL1	100.406	103.815	97.3792	85.4946	93.1902	79.0967
ARL10	31.6951	37.1719	31.0981	11.2802	12.233	11.3745
ARL11	0.23394	0.139887	0.247322	0.233624	0.271608	0.0869043
ARL13A	0.0329958	0	0.123971	0.118291	0.275944	0.137943
ARL13B	18.1807	16.7935	14.8145	34.9549	35.715	30.8993
ARL14	0.0659917	0	0	11.6812	11.0772	9.82157
ARL14EP	23.2621	24.853	20.2073	30.9626	33.9805	28.5267
ARL14EPL	0	0.0710086	0	0.266154	0.0788411	0.082766
ARL15	6.00524	6.74582	7.12833	5.76667	5.71598	5.13149
ARL16	7.78867	9.93872	8.24964	16.2815	17.2587	16.9444
ARL17A	15.3949	12.265	12.037	55.153	50.5198	50.6092
ARL17B	0.724918	1.79474	2.17011	3.27547	3.32315	2.47029
ARL2	29.0697	28.2689	28.8071	18.6967	19.3787	21.2662
ARL2BP	49.1308	57.4814	46.4271	52.2253	58.303	49.2182
ARL2-SNX15	4.888	3.72156	7.99736	4.87151	3.69449	3.93552
ARL3	46.6561	45.2325	39.9186	24.9002	25.7416	24.6091
ARL4A	66.966	75.2829	58.2161	53.1285	52.304	44.2288
ARL4C	39.364	38.8062	33.4721	53.3787	56.805	47.2594
ARL4D	1.74878	3.08887	3.22324	1.71521	2.32581	2.1795
ARL5A	70.3471	76.5117	60.3738	193.05	199.429	157.945
ARL5B	138.45	153.556	132.711	70.2055	77.3825	61.9917
ARL5C	0	0	0	0	0	0
ARL6	14.8151	17.5391	14.0087	21.9725	25.8993	21.1053
ARL6IP1	394.993	448.171	382.512	359.308	434.06	356.114
ARL6IP4	33.1278	25.066	38.8029	25.2551	21.9967	27.368
ARL6IP5	147.095	146.81	133.517	89.1616	88.9722	81.359
ARL6IP6	23.79	28.4034	21.323	61.866	76.1605	61.771
ARL8A	20.2862	16.7779	20.824	6.11681	5.38603	5.51001
ARL8B	173.657	188.989	162.092	85.3763	86.6858	76.1171
ARL9	2.93663	2.30778	2.16949	1.00547	0.591308	0.938015
ARLNC1	0.593925	0.568069	0.309927	0.384445	0.591308	1.02078
ARMC1	122.711	132.36	108.784	153.985	169.035	141.778
ARMC10	76.9664	87.4797	71.7971	78.419	77.0195	67.9205
ARMC12	0	0	0.0619855	0.0591453	0.197103	0.192569
ARMC2	2.87064	2.55631	3.09927	3.10513	2.20755	2.48298
ARMC2-AS1	0	0.0355043	0.123971	0	0	0
ARMC3	1.05587	1.10063	0.495884	0.680171	0.591308	0.441419
ARMC4	0	0	0	6.35753	5.71519	5.84825
ARMC4P1	0.0329958	0.157639	0	0.0301641	0.040209	0.0557291
ARMC5	1.97381	1.33141	2.38458	2.23067	1.79679	2.51498
ARMC6	10.8556	9.58616	16.6121	7.33402	8.71194	8.85596
ARMC7	1.5508	1.91723	2.04552	2.98684	3.98148	3.75206
ARMC8	29.8787	33.6932	28.3429	72.8277	80.723	68.9634
ARMC9	27.2143	23.6384	27.6635	19.6809	20.5933	20.167
ARMCX1	26.6936	26.2022	27.3976	19.518	23.6523	18.1533
ARMCX2	17.4878	18.4622	16.984	3.25299	3.86321	3.55894
ARMCX3	42.0697	47.2917	38.307	45.3053	44.7029	42.5969
ARMCX4	0.594255	0.355398	0.557869	0.354872	0.552282	0.525012
ARMCX5	13.6814	13.5488	12.7585	22.3572	23.6267	22.2652
ARMCX5-GPRASP2	7.42736	8.39641	10.129	11.6386	10.1603	13.6818
ARMCX6	19.4675	20.8055	17.7898	26.0831	27.9097	27.8921
ARMH1	0.593925	0.633041	0.929782	0.266154	0.0394205	0.110355
ARMH2	0.0329958	0	0.0619855	0.0295727	0	0.0551773
ARMH3	21.1969	21.9484	18.8436	18.603	19.7182	18.232
ARMH4	0.626921	1.00158	1.17462	0.592932	1.45856	1.26522
ARMS2	0	0	0	0	0.0394205	0.0275887
ARMT1	38.3412	45.9426	39.2988	75.5582	78.2892	64.1161
ARNT	92.0584	86.0269	82.3167	42.0228	44.2299	42.2382
ARNT2	0.197975	0.24853	0.123971	0.266154	0.473047	0.358653
ARNTL	20.1934	20.0244	19.6494	14.4906	15.4529	14.9255
ARNTL2	124.516	136.978	116.628	310.113	329.276	274.801
ARNTL2-AS1	0.0989875	0	0.309927	0.177436	0.197103	0.303475
ARPC1A	103.574	107.081	118.33	146.414	165.093	153.393
ARPC1B	81.3921	79.9642	79.0079	88.6467	91.4935	79.2272
ARPC2	189.661	179.474	163.642	163.478	177.314	175.331
ARPC3	320.818	346.238	295.361	289.546	294.511	274.176
ARPC4	168.594	204.975	184.749	98.5441	126.809	114.382
ARPC4-TTLL3	1.03574	1.31472	2.27177	0.753807	0.987485	0.158911
ARPC5	349.889	402.357	344.187	173.665	189.165	160.627
ARPC5L	36.3861	36.2864	40.3674	51.1019	55.0784	52.0684
ARPIN	26.0017	22.3294	22.6768	11.0247	11.564	10.1535
ARPIN-AP3S2	0.832155	0.857784	1.61348	0.288925	0.361486	0.297406
ARPP19	193.733	201.207	170.288	251.83	268.973	223.539
ARPP21	0.796519	0.728193	0.247942	0.354872	0.315364	0.303475
ARR3	0	0	0	0	0	0.0275887
ARRB1	0.362954	0.0710086	0.123971	6.00325	6.66207	7.00752
ARRB2	23.1631	22.0127	22.9966	12.4205	14.0731	13.0494
ARRDC1	2.17772	1.95274	2.41743	2.24752	2.16813	2.81404
ARRDC1-AS1	3.1346	2.76933	4.02905	3.93316	4.65162	4.60731
ARRDC2	3.23359	3.37291	5.45472	6.23983	6.46497	8.60766
ARRDC3	478.011	491.663	429.993	204.939	217.01	207.55
ARRDC3-AS1	4.66099	5.30967	4.64271	5.34792	4.65162	4.17665
ARRDC4	0.0329958	0.142017	0	0.236581	0.512467	0.248298
ARRDC5	0	0	0	0.0295727	0.0788411	0.0551773
ARSA	3.97633	3.27385	4.4363	2.14964	1.93949	2.18833
ARSB	51.814	53.3523	45.4849	39.3473	42.8505	39.2634
ARSD	13.6718	13.2988	12.218	6.7263	7.89948	7.3292
ARSD-AS1	0	0.104383	0	0.0177436	0.575934	0.225951
ARSE	0.0989875	0	0	0.0295727	0	0
ARSF	0	0	0	0	0	0.0551773
ARSG	4.25976	4.65781	4.1115	7.80837	6.96364	7.84704
ARSH	0	0	0	0	0	0
ARSI	0.461942	0.390547	0.867796	1.6265	2.01045	1.90362
ARSJ	82.5886	79.9557	73.2668	27.0886	26.9637	25.685
ARSK	16.4976	15.6808	13.5885	14.0166	16.0363	12.3123
ART1	0	0.106513	0.0619855	0.295727	0.197103	0.171602
ART3	1.0981	1.03495	0.798993	0.925624	0.871194	1.2288
ART4	0.381762	0.252791	0.559109	1.12672	0.999311	1.02906
ART5	0	0.0355043	0.0619855	0.0295727	0.0394205	0
ARTN	2.24372	2.4853	2.66537	0.739317	0.70957	0.82766
ARV1	23.889	24.7465	22.3768	17.8323	17.5027	14.7599
ARVCF	0.956879	0.99412	1.85956	2.45453	3.11422	2.20709
ARX	0.0989875	0.0710086	0.123971	0.147863	0.315364	0.220709
AS3MT	7.34586	6.74368	5.13859	1.22401	0.684341	2.26806
ASAH1	154.42	172.338	138.599	66.4794	69.3013	61.771
ASAH2	4.53495	4.37732	3.94413	3.51708	3.92826	2.96082
ASAH2B	13.8655	14.5539	12.394	25.0605	27.4158	22.6972
ASAP1	89.9466	79.3521	71.7792	66.4794	60.3134	63.5367
ASAP1-IT1	1.5838	1.52668	1.61162	1.24205	1.45856	1.93121
ASAP1-IT2	0.824896	0.707245	0.381211	0.784859	0.380014	0.783242
ASAP2	50.6898	47.7124	42.5921	96.0349	89.0021	86.1864
ASAP3	21.5463	22.1902	23.1206	14.3427	14.1126	16.8843
ASB1	21.5354	21.1155	20.6783	20.6861	23.6196	22.6434
ASB10	0.0329958	0	0	0	0	0.0275887
ASB11	0.135283	0.197404	0.483487	0	0.117473	0.282784
ASB12	0.0989875	0.106513	0.247942	0.0591453	0.157682	0.0275887
ASB13	8.44693	8.52103	10.4755	4.08103	3.86321	3.80724
ASB14	1.30367	1.45568	0.867796	2.75144	1.77392	1.8832
ASB15	0.230971	0.177521	0.0619855	0.088718	0.0394205	0.110355
ASB16	0.329958	0.213026	0.433898	0.422002	0.473047	0.557843
ASB16-AS1	3.34974	4.04749	2.23148	2.8854	2.52291	3.17242
ASB17	0.0329958	0	0	0	0	0
ASB18	0.0283764	0.106513	0	0.216472	0.197103	0.0714546
ASB2	0.0659917	0.0355043	0.0619855	0.621026	0.591308	0.551773
ASB3	12.5054	14.2727	12.1492	29.6981	31.3393	26.8162
ASB4	0.362954	0.213026	0.433898	0.177436	0.113925	0.165532
ASB5	0.296962	0.213026	0.0619855	0.177436	0.0788411	0.110355
ASB6	21.0157	19.1041	23.4107	14.5255	15.7111	17.7768
ASB7	24.4149	28.8288	22.9346	23.7469	26.1358	24.6612
ASB8	20.5802	23.2131	21.2387	24.0698	25.3868	25.6953
ASB9	2.17772	2.76933	2.72736	1.06462	1.49798	0.800071
ASB9P1	0.39595	0.177521	0.309927	0.384445	0.433626	0.303475
ASCC1	55.7804	57.7854	45.431	42.3714	43.1817	38.9345
ASCC2	18.1563	17.373	17.7898	14.0476	14.15	15.8635
ASCC3	221.039	226.659	195.192	275.824	270.937	238.67
ASCL1	0	0.0355043	0.123971	0	0	0.0551773
ASCL2	0	0	0	0	0	0
ASCL3	0	0	0	0	0	0.0551773
ASCL4	0.0329958	0	0	0	0	0.0275887
ASCL5	0	0.0355043	0	0	0	0
ASDURF	3.20324	1.91226	4.65325	5.47981	2.37903	4.97093
ASF1A	59.7884	65.5054	56.7167	89.2799	93.1508	79.2071
ASF1B	21.1503	22.9003	21.385	27.9757	34.966	34.4582
ASGR1	0.0329958	0.0355043	0	0.0591453	0	0.0551773
ASGR2	0.0659917	0	0	0.0295727	0	0.0275887
ASH1L	169.83	167.048	136.616	158.125	144.792	137.171
ASH1L-AS1	1.97975	1.56219	1.30169	1.71521	1.89219	1.6018
ASH2L	66.9155	62.097	56.5307	39.9822	42.1406	38.4862
ASIC1	2.73865	2.20127	2.16949	0.975898	1.57682	0.800071
ASIC2	0	0	0.0619855	0.0295727	0	0
ASIC3	0	0.142017	0	0.118291	0.0788411	0.220709
ASIC4	0.0329958	0.0355043	0.0619855	0	0.0394205	0.110355
ASIC5	0	0.0710086	0.123971	0.0591453	0	0.0275887
ASIP	0.263967	0.355043	0.68184	0.473163	0.433626	0.41383
ASL	2.3427	1.77521	2.91332	6.47641	6.42555	8.22142
ASMT	0.0329958	0.0177521	0	0	0	0
ASMT_1	0.0329958	0.0177521	0	0	0	0
ASMTL	7.81935	6.44403	9.01888	2.40692	3.62669	3.33823
ASMTL_1	7.81935	6.44403	9.01888	2.40692	3.62669	3.33823
ASMTL-AS1	0.363284	0.264507	0.47047	0.330031	0.252291	0.218502
ASMTL-AS1_1	0.363284	0.264507	0.471709	0.327369	0.235341	0.353963
ASNS	148.74	171.225	136.186	208.878	234.3	206.242
ASNSD1	50.217	53.5809	41.7119	76.2886	77.4082	62.511
ASNSP1	7.06111	7.91746	6.3845	5.94647	7.60817	6.12634
ASPA	0.270236	0.383091	0.352697	0.211149	0	0.32527
ASPDH	0	0	0	0	0	0
ASPG	0	0	0	1.09419	0.630729	0.717305
ASPH	320.973	326.811	295.464	391.464	393.931	354.065
ASPHD1	2.30542	2.26304	2.60649	1.47568	2.02898	1.52565
ASPHD2	0.742406	0.568779	0.179138	0.374686	0.54558	0.496596
ASPM	397.435	391.683	334.907	376.637	345.206	312.249
ASPN	0.494937	0.568069	0.123971	1.6265	1.3403	1.7105
ASPRV1	0.0989875	0.106513	0.123971	0.325299	0.354785	0.275887
ASPSCR1	1.45182	1.27815	2.23148	2.8094	2.64118	3.1727
AS-PTPRE	0.0989875	0.0710086	0.0619855	0	0.0394205	0.0275887
ASRGL1	1.12186	1.6687	1.67361	7.21573	6.97744	7.86277
ASS1	46.0622	48.4634	52.5637	6.68342	7.72643	9.46291
ASTE1	11.5921	10.7031	10.5369	20.558	20.5511	18.7302
ASTL	0.0329958	0.0355043	0.0619855	0.0295727	0	0.0275887
ASTN1	0.296962	0.180717	0.185956	0.0295727	0	0.133529
ASTN2	84.2779	93.7572	76.1417	88.422	76.1463	87.213
ASTN2-AS1	0	0.0355043	0	0.0295727	0.0394205	0.082766
ASXL1	207.115	215.831	209.139	117.522	126.303	131.488
ASXL2	26.9246	23.5393	21.5709	41.7862	40.0907	39.5897
ASXL3	0.428946	0.674582	0.123971	0.950465	0.985514	0.855249
ASZ1	0	0	0	0.0295727	0	0
ATAD1	84.1724	94.0864	77.3579	95.9633	94.1363	84.4765
ATAD2	338.801	332.959	298.77	447.08	448.172	388.807
ATAD2B	30.2572	28.7585	28.0794	44.5364	44.1116	38.6517
ATAD3A	7.99324	6.43125	14.0304	7.62679	8.01025	8.52738
ATAD3B	24.3829	25.7342	30.4547	17.8844	19.3851	18.2441
ATAD3C	1.3129	1.47023	1.51307	1.038	1.21967	1.72098
ATAD5	21.9221	22.7938	18.2237	50.9295	52.2843	40.6933
ATAT1	7.886	7.24288	6.13656	3.93316	3.62669	4.08312
ATCAY	2.49119	2.79951	2.88356	2.81768	2.50794	3.4472
ATE1	21.9092	26.9833	22.0668	49.1202	52.9812	45.9627
ATE1-AS1	0.197975	0.355043	0.309927	0.354872	0.433626	0.165532
ATF1	56.4064	58.7312	50.4041	74.4802	70.551	63.8391
ATF2	88.5278	96.1101	77.5438	65.0007	67.0149	57.3292
ATF3	35.4045	38.9837	31.2407	14.8455	20.814	18.0154
ATF4	483.275	494.761	463.241	209.441	225.359	228.234
ATF5	12.9466	10.0122	11.2969	8.37054	7.37637	7.45473
ATF6	123.945	129.688	111.946	92.7834	91.9776	89.1249
ATF6B	28.1124	25.4921	30.6208	17.6549	18.5671	20.9674
ATF7	23.3898	21.974	18.4587	17.5256	17.7787	17.5285
ATF7IP	147.752	147.22	119.628	144.952	140.764	126.796
ATF7IP2	0.0659917	0.142017	0.0619855	6.23983	5.94344	5.7401
ATF7-NPFF	0	0	0.51262	0	0	0.139599
ATG10	14.0018	15.4465	13.5816	17.8255	18.8828	17.3963
ATG101	17.9167	19.2433	22.4387	13.7217	16.0836	18.7327
ATG12	87.105	90.924	82.8491	72.8993	79.3059	68.296
ATG13	36.1898	33.9776	34.092	45.7667	49.2225	49.3009
ATG14	30.5561	29.6124	26.2676	22.9836	22.2206	19.0974
ATG16L1	30.7851	32.7705	32.2324	35.2802	36.5428	36.8585
ATG16L2	4.00767	5.17759	5.17765	4.02336	3.1702	4.61503
ATG2A	2.73865	2.73383	4.277	2.63197	2.36523	3.47617
ATG2B	55.565	58.3335	48.8445	84.6804	81.3246	74.7653
ATG3	102.023	97.9563	84.4862	111.962	111.757	100.064
ATG4A	18.2467	19.2433	17.9138	21.588	19.9074	19.6431
ATG4B	14.7491	12.1425	15.3724	14.7568	14.901	16.1394
ATG4C	23.1961	23.3973	18.8436	21.6176	23.061	20.4432
ATG4D	1.23701	0.912815	1.5422	0.991276	1.63438	1.61118
ATG5	128.816	146.704	126.016	142.688	150.153	126.604
ATG7	92.6737	110.88	102.993	53.271	62.3799	60.2848
ATG9A	19.2696	16.261	19.7114	9.78855	11.905	11.4493
ATG9B	0.0659917	0.0710086	0.185956	0.0591453	0.0788411	0.110355
ATIC	12.2415	11.9294	10.4136	13.5147	15.4529	14.153
ATL1	17.0258	21.4801	17.7898	6.00325	6.8986	5.29702
ATL2	45.558	52.1973	44.2421	74.212	80.2117	66.9795
ATL3	303.089	333.393	287.481	205.519	225.171	193.3
ATM	185.206	202.512	169.291	272.134	254.204	223.426
ATMIN	66.1896	66.464	57.3985	115.807	113.61	109.058
ATN1	5.64229	4.08299	7.50024	4.67248	3.50843	4.93837
ATOH1	0.0329958	0	0.0619855	0.0295727	0	0
ATOH7	0.164979	0.284034	0.309927	0.147863	0.118262	0.331064
ATOH8	4.61942	4.9351	4.7109	3.19385	4.0209	4.77284
ATOX1	32.8308	29.4686	37.3152	17.6845	21.6025	20.857
ATP10A	0.131983	0.106513	0.185956	0.0295727	0.0788411	0.165532
ATP10B	3.0993	4.2275	2.8848	3.33432	2.28718	3.19504
ATP10D	11.4166	10.2962	9.3598	39.1246	41.3522	37.6309
ATP11A	19.7645	16.687	16.2402	14.8159	16.7143	18.3189
ATP11A-AS1	0.296962	0.177521	0.185956	0.591453	0.394205	0.165532
ATP11AUN	0.0659917	0.0355043	0.123971	0	0	0.0275887
ATP11B	122.942	122.774	107.483	206.417	197.694	175.657
ATP11C	195.566	207.026	178.642	54.2954	51.2861	45.0523
ATP12A	0.0329958	0.0710086	0	0.0591453	0	0.0275887
ATP13A1	11.8785	10.9353	13.0169	8.01419	7.64759	8.71802
ATP13A2	2.93663	3.26639	3.96707	3.48957	3.70553	4.49695
ATP13A3	176.167	188.897	158.804	463.6	499.557	411.921
ATP13A4	0.463261	0.775414	0.68184	0.444477	0.80142	0.768344
ATP13A4-AS1	0	0	0.0619855	0	0	0
ATP13A5	0	0.0710086	0	0.177436	0.0394205	0.0885596
ATP13A5-AS1	0.0989875	0.0355043	0	0.0591453	0.0394205	0.0769724
ATP1A1	342.312	287.894	276.524	107.047	125.595	125.917
ATP1A1-AS1	0.844363	0.826895	0.117153	0.272069	0.314576	0.439487
ATP1A2	0.107566	0.284034	0.309927	0.0706787	0.0879078	0.189534
ATP1A3	0.0659917	0.0710086	0.185956	0.828035	0.985514	1.37943
ATP1A4	0.131983	0	0.0619855	0.0295727	0.0394205	0.137943
ATP1B1	14.0829	14.8064	11.5733	71.0232	78.6306	66.6261
ATP1B2	0.206884	0.339776	0.394228	0.353393	0.246773	0.496044
ATP1B3	389.417	428.927	360.755	183.735	211.885	167.96
ATP1B4	0.568188	0.415045	0.675022	0.583469	0.361881	0.707925
ATP23	30.6861	34.2059	25.724	21.9725	23.4158	20.1673
ATP2A1	0.0659917	0.0355043	0.256	0.147863	0.315364	0.082766
ATP2A1-AS1	1.64979	2.37879	1.98353	2.07009	2.01045	2.01397
ATP2A2	112.318	111.661	102.028	112.228	121.218	109.913
ATP2A3	0.0989875	0.0710086	0	0.0591453	0.118262	0
ATP2B1	551.921	566.826	484.788	331.924	328.964	284.108
ATP2B1-AS1	3.76152	4.43804	2.9753	2.92769	3.54785	2.56575
ATP2B2	10.3937	9.37313	9.17385	1.71521	1.85277	2.28986
ATP2B2-IT2	0	0	0	0	0	0
ATP2B3	0.263967	0.177521	0.247942	0.0591453	0.0788411	0.0551773
ATP2B4	390.44	386.961	345.073	105.693	121.179	112.672
ATP2C1	100.99	100.674	90.0035	134.048	143.123	122.965
ATP2C2	0.560929	0.532564	0.433898	3.90921	4.01341	3.874
ATP2C2-AS1	0.461942	0.355043	0.433898	0.822416	0.71706	0.981605
ATP4A	0	0.0355043	0	0.0295727	0.118262	0.0551773
ATP4B	0.0329958	0.177521	0.247942	0.0295727	0.157682	0
ATP5F1A	566.18	654.647	581.421	494.669	616.332	557.118
ATP5F1B	435.776	495.427	420.695	564.424	752.814	646.761
ATP5F1C	225.757	256.092	213.912	152.477	164.975	131.294
ATP5F1D	1.41882	1.20715	1.79758	0.946325	0.788411	1.32426
ATP5F1E	179.714	212.715	191.268	135.81	141.936	127.293
ATP5IF1	74.0096	65.4699	64.6508	51.4564	46.871	44.6109
ATP5MC1	29.9932	37.9896	30.6828	45.5123	59.4856	52.9702
ATP5MC2	91.9264	95.187	111.264	76.9776	95.2795	104.505
ATP5MC3	71.172	82.37	71.2213	87.4464	104.346	89.0286
ATP5MD	244.268	292.52	223.706	163.478	177.353	145.999
ATP5ME	57.0168	65.4699	69.2997	70.0576	73.8347	73.2479
ATP5MF	166.751	171.828	163.619	177.702	195.707	194.601
ATP5MF-PTCD1	9.95286	1.16987	3.60693	0	8.03864	3.30098
ATP5MG	112.813	122.525	115.789	143.22	161.309	149.089
ATP5MGL	0.527933	0.24853	0.123971	0.177436	0.490392	0.332443
ATP5MPL	82.4896	103.353	77.9157	197.457	219.612	179.437
ATP5PB	312.826	350.402	318.163	231.841	272.258	237.588
ATP5PD	110.668	139.461	112.628	129.292	149.601	140.261
ATP5PF	59.3034	59.1455	50.5467	68.0588	69.1661	59.9256
ATP5PO	132.214	156.68	128.31	143.398	174.909	142.523
ATP6AP1	138.385	146.526	164.076	32.8257	35.8333	39.0104
ATP6AP1L	5.66934	5.26138	6.87295	3.34112	2.47679	2.71197
ATP6AP2	217.377	255.098	213.044	108.325	119.089	107.182
ATP6V0A1	24.4169	25.6341	24.0504	20.4643	20.9323	19.4199
ATP6V0A2	25.7516	28.6388	26.5211	50.9584	53.7535	46.7026
ATP6V0A4	0.0329958	0.142017	0	0	0.0394205	0.0551773
ATP6V0B	58.1057	65.2569	69.7956	28.301	34.6507	31.5338
ATP6V0C	5.70828	4.82858	5.26876	2.42496	2.12871	2.53816
ATP6V0CP3	0	0	0	0	0	0
ATP6V0D1	32.2369	26.7702	35.7036	17.6845	19.6709	22.6779
ATP6V0D2	0.118455	0.0788195	0.063845	0.118291	0.118262	0.0551773
ATP6V0E1	266.903	285.028	236.351	164.986	165.882	154.083
ATP6V0E2	19.0716	17.9652	21.7439	8.69436	9.47473	10.0975
ATP6V0E2-AS1	2.57367	2.09475	2.74038	1.38992	1.44476	1.62773
ATP6V1A	93.0743	108.59	93.228	177.194	189.601	162.928
ATP6V1B1	0.0659917	0.142017	0	0.0591453	0.157682	0.165532
ATP6V1B1-AS1	0.0329958	0	0	0.857607	0.630729	1.2139
ATP6V1B2	119.225	130.385	107.887	69.1746	78.6874	67.0394
ATP6V1C1	218.432	240.932	205.42	187.284	199.744	163.215
ATP6V1C2	2.15199	1.97546	1.93953	1.83735	1.62373	2.03632
ATP6V1D	98.0966	102.11	89.321	156.913	165.842	148.979
ATP6V1E1	121.491	126.608	113.619	116.753	120.626	122.3
ATP6V1E2	2.11173	2.30778	2.5414	2.83898	2.52291	2.75887
ATP6V1F	24.9778	30.4272	29.753	19.3701	20.2622	20.1673
ATP6V1FNB	0.362954	0.284034	0.247942	0.354872	0.157682	0.579362
ATP6V1G1	157.423	150.645	152.422	134.763	134.739	132.177
ATP6V1G2	2.77066	1.72018	1.88498	0.456898	0.403666	0.239194
ATP6V1G2-DDX39B	2.95973	2.93088	2.08891	0.864705	1.5713	1.59435
ATP6V1G3	0.0989875	0.213026	0.0619855	0.118291	0.197103	0.0551773
ATP6V1H	93.7082	106.761	95.7675	70.0872	79.5507	66.7094
ATP7A	32.7649	33.4727	27.1496	30.1597	32.0856	28.0853
ATP7B	2.01275	1.77521	1.85956	2.36581	3.03538	3.61412
ATP8A1	0.989875	1.06513	0.619855	2.69111	2.48349	1.62773
ATP8A2	0.923883	0.568424	1.11326	0.652964	0.740318	0.959258
ATP8B1	75.3823	75.7239	67.9361	24.2469	21.2871	20.7558
ATP8B2	70.7008	71.5277	73.154	44.3992	48.984	54.6943
ATP8B3	3.82752	3.26639	3.16126	3.48957	3.42959	4.33142
ATP8B4	0.131983	0.177521	0	0.207009	0.118262	0.220709
ATP8B5P	0.133963	0.180362	0.0644649	0.237764	0.201833	0.294647
ATP9A	17.1248	17.0066	14.8145	3.34171	4.53336	4.35901
ATP9B	0.656287	0.627006	0.533695	6.92207	6.41845	7.13222
ATPAF1	42.1687	44.2028	38.6169	39.5682	40.682	35.948
ATPAF2	6.59917	5.36115	5.76465	8.8718	8.04179	9.54568
ATPSCKMT	16.5639	19.7628	17.8518	17.1551	19.1982	16.1394
ATR	108.688	122.738	103.578	194.706	183.424	160.097
ATRAID	70.4174	88.6393	74.8338	54.6053	65.3198	59.3432
ATRIP	12.9175	14.5962	14.3998	13.2311	12.9997	11.9638
ATRIP-TREX1	2.12658	0.171486	0.205172	1.82138	2.80793	2.40987
ATRN	53.9238	51.6857	49.9683	43.9	42.7922	41.1217
ATRNL1	39.4043	47.5012	38.1781	8.97649	9.19405	7.78607
ATRX	184.216	166.835	153.352	198.019	182.793	168.594
ATXN1	37.6812	41.682	34.7738	44.9209	42.3377	39.7001
ATXN10	87.142	93.8378	81.2629	52.6985	60.8259	50.4597
ATXN1L	32.3029	29.7526	29.3811	54.739	58.5001	58.7087
ATXN2	25.3078	20.841	21.385	23.0963	21.1294	19.7535
ATXN2-AS	0	0.0355043	0.0619855	0	0.0394205	0
ATXN2L	20.9194	20.3795	18.9056	17.0043	19.3949	21.5467
ATXN3	50.806	52.3113	45.7186	86.0458	84.5512	75.8622
ATXN3L	0	0	0	13.6158	13.5429	11.4275
ATXN7	28.3434	29.0425	28.7613	25.2846	26.9637	25.0229
ATXN7L1	9.20584	8.80506	8.1201	8.0692	6.89584	8.13535
ATXN7L2	1.51781	1.20715	2.10751	2.18838	2.36523	2.01397
ATXN7L3	18.7555	19.7386	22.1995	16.3732	19.836	18.9487
ATXN7L3B	69.9842	80.8433	73.8247	73.6951	84.2023	77.6621
ATXN8OS	0	0.0355043	0	0.0295727	0	0
AUH	35.0894	38.1394	32.0986	42.0618	41.2087	35.2354
AUNIP	25.3332	26.7646	22.2528	29.1096	29.008	28.7772
AUP1	39.1179	38.9127	47.5305	51.9	51.2467	63.0677
AURKA	173.469	183.892	160.458	216.416	235.289	212.972
AURKAIP1	15.508	13.1721	23.6784	12.2431	11.7867	14.4289
AURKAP1	0.920914	0.948675	0.68246	1.5366	1.50113	1.21556
AURKB	36.4934	33.5871	40.5385	30.5781	36.4246	42.8452
AURKC	0.626921	0.958616	0.805811	0.236581	0.315364	0.248298
AUTS2	32.9298	36.8179	29.691	11.9474	9.85514	9.95951
AVEN	20.0598	23.6398	20.7211	31.3813	32.8854	31.4436
AVIL	6.98522	5.51737	5.35244	5.32722	5.38051	5.63498
AVL9	83.3494	92.3058	75.4481	111.429	112.467	104.922
AVP	0.0659917	0.0355043	0.0619855	0	0	0
AVPI1	2.30971	2.98236	2.04552	1.53778	1.65566	1.84844
AVPR1A	0.147491	0.106868	0.249801	0.178619	0.11905	0.231745
AVPR1B	0.131983	0.177521	0.123971	0.0591453	0.197103	0.110355
AVPR2	0	0.0710086	0.0619855	0.0295727	0	0.082766
AWAT1	0.0329958	0.177521	0.123971	0.088718	0.118262	0
AWAT2	0	0	0	0	0	0
AXDND1	0.164979	0.213026	0.123971	0.0591453	0.157682	0
AXIN1	10.5587	9.33763	14.6286	8.10291	8.67252	9.65603
AXIN2	13.5943	11.3614	11.2814	5.61881	6.07076	5.43497
AXL	153.17	147.215	147.77	493.74	538.47	526.046
AZGP1	0	0.0710086	0	0	0	0.0275887
AZGP1P1	0.0989875	0	0.0619855	0.0591453	0	0.137943
AZI2	83.9638	87.9037	75.6607	66.0189	62.1351	54.3502
AZIN1	344.377	389.589	327.531	383.321	407.214	342.513
AZIN1-AS1	0.329958	0.461556	0.247942	0	0.0394205	0.0275887
AZIN2	4.52439	4.76681	4.34518	1.90389	2.23436	2.39966
AZU1	0.164979	0.0355043	0.0619855	0	0	0
B2M	2227.81	2376.05	2055.56	1394.77	1446.14	1293.83
B3GALNT1	17.6858	21.1251	17.3559	5.64838	6.93802	5.3522
B3GALNT2	73.026	79.722	73.203	66.0653	69.4121	59.8589
B3GALT1	2.30971	1.88173	2.16949	4.79077	3.85927	3.75206
B3GALT2	2.93663	3.37291	2.47942	2.77983	2.48349	2.4278
B3GALT4	0.402219	0.682747	0.865317	0.0434718	0.244013	0.406105
B3GALT5	2.4087	2.30778	2.2321	1.00547	0.906673	0.938015
B3GALT5-AS1	0.428946	0.177521	0.619855	0.118291	0	0.196155
B3GALT6	23.889	21.2671	24.0504	15.4369	16.0047	16.0014
B3GAT1	0.0659917	0.177521	0.0619855	0.088718	0.157682	0.358653
B3GAT2	1.45611	1.74113	2.04242	3.03859	3.36218	2.14033
B3GAT3	12.0352	11.3134	17.1086	4.01419	4.96935	4.81864
B3GLCT	30.4881	34.0841	28.9472	29.3361	33.3498	26.7334
B3GNT10	9.91063	11.7785	11.0068	15.6895	16.637	15.3112
B3GNT2	21.8102	27.1963	20.8891	20.0207	22.6274	17.1877
B3GNT3	0.0659917	0	0	1.53778	1.3403	1.57255
B3GNT4	0.414428	0.61955	0.622334	0.84223	0.860551	1.03844
B3GNT5	105.48	108.794	96.0799	51.0404	54.9873	48.8797
B3GNT6	0.138253	0.124265	0.530596	0.229484	0.277915	0.201121
B3GNT7	0.461942	0.284034	0.247942	0.201981	0.156894	0.113389
B3GNT8	0.197975	0.0710086	0.123971	0.207009	0.473047	0.303475
B3GNT9	12.1345	12.4063	13.4081	3.79565	3.8372	4.65642
B3GNTL1	0.989875	1.03282	1.42567	1.23584	0.918893	1.51931
B4GALNT1	27.0157	25.8677	28.1904	19.5387	18.6782	20.9161
B4GALNT2	14.5297	12.6612	12.663	23.5188	19.7733	19.8625
B4GALNT3	0.131983	0.142017	0.309927	0.088718	0.118262	0.0551773
B4GALNT4	10.2617	8.308	11.3433	1.83351	1.89219	2.04156
B4GALT1	211.668	177.628	168.538	66.3611	68.1187	68.6682
B4GALT1-AS1	1.45182	1.42017	1.48765	0.44359	1.22204	0.910426
B4GALT2	31.643	29.291	37.3772	14.0174	16.3595	16.636
B4GALT3	19.4599	19.3956	21.5697	11.4562	13.0056	13.4056
B4GALT4	18.7086	17.5746	16.3022	21.3515	22.588	21.5467
B4GALT4-AS1	0.0659917	0	0	0	0	0
B4GALT5	117.465	112.265	102.276	78.5166	79.9843	74.379
B4GALT6	6.03824	6.35527	6.44649	39.5978	45.4913	36.3895
B4GALT7	3.03562	2.84034	4.46295	2.83898	2.8777	2.97958
B4GAT1	14.3202	16.474	14.6286	11.7108	11.0772	10.9527
B9D1	7.52107	7.46833	8.43002	6.11119	8.313	8.60684
B9D2	1.64451	1.38467	1.67361	4.28804	4.24875	4.32314
BAALC	1.22085	1.20715	0.743826	0.975898	1.57682	1.37943
BAALC-AS1	0.0989875	0.106513	0.0619855	0.088718	0.0394205	0.0275887
BAALC-AS2	0	0	0.04277	0	0.0394205	0
BAAT	0.197975	0.142017	0	0.295727	0.70957	0.358653
BABAM1	36.9223	38.7707	41.9642	35.7829	36.0698	40.4726
BABAM2	27.9475	31.1373	24.6082	24.7523	27.0425	24.5263
BABAM2-AS1	0.758904	0.532564	0.495884	0.266154	0.236523	0.260437
BACE1	52.8181	53.0186	46.1569	34.0529	34.4662	32.7306
BACE1-AS	0.494937	1.02998	0.668823	0.710927	0.630729	0.831247
BACE2	2.78155	2.92839	2.8817	2.56425	3.37716	3.26898
BACH1	128.024	144.964	116.161	107.467	114.122	98.7674
BACH1-IT2	0.692912	0.426051	0.371913	0.709744	0.157682	0.41383
BACH1-IT3	0.0329958	0.0873406	0	0	0	0
BACH2	5.93925	5.75169	5.45472	2.45483	2.04987	3.03475
BAD	2.60667	2.4498	3.47119	1.15333	1.5374	1.82085
BAG1	37.3513	39.7293	36.8813	22.978	28.1865	23.8921
BAG2	106.006	117.391	95.1849	109.344	108.987	90.5932
BAG3	39.892	37.173	36.3855	28.7151	29.0529	28.9681
BAG4	93.0812	94.761	83.1845	71.5954	72.6521	62.709
BAG5	90.1436	87.5127	84.2376	140.084	145.789	126.775
BAG6	85.0685	82.5304	90.6482	50.325	56.9844	59.7813
BAGE2	0	0	0	0.314653	0.070957	0.25216
BAHCC1	3.72688	2.41713	3.97141	1.81635	2.53474	2.20958
BAHD1	13.6273	13.3851	17.17	13.5739	15.8471	16.9394
BAIAP2	1.05587	0.99412	1.36368	4.33801	4.65162	5.90397
BAIAP2-DT	4.01097	3.8057	3.9931	1.56676	1.80704	1.96569
BAIAP2L1	14.824	13.7373	14.7804	77.4292	80.3564	78.3347
BAIAP2L2	1.64979	1.52668	2.35545	0.680171	0.70957	0.689717
BAIAP3	0.100307	0.215511	0.313646	0.0893095	0.119838	0
BAK1	13.9902	16.616	17.8518	9.75898	14.3491	13.4633
BAMBI	50.3516	55.7062	52.6257	18.4533	18.4882	17.8223
BANCR	0	0	0	0.0295727	0	0
BANF1	57.2478	43.5993	50.5182	52.3436	57.9088	61.7434
BANF2	0	0	0	0	0	0.0275887
BANK1	0.0329958	0	0.0619855	0.118291	0.0788411	0.0551773
BANP	12.1893	10.1826	11.9595	9.92695	10.3089	10.0883
BAP1	37.3183	36.7469	46.3651	22.4161	26.3329	27.23
BARD1	54.0472	58.298	49.7743	52.2549	55.0705	50.0734
BARHL1	0	0	0	0	0	0
BARHL2	0.197975	0	0.0619855	0.354872	0.394205	0.331064
BARX1	0.0329958	0	0	0	0	0
BARX1-DT	0	0	0	0.0295727	0	0.0275887
BARX2	6.20322	4.26051	4.46295	2.75026	3.0748	2.95199
BASP1	226.912	222.257	191.907	72.3643	76.0422	64.8885
BASP1-AS1	1.13077	0.849263	1.24219	1.53541	1.19563	1.32977
BASP1P1	0	0.106513	0.123971	0	0	0.0551773
BATF	0	0	0	0	0	0
BATF2	0.494937	0.74559	0.247942	0.325299	0.354785	0.634539
BATF3	1.48481	1.10063	1.54964	1.15333	1.02493	1.48979
BAX	11.3525	10.3317	15.3104	5.38223	6.18903	6.97828
BAZ1A	161.678	155.945	138.901	123.046	113.439	99.9248
BAZ1B	284.886	260.175	241.867	426.97	398.502	386.683
BAZ2A	48.9744	42.5292	42.9361	47.6587	46.7275	51.3894
BAZ2B	27.9151	27.5442	22.3185	58.6275	59.4856	54.7497
BBC3	1.41882	1.95274	1.98353	0.236581	0.551888	0.551773
BBIP1	20.7013	24.0684	20.2792	25.5035	24.6359	19.9982
BBOF1	10.8794	8.71098	9.30526	8.24782	8.52115	7.31679
BBOX1	0.461942	0.532564	0.0619855	0.088718	0.275944	0.248298
BBOX1-AS1	1.1763	1.03175	1.12194	1.27192	1.34621	1.79106
BBS1	5.01537	4.08299	3.4092	4.7612	4.69104	4.68262
BBS10	25.0108	27.9419	21.509	59.234	54.558	51.5908
BBS12	9.66778	9.01809	8.80194	5.94411	6.58323	5.26944
BBS2	15.0134	16.4743	15.3724	21.2344	21.6419	20.6109
BBS4	14.6831	14.7698	13.3269	15.6144	21.7207	17.6843
BBS5	6.99149	6.9102	8.21121	9.69836	9.4223	8.41841
BBS7	38.5065	38.5321	31.3163	35.6277	33.3135	28.9267
BBS9	26.8586	25.3501	18.8436	12.9528	12.6146	12.7184
BBX	173.657	166.693	146.348	184.09	180.664	165.946
BCAM	0.626921	0.390547	1.05375	0.680171	1.10378	1.51738
BCAN	0	0	0.0619855	0.177436	0.157682	0.137943
BCAP29	103.311	109.886	91.0009	94.7564	94.1564	80.8621
BCAP31	246.248	273.561	292.447	103.327	125.121	128.729
BCAR1	14.7821	11.5034	20.3312	6.83129	7.92353	9.18703
BCAR3	54.9051	59.1686	58.324	31.6723	36.3812	33.3547
BCAR4	0	0.0710086	0	0.118291	0	0
BCAS1	0.543441	0.474692	0.294431	0.496821	0.575146	0.414934
BCAS2	87.8019	90.5359	79.4034	78.752	79.3536	69.5786
BCAS3	7.80945	8.55653	7.99612	10.2774	11.2889	11.3569
BCAS4	1.48481	2.30778	2.16949	0.798462	1.89219	1.60014
BCAT1	134.293	140.809	118.888	171.581	175.185	152.014
BCAT2	7.32507	6.42628	10.9094	5.32308	5.67656	7.22823
BCCIP	62.5185	61.4945	51.8763	112.206	108.984	98.0802
BCDIN3D	8.12588	8.32079	7.40292	3.50998	4.42101	4.41474
BCDIN3D-AS1	1.23503	1.52349	1.39901	1.31214	1.18932	1.48068
BCHE	0.0329958	0.177521	0.123971	0.0591453	0	0.0275887
BCKDHA	10.0637	7.59792	12.769	10.7349	10.8407	14.6772
BCKDHB	49.6564	54.5009	42.4662	55.0359	58.2072	49.0918
BCKDK	9.93174	10.2962	10.3516	4.25846	3.98148	4.6349
BCL10	85.2929	96.3576	78.7197	57.2202	60.9036	49.1042
BCL11A	0.263967	0.426051	0.309927	0.414017	0.354785	0.469007
BCL11B	0.39595	0.355043	0.185956	0.207009	0.591308	0.0551773
BCL2	13.3633	14.2017	11.2814	5.44137	5.99192	4.85561
BCL2A1	0.0329958	0	0	0.0591453	0	0.165532
BCL2L1	24.6179	20.6386	22.9669	31.4656	34.2245	34.0008
BCL2L10	0.164979	0.106513	0.0619855	0.0295727	0.0394205	0.0275887
BCL2L11	13.6273	13.2431	12.2731	9.64069	11.5502	10.732
BCL2L12	5.21565	5.69098	4.7642	5.17758	5.94462	5.025
BCL2L13	102.712	110.209	105.871	89.6132	95.516	95.0854
BCL2L14	0.0659917	0.0355043	0.185956	0.118291	0.0788411	0.193121
BCL2L15	0.615702	0.90749	1.14425	0.890433	0.925594	1.14907
BCL2L2	31.936	34.5159	35.0379	19.9252	22.3101	21.0529
BCL2L2-PABPN1	1.42674	1.48763	0.714073	0.154961	1.22795	0.589846
BCL3	7.52305	6.6038	6.32252	3.46	3.82379	4.30383
BCL6	122.283	119.472	115.355	14.9638	13.0088	13.2426
BCL6B	0.362954	0.177521	0.247942	0.591453	0.275944	0.579362
BCL7A	4.55342	4.47354	5.45472	10.587	11.5896	11.8079
BCL7B	17.7963	15.2097	17.5475	23.3044	23.6917	23.8297
BCL7C	6.47246	7.19068	8.80194	8.996	10.5426	9.57299
BCL9	7.45706	6.92334	5.33075	7.98462	7.37164	7.89036
BCL9L	12.061	9.85635	10.227	8.47227	8.38751	9.96972
BCLAF1	337.646	332.107	293.997	561.437	521.731	475.739
BCLAF3	18.5156	17.0758	15.3724	18.1582	17.5512	16.0108
BCO1	0.428946	0.319539	0.68184	0.0591453	0.0788411	0.0551773
BCO2	0.923883	1.20715	0.805811	1.09419	0.74899	1.29667
BCOR	29.9932	26.3797	29.1332	18.6012	18.9219	19.7811
BCORL1	6.50018	5.53867	5.88862	2.45453	2.32581	2.84163
BCORP1	0	0	0	0	0	0
BCR	13.7216	12.1695	14.7575	11.924	14.0787	13.3518
BCRP2	0.0900786	0	0.0973172	0.268816	0.0989456	0.35479
BCRP3	0	0	0	0	0	0
BCS1L	10.5917	11.5744	11.2194	16.2058	18.0546	18.9258
BCYRN1	38.3768	50.9519	45.6827	335.932	459.888	369.878
BDH1	5.49678	4.70929	5.16215	3.81901	4.57199	4.6211
BDH2	6.00524	7.56241	5.26876	5.67795	7.72643	7.09029
BDKRB1	10.7566	9.19561	11.5293	2.92769	2.44407	2.62092
BDKRB2	50.9786	52.0138	54.6712	5.05693	4.37568	5.49014
BDNF	72.1276	72.3347	66.2017	66.1298	62.1899	61.9997
BDNF-AS	3.43289	3.68002	2.35421	3.24767	3.56362	3.66129
BDP1	238.295	221.514	187.981	264.574	221.818	209.767
BEAN1	0.131983	0.177521	0.0619855	0.118291	0.157682	0.110355
BEAN1-AS1	0	0	0	0	0	0
BECN1	36.1882	35.7241	34.9834	52.5817	57.0108	52.0311
BECN2	0	0	0	0	0	0
BEGAIN	0.0659917	0.0355043	0	0.561881	0.551888	0.496596
BEND2	0.0989875	0.210895	0.0619855	0.210557	0.074899	0.330512
BEND3	5.60929	5.25463	7.74818	12.3318	11.9838	12.608
BEND3P3	6.43419	5.75169	5.51671	2.8094	2.56194	3.08993
BEND4	0.131983	0.24853	0.185956	0.532308	0.315364	0.331064
BEND5	0.263967	0.142017	0	0.118291	0.118262	0.275887
BEND6	11.7135	12.0005	11.0954	13.5739	12.8117	13.215
BEND7	2.19191	1.6087	1.90667	9.0865	8.56372	10.034
BEST1	21.2833	23.4364	19.5731	3.79802	4.32995	4.62552
BEST2	0	0	0	0	0	0
BEST3	0.197975	0.355043	0.309307	2.39539	2.12871	2.59333
BEST4	0.0659917	0	0	0.177436	0.0394205	0.193121
BET1	31.1151	37.457	32.8523	39.9822	42.6136	35.7549
BET1L	15.3101	14.4147	17.8518	6.97915	7.84469	9.82157
BEX1	1.45182	1.59769	0.991767	33.7735	32.8621	35.9362
BEX2	0	0	0.0619855	20.4332	21.617	20.7585
BEX3	0.329958	0.284034	0.557869	76.6228	68.8677	68.6682
BEX4	0.0659917	0	0	14.3723	14.5856	14.7048
BEX5	0.0989875	0.24853	0.309927	0.473163	0.630729	0.606951
BFAR	61.8936	72.0027	64.4029	48.7062	55.5435	51.3149
BFSP1	4.09148	3.97648	3.8431	4.90906	5.08525	5.71085
BFSP2	0.197975	0.319539	0	0.118291	0.0394205	0.110355
BFSP2-AS1	18.7849	17.0641	13.276	20.7115	16.1687	18.011
BGLAP	0	0	0	0	0	0
BGLT3	0	0	0	0	0	0
BGN	0.131983	0.106513	0.0619855	0.0295727	0	0.137943
BHLHA15	0	0.0355043	0	0	0	0.0275887
BHLHA9	0	0	0	0	0	0
BHLHB9	7.93451	8.40706	7.41904	12.2688	13.826	10.6192
BHLHE22	0.263967	0.142017	0.309927	0.118291	0.157682	0.220709
BHLHE23	0	0	0	0	0	0
BHLHE40	25.6048	23.6104	25.8479	7.86633	10.2099	9.26979
BHLHE40-AS1	0.7919	0.572329	0.872135	0.214402	0.236523	0.387069
BHLHE41	2.70566	1.91723	1.73559	4.87949	4.6122	4.44178
BHMG1	0.0329958	0.0355043	0	0.0295727	0.118262	0.0551773
BHMT	0.133633	0.0710086	0.309927	0.147863	0.315364	0.307338
BHMT2	2.65055	3.51634	2.3697	1.56972	1.69666	1.8581
BICC1	271.092	264.507	232.513	70.5512	69.6955	59.9231
BICD1	14.1882	15.7639	11.0334	21.3219	18.4488	19.3672
BICD2	42.7956	44.1318	43.4518	43.324	41.2733	39.1483
BICDL1	0.0989875	0.0355043	0.123971	0.680171	0.512467	0.551773
BICDL2	0.0659917	0.106513	0	0.118291	0.0788411	0
BICRA	0.428946	0.852103	0.743826	0.325299	0.433626	0.496596
BICRAL	10.5917	10.1897	7.50024	14.8159	14.8615	15.7807
BID	34.9096	37.4215	33.2242	38.5036	39.0658	32.0029
BIK	0.0659917	0	0	0.414017	0.591308	0.41383
BIN1	9.56879	8.73406	11.9012	6.80171	8.16005	8.88355
BIN2	0.0989875	0.142017	0.309927	0.0295727	0.0394205	0.082766
BIN3	20.461	17.6911	18.8498	10.8354	8.98473	9.82543
BIN3-IT1	0.39628	0.501676	0.803332	0.473163	0.353997	0.356446
BIRC2	127.463	138.893	112.008	172.823	180.901	147.351
BIRC3	47.8769	49.351	39.9806	383.203	349.7	295.916
BIRC5	60.9433	65.896	62.1094	105.19	120.39	103.54
BIRC6	233.017	241.039	203.87	303.623	301.015	272.907
BIRC6-AS2	0.131983	0.213026	0.0619855	0.266154	0.197103	0.082766
BIRC7	0	0	0	0	0	0
BIRC8	0.0659917	0	0.0619855	0	0	0
BISPR	5.5037	5.60577	5.1262	2.65326	1.85277	1.84623
BIVM	21.8772	26.8476	21.217	20.6822	19.5699	16.7044
BIVM-ERCC5	41.5856	31.4866	29.6402	32.7795	30.8872	32.0953
BLACAT1	11.3176	13.4561	11.2814	1.03504	1.26146	1.32426
BLACE	0.0329958	0.0621325	0	0	0	0.0275887
BLCAP	23.955	27.6578	25.6	26.2901	30.9057	32.196
BLID	0.692912	1.10063	0.495884	2.45453	1.93161	2.15192
BLK	0.0329958	0	0	0	0	0
BLM	23.3452	24.0897	22.7865	65.1137	62.9436	59.7463
BLMH	22.1732	22.2967	19.7734	38.0009	38.1591	35.4514
BLNK	2.88746	3.03242	2.36227	3.6886	4.1431	2.80715
BLOC1S1	23.2436	26.0712	33.0761	18.5081	21.9967	23.6214
BLOC1S1-RDH5	0.282444	0.415045	0.148145	0.84844	0.536908	0.987674
BLOC1S2	37.8753	40.0709	39.8207	48.9522	52.548	42.4311
BLOC1S3	4.84907	5.33594	4.72205	4.32559	4.7553	5.81624
BLOC1S4	5.31233	7.81094	6.94237	6.80171	8.23889	7.42135
BLOC1S5	11.4766	11.35	12.4101	20.2602	21.7392	17.8846
BLOC1S5-TXNDC5	6.55033	4.80835	3.68504	3.81487	3.15128	9.24
BLOC1S6	74.4742	77.9578	66.3238	80.3761	88.2993	73.9307
BLVRA	35.3715	30.7822	36.3235	18.3646	19.6709	19.7811
BLVRB	5.24634	5.53867	7.62421	10.4687	9.30325	12.6632
BLZF1	80.6421	87.2234	74.8784	59.62	64.6505	54.0139
BMERB1	7.75402	6.81682	9.11186	20.3756	20.9717	22.2916
BMF	4.58642	5.04161	5.76465	1.41949	2.04987	2.56575
BMI1	83.0782	69.7642	72.1461	66.5648	59.8597	62.8001
BMNCR	0.0989875	0.106513	0.0619855	0.0295727	0.0394205	0.0551773
BMP1	19.9955	18.9593	25.538	7.5706	9.85514	10.5665
BMP10	0.164979	0.177521	0.123971	0.088718	0.0788411	0.165532
BMP15	0.0659917	0	0.0619855	0	0	0
BMP2	2.73865	3.08887	2.60339	1.80393	1.18262	1.4622
BMP2K	234.867	234.818	201.098	72.3025	69.3699	57.1483
BMP3	1.45182	1.34242	1.92217	1.44936	2.60333	1.79437
BMP4	29.3003	28.1549	26.3438	7.33402	8.51484	8.91114
BMP5	1.71578	1.38467	1.17772	0.591453	0.236523	0.579362
BMP6	2.0431	1.81072	1.50005	2.06565	1.79166	1.80651
BMP7	5.33279	4.3088	4.45118	3.18734	3.05233	3.6864
BMP7-AS1	0	0	0	0	0	0
BMP8A	0.4758	0.518008	0.55353	2.29987	1.96354	2.02887
BMP8B	0.280465	0.707956	0.743826	2.04732	2.50596	2.33041
BMP8B-AS1	0.0329958	0.0710086	0	0.0295727	0	0
BMPER	11.4166	11.3969	11.6533	14.047	13.0876	13.0494
BMPR1A	76.4121	81.0449	69.3729	68.4243	65.7152	62.3465
BMPR1B	10.6577	12.746	11.5913	12.8345	13.876	10.3457
BMPR1B-DT	0	0	0.0619855	0.0295727	0	0
BMPR2	64.7048	64.6533	53.8034	76.2398	70.8336	68.0952
BMS1	123.271	116.103	103.338	138.635	142.966	136.204
BMS1P1	11.0516	11.3592	9.39638	22.4631	19.6255	18.0697
BMS1P14	7.59729	7.56809	6.73472	11.2678	9.20706	9.74266
BMS1P17	0.0164979	0.142017	0.123971	1.1974	0.847542	0.675922
BMS1P18	0.0164979	0.142017	0.123971	1.1974	0.847542	0.675922
BMS1P2	11.1622	10.8881	9.3908	23.979	21.4826	21.2631
BMS1P20	12.9423	14.2962	14.2188	14.6255	14.3719	13.8945
BMS1P21	0	0	0	0.0591453	0	0
BMS1P22	0	0.0355043	0	0	0	0
BMS1P2-AGAP9	5.6865	5.01534	7.00932	8.28626	6.46694	7.06739
BMS1P4	3.36656	4.56514	2.75463	3.53926	3.66453	3.6726
BMS1P4-AGAP5	5.63965	5.05333	5.05925	10.1416	6.97074	7.68068
BMT2	25.9017	29.3976	23.8024	17.3296	18.8824	14.5116
BMX	0	0	0	0	0	0.0551773
BNC1	0.0989875	0.177521	0	16.8268	15.1769	14.0978
BNC2	96.7108	91.5301	80.4571	38.4445	35.1237	33.6858
BNC2-AS1	0.725908	1.38467	0.743826	0.177436	0.315364	0.137943
BNIP1	10.1957	9.72818	10.2896	11.8882	12.5357	11.3941
BNIP2	156.047	154.368	137.754	181.692	191.581	153.379
BNIP3	136.034	166.614	144.602	67.9429	78.8789	68.5515
BNIP3L	407.696	399.139	354.309	109.389	111.363	99.8158
BNIP5	0.131983	0.142017	0.0619855	0.0591453	0	0.082766
BNIPL	0.616032	0.832931	0.759322	1.06787	0.773825	1.53586
BOC	3.49525	3.707	2.69017	1.06639	1.0135	1.55048
BOD1	104.333	110.383	107.917	81.7684	83.2562	79.8968
BOD1L1	102.122	89.3288	76.4281	193.731	174.278	166.111
BOD1L2	0.0329958	0	0.0619855	0	0.0394205	0.0551773
BOK	5.64229	6.56829	8.98789	2.83898	4.76989	4.82802
BOK-AS1	0	0.0355043	0	0	0	0
BOLA1	4.94937	6.71031	4.40097	2.57282	4.6122	3.83482
BOLA2	7.36533	8.22954	6.50661	12.613	13.917	12.6428
BOLA2B	7.86621	5.01889	13.5382	9.14476	8.80734	10.583
BOLA2-SMG1P6	26.2878	30.2497	23.5315	61.2873	62.4425	51.0244
BOLA3	11.7795	11.4324	10.1656	21.6176	25.6628	22.2365
BOLA3-AS1	1.82203	2.35287	1.52174	4.67366	4.46162	4.26245
BOLL	0.131983	0.177521	0.185956	0.44359	0.433626	0.579362
BOP1	14.1882	12.7105	22.5627	8.63522	9.38209	11.0631
BORA	25.2049	31.051	21.8015	32.5654	31.0725	28.6169
BORCS5	5.74622	5.93916	5.54832	10.4874	11.8814	12.7393
BORCS6	2.87064	2.98236	3.4092	1.3012	1.45856	1.43461
BORCS7	7.05187	7.24714	7.59818	12.257	12.2417	11.7015
BORCS7-ASMT	1.06478	0.655409	0	0.821233	1.60126	0.533013
BORCS8	4.51218	3.89376	5.87932	2.52403	2.32581	2.97075
BORCS8-MEF2B	0.305211	0.564873	0.961394	0.775987	0.40209	1.16562
BPESC1	0.0989875	0.142017	0.371913	0.0591453	0.118262	0.082766
BPGM	49.8897	55.4222	48.6586	23.2145	26.0964	22.7331
BPHL	16.7949	20.2374	18.6576	13.1007	16.0047	15.3945
BPI	0.230971	0.177521	0.123971	0	0.157682	0
BPIFA1	0	0	0	0	0	0
BPIFA2	0	0.0355043	0	0	0	0
BPIFA3	0	0	0	0	0.0394205	0
BPIFA4P	0.0329958	0	0	0	0	0
BPIFB1	0	0	0	0	0	0
BPIFB2	0.0329958	0.0355043	0	0.0295727	0	0.110355
BPIFB3	0.0329958	0	0	0	0	0
BPIFB4	0.0329958	0	0	0	0	0
BPIFB6	0	0	0	0	0	0
BPIFC	0	0.0355043	0	0	0	0
BPNT1	35.0168	40.5842	35.8604	37.6915	45.0707	41.1016
BPTF	49.5848	43.3621	44.1182	102.749	96.2461	90.4561
BPY2	0	0	0	0	0	0
BPY2B	0	0	0	0	0	0
BPY2C	0	0	0	0	0	0
BRAF	52.3188	50.775	42.9882	53.528	54.6388	47.7171
BRAP	26.8256	27.6223	27.2736	40.2188	38.8687	33.9616
BRAT1	3.03562	3.05337	5.64068	4.61334	4.65162	4.66248
BRCA1	66.9334	63.9262	49.7681	99.5919	90.2143	86.6135
BRCA2	63.7809	66.8191	53.3075	123.081	123.386	102.63
BRCC3	52.0014	45.1252	40.973	49.7173	50.4583	47.8865
BRD1	20.2492	18.2449	17.4756	16.186	12.9386	15.1732
BRD2	155.905	123.768	140.707	145.616	135.173	151.324
BRD3	18.7162	15.356	16.3121	20.645	20.5034	19.5016
BRD3OS	28.8783	25.4157	27.8154	21.2861	24.0099	22.4897
BRD4	11.5485	10.0477	10.7235	7.27488	6.78033	7.39376
BRD7	89.0689	76.5036	71.9285	91.8805	86.1792	83.5045
BRD7P3	0.494937	0.887607	0.619855	1.09419	0.827831	0.965603
BRD8	68.0704	69.1979	61.0557	121.159	116.724	116.948
BRD9	38.0524	35.0587	37.5874	37.4029	36.5724	38.9461
BRDT	0	0.143082	0.331622	0.088718	0.144279	0.0457972
BRDTP1	0	0	0	0	0	0
BREA2	0.124064	0.110418	0.505801	0.178323	0.199862	0.192569
BRF1	6.56617	4.9351	6.13656	11.5333	10.4859	12.0287
BRF2	21.2536	23.2802	20.0882	15.5866	14.8923	14.7003
BRI3	22.5319	25.3007	32.6143	18.6964	20.248	20.8013
BRI3BP	20.497	21.0974	21.7743	38.9516	39.3255	35.0961
BRICD5	0.0699512	0.0376345	0.309927	0.0304598	0.0816005	0.0579362
BRINP1	1.15485	0.958616	0.929782	0.0295727	0.0788411	0.082766
BRINP2	0.263967	0.284034	0.185956	0.0295727	0.0788411	0.193121
BRINP3	0.527933	0.177521	0.185956	0.0591453	0	0.082766
BRIP1	32.5065	33.6357	29.67	73.2885	66.2648	64.0623
BRIX1	103.541	100.974	90.2508	151.708	150.508	126.991
BRK1	224.966	244.944	215.771	109.271	134.148	116.314
BRMS1	17.9497	18.4622	25.1661	22.978	24.7167	28.4991
BRMS1L	13.8582	14.1662	12.707	12.9233	13.9155	11.201
BROX	72.0642	86.0184	71.7562	87.2923	87.1616	75.8117
BRPF1	23.2291	25.1725	26.4678	17.8619	17.7787	20.1121
BRPF3	9.79976	9.51515	9.23583	17.0634	16.9508	16.3325
BRS3	0.329958	0.24853	0.0619855	0.147863	0.118262	0.0551773
BRSK1	3.1346	2.94686	3.53317	1.06462	0.473047	0.662128
BRSK2	0.296962	0.49706	0.185956	0.384445	0.512467	0.524185
BRWD1	243.938	261.383	211.742	226.29	219.296	191.879
BRWD1-AS1	0	0	0	0.0591453	0	0.0275887
BRWD1-AS2	0.329958	0.390547	0.247942	0.295727	0.394205	0.331064
BRWD3	57.5447	53.9665	48.0387	122.224	106.869	103.071
BSCL2	27.9009	34.9213	41.5253	4.53822	8.80813	8.87886
BSDC1	61.7646	62.287	66.0182	40.9516	44.7348	48.7031
BSG	127.212	101.985	171.564	54.4788	58.5159	65.2196
BSN	0.890887	0.674582	1.30169	0.857607	1.3403	1.2139
BSND	0.364274	0.319894	0.379351	0.088718	0.0788411	0.267058
BSN-DT	0.3194	0.462976	0.309927	0.471388	0.237706	0.392863
BSPH1	0	0	0	0	0	0
BSPRY	0	0.0710086	0	0.561881	0.354785	0.331064
BST1	36.2152	42.0268	38.6808	8.48647	9.31744	9.29683
BST2	78.728	71.0086	99.2387	10.173	12.3781	11.8079
BSX	0	0	0	0	0	0
BTAF1	173.657	181.356	155.274	147.479	139.155	129.17
BTBD1	93.4772	110.205	88.2053	169.422	180.507	150.11
BTBD10	35.1736	36.1789	31.8605	51.5747	51.0102	46.1282
BTBD11	0.0989875	0	0.123971	0.266154	0.499458	0.358653
BTBD16	0.230971	0.319539	0.371913	0.088718	0.0788411	0.165532
BTBD17	0	0	0	0	0	0
BTBD18	0.956879	1.52668	0.867796	1.18291	0.946093	1.13114
BTBD19	0.271556	0.287585	0.533075	0.10173	0.097763	0.248022
BTBD2	3.9265	2.16576	4.95884	2.1588	2.24697	2.01397
BTBD3	62.4611	65.4344	57.8324	42.4959	44.7423	39.2863
BTBD6	13.8253	16.1189	15.9922	21.0853	23.8494	23.7814
BTBD7	34.9426	36.1789	31.6746	70.0872	67.8428	65.33
BTBD8	1.12186	1.24265	1.30169	1.21248	1.37972	1.57255
BTBD9	23.559	25.6696	22.1214	19.7247	18.2517	18.2637
BTBD9-AS1	0.0659917	0.106513	0.247942	0.236581	0.236523	0.193121
BTC	1.02287	1.10063	0.991767	2.07009	1.45856	1.32426
BTD	33.9798	37.1726	29.5516	10.5447	11.9291	10.5408
BTF3	595.707	586.211	515.471	534.378	576.92	517.977
BTF3L4	163.758	176.634	144.55	133.994	141.914	119.961
BTF3P11	0.0329958	0	0	0	0	0
BTG1	88.8881	98.4527	81.077	41.7566	46.1615	39.5337
BTG2	0.824896	0.603573	0.247942	0.650599	0.867252	0.882837
BTG3	55.8355	60.2877	53.7209	45.8808	52.7857	44.8194
BTG3-AS1	0.0851292	0.223677	0.072523	0.141062	0.182123	0.198914
BTG4	0.0329958	0.106513	0.185956	0.325299	0.394205	0.358653
BTK	0.164979	0.0355043	0	0.0295727	0.118262	0.110355
BTLA	0.230971	0.24853	0.371913	0.0295727	0.197103	0.193121
BTN1A1	0.263967	0.213026	0.371913	0.118291	0	0.165532
BTN2A1	38.5741	34.4395	37.2247	43.3645	45.1893	48.5147
BTN2A2	19.3184	20.4505	19.2155	24.3892	23.5349	25.5532
BTN2A3P	3.43157	4.18951	3.09865	4.93864	5.32177	5.15908
BTN3A1	33.1149	33.2093	28.4619	24.1399	25.2323	23.5403
BTN3A2	25.0646	22.4423	23.0728	23.1377	26.7701	26.737
BTN3A3	11.0685	9.29289	9.47324	6.66864	7.96137	7.29306
BTNL10	0.0659917	0.0710086	0.0619855	0.0591453	0.0394205	0
BTNL2	0.039595	0	0	0.0591453	0.0788411	0.0551773
BTNL3	0	0	0.0619855	0.0591453	0.0394205	0.0275887
BTNL8	0.0659917	0	0.0619855	0.0295727	0.0394205	0.193121
BTNL9	1.78243	1.88918	1.69964	8.48854	7.21751	7.11319
BTRC	31.808	33.0545	27.2116	29.6614	28.3828	27.2576
BUB1	102.056	107.187	99.0528	284.164	280.595	262.975
BUB1B	96.1152	94.0154	81.0144	177.731	167.259	155.434
BUB1B-PAK6	0.386051	0	0.124591	0.204051	0.514438	0.218502
BUB3	135.512	156.682	127.814	204.616	231.832	198.225
BUD13	29.6632	27.4093	26.7157	40.3963	38.435	39.1759
BUD23	94.0375	85.374	91.1186	102.529	104.265	113.688
BUD31	97.3525	86.186	80.3338	149.568	150.16	137.339
BVES	21.179	19.8739	13.6449	23.8912	24.8949	21.643
BVES-AS1	0.39595	0.319539	0.433898	1.09419	0.867252	0.744894
BYSL	16.5639	17.2196	18.5956	18.3942	21.563	22.5675
BZW1	249.872	293.728	237.982	535.588	587.614	486.901
BZW2	167.421	213.203	173.807	92.7103	107.618	93.5808
C10orf105	0.0989875	0.0355043	0.123971	0	0	0.0275887
C10orf120	0	0	0	0	0	0.0551773
C10orf126	0.131983	0.0710086	0.185956	0	0	0
C10orf142	0	0	0	0.00236581	0	0
C10orf143	0.264627	0.814468	0.373152	0.255212	0.513256	0.609434
C10orf25	1.02287	1.06513	0.433898	0.561881	1.02493	0.993192
[truncated: 36,980 more rows]

## Sheet: BT549 TBC1D22B vs. EV TPM
Gene Symbol	BT549_EV #1	BT549_EV #2	BT549_EV #3	BT549_TBC1D22B #1	BT549_TBC1D22B #2	BT549_TBC1D22B #3
A1BG	0.54	0.39	0.67	0.3	0.15	0.25
A1BG-AS1	2.47	2	1.99	1.59	1.17	1.22
A1CF	0.04	0.04	0.03	0.06	0.02	0.04
A2M	0.01	0	0	0.02	0	0.04
A2M-AS1	0	0.02	0.02	0.56	0.37	0.38
A2ML1	0.01	0.01	0.03	0.01	0.01	0.01
A2MP1	0	0	0	0	0	0
A3GALT2	0.02	0	0	0	0	0
A4GALT	4.14	3.05	4.09	1.56	0.98	1.51
A4GNT	0.13	0.11	0.15	0.11	0.06	0.09
AA06	0	0	0	0	0	0
AAAS	6.79	6.4	7.99	11.15	10.1	13.64
AACS	1.09	0.83	0.67	2.2	1.66	2.4
AACSP1	0.01	0.04	0	0.63	0.5	0.6
AADAC	0	0.01	0	0	0	0
AADACL2	0.01	0.01	0	0.03	0	0.01
AADACL2-AS1	0	0	0.05	0	0.03	0
AADACL3	0.02	0	0.03	0.02	0.01	0.02
AADACL4	0.02	0	0	0	0	0
AADACP1	0	0.09	0	0.02	0	0
AADAT	0.02	0.04	0.02	2.26	1.73	1.63
AAGAB	13.87	12.45	11.14	48.55	34.98	39.45
AAK1	0.99	0.92	0.72	1.93	1.44	1.78
AAMDC	26.98	27.6	23.46	20.53	17.61	20.28
AAMP	9.33	7.89	9.72	17.46	12.93	18.92
AANAT	0	0	0.02	0.02	0.07	0.05
AAR2	6.43	7.05	5.77	7.8	7.48	8.97
AARD	13.45	12.71	11.54	1.16	1.18	1.36
AARS	43.91	35.01	34.21	27.98	23.78	33.02
AARS2	1.5	1.41	1.61	3.4	2.79	3.68
AARSD1	3.52	3.41	3.62	11.96	10	13.93
AASDH	3.48	3.43	2.58	4.12	2.46	3.27
AASDHPPT	14.81	17.27	12.68	39.69	33.24	32.45
AASS	1.1	1.01	0.78	7.15	4.62	5.49
AATBC	0.06	0.07	0.04	0.05	0.03	0.04
AATF	17.13	13.29	13.28	30.66	22.22	29.21
AATK	0.02	0.05	0.02	0.03	0.03	0.02
ABALON	0.51	0.57	0.46	1.42	1.54	1.81
ABAT	0.04	0.03	0.02	0.03	0.01	0.04
ABCA1	0.22	0.22	0.24	3.03	2.79	3.18
ABCA10	0.74	0.79	0.55	0.52	0.35	0.35
ABCA11P	1.4	1.71	1.41	3.18	2.8	3.33
ABCA12	0.04	0.06	0.04	0.07	0.02	0.04
ABCA13	0.03	0.02	0	0.03	0	0.01
ABCA17P	0.02	0.03	0.05	0.01	0.02	0.04
ABCA2	0.15	0.1	0.15	0.13	0.12	0.18
ABCA3	2.31	1.54	2.34	1.64	1.03	1.89
ABCA4	0.01	0.03	0.03	0	0	0.01
ABCA5	3.61	3.55	2.71	1.16	0.75	0.83
ABCA6	0.09	0.15	0.09	0.04	0.04	0.02
ABCA7	0.12	0.11	0.13	0.17	0.21	0.27
ABCA8	0.25	0.27	0.15	0.03	0.01	0.03
ABCA9	0.28	0.3	0.24	0.39	0.17	0.35
ABCA9-AS1	0	0	0.07	0	0	0
ABCB1	0	0	0.01	1.8	1.44	1.63
ABCB10	4.85	4.62	4.08	5.95	5.36	5.26
ABCB11	0.22	0.14	0.15	0.27	0.17	0.3
ABCB4	0.01	0.01	0.02	0.11	0.05	0.09
ABCB5	0.13	0.06	0.12	0.25	0.07	0.23
ABCB6	2.91	2.79	2.79	2.22	1.58	2.25
ABCB7	4.08	3.82	2.99	8.78	6.85	8
ABCB8	0.51	0.4	0.58	0.57	0.49	0.68
ABCB9	0.2	0.16	0.33	0.24	0.21	0.38
ABCC1	2.56	1.95	1.94	2.37	1.92	2.71
ABCC10	0.65	0.67	0.55	1.24	1.14	1.51
ABCC11	0.03	0	0.02	0.07	0.04	0.07
ABCC12	0	0	0	0	0	0.02
ABCC13	0.01	0	0.01	0.04	0.02	0.02
ABCC2	0.44	0.45	0.21	0.54	0.62	0.82
ABCC3	1.23	1.16	1.5	0.9	0.75	0.84
ABCC4	7.65	7.18	6.11	13.15	10.73	10.94
ABCC5	3.9	3.74	2.99	8.57	6.99	9.3
ABCC5-AS1	0	0	0	0	0.1	0
ABCC6	0.22	0.46	0.1	1.15	0.48	0.55
ABCC6P1	0.03	0.03	0	0.42	0.27	0.46
ABCC6P2	0.19	0.15	0.23	1.16	1	0.8
ABCC8	0	0	0	0	0	0
ABCC9	5.84	4.86	4.09	9.68	5.21	8.58
ABCD1	0.48	0.4	0.68	0.28	0.15	0.26
ABCD2	0.04	0.04	0.01	1.89	1.47	1.71
ABCD3	18.87	18.34	15.16	22.78	17.36	19.92
ABCD4	1.44	1.29	1.28	3.53	3.15	4.45
ABCE1	35.77	35.5	28.3	60.96	47.48	48.62
ABCF1	18.97	14.84	14.96	28.01	21.45	28.79
ABCF1-DT	0.12	0.25	0.29	0.23	0	0
ABCF2	3.94	4.29	4.25	6.02	5.03	6.3
ABCF3	3.86	3.31	3.81	7.11	5.87	8.57
ABCG1	0.01	0	0	0.02	0.01	0.02
ABCG2	0.11	0.1	0.16	1.08	1.05	1.08
ABCG4	0.01	0.06	0.02	0.03	0.01	0.05
ABCG5	0.06	0.02	0	0.01	0.01	0.03
ABCG8	0.03	0.02	0.01	0.06	0.05	0.05
ABHD1	0.14	0.04	0.18	0.19	0.2	0.2
ABHD10	9.91	10.46	8.58	18.87	15.57	17.44
ABHD11	4.92	4.3	4.79	5.66	4.41	6.39
ABHD11-AS1	0	0.14	0	0.09	0	0.08
ABHD12	13.16	11.63	11.75	6.12	5.27	7.01
ABHD12B	0.54	0.34	0.39	0.25	0.19	0.13
ABHD13	2.99	2.67	2.23	4.24	3.07	3.44
ABHD14A	1.7	1.66	2.4	0.91	0.66	1.05
ABHD14A-ACY1	0	0	0	0	0	0
ABHD14B	3.88	2.99	2.89	3.03	2.2	3.37
ABHD15	0.78	0.91	0.84	1.69	1.15	1.47
ABHD16A	7.21	6.69	7.04	5.17	3.54	5.47
ABHD16B	0.16	0.12	0.16	0.15	0.08	0.07
ABHD17A	1.14	1.03	1.34	0.97	0.85	1.01
ABHD17B	8.26	8.48	6.54	14.1	10.7	10.28
ABHD17C	1.18	1.28	1	1.07	0.91	0.94
ABHD18	4.07	3.75	2.89	5.27	4.14	4.11
ABHD2	2.74	2.51	2.21	9.58	7.76	9.44
ABHD3	8.2	8.53	6.75	18.86	17.28	17.8
ABHD4	1.13	0.97	1.15	0.96	0.71	0.97
ABHD5	4.51	4.91	3.15	5.57	4.66	5.69
ABHD6	2.39	2.11	2.19	2.4	2.07	2.79
ABHD8	0.39	0.35	0.55	0.29	0.13	0.15
ABI1	16.11	15.17	12.66	19.36	14.78	16.94
ABI2	7.62	6.06	5.14	9.16	7.14	8.11
ABI3	0	0.01	0	0.02	0	0
ABI3BP	4.18	3.92	2.88	1.46	1.34	1.32
ABITRAM	4.81	4.26	3.98	12.36	9.02	10.34
ABL1	11.87	9.4	10.29	5.73	4.85	6.65
ABL2	28.57	27.45	22.86	14.06	12.31	14.86
ABLIM1	4.51	3.78	3.51	1.69	1.33	1.38
ABLIM2	0.01	0	0.06	0.05	0.05	0
ABLIM3	0.1	0.11	0.13	0.28	0.22	0.32
ABO	0.04	0.05	0.03	0.06	0.03	0.04
ABR	5.12	3.85	4.48	8.06	6.34	8.93
ABRA	0.08	0.09	0.08	0.15	0.07	0.13
ABRACL	70.65	74.72	59.42	85.15	72.86	77.86
ABRAXAS1	6.26	4.51	4.26	5.4	3.41	3.38
ABRAXAS2	5.32	4.97	3.86	10.15	8.35	8.69
ABT1	3.9	3.66	2.94	8.8	6.76	7.36
ABTB1	0.23	0.1	0.23	0.24	0.19	0.4
ABTB2	0.9	0.61	0.57	0.76	0.52	0.96
ACAA1	4.58	3.95	4.55	3.85	3.18	5.15
ACAA2	17.18	17.04	13.13	22.15	17.08	21.54
ACACA	14.16	13.42	10.65	14.21	10.27	13.57
ACACB	0.04	0.03	0.01	0.34	0.23	0.38
ACAD10	2.48	2.3	1.9	2.65	1.92	2.66
ACAD11	9.16	8.19	6.59	7.95	5.91	5.95
ACAD8	2.89	2.83	2.4	7.36	6.37	7.95
ACAD9	12.61	9.47	10.62	14.81	11.02	14.8
ACADL	0	0.01	0.01	0.52	0.44	0.46
ACADM	29.52	26.67	22.3	32.64	24.22	26.65
ACADS	0.1	0.09	0.13	0.31	0.28	0.4
ACADSB	1.16	0.98	0.89	3.08	2.05	2.61
ACADVL	55.88	49.22	51.26	38.85	31.44	47.08
ACAN	0	0.01	0.01	0	0	0
ACAP1	0.03	0.03	0.04	0.01	0.01	0.01
ACAP2	11.14	10.34	7.95	28.98	21.73	23.91
ACAP3	0.99	0.73	0.77	0.65	0.61	0.92
ACAT1	104.18	98.06	78.55	74.02	53.39	61.05
ACAT2	59.78	56.96	47.87	69.26	62.03	70.96
ACBD3	24.23	20.62	16.58	16.72	13.53	14.64
ACBD3-AS1	0.09	0.44	0.15	0.24	0	0.41
ACBD4	0.56	0.51	0.35	0.68	0.44	0.6
ACBD5	14.17	11.72	10.99	13.55	10.36	11.51
ACBD6	25.85	23.51	19.99	15.85	11.23	14.21
ACBD7	2.22	2.02	1.6	3.25	2.48	3.01
ACBD7-DCLRE1CP1	0	0	0	0	0	0
ACCS	0.38	0.28	0.29	1.7	1.28	1.73
ACCSL	0.01	0	0.02	0	0	0
ACD	1.86	1.48	1.77	1.62	1.06	1.64
ACE	0.09	0.09	0.11	0.06	0.03	0.07
ACE2	0.02	0.01	0	0.04	0.02	0.04
ACER1	0.11	0.14	0.1	0.08	0.04	0.24
ACER2	0.52	0.65	0.64	1.07	0.81	0.8
ACER3	4.39	3.64	3.34	6.14	4.48	5.18
ACHE	0.04	0.1	0.03	0.12	0.1	0.13
ACIN1	16.45	13.28	12.21	25	17.94	24.44
ACKR1	0	0	0	0	0	0
ACKR2	0.03	0.03	0.02	0.01	0.03	0.03
ACKR3	1.79	1.78	2.11	0.54	0.34	0.85
ACKR4	0.33	0.28	0.23	0.39	0.24	0.33
ACLY	41.8	39.05	35.91	29.41	23.89	30.28
ACMSD	0.02	0.02	0.02	0.13	0.05	0.11
ACO1	9.53	9.49	7.4	9.72	8.98	10.17
ACO2	10.87	8.87	10.61	9.95	7.54	10.74
ACOD1	0.01	0.01	0.03	0.01	0.01	0
ACOT1	9.78	10.52	10.29	1.61	1.64	2.31
ACOT11	0.7	0.62	0.58	1.54	1.07	1.53
ACOT12	0.18	0.17	0.19	0.42	0.25	0.28
ACOT13	13.26	11	9.21	16.08	9.98	12.79
ACOT2	18.66	20.42	19.01	7.36	7.95	10.49
ACOT4	3.03	3.41	3.05	0.24	0.73	0.68
ACOT6	0.05	0.07	0	0.03	0.03	0.05
ACOT7	3.66	3.32	4.25	7.31	7.67	8.87
ACOT8	3.3	3.16	3.66	3.87	2.52	3.31
ACOT9	17.33	17.62	14.16	14.52	13.08	13.74
ACOX1	4.05	3.95	3.48	6.83	6.14	6.77
ACOX2	0.02	0.02	0.02	0.36	0.17	0.25
ACOX3	1.69	1.67	1.52	2.79	2.19	2.75
ACOXL	0.07	0.04	0.06	0.09	0.01	0.15
ACOXL-AS1	0.03	0	0.02	0	0.02	0
ACP1	22.15	22.07	19.99	42.8	34.94	40.89
ACP2	7.56	6.8	6.69	5.93	5.53	6.26
ACP4	0	0.02	0	0	0	0
ACP5	0	0	0	0	0	0.04
ACP6	0.7	0.4	0.37	2.06	1.78	2.28
ACP7	0.23	0.23	0.25	0.13	0.06	0.05
ACPP	0.04	0.04	0.02	0.04	0.02	0.06
ACR	0.02	0	0.03	0	0	0.05
ACRBP	0.02	0.01	0.04	0.1	0.06	0.09
ACRV1	0.09	0.21	0.3	0.85	0.32	0.36
ACSBG1	0.05	0.03	0.01	0.09	0.03	0.03
ACSBG2	0.01	0.05	0.03	0.22	0.1	0.01
ACSF2	1.68	1.28	1.38	2.22	1.92	2.24
ACSF3	2.66	1.96	2.22	4.77	3.26	5.23
ACSL1	6.79	6.65	5.39	5.75	5.17	6.14
ACSL3	29.17	26.24	22.33	31.06	23.1	26.16
ACSL4	45.2	41.8	33.3	37.09	26.5	29.12
ACSL5	1.05	0.94	0.78	0.68	0.42	0.6
ACSL6	0.1	0.06	0.1	0.11	0.07	0.19
ACSM1	0.02	0.01	0.03	0.01	0	0.01
ACSM2A	0.04	0.06	0.02	0.05	0.03	0.08
ACSM2B	0.06	0.03	0.01	0.05	0.03	0.01
ACSM3	0.04	0.05	0	0.01	0.02	0.07
ACSM4	0	0.01	0	0.02	0	0
ACSM5	0	0	0	0	0.02	0
ACSM6	0.03	0.04	0.12	0.05	0	0.04
ACSS1	0.35	0.34	0.29	0.06	0.05	0.1
ACSS2	7.63	7.25	7.14	5.32	4.36	5.72
ACSS3	0.5	0.82	0.48	0.07	0.11	0.22
ACTA1	0	0	0	0	0	0
ACTA2	213.5	193.84	193.56	13.87	10.25	15.29
ACTA2-AS1	0.5	0.52	0.29	0.31	0.24	0.28
ACTB	1679.99	1401.08	1395.31	812.11	747.08	819.17
ACTBL2	0	0.02	0	0.01	0	0.03
ACTC1	0.31	0.18	0.21	0.06	0	0
ACTG1	461.45	478.94	415.87	366.4	329.32	369.72
ACTG1P17	0.38	0.17	0.41	0.6	0.5	0.73
ACTG1P20	1.1	1.11	0.78	1.45	1.11	1.19
ACTG1P4	0.11	0.14	0.1	0.07	0.12	0.19
ACTG2	0.03	0	0.03	0	0.02	0.02
ACTL10	0.21	0.19	0.22	0.11	0.23	0.2
ACTL6A	37.01	37.79	29.42	78.03	63.05	67.49
ACTL6B	0	0	0	0	0	0.03
ACTL7A	0	0.01	0	0.06	0.04	0.03
ACTL7B	0	0	0	0	0	0
ACTL8	0.11	0.14	0.04	0.02	0.05	0.08
ACTL9	0	0	0	0	0	0
ACTN1	22.76	17.9	20.94	20.11	16.77	22.7
ACTN1-AS1	0	0	0	0	0.06	0
ACTN2	0.07	0.07	0.05	0.15	0.09	0.17
ACTN3	0	0.01	0	0.02	0	0.01
ACTN4	38.78	28.71	33.26	39.43	31.48	44.73
ACTR10	16.91	17.97	13.57	28.94	25.34	24
ACTR1A	33.3	31.51	29.34	25.84	22.07	29.63
ACTR1B	2.55	2.61	2.48	5.05	4.15	5.53
ACTR2	27.24	22.21	17.86	44.38	37.94	38.96
ACTR3	48.33	45.81	36.88	80.37	61.18	69.39
ACTR3-AS1	0.05	0.1	0	0.13	0.32	0.28
ACTR3B	3.34	3.12	2.8	5.19	4.27	5.25
ACTR3BP2	0.07	0.04	0.03	0.06	0	0.04
ACTR3BP5	0.05	0.07	0.06	0.02	0.05	0.06
ACTR3C	0.7	0.75	0.69	1.09	0.55	1.14
ACTR5	1.38	1.97	1.4	3.38	2.89	3.22
ACTR6	13.71	14.11	11.08	22.45	17.25	17.03
ACTR8	5.84	5.6	4.71	12	9.28	11.01
ACTRT1	0	0	0	0	0	0
ACTRT2	0	0	0	0	0	0
ACTRT3	0.26	0.34	0.15	4.52	3.77	4.23
ACVR1	5.38	5.24	4.21	7.26	5.56	6.61
ACVR1B	1.83	1.51	1.53	3.72	3.24	3.84
ACVR1C	0.11	0.12	0.11	0.4	0.37	0.37
ACVR2A	1.23	1.22	0.85	4.33	3.08	3.57
ACVR2B	0.75	0.72	0.59	1.82	1.37	1.73
ACVR2B-AS1	0.26	0.24	0.23	0.15	0.25	0.22
ACVRL1	0.01	0.02	0.01	0.02	0.01	0.03
ACY1	1.41	1.99	2.08	2.63	2.28	3.29
ACY3	0.05	0.02	0.08	0	0	0
ACYP1	35.92	43.99	33.12	34.38	30.26	33.65
ACYP2	1.51	1.62	0.95	6.98	5.69	5.99
ADA	1.73	1.49	1.12	2.64	2.39	2.96
ADA2	0.04	0.03	0.04	0.04	0.04	0.06
ADAD1	0.02	0	0	0	0	0
ADAD2	0	0	0	0	0	0
ADAL	1.48	1.33	0.98	6.59	5.64	5.78
ADAM10	22.38	20.69	16.04	32.54	24.74	27.54
ADAM11	0.15	0.11	0.15	0.15	0.14	0.25
ADAM12	17.58	14.33	13.03	4.81	3.86	4.82
ADAM15	8.19	6.77	9.9	2.82	2.21	3.35
ADAM17	13.41	11.64	9.91	15.38	11.21	12.63
ADAM18	0	0.02	0	0	0.01	0.02
ADAM19	3.31	3.27	2.72	2	1.46	1.92
ADAM1A	0	0	0.03	0	0	0
ADAM2	0	0.02	0	0	0	0
ADAM20	0.35	0.32	0.28	0.84	0.57	0.67
ADAM20P1	0.18	0.21	0.15	0.61	0.33	0.46
ADAM21	0.15	0.11	0.16	0.26	0.25	0.17
ADAM21P1	0.01	0.01	0	0.03	0.03	0.01
ADAM22	0.1	0.06	0.03	9.25	5.96	7.6
ADAM23	0.02	0.01	0.02	0.82	0.66	0.67
ADAM28	0.17	0.09	0.11	0.19	0.18	0.37
ADAM29	0	0.01	0	0.01	0.01	0.01
ADAM30	0.01	0.01	0	0.01	0.01	0.02
ADAM32	4.08	4.58	2.95	1.5	1.33	1.28
ADAM33	0.01	0.01	0.01	0.01	0	0.01
ADAM3A	0	0	0	0	0	0
ADAM3B	0	0	0	0	0	0.03
ADAM5	0.01	0	0	0.05	0	0
ADAM6	0.02	0	0	0.03	0	0.03
ADAM7	0.02	0.04	0.01	0.01	0	0.01
ADAM8	0.01	0.01	0.06	0.03	0.07	0.15
ADAM9	293.25	261.8	214.76	116.96	86.71	96.4
ADAMDEC1	0.02	0.01	0.06	0.01	0.01	0.01
ADAMTS1	1.31	1.46	1.13	1.01	0.9	0.9
ADAMTS10	0.22	0.17	0.29	0.06	0.05	0.11
ADAMTS12	5.56	4.78	4.18	1.3	0.93	1.82
ADAMTS13	0.13	0.08	0.1	0.17	0.18	0.18
ADAMTS14	0.28	0.2	0.25	0.08	0.08	0.09
ADAMTS15	3.77	4	3.85	1.23	0.84	1.27
ADAMTS16	1.3	1.11	0.95	1.02	0.96	1.23
ADAMTS17	0.06	0.04	0.05	0.02	0.01	0.04
ADAMTS18	0.01	0.02	0.02	0.09	0.04	0.05
ADAMTS19	0.03	0	0.02	0.1	0.09	0.06
ADAMTS19-AS1	0	0	0	0	0	0
ADAMTS2	1.45	1.11	1.21	0.23	0.23	0.26
ADAMTS20	0.01	0.01	0	0.19	0.15	0.18
ADAMTS3	2.36	2.35	1.49	2.39	1.76	2.19
ADAMTS4	6.42	5.81	5.76	1.57	1.17	1.74
ADAMTS5	0.05	0.06	0.05	0.06	0.04	0.03
ADAMTS6	11.08	11.6	9.08	9.1	6.34	7.2
ADAMTS7	0	0	0.01	0.01	0	0
ADAMTS7P1	0	0	0	0	0	0
ADAMTS8	0.02	0.01	0	0.02	0.01	0.01
ADAMTS9	0.01	0	0	0.02	0	0
ADAMTS9-AS1	0.02	0.01	0	0.01	0	0.01
ADAMTS9-AS2	0	0	0.03	0.01	0	0.02
ADAMTSL1	4.44	3.78	2.52	1.24	0.88	1.23
ADAMTSL2	0.05	0.03	0.06	0.09	0.08	0.09
ADAMTSL3	0.01	0.01	0	0.01	0.01	0.01
ADAMTSL4	0.37	0.18	0.24	0.33	0.26	0.21
ADAMTSL4-AS1	0.33	0.39	0.31	0.55	0.27	0.57
ADAMTSL5	0.03	0.06	0.04	0.87	0.53	0.7
ADAP1	0.23	0.2	0.22	0.17	0.13	0.1
ADAP2	0.17	0.1	0.12	0.36	0.41	0.62
ADAR	47.97	43.17	38.09	32.11	25.49	32.1
ADARB1	0.54	0.43	0.41	0.9	0.86	1.05
ADARB2	0.01	0.01	0	0.01	0	0.02
ADARB2-AS1	0	0	0	0	0	0
ADAT1	2.6	2.29	1.94	5.44	4.27	5.3
ADAT2	2.47	2.04	1.33	5.56	4.36	4.87
ADAT3	0.02	0.02	0.08	0.02	0	0.02
ADCK1	0.79	0.83	0.78	1.43	1.38	1.75
ADCK2	2.36	1.66	2.24	2.18	2	2.57
ADCK5	0.39	0.27	0.5	0.38	0.16	0.41
ADCY1	0.05	0.06	0.04	0.05	0.04	0.11
ADCY10	0.07	0.03	0.07	0.1	0.07	0.09
ADCY10P1	0.21	0.15	0.16	0.11	0.13	0.1
ADCY2	0.01	0	0.01	0	0	0
ADCY3	1.86	1.38	1.93	2.29	1.85	2.55
ADCY4	0.01	0.02	0.01	0	0	0.01
ADCY5	0.04	0.04	0.04	0.07	0.05	0.1
ADCY6	1.87	1.67	1.95	1.41	1.2	1.47
ADCY7	0.05	0.07	0.05	0.15	0.07	0.09
ADCY8	0.15	0.1	0.07	0.03	0.04	0.06
ADCY9	1.28	1.02	1.19	0.84	0.62	0.81
ADCYAP1	0.03	0.02	0	0.08	0.04	0.04
ADCYAP1R1	0.01	0.02	0.01	0.01	0.02	0.01
ADD1	13.62	11.59	10.14	23.72	17.91	24.39
ADD2	0.02	0.04	0.02	2.14	1.54	2.08
ADD3	0.06	0.06	0.04	6.05	4.36	4.97
ADD3-AS1	0	0.02	0	0.02	0	0.02
ADGB	0.01	0	0	0	0	0
ADGRA1	0.02	0.02	0	0.01	0	0.01
ADGRA1-AS1	0	0	0	0	0	0
ADGRA2	0.1	0.11	0.15	0.08	0.11	0.14
ADGRA3	8.54	7.48	6.41	13.91	10.39	13.39
ADGRB1	0	0	0	0.05	0	0.03
ADGRB2	0.53	0.51	0.63	0.14	0.15	0.16
ADGRB3	0.05	0.03	0.01	0.09	0.11	0.16
ADGRD1	0	0.01	0	0.01	0.02	0.02
ADGRD1-AS1	0	0	0	1.37	1.45	1.15
ADGRD2	0	0	0	0.01	0	0
ADGRE1	0	0	0	0	0.01	0.01
ADGRE2	0.02	0.01	0.02	0.02	0.01	0.02
ADGRE3	0	0	0	0	0	0
ADGRE4P	0.01	0.02	0.02	0.03	0.05	0.07
ADGRE5	0.39	0.34	0.5	4.23	3.59	5.34
ADGRF1	0.04	0.09	0.03	0.04	0.05	0.02
ADGRF2	0.21	0.23	0.25	0.24	0.27	0.34
ADGRF3	0.06	0.07	0.05	0.09	0.09	0.08
ADGRF4	0.04	0	0	0.02	0.05	0.04
ADGRF5	0.03	0.01	0.01	0.02	0	0.01
ADGRG1	0.02	0.01	0.01	0.08	0.08	0.11
ADGRG2	0.05	0.06	0.08	0.06	0.06	0.04
ADGRG3	0.01	0	0	0.01	0	0.01
ADGRG4	0.03	0.02	0.01	0.01	0.01	0
ADGRG5	0	0	0	0.04	0	0
ADGRG6	3.43	3.44	2.56	37.38	27.78	30.5
ADGRG7	0.02	0.03	0.05	0.01	0.02	0.02
ADGRL1	0.94	0.75	0.96	1.3	1.06	1.4
ADGRL2	30.05	26.94	22.32	22.87	16.96	18.78
ADGRL3	0.51	0.49	0.35	0.06	0.07	0.08
ADGRL3-AS1	0	0	0	0	0	0
ADGRL4	0	0.03	0.01	0	0	0
ADGRV1	0.02	0.01	0.01	0.02	0.02	0.03
ADH1A	0.02	0	0	0.06	0	0
ADH1B	0.02	0	0.02	0.01	0	0.01
ADH1C	0.03	0.03	0	0	0	0.02
ADH4	0.13	0.17	0.09	0.08	0.05	0.13
ADH5	63.15	67.58	53.89	71.99	65.6	72.8
ADH6	0.09	0.04	0.03	0.04	0.04	0.06
ADH7	0	0	0	0	0	0
ADHFE1	1.41	1.26	0.96	0.47	0.4	0.41
ADI1	13.61	13.69	11.51	28.38	24.78	27.76
ADIG	0	0	0	0	0	0
ADIPOQ	0.05	0.02	0.02	0.05	0.03	0.04
ADIPOQ-AS1	0.03	0.02	0.01	0.01	0.03	0.06
ADIPOR1	26.06	22.5	21.08	26.17	19.85	25.2
ADIPOR2	15.68	15.03	12.42	37.25	30.23	35.68
ADIRF	1.46	1.68	2.39	1.01	0.91	1.13
ADK	21.84	21.81	16.89	27.08	22.87	24.98
ADM	2.82	2.89	2.56	5.46	4.36	5.17
ADM2	0.44	0.22	0.49	0.12	0.07	0.11
ADM5	0.09	0.1	0.15	0.32	0.22	0.31
ADNP	10.39	9.68	7.37	10.43	8.21	9.04
ADNP2	5.64	5.37	4.52	7.26	5.55	6.07
ADNP-AS1	1.05	0.66	0.56	1.5	0.82	1.18
ADO	6.78	6.86	5.14	7.97	6.32	6.62
ADORA1	0.02	0	0	0.01	0	0.06
ADORA2A	0.02	0.05	0.09	0	0	0
ADORA2A-AS1	0.1	0.14	0.11	0.04	0.05	0.07
ADORA2B	26.06	29.61	22.33	14.42	11.82	13.16
ADORA3	0.06	0.04	0.03	0.02	0	0.06
ADPGK	9.65	10.23	8.78	17.09	13.79	16.25
ADPGK-AS1	0.12	0.09	0.11	0.15	0.04	0.21
ADPRH	0.1	0.09	0.15	0.12	0.09	0.21
ADPRHL1	0.22	0.2	0.17	1.02	0.73	1.08
ADPRHL2	10.65	9.75	10.26	7.91	7.34	11.03
ADPRM	6.16	5.88	4.92	5.89	4.44	4.71
ADRA1A	0.35	0.29	0.33	0.37	0.22	0.53
ADRA1B	0.49	0.47	0.32	0.43	0.4	0.52
ADRA1D	0.1	0.15	0.06	0.02	0.03	0.01
ADRA2A	0	0	0	0.01	0	0.04
ADRA2B	0.01	0.02	0.01	0.01	0.01	0
ADRA2C	0	0	0	0.09	0.1	0.17
ADRB1	0.32	0.51	0.38	0.67	0.43	0.41
ADRB2	1.11	0.88	0.77	2.72	2.08	2.83
ADRB3	0.02	0.04	0.03	0	0	0.03
ADRM1	8.43	5.93	9.19	13.16	10.12	15.58
ADSL	33.2	33.86	30.18	47.49	40.05	49.85
ADSS	13.41	12.78	10.06	33.71	24.3	25.7
ADSSL1	0.2	0.25	0.26	2.71	2.03	3.11
ADTRP	0.58	0.45	0.49	1.52	1.5	1.36
AEBP1	0.05	0.07	0.1	0.03	0.03	0.04
AEBP2	7.05	6.26	4.57	16.29	12.26	13.4
AEN	2.85	2.79	2.24	6.93	6.29	6.96
AFAP1	10.1	10.09	9.56	8.85	7.21	8.99
AFAP1-AS1	0.37	0.45	0.29	0.5	0.32	0.44
AFAP1L1	0.43	0.32	0.33	0.45	0.35	0.46
AFAP1L2	0.82	0.64	0.77	0.82	0.48	0.7
AFDN	7.03	6.32	5.58	23.28	16.3	20.7
AFDN-DT	0.05	0.03	0	0.06	0.07	0.06
AFF1	2.21	1.93	1.52	3.31	2.57	3.25
AFF1-AS1	0.17	0.23	0.2	0.51	0.42	0.48
AFF2	0.01	0.01	0.02	0.01	0.01	0
AFF3	1.68	1.42	1.27	0.46	0.3	0.45
AFF4	19.92	18.48	14.65	19.19	14.33	15.73
AFG1L	2.18	1.75	1.73	5.39	4.28	3.89
AFG3L1P	1.5	1.33	1.34	5.24	3.76	4.72
AFG3L2	16.93	14.41	13.51	27.78	21.49	27.18
AFM	0	0.01	0	0	0	0
AFMID	3.21	2.47	2.55	9.26	7.13	9.32
AFP	0.4	0.35	0.41	0.26	0.12	0.36
AFTPH	3.98	3.84	2.95	10.29	7.62	8.68
AGA	4.03	4.25	3.59	4.86	3.61	4.76
AGAP1	1.63	1.54	1.53	1.71	1.11	1.51
AGAP10P	0	0	0.05	0.13	0	0
AGAP11	0.1	0.11	0.04	0.27	0.17	0.27
AGAP12P	0.02	0	0	0.02	0.21	0.01
AGAP1-IT1	0.17	0.29	0.34	0.32	0.16	0.38
AGAP2	0.29	0.21	0.23	0.05	0.07	0.05
AGAP2-AS1	1.28	1.35	1.6	0.4	0.41	0.67
AGAP3	2.18	1.76	2.44	2.13	1.6	2.16
AGAP4	0.1	0.02	0.06	0.12	0.25	0.13
AGAP5	0	0	0.07	0	0	0
AGAP6	0.64	0.47	0.53	1.11	0.81	1.51
AGAP7P	0.08	0.11	0.05	0.11	0.1	0.09
AGAP9	0	0	0	0.08	0	0
AGBL1	0.13	0.16	0.15	0.03	0.04	0.05
AGBL1-AS1	0.03	0.14	0.04	0.03	0.07	0.06
AGBL2	0.46	0.45	0.31	0.99	0.44	0.87
AGBL3	1.37	1.2	0.87	2.58	1.57	1.79
AGBL4	0.1	0.04	0.04	0.06	0.02	0.05
AGBL4-IT1	0	0	0	0	0	0
AGBL5	3.54	2.92	3.02	5.74	5.22	6.47
AGBL5-AS1	0	0.28	0	0	0	0.11
AGER	0.51	0.49	0.62	0.48	0.33	0.75
AGFG1	27.12	27.47	20.98	22.32	17.99	18.91
AGFG2	0.6	0.76	0.63	1.03	0.74	1.35
AGGF1	11.09	10.35	8.9	11.57	7.91	8.98
AGK	18.08	18.14	15.07	17.79	15.51	17.54
AGL	2.48	2.43	1.99	7.48	5.23	6.15
AGMAT	0.7	0.49	0.71	1.08	0.93	0.91
AGMO	0.02	0.11	0	0.11	0.1	0.12
AGO1	2.6	2.07	2.1	8.32	6.61	8.19
AGO2	5.74	4.84	4.41	6.77	5.26	6.46
AGO3	5.24	4.47	3.97	9.22	5.97	7.19
AGO4	5.3	4.95	4.41	4.7	3.46	4.5
AGPAT1	12.42	10.05	10.28	9.46	8.61	10.78
AGPAT2	0.88	1.03	1.47	1.14	0.99	1.39
AGPAT3	3.59	3.37	3.15	3.03	1.96	2.77
AGPAT4	2.53	2.43	2.12	1.75	1.46	1.89
AGPAT4-IT1	0.37	0.44	0.46	0.57	0.35	0.41
AGPAT5	20.81	22.2	16.97	20.12	15.11	16.93
AGPS	3.68	3.35	2.89	12.7	10.14	10.69
AGR2	0.05	0.01	0.06	0	0.12	0.06
AGR3	0	0	0	0	0	0
AGRN	1.04	0.82	1.25	0.66	0.57	0.72
AGRP	0	0	0.06	0.09	0	0
AGT	0.06	0.04	0.06	0	0	0
AGTPBP1	13.6	12.64	9.8	15.57	11.24	12.97
AGTR1	0.73	0.94	0.7	0.47	0.41	0.6
AGTR2	0.01	0	0	0	0	0
AGTRAP	5.26	4.12	6.85	4.19	3.07	4.25
AGXT	0.14	0.07	0.09	0.06	0.13	0.17
AGXT2	0.01	0	0	0.01	0	0.02
AHCTF1	21.41	18.81	14.94	26.18	18.64	20.75
AHCTF1P1	0.11	0.1	0.1	0.09	0.12	0.1
AHCY	48.99	42.94	42.55	71.45	52.68	70
AHCYL1	15.16	12.85	11.14	12.13	9.69	12.09
AHCYL2	1.57	1.5	1.3	4.1	2.81	3.25
AHDC1	0.22	0.12	0.17	0.32	0.23	0.29
AHI1	10.35	8.83	7.09	14.51	9.6	11.2
AHNAK	27.23	24.23	21.79	42.8	35.39	47.67
AHNAK2	9.5	8.01	8	14.5	10.76	14.77
AHR	52.96	50.07	38.26	25.08	17.74	20.22
AHRR	2.79	2.47	2.64	1.3	0.86	1.17
AHSA1	52.24	43.65	41.52	153.37	109.82	141.92
AHSA2P	4.9	4.45	3.53	8.39	6.94	7.08
AHSG	0	0.01	0	0.02	0	0
AHSP	0	0	0	0	0	0
AICDA	0.07	0.05	0.08	0.11	0.02	0.18
AIDA	23.83	19.27	16.78	26.53	20.28	21.06
AIF1	0	0	0.1	0	0	0
AIF1L	0.02	0.05	0.06	0.99	0.99	0.88
AIFM1	42.65	36.19	32.98	37.64	30.23	38.57
AIFM2	2.52	1.61	2.18	2.44	1.72	2.41
AIFM3	0.01	0.01	0.03	0.05	0.03	0.06
AIG1	10.84	10.93	9.24	13.71	12.57	15.18
AIM2	0.05	0.01	0	0.02	0	0.03
AIMP1	20.53	20.17	14.61	35.19	27.8	29.08
AIMP2	20.09	20.7	15.65	28.28	23.35	27.69
AIP	5.78	4.81	7.09	4.99	4.18	6.27
AIPL1	0.15	0.09	0.15	0.2	0.11	0.24
AIRE	0.02	0	0.04	0.03	0.03	0.02
AIRN	0.07	0.1	0.03	0.09	0.08	0.1
AJAP1	0.03	0.03	0.02	0.02	0	0.02
AJM1	0.01	0.01	0.04	0.01	0.01	0.01
AJUBA	11.68	13.65	10.86	14.42	13.56	14.79
AK1	3.17	2.36	3.98	7.18	4.91	8.02
AK2	86.13	90.6	74.66	85.34	74.5	93.29
AK3	14.99	14.92	12.04	16.52	12.07	13.52
AK4	12.06	11.13	8.92	11.93	9.77	10.26
AK5	1.29	1.03	0.92	1.44	1.11	1.35
AK6	39.84	39.35	29.75	47.49	35.72	38.84
AK7	0.38	0.36	0.31	1.27	1.07	1.35
AK8	0.09	0.15	0.16	0.23	0.14	0.13
AK9	0.79	0.65	0.43	1.79	1.41	1.68
AKAIN1	0.01	0.02	0.02	0.01	0	0.04
AKAP1	3.01	2.67	2.64	5.09	4.27	5.08
AKAP10	10.33	10.13	7.7	15.31	11.27	13.93
AKAP11	4.64	4.21	3.42	5.55	3.68	4.25
AKAP12	3.47	2.78	2.42	59.51	41.51	52.74
AKAP13	6.19	5.28	4.52	6.55	4.32	5.89
AKAP14	0	0.05	0.09	0.14	0.03	0.06
AKAP17A	1.42	1.23	1.27	1.73	1.35	1.52
AKAP17A_1	1.42	1.23	1.27	1.73	1.35	1.52
AKAP3	0.16	0.13	0.19	0.37	0.28	0.31
AKAP4	0	0.01	0	0	0	0.01
AKAP5	0.74	0.69	0.57	1.63	0.97	1.19
AKAP6	0.06	0.04	0.02	0.18	0.14	0.21
AKAP7	1.31	1.27	1.4	6.84	4.67	5.34
AKAP8	4.03	3.43	2.88	5.1	4.27	5.07
AKAP8L	12.29	9.49	9.68	14.62	10.66	15.39
AKAP9	4.99	4.17	3.58	17.19	11.34	13.32
AKIP1	13.47	13.89	11.89	14.21	9.83	11.8
AKIRIN1	19.82	18.56	14.72	39.84	29.81	31.73
AKIRIN2	8.62	7.99	5.47	10.2	8.04	9.19
AKNA	0.78	0.61	0.83	0.45	0.43	0.52
AKNAD1	0.1	0.11	0.17	0.43	0.41	0.34
AKR1A1	27.57	28.44	25.47	17.04	15.04	20.78
AKR1B1	23.15	26.96	23.12	11	11.17	11.38
AKR1B10	0.31	0.53	0.39	0.2	0.09	0.17
AKR1B15	2.49	2.02	2.48	4.32	2.56	3.13
AKR1C1	3.67	2.99	2.74	0.61	0.5	0.63
AKR1C2	1.36	1.7	1.4	0.85	0.54	0.87
AKR1C3	10.23	10.15	8.12	1.16	0.79	0.88
AKR1C4	0	0	0	0	0	0
AKR1C6P	0.02	0.02	0	0	0	0.02
AKR1C8P	0	0.02	0.02	0	0	0
AKR1D1	0.03	0.02	0.04	0.07	0.08	0.1
AKR1E2	1.28	1.22	0.95	2.83	2.4	2.75
AKR7A2	4.3	5.68	4.3	7.48	7.18	8.15
AKR7A2P1	0.14	0.19	0.14	0.26	0.22	0.4
AKR7A3	0.07	0.11	0.08	0.23	0.13	0.11
AKR7L	0.19	0.09	0.11	0.32	0.19	0.11
AKT1	9.46	7.76	9.43	16.69	13.33	18.76
AKT1S1	2.79	1.74	2.57	3.2	2.23	3.26
AKT2	6.89	5.16	7.61	10.85	7.96	12.96
AKT3	23.44	19.69	16.94	26.62	18.49	21.15
AKTIP	3.44	4.14	3.16	6.44	4.91	5.5
ALAD	3.57	3.17	2.79	7.28	5.37	6.85
ALAS1	18.97	19.06	15.88	19.94	18.06	21.83
ALAS2	0.02	0.01	0	0.01	0.06	0.05
ALB	0.1	0.05	0.06	0	0.01	0.01
ALCAM	141.77	131.38	104.76	42.31	31.58	33.67
ALDH16A1	0.67	0.51	0.57	1.04	0.73	0.77
ALDH18A1	35.61	33.93	28.68	23.99	19.02	23.92
ALDH1A1	0.01	0.01	0	0	0	0.01
ALDH1A2	0	0.01	0.02	0.28	0.17	0.26
ALDH1A3	7.98	8.07	6	3.42	3.08	3.2
ALDH1B1	12.27	11.54	10.04	11.41	9.42	11.19
ALDH1L1	0	0	0	0	0	0.02
ALDH1L1-AS1	0	0	0	0	0	0
ALDH1L1-AS2	0	0.01	0	0.02	0	0.02
ALDH1L2	12.36	10.1	7.47	4.54	2.96	3.5
ALDH2	1.08	0.92	0.99	0.84	0.51	0.8
ALDH3A1	0.06	0.09	0.18	0.07	0.02	0.05
ALDH3A2	15.74	16.03	12.94	31.74	24.28	28.08
ALDH3B1	1.54	1.12	1.71	1.62	1.27	1.56
ALDH3B2	0.01	0	0	0.01	0	0.01
ALDH4A1	0.53	0.48	0.71	0.74	0.63	0.94
ALDH5A1	0.13	0.09	0.17	1.19	1.04	1.21
ALDH6A1	2.79	2.98	2.48	2.97	2.04	3.58
ALDH7A1	13.66	11.53	11.36	9.76	7.02	9.36
ALDH8A1	0.12	0.12	0.06	0.02	0.01	0.02
ALDH9A1	19.05	19.35	16.49	22.15	19.44	22.42
ALDOA	71.54	56.32	88.69	43.09	39.83	55.35
ALDOB	0	0.04	0	0.01	0.01	0.02
ALDOC	10.31	9.65	9.74	1.18	1.01	1.71
ALG1	5.4	4.83	4.28	5.05	4.1	5.52
ALG10	1.99	2.05	1.71	13.07	11.05	11.16
ALG10B	0.91	0.97	0.73	6.24	4.96	5.06
ALG11	4.11	4.01	3.4	5.04	4.01	4.52
ALG12	1.02	1.12	0.95	0.86	0.71	0.67
ALG13	12.69	11.89	8.73	20.58	17.1	18.33
ALG14	7.24	7.62	5.44	12.51	10.06	12.25
ALG1L	0.33	0.34	0.18	1.32	0.82	0.88
ALG1L2	0.04	0	0	0	0	0.04
ALG1L9P	0.19	0.21	0.17	0.36	0.18	0.35
ALG2	7.58	8.2	6.18	13.02	10.86	11.31
ALG3	9.66	7.63	8.01	10.99	8	9.87
ALG5	34.57	34.33	26.76	31.96	26.16	26.87
ALG6	5.04	5.51	4.29	10.69	8.51	8.43
ALG8	20.69	22.78	16.81	36.11	29.2	30.38
ALG9	6.48	7.34	5.88	10.15	7.83	8.28
ALK	0.07	0.07	0.04	0.07	0.04	0.06
ALKAL1	0	0	0	0	0	0
ALKAL2	2.81	2.08	2.1	0.55	0.53	0.48
ALKBH1	3.55	3.07	2.57	11.26	8.59	9.64
ALKBH2	13.31	10.64	14.13	10.13	7.04	10.06
ALKBH3	7.23	6.6	5.56	11.76	10.4	11.93
ALKBH3-AS1	0.03	0.07	0	0.18	0.16	0.19
ALKBH4	1.36	1.12	1.14	2.74	1.91	2.52
ALKBH5	17.75	15.19	16.8	19.93	16.01	20.57
ALKBH6	3.39	3.57	2.66	8.26	5.57	8.87
ALKBH7	1.14	1.54	1.87	0.38	1.06	0.33
ALKBH8	2.31	2.12	1.58	8.15	6.27	6.26
ALLC	0	0.01	0.04	0.02	0.01	0.02
ALMS1	3.79	3.37	2.69	5.55	3.65	4.41
ALMS1-IT1	0.52	0.51	0.24	1.29	0.76	0.86
ALMS1P1	0.04	0.01	0.13	0.11	0.02	0.02
ALOX12	0.32	0.3	0.26	0.27	0.18	0.26
ALOX12-AS1	1.55	1.38	1.04	1.49	1.12	0.83
ALOX12B	0.01	0.01	0	0	0.01	0
ALOX12P2	0.02	0.01	0.06	0.01	0	0.03
ALOX15	0	0.02	0	0	0.01	0.01
ALOX15B	0	0.02	0.01	0.03	0	0.03
ALOX15P1	0	0	0	0	0	0
ALOX5	0.02	0	0	0	0	0.02
ALOX5AP	0.19	0.22	0.22	0.28	0.18	0.35
ALOXE3	0.02	0.01	0	0	0.02	0
ALPG	0	0	0	0	0	0
ALPI	0.02	0.02	0.01	0	0.01	0.01
ALPK1	1.26	1.11	0.99	0.93	0.92	0.88
ALPK2	13.9	12.51	10.57	5.89	4.34	5.81
ALPK3	0.03	0.02	0.01	0.01	0.01	0.02
ALPL	0.02	0.03	0.03	0.01	0	0.02
ALPP	0	0.01	0	0	0	0
ALS2	5.85	5.37	4.74	12.79	9.41	10.69
ALS2CL	0.01	0.04	0.02	0.06	0.13	0.15
ALX1	4.03	4.01	3.2	2.59	1.97	2.4
ALX3	0.47	0.44	0.46	0.5	0.28	0.51
ALX4	0.02	0.02	0.01	0.02	0.02	0
ALYREF	15.66	13.38	17.47	34.06	26.67	31.53
AMACR	2.49	2.68	1.34	2.57	2.76	3.16
AMBN	0	0	0	0	0	0
AMBP	0	0	0	0	0	0
AMBRA1	2.84	2.78	2.53	3.05	2.34	3.34
AMD1	39.57	42.01	30.63	69.7	56.3	57.05
AMDHD1	0.13	0.15	0.26	0.26	0.3	0.21
AMDHD2	0.49	0.32	0.84	0.24	0.31	0.31
AMELX	0.04	0.05	0.06	0.03	0.03	0.01
AMELY	0	0	0	0	0	0
AMER1	1.09	0.86	0.85	1	0.73	0.96
AMER2	0.05	0.05	0.05	0.04	0.03	0.06
AMER3	0	0.01	0	0	0	0
AMFR	13.57	14.17	13.47	12.37	10.44	12.43
AMH	0	0	0	0.03	0.03	0.05
AMHR2	0	0	0	0	0	0
AMIGO1	0.54	0.6	0.44	0.44	0.43	0.53
AMIGO2	4.81	5.27	3.91	20.66	17.64	17.8
AMIGO3	0	0	0	0	0	0
AMMECR1	14.16	13.74	10.45	11.4	8.5	9.11
AMMECR1L	4.91	4.15	3.54	12.4	9.75	11.58
AMN	0.01	0.01	0.01	0.04	0.04	0.04
AMN1	2.6	2.51	1.91	7.89	5.7	7.05
AMOT	1.13	1.02	0.85	1.67	1.3	1.43
AMOTL1	6.1	4.95	4.64	6.56	5.04	5.95
AMOTL2	11.96	11.11	10.7	14.64	13.62	15.88
AMPD1	0.02	0.01	0	0.01	0	0
AMPD2	3.74	3.39	3.82	3.61	2.51	3.64
AMPD3	0.03	0	0.03	0.48	0.31	0.43
AMPH	0.04	0.01	0	0.05	0.05	0.04
AMT	0.77	0.89	0.51	0.55	0.41	0.55
AMTN	0	0	0	0	0	0
AMY1A	0	0	0	0	0	0
AMY1B	0.03	0.02	0	0	0	0
AMY1C	0	0	0	0.02	0	0
AMY2A	0.01	0	0	0	0	0.02
AMY2B	1.37	1.36	1.04	3.33	2.44	2.73
AMZ1	0.08	0.07	0.05	0.07	0.12	0.05
AMZ2	21.9	20.68	17.78	31.58	25.61	27.9
AMZ2P1	1.18	1.18	0.85	1.3	0.86	0.93
ANAPC1	6.81	6.78	5.69	26.83	20.68	23.57
ANAPC10	13.09	11.86	11.57	21.41	15.91	19.09
ANAPC11	5.39	5.38	6.89	4.91	4.94	5.56
ANAPC13	27.16	29.06	20.42	91.24	80.41	78.38
ANAPC15	18.6	12.76	12.27	20.4	15.56	21.38
ANAPC16	15.28	15.24	13.09	14.4	12.2	13.52
ANAPC1P1	0	0	0.09	0.26	0.11	0.17
ANAPC2	0.51	0.48	0.56	0.94	0.78	1.17
ANAPC4	9.46	10.39	7.94	31.31	23.42	25.28
ANAPC5	28.87	28	24.36	39.79	32.58	39.22
ANAPC7	18.25	17.41	13.59	35.05	26.91	31.83
ANG	2.93	2.7	2.59	0.71	0.72	1.1
ANGEL1	0.81	0.78	0.64	2.77	2.15	2.43
ANGEL2	6.99	6.48	5.16	9.09	6.91	7.75
ANGPT1	0.98	0.88	0.64	7.06	5.38	6.2
ANGPT2	0.63	0.57	0.48	0.75	0.36	0.45
ANGPT4	0.03	0.01	0	0.01	0.03	0.06
ANGPTL1	1.55	1.36	0.84	0.39	0.26	0.33
ANGPTL2	0.09	0.07	0.06	0.11	0.09	0.15
ANGPTL3	0.24	0.31	0.08	0.28	0.22	0.27
ANGPTL4	2.42	1.51	2.42	1.17	1.07	1.63
ANGPTL5	0.05	0.07	0.01	0.06	0.03	0.09
ANGPTL6	0.04	0.03	0.02	0.08	0.04	0.02
ANGPTL7	0.11	0.1	0.02	0.29	0.11	0.2
ANGPTL8	0.03	0	0	0.04	0	0.03
ANHX	0.02	0	0	0	0	0
ANK1	4.13	3.36	3.71	1.7	1.14	1.68
ANK2	3.84	3.42	3	5.43	3.74	5.07
ANK3	0.1	0.08	0.13	0.35	0.27	0.27
ANK3-DT	0	0.06	0	0.08	0	0
ANKAR	0.39	0.37	0.21	1.46	1.31	1.1
ANKDD1A	0.15	0.14	0.15	0.33	0.15	0.24
ANKDD1B	0.04	0	0.08	0.05	0.05	0.08
ANKEF1	1.81	1.68	1.26	1.94	1.34	1.78
ANKFN1	0.02	0.02	0.03	0.04	0.01	0.03
ANKFY1	10.08	9.02	8.33	6.51	5.34	6.3
ANKH	7.49	6.45	7.08	6.81	5.12	6.41
ANKHD1	14.54	12.57	9.25	20.38	13.38	17.02
ANKHD1-EIF4EBP3	2.14	1.12	1.29	1.84	0.84	1.5
ANKIB1	12.89	12.25	9.28	24.93	19.35	22.03
ANKK1	0.01	0.02	0.01	0.01	0.02	0.01
ANKLE1	0.7	0.64	0.5	0.96	0.6	0.84
ANKLE2	7.03	6.67	6.61	15.41	13.21	16.13
ANKMY1	0.49	0.38	0.62	0.6	0.45	0.58
ANKMY2	11.28	10.47	8.55	13.31	10.35	11.02
ANKRA2	2.79	2.78	2.6	3.28	2.67	2.86
ANKRD1	0.09	0	0.05	5.28	3.6	4.49
ANKRD10	48.77	49.33	39.48	36.48	25.64	29.51
ANKRD11	3.03	2.31	2.55	3.67	2.34	3.25
ANKRD12	6.63	5.58	4.6	10.35	7.13	8.31
ANKRD13A	6.76	5.91	4.7	10.3	8.15	9.79
ANKRD13B	0.65	0.45	0.39	0.52	0.49	0.44
ANKRD13C	12.85	11.89	9.8	20.46	15.06	16.53
ANKRD13D	1.11	0.65	1.46	1.2	0.61	1.11
ANKRD16	1.07	0.93	0.81	0.6	0.44	0.71
ANKRD17	14.48	11.86	9.83	12.76	8.71	11.15
ANKRD18A	1.49	1.43	1.05	5.92	3.58	5.12
ANKRD18B	0.02	0	0	1.19	0.73	1
ANKRD18CP	0.04	0.05	0.04	0.07	0.05	0.06
ANKRD18DP	0.01	0.01	0	1.39	1.02	1.33
ANKRD19P	0.06	0.04	0.03	2.92	2.1	2.68
ANKRD2	0	0	0	0	0	0
ANKRD20A1	0.05	0.01	0.01	0.18	0.18	0.3
ANKRD20A11P	0	0.02	0	0	0.03	0.02
ANKRD20A12P	0.36	0.36	0.29	2.59	1.69	1.84
ANKRD20A19P	0.02	0.02	0.02	0.01	0.02	0.01
ANKRD20A2	0.18	0.24	0.08	2.09	1.22	1.7
ANKRD20A21P	0.04	0.04	0.02	0.67	0.33	0.53
ANKRD20A3	0.05	0.04	0.04	0.09	0.09	0.08
ANKRD20A4	0.01	0.01	0.01	0.1	0.07	0.08
ANKRD20A4-ANKRD20A20P	0.01	0.02	0	0.66	0.41	0.5
ANKRD20A5P	0.03	0.04	0.03	1.63	1.17	1.37
ANKRD20A8P	0.01	0.01	0	0.18	0.11	0.09
ANKRD20A9P	0.06	0.01	0	0.32	0.28	0.32
ANKRD22	0	0.01	0.01	0.06	0.05	0.05
ANKRD23	0.08	0.11	0.06	0.3	0.28	0.4
ANKRD24	0.01	0	0.02	0.02	0.05	0.08
ANKRD26	5.7	4.9	3.88	7.38	4.61	5.69
ANKRD26P1	0.03	0.03	0.02	0.04	0.02	0.02
ANKRD26P3	0	0.01	0	0	0	0.01
ANKRD27	6.85	6.3	5.33	16.97	13.29	14.95
ANKRD28	26.69	25.53	20.62	21.45	15.28	18.23
ANKRD29	0.63	0.71	0.67	0.59	0.35	0.42
ANKRD30A	0.03	0.03	0.02	0.05	0	0.01
ANKRD30B	0.17	0.13	0.07	0.1	0.1	0.11
ANKRD30BL	0.05	0.1	0.05	0.04	0.03	0.06
ANKRD30BP2	0.68	0.57	0.42	0.36	0.27	0.27
ANKRD30BP3	0.03	0.03	0	0	0	0
ANKRD31	0.07	0.07	0.1	0.16	0.11	0.15
ANKRD33	0	0.01	0	0	0	0
ANKRD33B	1.27	1.06	1	3.04	2.27	2.94
ANKRD34A	0.18	0.18	0.14	0.21	0.26	0.24
ANKRD34B	0.02	0.05	0.03	0.04	0.04	0.06
ANKRD34C	0	0.01	0.01	0	0	0.01
ANKRD34C-AS1	0	0	0	0	0	0
ANKRD35	0.02	0.02	0.01	0.04	0	0
ANKRD36	8.31	7.42	5.64	18.63	11.6	14.47
ANKRD36B	8.24	7.53	7.17	16.89	11.87	13.58
ANKRD36BP1	0	0	0	0	0	0
ANKRD36BP2	4.37	4.33	3.03	1.64	1.04	1.43
ANKRD36C	3.89	3.64	2.87	8.64	5.42	6.96
ANKRD37	1.79	1.58	1.27	1.05	0.98	0.92
ANKRD39	0.67	0.44	0.4	1.6	0.97	1.38
ANKRD40	6.1	5.3	4.62	13.78	10.19	12.17
ANKRD40CL	0.07	0.07	0	0	0.08	0.17
ANKRD42	0.94	0.86	0.71	4.14	3.18	3.72
ANKRD44	1.18	0.95	0.75	1.5	1.07	1.49
ANKRD44-IT1	0.04	0	0.04	0.06	0.06	0.05
ANKRD45	0.2	0.11	0.15	0.23	0.27	0.26
ANKRD46	3.74	4.38	3.11	5.47	5.35	5.13
ANKRD49	5.02	5.25	4.03	9.07	6.56	7.06
ANKRD50	6.34	5.7	4.26	6.78	5.2	5.78
ANKRD52	1.59	1.65	1.47	2.73	2.05	2.87
ANKRD53	0.02	0.01	0.03	0.05	0.04	0.02
ANKRD54	4.09	3.49	4.07	3.6	3.17	4.31
ANKRD55	0.11	0.09	0.02	0.12	0.02	0.06
ANKRD6	0.08	0.14	0.07	1.38	0.91	0.96
ANKRD60	0.13	0.08	0.08	0.22	0.1	0.2
ANKRD61	0.35	0.44	0.4	1.02	0.9	0.81
ANKRD62	0.08	0.04	0.1	2.05	1.4	1.74
ANKRD62P1-PARP4P3	0	0	0	0.2	0.09	0.16
ANKRD63	0.01	0	0	0.04	0.02	0.01
ANKRD65	0.21	0.22	0.21	0.51	0.22	0.3
ANKRD66	0.01	0.03	0.1	0.04	0	0.06
ANKRD7	0.17	0.15	0.14	0.92	0.53	0.72
ANKRD9	1.07	1.06	1.16	1.21	0.95	1.31
ANKS1A	1.54	1.24	1.16	1.34	1.13	1.33
ANKS1B	1.85	1.83	1.21	1	0.52	0.84
ANKS3	0.84	0.69	0.91	0.88	0.51	1.03
ANKS4B	0.1	0.11	0.09	0.12	0.1	0.21
ANKS6	1.77	1.48	1.34	3.34	2.7	3.33
ANKUB1	0.03	0.05	0.04	0.01	0.01	0.07
ANKZF1	4.37	4.08	3.24	4.68	3.36	4.62
ANLN	73.44	67.11	54.53	114.79	85.38	93.13
ANO1	0.06	0.01	0.04	0.05	0.06	0.06
ANO10	9.72	9.3	8.32	7.23	5.55	6.03
ANO2	0.03	0.02	0.05	0.02	0.05	0.04
ANO3	0.01	0.01	0.01	0.33	0.24	0.24
ANO3-AS1	0	0.03	0	0	0.08	0
ANO4	0.08	0.05	0.03	0.24	0.18	0.12
ANO5	0	0	0	0	0	0.01
ANO6	15.9	14.53	11.54	24.89	18.58	21.81
ANO7	0.07	0.03	0.04	0.05	0.19	0.11
ANO7L1	0.61	0.45	0.81	0.22	0.33	0.46
ANO8	0.35	0.3	0.39	0.13	0.23	0.28
ANO9	0.03	0.03	0.04	0.03	0.02	0.05
ANOS1	1	0.95	0.6	1.06	0.69	0.75
ANP32A	23.53	19.85	18.04	57.54	45.63	55.71
ANP32A-IT1	0.26	0.23	0.18	0.62	0.28	0.48
ANP32AP1	0	0.04	0.12	0	0.05	0.06
ANP32B	21.39	15.26	13.61	28.58	24.29	28.96
ANP32C	0	0	0	0	0	0
ANP32D	0.2	0	0	0	0.13	0
ANP32E	39	33.94	26.84	49.67	39.67	42.42
ANPEP	44.23	30.19	37.72	14.2	10.47	15.81
ANTXR1	9.39	7.68	6.55	10.96	7.66	9.34
ANTXR2	12.83	12.55	10.2	16.78	13.37	15.3
ANTXRL	0	0.01	0	0.01	0	0.03
ANTXRLP1	0	0	0.04	0	0	0
ANXA1	447.84	488.44	370.68	327.45	284.11	307.42
ANXA10	0.05	0.08	0.02	0.06	0.08	0.12
ANXA11	30.86	25.88	24.83	14.82	12.24	15.95
ANXA13	0.02	0.03	0	0.02	0.06	0
ANXA2	851.36	884.19	711.16	774.15	660.58	850.29
ANXA2P1	0.07	0	0.07	0	0.02	0.09
ANXA2P2	0	0	0	0	0.04	0
ANXA2P3	0	0	0	0	0.04	0.02
ANXA2R	2.93	2.78	2.53	1.24	1.08	1.26
ANXA3	0.14	0.26	0.13	0.18	0.2	0.3
ANXA4	11.57	9.51	8.65	12.58	10.74	11.94
ANXA5	539.42	482.03	393.94	290.58	215.91	248.79
ANXA6	36.42	33.87	33.97	20.68	17.47	24.85
ANXA7	49.13	51.71	40.07	39.75	33.95	40.81
ANXA8	0.09	0.03	0.07	0.24	0.33	0.15
ANXA8L1	0	0.01	0	0.11	0	0.1
ANXA9	0.28	0.34	0.29	1.15	0.7	1.37
AOAH	0.46	0.62	0.33	0.12	0.1	0.13
AOAH-IT1	0	0	0	0.07	0	0
AOC1	0	0	0	0.01	0	0
AOC2	0.1	0.11	0.01	0.2	0.07	0.18
AOC3	0.04	0.09	0.03	0.05	0.02	0.1
AOC4P	0.01	0	0.02	0	0	0.02
AOPEP	9.47	9.74	7.62	6.83	5.51	6.08
AOX1	0.31	0.3	0.3	1	0.83	0.95
AOX3P-AOX2P	0	0	0.01	0.01	0	0
AP1AR	10.79	10.78	8.96	18.99	14.42	15.78
AP1B1	5.37	3.93	4.94	4.23	2.99	4.24
AP1B1P1	0	0	0	0	0	0
AP1G1	7.55	7.08	5.59	21.45	16.26	18.26
AP1G2	0.57	0.36	0.7	1.37	1.05	1.47
AP1M1	1.01	0.93	0.96	1.19	1.01	1.51
AP1M2	0.65	0.8	0.74	2.91	3.66	4.22
AP1S1	35.11	31.65	32.85	61.37	49.86	68.31
AP1S2	18.72	19.54	13.89	29.82	22.42	25.25
AP1S3	1.04	0.75	0.59	3.3	2.34	3.29
AP2A1	5.33	4.72	4.88	3.65	2.83	3.78
AP2A2	3.21	2.37	2.61	3.02	2.04	2.64
AP2B1	25.87	23.22	18.3	27.6	23.07	27.87
AP2M1	49.2	43.14	49.33	80.03	68.86	94
AP2S1	46.93	48.68	43.66	47.56	46.42	51.56
AP3B1	36.1	31.32	25.75	35.19	25.75	29.91
AP3B2	0.21	0.18	0.09	0.29	0.11	0.23
AP3D1	8.06	5.65	6.57	10.13	6.18	9.19
AP3M1	10.65	9.49	7.37	14.89	12.03	12.38
AP3M2	6.76	6.78	5.44	7.74	6.24	6.96
AP3S1	53.85	55.08	42.76	85.62	68.91	71.48
AP3S2	4.29	4.17	3.32	6.55	5.54	6.99
AP4B1	5.23	5.55	4.57	7.99	7.35	8.51
AP4B1-AS1	0.46	0.59	0.73	1.25	0.64	1.09
AP4E1	2.82	2.98	2.37	7.86	6.14	6.85
AP4M1	6.1	6.21	6.56	5.77	4.44	6.69
AP4S1	1.31	1.25	0.91	2.68	2.07	2.2
AP5B1	1.04	0.98	1	1.48	1.23	1.54
AP5M1	6.15	6.02	4.42	10.34	8.12	8.23
AP5S1	1.58	1.48	1.77	1.08	1.09	1.21
AP5Z1	1.04	0.81	1.07	1.03	0.7	0.93
APAF1	3.34	3	2.81	6.7	4.79	5.73
APBA1	0.02	0.03	0.02	0.02	0.03	0.02
APBA2	0.27	0.14	0.15	1.75	1.18	1.99
APBA3	0.26	0.21	0.37	0.3	0.21	0.23
APBB1	3.89	3.35	4.57	2.36	1.71	2.64
APBB1IP	0.11	0.01	0.07	0	0.01	0.01
APBB2	3.01	2.86	2.14	16.04	11.7	14.54
APBB3	1.32	1.2	1.29	0.96	0.97	1.09
APC	6.57	6.37	4.78	5.84	4.08	4.81
APC2	0.03	0.02	0.01	0.03	0.02	0.04
APCDD1	0.55	0.56	0.48	0.12	0.04	0.17
APCDD1L	0.05	0.03	0.06	0.07	0.1	0.09
APCDD1L-DT	0	0.02	0.02	0	0.01	0.03
APCS	0	0.03	0	0.03	0	0
APEH	13.96	13.3	14.27	12.12	9.69	15.85
APELA	0.02	0.07	0.01	0.05	0	0.02
APEX1	45.02	30.82	32.2	25.3	21.23	30.26
APEX2	5.86	5	5.71	6.32	5.46	6.87
APH1A	38.07	39.51	35.06	24.95	23.44	28.19
APH1B	2.94	3.16	2.55	4.84	3.73	4.71
API5	16.4	15.08	12	26.44	21.1	22.92
APIP	31	29.8	26.41	43.44	31.32	35.63
APLF	1.69	1.7	1.14	1.8	1.17	1.42
APLN	4.94	4.52	4.54	1.61	1.75	1.79
APLNR	0.03	0.01	0	0.01	0.01	0.04
APLP1	4.49	3.51	4.06	2.7	1.91	2.86
APLP2	121.15	92.11	86.1	140.12	103.77	132.85
APMAP	44.69	42.42	39.24	32.43	25.67	33.24
APOA1	0	0.02	0	0.03	0	0.09
APOA1-AS	0	0	0	0.41	0	0.36
APOA2	0	0	0	0	0	0
APOA4	0	0.02	0	0	0	0
APOA5	0.02	0.02	0	0.01	0	0
APOB	0.01	0.01	0	0.01	0.01	0
APOBEC1	0	0	0	0.07	0	0
APOBEC2	0.01	0.04	0.06	0.2	0.14	0.18
APOBEC3A	0.88	0.29	0.56	1.13	0.41	0.95
APOBEC3B	11.36	8.66	8.61	2.85	2.83	3.37
APOBEC3B-AS1	0.25	0.04	0.07	0.16	0.1	0.05
APOBEC3C	0.02	0.05	0.03	3.39	2.98	3.68
APOBEC3D	0.42	0.5	0.56	1.99	1.46	1.93
APOBEC3F	0.88	0.55	0.66	1.48	0.74	0.86
APOBEC3G	0.37	0.47	0.47	0.1	0.12	0.17
APOBEC3H	0	0	0	0	0	0
APOBEC4	0.1	0.14	0.08	0.16	0.05	0.11
APOBR	0.01	0.01	0.03	0	0.01	0.01
APOC1	1.18	1.49	0.7	9.32	9.79	12.57
APOC1P1	0.05	0.05	0	0	0.19	0.22
APOC2	0.01	0	0.07	0	0	0.1
APOC3	0	0.12	0	0	0	0.07
APOC4	0	0	0	0	0	0.05
APOC4-APOC2	0.03	0	0	0	0.06	0
APOD	0.03	0	0.05	0	0	0.1
APOE	0.5	0.26	0.58	0.99	0.83	1.35
APOF	0.07	0.15	0.06	0.08	0.06	0.08
APOH	0	0	0	0	0	0
APOL1	2.04	1.64	1.78	1.3	1.15	1.2
APOL2	12.72	10.83	11.29	8.13	7.06	9.6
APOL3	1.95	2.03	1.66	0.57	0.44	0.61
APOL4	1.46	1.12	1.01	2.57	1.35	1.97
APOL5	0.02	0.04	0.02	0	0	0.02
APOL6	20.34	19.46	16.78	7.14	5.73	6.3
APOLD1	7.48	7.78	5.75	3.28	2.66	3.14
APOM	0.9	1.52	1.12	1.19	0.71	1.25
APOO	16.76	16.5	11.09	21.63	15.58	17.94
APOOL	4.11	4.4	3.29	6.56	5.17	5.21
APOOP5	0.05	0.07	0	0.03	0	0
APP	169.33	137.7	130	108.03	84.33	109.8
APPBP2	6.38	6.42	4.58	9.32	6.81	7.7
APPL1	11.07	10.57	8.39	21.26	15.36	16.87
APPL2	2.67	2.43	1.94	6.38	4.51	5.15
APRT	8.87	9.03	12.62	17.28	17.72	23.23
APTR	2.14	2.29	1.59	6.95	5.51	6.28
APTX	17.28	15.85	13.91	19.96	15.22	20.88
AQP1	0.1	0.05	0.03	0.06	0.05	0.05
AQP10	0	0.01	0.04	0.03	0	0.01
AQP11	0.63	0.37	0.25	0.98	0.61	0.97
AQP12A	0	0	0	0	0	0
AQP12B	0	0	0	0.01	0	0
AQP2	0.02	0.01	0.01	0.02	0	0
AQP3	0.24	0.27	0.11	0.16	0.14	0.2
AQP4	0.02	0.01	0.02	0.01	0	0
AQP4-AS1	0.03	0.02	0.11	0.04	0	0.1
AQP5	0.03	0	0	0	0	0
AQP6	0.16	0.12	0.22	0.36	0.16	0.5
AQP7	0.12	0.05	0.07	0.07	0.02	0.02
AQP7P1	0.05	0.1	0.06	0.06	0.07	0.07
AQP7P3	0.13	0	0	0	0	0.07
AQP8	0.02	0	0	0	0	0
AQP9	0.01	0	0.01	0	0.02	0
AQR	4.72	4.35	3.5	11.62	8.81	9.91
AR	5.75	5.31	4.44	1.63	1.16	1.47
ARAF	3.75	3.54	3.71	3.23	3.49	3.78
ARAP1	1.59	1.18	1.33	1.5	1.04	1.56
ARAP1-AS2	0.19	0.09	0.11	0.15	0.06	0.2
ARAP2	0.08	0.05	0.01	1.71	1.18	1.4
ARAP3	0.03	0.03	0.03	0.7	0.64	0.7
ARC	0.01	0	0.02	0	0	0
ARCN1	36.14	31.1	26.46	54.69	42.28	48.62
AREG	0.26	0.31	0.18	0.17	0.24	0.25
AREL1	5.78	5.17	4.36	11.77	9.68	12.03
ARF1	57.99	48.44	52.18	39.56	32.39	39.18
ARF3	26.5	23.82	19.15	34.61	26.89	32.22
ARF4	137.19	141.19	107.87	151.23	125.46	139.03
ARF4-AS1	0.94	0.66	1.62	1.24	1.63	1.71
ARF5	22.95	19.72	21.16	16.58	12.01	18.04
ARF6	34.61	29.85	25.66	23.1	18.27	19.72
ARFGAP1	2.99	2.64	3.5	2.58	2.6	3.25
ARFGAP2	5.21	5.49	5.98	10.52	8.99	11.88
ARFGAP3	18.81	17.73	14.83	16.25	11.39	12.39
ARFGEF1	16.59	14.77	11.91	26.85	19.94	22.37
ARFGEF2	10.37	10.23	8.88	14.95	11.62	13.4
ARFGEF3	1.43	1.33	1.23	2.9	2.07	2.41
ARFIP1	10.22	10.86	7.68	12.39	10.34	10.47
ARFIP2	3.07	2.71	2.74	2.91	2.53	3.5
ARFRP1	3.4	3.32	3.14	3.59	2.94	3.95
ARG1	0.12	0.08	0.09	0.17	0.05	0.13
ARG2	1.5	1.61	1.07	3.95	3.44	3.29
ARGFX	0.11	0.15	0.15	0.19	0.08	0.17
ARGFXP2	0.17	0.09	0.12	0.31	0.05	0.3
ARGLU1	41.93	43.24	31.85	33.26	26.83	29.84
ARHGAP1	3.88	2.98	3.16	3.79	2.8	4.18
ARHGAP10	5.05	4.54	3.76	7.62	5.95	6.82
ARHGAP11A	12.49	10.79	9.99	41.6	30.58	33.36
ARHGAP11A-SCG5	0.05	0	0.03	0	0.08	0.11
ARHGAP11B	4.01	2.53	2.51	11.08	7.27	10.43
ARHGAP12	18.73	16.89	13.63	15	11.29	12.24
ARHGAP15	0.01	0.04	0.04	0.02	0	0.01
ARHGAP17	2.69	2.61	2.02	1.95	1.68	2
ARHGAP18	14.45	12.93	11.24	20.43	15.83	17.22
ARHGAP19	5	5.42	4.13	7.58	6.07	7.32
ARHGAP19-SLIT1	1.42	0.18	0.5	0.52	0.38	0
ARHGAP20	0.02	0.03	0.01	0.01	0.01	0.02
ARHGAP21	28.74	24.66	20.51	15.97	11.39	14.04
ARHGAP22	0.2	0.15	0.11	0.99	0.87	1.09
ARHGAP22-IT1	0	0	0.07	0.05	0.05	0.11
ARHGAP23	0.67	0.49	0.56	1.01	0.69	0.96
ARHGAP24	2.62	2.31	1.81	2.56	2	2.61
ARHGAP25	0	0.01	0	0.01	0.03	0.05
ARHGAP26	1.46	1.18	1.14	4.58	2.66	4.06
ARHGAP26-AS1	0.05	0	0	0	0	0
ARHGAP26-IT1	0	0	0	0.26	0	0.12
ARHGAP27	0.01	0.01	0	0.54	0.29	0.54
ARHGAP27P1	0.05	0.04	0.05	0.22	0.09	0.18
ARHGAP27P1-BPTFP1-KPNA2P3	0.53	0.26	0.35	1.73	1.08	1.5
ARHGAP27P2	0	0	0.04	0.02	0	0.03
ARHGAP28	0.01	0	0.01	0.16	0.23	0.2
ARHGAP29	12.91	11.75	9.1	6.72	5	5.4
ARHGAP29-AS1	0.49	0.1	0.15	0.69	0.25	0.12
ARHGAP30	0.14	0.15	0.05	0.12	0.13	0.08
ARHGAP31	0.71	0.47	0.52	1.12	1	1.2
ARHGAP31-AS1	0.23	0	0.15	0.59	0.36	0.47
ARHGAP32	2.06	1.81	1.51	2.15	1.61	1.88
ARHGAP33	0.4	0.28	0.35	0.89	0.57	0.72
ARHGAP35	11.53	9.91	8.28	11.71	8.93	10.86
ARHGAP36	0.02	0.03	0.03	0.01	0.02	0
ARHGAP39	0.84	0.71	0.72	0.58	0.43	0.52
ARHGAP4	0.13	0.06	0.11	0.69	0.49	0.64
ARHGAP40	0.01	0	0.01	0	0	0
ARHGAP42	7.9	7.35	5.75	1.94	1.37	1.43
ARHGAP44	2.31	2.28	1.8	0.75	0.54	0.83
ARHGAP45	0.95	0.69	0.96	1.94	1.43	1.79
ARHGAP5	7.06	6.77	5.21	10.74	7.49	8.22
ARHGAP5-AS1	0.08	0	0.1	0.36	0.38	0.33
ARHGAP6	1.11	0.76	0.72	0.08	0.1	0.14
ARHGAP8	0	0	0	0.04	0	0.05
ARHGAP9	0.05	0.02	0.04	0.02	0.04	0.07
ARHGDIA	5.97	3.11	4.62	4.16	3.24	4.74
ARHGDIB	4.05	3.68	2.73	3.61	1.92	3.07
ARHGDIG	0.05	0	0.04	0.1	0	0
ARHGEF1	0.7	0.62	1.03	1.22	0.95	1.45
ARHGEF10	9.26	7.45	7.43	6.61	5	6.03
ARHGEF10L	0.01	0.01	0	0.04	0	0.04
ARHGEF11	2.3	1.66	1.88	3	2.54	3.15
ARHGEF12	22.57	20.8	17.14	37.34	28.76	32.19
ARHGEF15	0	0.01	0.01	0	0	0.01
ARHGEF16	0.08	0.1	0.04	0.33	0.15	0.33
ARHGEF17	0.49	0.4	0.33	0.96	0.77	1.04
ARHGEF18	1.63	1.44	1.32	2.44	1.94	2.72
ARHGEF19	0.58	0.59	0.55	0.46	0.45	0.62
ARHGEF2	31.39	25.81	25.01	12.1	9.98	12.28
ARHGEF25	6.54	5.56	5.92	2.96	1.96	2.98
ARHGEF26	0.39	0.28	0.32	3.77	2.38	3.29
ARHGEF26-AS1	5.42	4.45	3.86	8.81	4.55	6.12
ARHGEF28	5.34	4.77	4.12	6.45	4.12	5.32
ARHGEF3	3.75	3.28	2.66	3.06	2.5	3.04
ARHGEF33	0.21	0.23	0.12	0.24	0.13	0.15
ARHGEF34P	0	0	0	0.06	0.06	0
ARHGEF35	0.07	0.06	0.03	1.22	1.27	1.47
ARHGEF37	0.29	0.35	0.25	0.13	0.11	0.17
ARHGEF38	0.07	0.13	0.03	0.09	0.06	0.12
ARHGEF38-IT1	0	0	0	0	0	0
ARHGEF39	4.42	4.19	3.75	6.84	5.46	6.7
ARHGEF3-AS1	0	0.2	0	0	0.09	0
ARHGEF4	0.03	0.04	0.04	0.1	0.12	0.12
ARHGEF40	1.47	1.28	1.56	1.08	0.86	1.33
ARHGEF5	0.05	0.03	0.06	0.59	0.42	0.7
ARHGEF6	0.38	0.42	0.3	2.47	1.59	2.06
ARHGEF7	4.86	4.6	3.92	4.58	3.4	4.34
ARHGEF7-AS1	0	0	0	0	0	0
ARHGEF7-AS2	0	0.02	0	0.02	0	0
ARHGEF9	4.32	3.96	3.17	4.54	3.23	4.27
ARHGEF9-IT1	0.1	0	0	0.25	0.26	0
ARID1A	4.38	3.13	2.95	3.22	2.48	3.2
ARID1B	4.26	3.68	3.25	3.82	2.83	3.59
ARID2	5.69	4.82	4.2	19.97	12.99	15.83
ARID3A	0.85	0.83	0.79	1.1	0.89	1.09
ARID3B	0.32	0.24	0.23	0.79	0.75	0.85
ARID3C	0.17	0.09	0.06	0.07	0.05	0.12
ARID4A	3.75	3.12	2.57	4.39	3.06	3.57
ARID4B	11.56	9.48	7.56	13.11	8.17	9.72
ARID5A	0.43	0.25	0.4	0.2	0.12	0.19
ARID5B	11.88	10.53	8.32	2.66	1.92	2.46
ARIH1	2.59	2.36	1.89	3.11	2.35	2.69
ARIH2	26.9	26.29	22.57	35.08	26.46	31.84
ARIH2OS	0.47	0.41	0.62	0.47	0.37	0.47
ARL1	19.63	18.51	16.13	23.41	19.14	20.48
ARL10	2.57	2.57	1.99	1.18	1.21	1.22
ARL11	0.04	0.02	0.04	0.09	0.05	0.02
ARL13A	0.02	0	0.06	0.05	0.14	0.06
ARL13B	3.17	2.63	2.17	8.47	6.49	7.05
ARL14	0.04	0	0	8.87	6.34	7.05
ARL14EP	5.94	5.78	4.38	10.96	9.03	9.63
ARL14EPL	0	0.03	0	0.15	0.03	0.1
ARL15	1.12	1.15	1.13	1.51	1.12	1.27
ARL16	4.72	5.46	4.04	13.54	11.01	13.53
ARL17A	3.51	2.85	1.94	15.47	10.13	12.94
ARL17B	0.43	1.47	1.35	1.68	1.47	1.47
ARL2	25.68	23.15	21.18	23.57	18.49	25.47
ARL2BP	16.29	17.41	13.06	24.3	20.38	21.66
ARL2-SNX15	1.27	0.88	1.76	1.77	1.01	1.35
ARL3	7.52	6.65	5.45	5.61	4.36	5.25
ARL4A	14.4	14.71	10.57	15.88	11.69	12.49
ARL4C	6.08	5.44	4.37	11.5	9.19	9.63
ARL4D	0.74	1.2	1.17	1.03	1.06	1.23
ARL5A	8.28	8.32	6.07	32.07	24.66	24.78
ARL5B	11.66	11.76	9.44	8.27	6.84	6.89
ARL5C	0	0	0	0	0	0
ARL6	2.21	2.61	2.07	4.62	4.18	4.39
ARL6IP1	111.43	115.47	91.51	142.18	128.96	133.24
ARL6IP4	17.4	12.01	17.1	18.85	12.12	19.42
ARL6IP5	44.6	40.66	34.33	37.93	28.42	32.73
ARL6IP6	8.29	9.17	6.26	30.73	28.41	28.83
ARL8A	7.49	5.67	6.52	3.17	2.1	2.71
ARL8B	37.24	36.97	29.45	25.65	19.54	21.62
ARL9	2.08	1.24	1.11	0.74	0.31	0.7
ARLNC1	0.17	0.15	0.07	0.16	0.18	0.37
ARMC1	25.69	25.28	19.29	45.18	37.18	39.35
ARMC10	23.53	24.66	18.84	34.29	25.24	27.72
ARMC12	0	0	0.03	0.03	0.11	0.09
ARMC2	0.77	0.72	0.78	1.51	0.82	1.1
ARMC2-AS1	0	0.04	0.12	0	0	0
ARMC3	0.29	0.25	0.12	0.24	0.17	0.14
ARMC4	0	0	0	1.78	1.17	1.5
ARMC4P1	0.01	0.02	0	0.01	0.01	0.01
ARMC5	0.27	0.17	0.28	0.43	0.25	0.45
ARMC6	2.81	2.28	3.71	2.64	2.41	3.02
ARMC7	0.52	0.54	0.87	1.77	1.3	1.65
ARMC8	4.65	4.85	3.61	15.77	12.81	13.95
ARMC9	5.33	4.4	4.46	3.88	3.27	4.15
ARMCX1	8.13	7.29	7.08	8.34	7.59	7.34
ARMCX2	3.94	3.78	3.23	1.05	0.9	1.06
ARMCX3	7.36	7.54	5.75	10.85	8.28	9.84
ARMCX4	0.05	0.03	0.06	0.06	0.06	0.05
ARMCX5	3.13	2.85	2.5	7.15	5.73	6.78
ARMCX5-GPRASP2	0.84	0.98	0.98	2.01	1.32	2.23
ARMCX6	12.91	13.46	10.09	21.64	18.51	23.31
ARMH1	0.23	0.25	0.31	0.16	0.02	0.06
ARMH2	0.03	0	0.05	0.04	0	0.07
ARMH3	4.16	4.11	3.11	5.22	4.35	4.77
ARMH4	0.06	0.07	0.13	0.08	0.13	0.17
ARMS2	0	0	0	0	0.04	0.04
ARMT1	10.22	11.19	8.89	28.26	21.99	22.67
ARNT	12.51	10.36	9.36	7.94	6.17	7.64
ARNT2	0.02	0.02	0.01	0.03	0.05	0.04
ARNTL	4.54	4.16	3.7	4.59	3.69	4.43
ARNTL2	10.86	10.99	8.66	38.22	30.48	31.92
ARNTL2-AS1	0.1	0	0.25	0.24	0.2	0.39
ARPC1A	43.97	41.6	42.67	87.39	74.12	86.58
ARPC1B	36.26	32.97	30.2	55.69	43.25	47.64
ARPC2	90.27	78.58	66.61	109.15	89.18	111.43
ARPC3	252.85	251.07	198.6	322.68	248.04	289
ARPC4	76.79	85.8	69.97	62.78	61.57	69.25
ARPC4-TTLL3	0.16	0.19	0.3	0.16	0.16	0.03
ARPC5	29	30.36	24.13	20.12	16.41	17.6
ARPC5L	13.07	12.15	12.14	26.24	21.29	25.05
ARPIN	2.27	1.82	1.75	1.32	1.06	1.16
ARPIN-AP3S2	0.08	0.08	0.13	0.04	0.04	0.04
ARPP19	22.22	21.07	16.55	40.32	32.53	34
ARPP21	0.07	0.05	0.01	0.06	0.02	0.02
ARR3	0	0	0	0	0	0.02
ARRB1	0.03	0.01	0.01	0.69	0.57	0.76
ARRB2	8.8	7.66	7.49	6.64	5.63	6.59
ARRDC1	0.71	0.51	0.62	0.86	0.57	0.93
ARRDC1-AS1	1.51	1.17	1.84	2.8	2.32	3.18
ARRDC2	0.82	0.78	1.18	2.23	1.73	2.91
ARRDC3	68.64	64.34	52.19	41.14	32.8	39.31
ARRDC3-AS1	1.19	1.23	1	1.91	1.25	1.41
ARRDC4	0.01	0.02	0	0.05	0.08	0.05
ARRDC5	0	0	0	0.04	0.08	0.07
ARSA	0.63	0.46	0.72	0.47	0.33	0.46
ARSB	6.85	6.37	5.1	7.19	5.91	6.89
ARSD	1.66	1.49	1.3	1.15	1.06	1.22
ARSD-AS1	0	0.09	0	0.02	0.55	0.27
ARSE	0.03	0	0	0.01	0	0
ARSF	0	0	0	0	0	0.02
ARSG	0.71	0.68	0.55	1.82	1.23	1.72
ARSH	0	0	0	0	0	0
ARSI	0.09	0.07	0.15	0.46	0.42	0.51
ARSJ	11.01	9.63	8.21	5.07	3.75	4.41
ARSK	3.06	2.65	2.13	3.63	3.12	3.02
ART1	0	0.02	0.01	0.1	0.05	0.06
ART3	0.2	0.18	0.12	0.24	0.17	0.31
ART4	0.06	0.03	0.08	0.2	0.18	0.16
ART5	0	0.05	0.08	0.04	0.03	0
ARTN	1.06	1.04	1.07	0.47	0.36	0.53
ARV1	11.38	10.8	9.05	11.96	8.86	9.35
ARVCF	0.15	0.15	0.27	0.66	0.49	0.47
ARX	0.02	0.01	0.02	0.05	0.07	0.06
AS3MT	1.91	1.6	1.13	0.45	0.19	0.78
ASAH1	41.26	41.9	31.05	24.72	19.48	21.87
ASAH2	0.85	0.74	0.6	0.93	0.77	0.68
ASAH2B	1.9	1.91	1.63	4.78	3.95	4.26
ASAP1	8.83	7.09	5.92	9.12	6.22	8.21
ASAP1-IT1	0.95	0.84	0.82	1.05	0.93	1.54
ASAP1-IT2	0.26	0.21	0.1	0.35	0.13	0.33
ASAP2	5.67	4.86	3.97	14.94	10.3	12.7
ASAP3	3.27	3.07	2.98	3.05	2.25	3.4
ASB1	1.92	1.73	1.56	2.63	2.23	2.71
ASB10	0.01	0	0	0	0	0.01
ASB11	0.03	0.04	0.09	0	0.03	0.08
ASB12	0.05	0.05	0.12	0.05	0.09	0.02
ASB13	2.07	1.9	2.13	1.41	1	1.25
ASB14	0.38	0.38	0.21	1.1	0.53	0.7
ASB15	0.03	0.02	0.01	0.02	0.01	0.02
ASB16	0.1	0.06	0.11	0.18	0.15	0.22
ASB16-AS1	2.15	2.34	1.16	2.41	1.46	2.47
ASB17	0.03	0	0	0	0	0
ASB18	0.01	0.02	0	0.07	0.05	0.02
ASB2	0.02	0.01	0.01	0.24	0.17	0.2
ASB3	3.65	3.78	3.01	12.13	9.57	10.3
ASB4	0.08	0.03	0.07	0.04	0.02	0.05
ASB5	0.06	0.04	0.01	0.05	0.02	0.03
ASB6	2.81	2.33	2.65	2.71	2.2	3.14
ASB7	3.25	3.33	2.6	4.34	3.69	4.21
ASB8	5.15	5.29	4.5	8.46	6.7	8.53
ASB9	0.86	1	0.89	0.55	0.59	0.41
ASB9P1	0.16	0.07	0.11	0.22	0.19	0.17
ASCC1	13.54	12.75	9.4	13.7	10.71	12.19
ASCC2	3.25	2.73	2.66	3.63	2.93	3.98
ASCC3	18.72	17.55	13.78	33.29	23.55	26.54
ASCL1	0	0.01	0.03	0	0	0.02
ASCL2	0	0	0	0	0	0
ASCL3	0	0	0	0	0	0.1
ASCL4	0.01	0	0	0	0	0.01
ASCL5	0	0.02	0	0	0	0
ASDURF	3.99	2.29	4.97	9.55	3.33	8.25
ASF1A	15.69	15.69	12.62	32.85	25.73	27.56
ASF1B	8.33	8.25	7.15	15.49	14.55	18.04
ASGR1	0.02	0.02	0	0.04	0	0.04
ASGR2	0.02	0	0	0.02	0	0.01
ASH1L	10.46	8.83	7.23	13.13	8.54	10.33
ASH1L-AS1	1.49	1.09	0.88	1.93	1.61	1.7
ASH2L	15.27	12.94	11.03	12.66	10.15	11.58
ASIC1	0.46	0.33	0.3	0.23	0.28	0.18
ASIC2	0	0	0.01	0.01	0	0
ASIC3	0	0.04	0	0.05	0.03	0.09
ASIC4	0.01	0.01	0.02	0	0.01	0.05
ASIC5	0	0.02	0.03	0.02	0	0.01
ASIP	0.06	0.11	0.14	0.16	0.11	0.13
ASL	0.71	0.47	0.73	2.74	2	3.27
ASMT	0.02	0.01	0	0	0	0
ASMT_1	0.02	0.01	0	0	0	0
ASMTL	2.57	1.92	2.47	1.07	1.28	1.47
ASMTL_1	2.57	1.92	2.47	1.07	1.28	1.47
ASMTL-AS1	0.11	0.08	0.12	0.14	0.08	0.08
ASMTL-AS1_1	0.11	0.08	0.12	0.14	0.07	0.15
ASNS	45.2	46.59	34.34	86.47	72.66	81.28
ASNSD1	13.31	12.97	9.38	28.36	21.6	21.98
ASNSP1	3.29	3.38	2.53	3.9	3.75	3.8
ASPA	0.04	0.05	0.04	0.04	0	0.06
ASPDH	0	0	0	0	0	0
ASPG	0	0	0	0.22	0.1	0.15
ASPH	53.77	50.17	42.17	99.1	75.89	84.79
ASPHD1	0.65	0.79	0.67	0.69	0.65	0.86
ASPHD2	0.14	0.1	0.03	0.1	0.11	0.12
ASPM	22.36	20.14	16.1	29.25	20.27	23.19
ASPN	0.13	0.14	0.03	0.64	0.41	0.65
ASPRV1	0.03	0.03	0.03	0.14	0.11	0.11
ASPSCR1	0.54	0.41	0.69	1.45	1	1.55
AS-PTPRE	0.06	0.04	0.03	0	0.03	0.02
ASRGL1	0.44	0.6	0.62	3.1	2.41	2.8
ASS1	20.28	19.53	19.65	4.14	3.6	5.53
ASTE1	2.63	2.18	2.03	6.42	4.88	5.64
ASTL	0.01	0.01	0.01	0.01	0	0.01
ASTN1	0.03	0.02	0.02	0	0	0.02
ASTN2	14.85	15.16	11.52	21.41	14.06	20.26
ASTN2-AS1	0	0.01	0	0.02	0.02	0.04
ASXL1	20.62	19.6	17.48	17.86	13.32	18.36
ASXL2	1.25	0.99	0.85	2.7	1.95	2.42
ASXL3	0.02	0.02	0	0.05	0.04	0.04
ASZ1	0	0	0	0.02	0	0
ATAD1	18.7	19.27	14.87	28.81	21.14	25.39
ATAD2	40.7	35.55	29.71	74.14	54.44	61.54
ATAD2B	2.51	2.2	2.12	5.47	3.84	4.39
ATAD3A	2.1	1.6	3.22	2.91	2.28	3.09
ATAD3B	3.91	3.6	4.01	3.88	3.14	3.67
ATAD3C	0.21	0.21	0.2	0.23	0.2	0.36
ATAD5	1.95	1.87	1.39	6.29	4.84	4.82
ATAT1	2.45	2.12	1.58	1.78	1.17	1.74
ATCAY	0.31	0.31	0.3	0.48	0.32	0.56
ATE1	3.84	4.32	3.48	12.55	9.47	10.76
ATE1-AS1	0.16	0.26	0.21	0.39	0.36	0.17
ATF1	14.92	14.29	11.09	27.89	20.05	22.46
ATF2	14.17	14.31	10.46	15.27	11.5	12.47
ATF3	11.41	11.59	8.56	6.99	7.35	7.95
ATF4	228.81	214.58	186.35	138.72	111.64	142.73
ATF5	3.87	2.78	2.85	3.5	2.3	3
ATF6	18.07	16.6	13.49	18.07	12.46	16.46
ATF6B	6.8	5.62	6.28	5.98	4.72	6.72
ATF7	5.98	4.69	4.07	5.75	4.8	4.49
ATF7IP	14.29	12.19	9.09	18.44	12.86	15.22
ATF7IP2	0.01	0.04	0.01	1.69	1.16	1.43
ATF7-NPFF	0	0	0.13	0	0	0.05
ATG10	4.05	4.14	3.21	6.29	5.59	6.13
ATG101	10.53	10.23	11.07	11.34	10.08	14.67
ATG12	13.22	12.59	10.64	15.38	12.54	13.62
ATG13	5.31	4.56	4.27	9.25	7.72	9.73
ATG14	3.97	3.5	2.88	4.19	3.07	3.3
ATG16L1	5.9	5.73	5.23	9.49	7.35	9.39
ATG16L2	0.73	0.84	0.81	1.02	0.6	1.07
ATG2A	0.31	0.27	0.47	0.38	0.24	0.5
ATG2B	2.51	2.4	1.87	5.34	3.84	4.46
ATG3	52.08	45.67	35.43	81.07	61.51	68.22
ATG4A	5.14	5.02	4.29	8.57	5.97	7.35
ATG4B	4.15	3.45	3.56	5.67	4.63	6.15
ATG4C	5.45	4.99	3.73	7.16	5.75	6.38
ATG4D	0.48	0.31	0.49	0.55	0.68	0.85
ATG5	32.74	34.22	27.42	51.63	40.69	43.21
ATG7	21.99	24.69	20.45	17.92	15.97	18.98
ATG9A	3.18	2.44	2.75	2.25	2.07	2.49
ATG9B	0.01	0.01	0.03	0.02	0.01	0.02
ATIC	4.04	3.6	2.9	6.25	5.38	6.2
ATL1	4.1	4.71	3.63	2.03	1.75	1.69
ATL2	7.08	7.25	5.85	15.63	12.86	13.39
ATL3	26.45	26.5	21.21	25.09	20.57	22.31
ATM	12.81	10.99	8.57	20.8	14.83	15.15
ATMIN	8.33	7.65	6.17	20.45	15.04	18.23
ATN1	0.73	0.51	0.83	0.85	0.49	0.85
ATOH1	0.01	0	0.02	0.01	0	0
ATOH7	0.07	0.12	0.12	0.09	0.06	0.2
ATOH8	0.43	0.44	0.39	0.37	0.29	0.43
ATOX1	71.34	59.76	69.99	55.27	51.87	61.87
ATP10A	0.02	0.01	0.02	0	0.01	0.02
ATP10B	0.59	0.72	0.45	0.9	0.47	0.8
ATP10D	1.23	0.98	0.86	5.74	4.45	5.24
ATP11A	1.72	1.33	1.23	1.79	1.32	2.14
ATP11A-AS1	0.09	0.05	0.05	0.24	0.13	0.06
ATP11AUN	0.02	0.01	0.03	0	0	0.01
ATP11B	8.74	8.04	6.57	21.18	15.22	17.12
ATP11C	19.51	18.91	14.92	7.58	5.34	5.98
ATP12A	0.01	0.01	0	0.01	0	0.01
ATP13A1	1.91	1.6	1.77	1.8	1.29	1.85
ATP13A2	0.48	0.49	0.54	0.81	0.62	0.96
ATP13A3	14.65	14.32	11.1	53.64	43.26	44.98
ATP13A4	0.05	0.07	0.06	0.06	0.09	0.11
ATP13A4-AS1	0	0	0.02	0	0	0
ATP13A5	0	0.02	0	0.07	0.01	0.03
ATP13A5-AS1	0.13	0.04	0	0.11	0.06	0.14
ATP1A1	56.8	43.37	38.67	24.42	21.77	27.44
ATP1A1-AS1	0.5	0.62	0.07	0.29	0.18	0.32
ATP1A2	0.01	0.03	0.03	0.01	0.01	0.03
ATP1A3	0.01	0.01	0.03	0.21	0.19	0.32
ATP1A4	0.02	0	0.01	0.01	0.01	0.03
ATP1B1	4.1	3.93	2.85	28.98	24.09	25.7
ATP1B2	0.05	0.07	0.08	0.12	0.06	0.16
ATP1B3	138.68	139.64	109.03	91.89	79.63	79.43
ATP1B4	0.07	0.05	0.07	0.11	0.05	0.12
ATP23	20.34	21.33	13.95	19.96	16.45	16.54
ATP2A1	0.01	0.01	0.04	0.04	0.06	0.02
ATP2A1-AS1	2.85	3.77	2.99	5.04	3.84	4.82
ATP2A2	12.31	11	9.09	17.82	14.17	16.2
ATP2A3	0.02	0.01	0	0.01	0.02	0
ATP2B1	47.59	44.48	35.39	40.04	29.7	32.43
ATP2B1-AS1	0.79	0.85	0.53	0.86	0.78	0.71
ATP2B2	0.86	0.7	0.63	0.19	0.16	0.24
ATP2B2-IT2	0	0	0	0	0	0
ATP2B3	0.02	0.01	0.01	0.01	0	0
ATP2B4	27.26	24.66	20.44	10.28	8.87	10.77
ATP2C1	16.4	14.59	12.02	28.35	22.5	24.67
ATP2C2	0.08	0.07	0.05	0.8	0.56	0.67
ATP2C2-AS1	0.1	0.07	0.08	0.24	0.16	0.27
ATP4A	0	0.01	0	0.01	0.02	0.01
ATP4B	0.01	0.07	0.1	0.02	0.08	0
ATP5F1A	188.45	199.47	164.56	230.22	216.58	245.16
ATP5F1B	163.97	170.46	134.37	298.33	299.09	323.27
ATP5F1C	145.26	150.88	116.93	140.38	114.18	114.36
ATP5F1D	1.46	1.14	1.63	1.28	0.82	1.53
ATP5F1E	30.88	33.32	27.83	32.67	25.6	28.96
ATP5IF1	131.78	110.59	99.38	118.27	82.08	97.33
ATP5MC1	46.96	55.31	41.33	101.55	101.35	111.76
ATP5MC2	121.78	116.56	127.76	142.3	136.41	186.86
ATP5MC3	17.26	18.25	14.69	29.32	26.37	28.45
ATP5MD	777.69	867.78	614.95	736.83	627.5	628.55
ATP5ME	298.03	318.65	312.32	526.39	431.94	529.68
ATP5MF	378.17	364.69	319.8	572.37	484.81	596.54
ATP5MF-PTCD1	1.1	0.12	0.34	0	0.93	0.48
ATP5MG	71.73	71.61	62.61	127.74	108.56	125.94
ATP5MGL	0.52	0.23	0.1	0.25	0.52	0.44
ATP5MPL	116.23	135.62	94.83	398.51	338.13	343.17
ATP5PB	75.52	77.2	65.09	78.45	69.13	76.02
ATP5PD	159.7	186.74	139.56	266.37	235.01	273.57
ATP5PF	55.52	48.68	39.54	87.52	66.01	70.91
ATP5PO	140.04	153.28	116.32	215.67	199.51	202.79
ATP6AP1	43.75	42.3	43.97	14.53	11.94	16.33
ATP6AP1L	1.03	0.97	1.22	0.92	0.56	0.76
ATP6AP2	62.41	66.89	51.87	43.63	36.01	40.82
ATP6V0A1	3.97	3.81	3.27	4.63	3.59	4.09
ATP6V0A2	3.19	3.57	3.08	8.19	6.54	7.16
ATP6V0A4	0.01	0.02	0	0	0.01	0.02
ATP6V0B	41.64	43.34	43.3	28.01	26.17	30.02
ATP6V0C	4.09	3.18	3.22	2.35	1.63	2.43
ATP6V0CP3	0	0	0	0	0	0
ATP6V0D1	13.16	10.01	12.38	10.14	8.49	12.29
ATP6V0D2	0.03	0.02	0.01	0.04	0.03	0.02
ATP6V0E1	128.52	125.7	96.73	111.78	84.6	98.73
ATP6V0E2	6.54	5.65	6.34	4.2	3.41	4.57
ATP6V0E2-AS1	0.53	0.39	0.47	0.4	0.31	0.44
ATP6V1A	12.46	13.25	10.56	33.2	26.62	28.86
ATP6V1B1	0.02	0.04	0	0.02	0.05	0.07
ATP6V1B1-AS1	0.03	0	0	0.96	0.55	1.28
ATP6V1B2	24.35	24.13	18.44	18.99	16.78	17.71
ATP6V1C1	23.54	23.65	18.73	28.23	22.55	23.26
ATP6V1C2	0.43	0.37	0.33	0.53	0.35	0.55
ATP6V1D	41.14	39.19	31.82	92.51	73.53	83.06
ATP6V1E1	62.95	60.14	50.08	85.2	66.27	84.38
ATP6V1E2	0.65	0.66	0.59	1.17	0.76	1.02
ATP6V1F	30.78	34.73	31.46	34	27.04	33.44
ATP6V1FNB	0.06	0.04	0.03	0.08	0.03	0.12
ATP6V1G1	67.77	59.35	55.74	81.57	61.35	75.66
ATP6V1G2	1.42	0.87	0.83	0.33	0.21	0.18
ATP6V1G2-DDX39B	0.82	0.75	0.49	0.34	0.46	0.59
ATP6V1G3	0.14	0.27	0.07	0.23	0.29	0.1
ATP6V1H	29.67	30.69	25.54	31.29	26.44	28.11
ATP7A	2.33	2.16	1.63	3	2.38	2.64
ATP7B	0.18	0.15	0.12	0.28	0.31	0.42
ATP8A1	0.07	0.07	0.04	0.28	0.19	0.16
ATP8A2	0.05	0.03	0.05	0.05	0.05	0.07
ATP8B1	7.38	6.75	5.63	3.31	2.17	2.68
ATP8B2	7.41	7.45	6.73	7.28	6.12	7.55
ATP8B3	0.98	0.75	0.71	1.26	0.94	1.47
ATP8B4	0.01	0.02	0	0.03	0.02	0.04
ATP8B5P	0.03	0.04	0.01	0.08	0.05	0.09
ATP9A	1.34	1.21	0.98	0.37	0.37	0.45
ATP9B	0.06	0.06	0.04	1.32	1.07	1.24
ATPAF1	16.33	15.62	12.51	21.42	16.75	18.56
ATPAF2	2.89	1.98	2.15	5.08	3.51	5.52
ATPSCKMT	4.84	5.25	4.27	6.55	5.48	5.96
ATR	8.04	8.28	6.52	20.36	14.26	15.75
ATRAID	55.54	64.43	50.22	60.92	55.4	62.66
ATRIP	2.1	2.57	2.34	3.93	3.24	3.58
ATRIP-TREX1	0.3	0.02	0.02	0.36	0.42	0.46
ATRN	5.75	5.04	4.4	6.23	4.65	5.89
ATRNL1	5.99	7.07	5.26	1.57	1.15	1.2
ATRX	11.27	9	7.71	16.96	11.59	13.77
ATXN1	2.52	2.55	1.88	4.4	3.06	3.63
ATXN10	16.5	16.22	13.03	13.98	12.1	12.66
ATXN1L	2.46	2.06	1.89	5.82	4.66	5.9
ATXN2	3.82	2.87	2.72	4.94	3.4	4
ATXN2-AS	0	0.07	0.11	0	0.09	0
ATXN2L	3.24	2.81	2.45	3.67	3.12	4.4
ATXN3	4.45	4.17	3.39	10.55	7.77	8.79
ATXN3L	0	0	0	7.22	5.4	5.73
ATXN7	2.53	2.38	2.18	3.12	2.56	2.88
ATXN7L1	1.53	1.14	0.97	1.39	1.06	1.59
ATXN7L2	0.37	0.22	0.46	0.72	0.59	0.7
ATXN7L3	3.24	3.11	3.24	3.96	3.59	4.33
ATXN7L3B	5.54	5.83	4.94	8.16	6.98	8.13
ATXN8OS	0	0.01	0	0.02	0	0
AUH	8.14	7.38	6.04	11.09	7.82	8.96
AUNIP	8.03	7.82	5.64	12.74	9.42	12.11
AUP1	17.45	15.79	17.96	31.95	23.97	37.16
AURKA	53.59	51.73	41.8	93.67	76.45	86.49
AURKAIP1	16.37	12.59	20.87	18.04	13.37	19.97
AURKAP1	0.4	0.38	0.25	0.95	0.7	0.71
AURKB	21.8	18.2	20.21	25.22	22.97	34.17
AURKC	0.41	0.58	0.45	0.22	0.22	0.22
AUTS2	2	2.02	1.59	0.94	0.62	0.8
AVEN	9.58	10.56	8.46	20.42	16.51	19.44
AVIL	1.38	1.11	0.96	1.36	1	1.44
AVL9	8.9	8.92	6.9	15.42	12.06	13.93
AVP	0.02	0.01	0.02	0	0	0
AVPI1	1.15	1.35	0.87	1.08	0.88	1.23
AVPR1A	0.01	0.01	0.02	0.02	0.01	0.02
AVPR1B	0.02	0.02	0.01	0.01	0.03	0.02
AVPR2	0	0.02	0.02	0.02	0	0.04
AWAT1	0.01	0.04	0.02	0.04	0.03	0
AWAT2	0	0	0	0	0	0
AXDND1	0.03	0.05	0.02	0.02	0.03	0
AXIN1	2.75	2.09	3.03	2.78	2.64	3.21
AXIN2	2.01	1.55	1.43	1.18	0.97	1.08
AXL	22.16	19.56	17.81	101.26	82.37	101.31
AZGP1	0	0.04	0	0	0	0.02
AZGP1P1	0.06	0	0.03	0.05	0	0.11
AZI2	31.92	29.25	23.47	34.61	25.25	27.4
AZIN1	49.53	51.02	39.95	77.65	61.98	65.66
AZIN1-AS1	0.31	0.39	0.21	0	0.04	0.04
AZIN2	1.23	1.32	1.04	0.54	0.37	0.74
AZU1	0.14	0.03	0.04	0	0	0
B2M	881.29	859.93	690.01	776.26	604.54	680.53
B3GALNT1	3.39	3.73	2.79	1.53	1.39	1.37
B3GALNT2	9.95	9.72	8.33	12.47	9.85	10.56
B3GALT1	0.66	0.48	0.51	1.66	1.01	1.24
B3GALT2	0.51	0.54	0.37	0.68	0.46	0.56
B3GALT4	0.16	0.24	0.29	0.02	0.1	0.21
B3GALT5	0.14	0.13	0.09	0.06	0.05	0.06
B3GALT5-AS1	0.21	0.08	0.26	0.08	0	0.12
B3GALT6	5.37	4.37	4.58	4.87	3.79	4.77
B3GAT1	0.01	0.02	0.01	0.03	0.04	0.09
B3GAT2	0.13	0.15	0.16	0.39	0.32	0.26
B3GAT3	5.6	4.82	6.8	2.4	2.35	2.76
B3GLCT	4.46	4.55	3.79	6.22	5.16	5.23
B3GNT10	1.72	1.86	1.62	3.81	3.03	3.51
B3GNT2	5.2	5.92	4.26	6.71	5.73	5.45
B3GNT3	0.02	0	0	0.55	0.41	0.55
B3GNT4	0.1	0.13	0.12	0.27	0.21	0.32
B3GNT5	15.64	14.66	12.11	10.69	8.63	9.67
B3GNT6	0.04	0.03	0.11	0.08	0.07	0.07
B3GNT7	0.08	0.05	0.04	0.05	0.03	0.03
B3GNT8	0.04	0.01	0.02	0.06	0.1	0.08
B3GNT9	2.84	2.65	2.66	1.25	0.95	1.45
B3GNTL1	0.5	0.49	0.56	1.08	0.53	0.95
B4GALNT1	4.97	4.41	4.34	4.75	3.55	4.65
B4GALNT2	1.01	0.8	0.74	2.28	1.43	1.82
B4GALNT3	0.01	0.01	0.03	0.01	0.01	0.01
B4GALNT4	1.68	1.23	1.61	0.43	0.34	0.43
B4GALT1	31.08	23.84	20.9	13.62	10.49	13.32
B4GALT1-AS1	1.14	1.22	1.15	0.57	1.24	0.96
B4GALT2	10.53	8.91	10.54	6.55	5.73	7.35
B4GALT3	6.24	5.63	5.86	5.05	4.44	5.75
B4GALT4	5.37	4.62	3.96	8.64	6.86	8.23
B4GALT4-AS1	0.11	0	0	0	0	0
B4GALT5	15.22	13.25	11.21	14.23	10.86	12.75
B4GALT6	0.68	0.64	0.58	6.53	5.7	5.7
B4GALT7	1.19	1.02	1.48	1.52	1.16	1.52
B4GAT1	4.65	4.89	4.03	5.33	3.79	4.72
B9D1	5.18	4.77	6.26	5.06	4.74	6.21
B9D2	1.09	0.85	0.97	3.84	2.92	3.63
BAALC	0.31	0.27	0.14	0.37	0.41	0.5
BAALC-AS1	0.11	0.11	0.06	0.14	0.05	0.04
BAALC-AS2	0	0	0.07	0	0.09	0
BAAT	0.04	0.02	0	0.08	0.14	0.09
BABAM1	18.04	17.26	17.28	24.53	18.42	26.46
BABAM2	10.83	10.81	8.18	13.32	10.61	12.7
BABAM2-AS1	0.31	0.2	0.17	0.15	0.1	0.14
BACE1	5.72	5.23	4.21	5.17	3.92	4.7
BACE1-AS	0.47	0.89	0.54	0.95	0.64	1.05
BACE2	0.61	0.5	0.5	0.62	0.55	0.59
BACH1	16.16	16.71	12.16	18.87	14.2	15.79
BACH1-IT2	0.68	0.38	0.31	0.98	0.17	0.54
BACH1-IT3	0.09	0.23	0	0	0	0
BACH2	0.34	0.28	0.25	0.21	0.11	0.25
BAD	2.08	1.82	2.39	1.27	1.14	1.94
BAG1	6.04	5.86	5.05	5.21	4.79	5.12
BAG2	27.43	27.46	20.06	41.25	31.8	32.37
BAG3	9.88	8.4	7.63	9.96	7.57	9.5
BAG4	13.74	12.8	10.37	14.76	11.23	12.24
BAG5	11.35	10.03	8.97	24.69	19.25	21.11
BAG6	14.93	13.28	13.38	12.89	10.64	14.19
BAGE2	0	0	0	0.15	0.03	0.12
BAHCC1	0.21	0.12	0.19	0.14	0.15	0.16
BAHD1	2.64	2.39	2.8	3.77	3.4	4.39
BAIAP2	0.31	0.21	0.31	1.53	1.36	2.26
BAIAP2-DT	0.56	0.48	0.47	0.3	0.26	0.36
BAIAP2L1	2.52	2.13	2.13	18.44	14.35	17.64
BAIAP2L2	0.71	0.62	0.86	0.42	0.29	0.34
BAIAP3	0.01	0.03	0.03	0.02	0.02	0
BAK1	4.18	4.51	4.51	4.14	4.52	5.31
BAMBI	19.81	20.05	17.58	10.2	7.68	9.32
BANCR	0	0	0	0.05	0	0
BANF1	61.69	43.22	46.03	79.24	67.09	88.95
BANF2	0	0	0	0	0	0.04
BANK1	0.01	0	0.01	0.03	0.02	0.01
BANP	3.29	2.53	2.56	3.49	2.88	3.32
BAP1	6.43	5.77	6.74	5.4	4.76	6.22
BARD1	9.35	8.6	6.86	10.83	8.44	10.15
BARHL1	0	0	0	0	0	0
BARHL2	0.06	0	0.02	0.16	0.13	0.14
BARX1	0.01	0	0	0	0	0
BARX1-DT	0	0	0	0.02	0	0.02
BARX2	2.6	1.63	1.55	1.59	1.31	1.57
BASP1	85.81	77.66	61.69	38.71	30.76	32.93
BASP1-AS1	0.21	0.15	0.2	0.4	0.24	0.33
BASP1P1	0	0.06	0.07	0	0	0.05
BATF	0	0	0	0	0	0
BATF2	0.16	0.23	0.07	0.15	0.12	0.27
BATF3	1.3	0.95	1.18	1.56	0.92	1.68
BAX	7.77	7.43	9.69	5.14	5.59	7.4
BAZ1A	17.86	15.73	13.01	19.04	13.07	14.49
BAZ1B	30.55	25.14	20.39	64.46	44.24	53.39
BAZ2A	3.32	2.6	2.48	4.48	3.3	4.6
BAZ2B	2.23	1.99	1.45	6.78	5.06	6.01
BBC3	0.7	0.93	0.91	0.19	0.33	0.41
BBIP1	6.04	6.42	5.02	10.5	7.58	7.76
BBOF1	2.67	1.83	1.81	2.58	2.07	2.09
BBOX1	0.17	0.17	0.02	0.04	0.11	0.11
BBOX1-AS1	0.93	0.83	0.76	1.66	1.2	2.24
BBS1	0.93	0.69	0.53	1.23	0.91	1.15
BBS10	4.35	4.43	3.17	14.43	9.96	11.88
BBS12	1.86	1.59	1.44	1.6	1.33	1.35
BBS2	3.46	3.45	3.04	6.9	5.24	6.32
BBS4	3.77	3.5	2.93	5.65	5.89	6.06
BBS5	1.38	1.25	1.38	2.69	1.96	2.21
BBS7	7.85	7.14	5.26	9.44	6.7	7.27
BBS9	4.32	3.64	2.43	3.11	2.04	2.64
BBX	15.02	12.31	10.54	21.37	15.08	18.11
BCAM	0.11	0.06	0.18	0.2	0.24	0.39
BCAN	0	0	0.01	0.05	0.04	0.04
BCAP29	31.06	30.75	22.39	38.8	25.42	29.92
BCAP31	131.62	133.4	132.13	77.39	70.79	91.28
BCAR1	2.23	1.57	2.58	1.44	1.25	1.8
BCAR3	13.22	13.26	11.74	11.09	9.78	10.98
BCAR4	0	0.06	0	0.09	0	0
BCAS1	0.11	0.09	0.05	0.15	0.12	0.11
BCAS2	47.96	45.34	36.89	60.59	45.99	50.63
BCAS3	1.5	1.47	1.31	2.92	2.43	3.18
BCAS4	0.88	1.27	1.03	0.65	1.14	1.22
BCAT1	8.62	8.23	6.46	15.45	11.8	12.94
BCAT2	3.12	2.49	3.99	3.16	2.54	4.11
BCCIP	29.16	27.01	20.95	70.9	53.4	58.54
BCDIN3D	1.57	1.47	1.21	0.95	0.9	1.13
BCDIN3D-AS1	0.27	0.3	0.26	0.39	0.25	0.43
BCHE	0.01	0.04	0.05	0.03	0	0.01
BCKDHA	3.83	2.64	4.12	5.74	4.36	7.42
BCKDHB	9.7	9.15	7.08	14.49	12.5	13.47
BCKDK	3.54	3.55	3.21	1.96	1.59	2.1
BCL10	19.88	20.39	15.48	18.44	14.77	15.14
BCL11A	0.04	0.05	0.03	0.09	0.04	0.08
BCL11B	0.03	0.02	0.01	0.02	0.04	0.01
BCL2	1.64	1.45	1.18	0.91	0.78	0.8
BCL2A1	0.03	0	0	0.09	0	0.23
BCL2L1	6.29	4.79	4.95	11.25	9.19	11.6
BCL2L10	0.09	0.05	0.03	0.02	0.02	0.02
BCL2L11	2.04	2.07	1.75	2.17	1.83	2.18
BCL2L12	1.98	2.14	1.54	3.21	2.84	2.77
BCL2L13	16.27	15.78	14.47	20.05	15.94	20.61
BCL2L14	0.03	0.01	0.06	0.06	0.03	0.08
BCL2L15	0.08	0.1	0.12	0.15	0.12	0.19
BCL2L2	5.57	5.49	5.17	4.86	4.08	4.86
BCL2L2-PABPN1	0.45	0.43	0.19	0.07	0.41	0.25
BCL3	2	1.57	1.36	1.27	1.03	1.47
BCL6	11.84	10.69	9.46	2.43	1.82	2.14
BCL6B	0.06	0.03	0.04	0.15	0.05	0.14
BCL7A	0.76	0.68	0.77	2.46	2.02	2.6
BCL7B	7.11	5.6	5.94	13.09	10	12.67
BCL7C	3.74	4.11	5.15	5.21	4.93	5.71
BCL9	0.73	0.62	0.44	1.1	0.76	1.02
BCL9L	0.97	0.72	0.7	0.96	0.71	1.07
BCLAF1	38.97	32.93	28.35	90.54	61.61	74.16
BCLAF3	2.64	2.21	2.25	3.5	2.42	3
BCO1	0.14	0.1	0.15	0.02	0.04	0.02
BCO2	0.2	0.26	0.17	0.33	0.18	0.4
BCOR	2.9	2.35	2.38	2.56	1.93	2.54
BCORL1	0.51	0.4	0.39	0.27	0.19	0.29
BCORP1	0	0	0	0	0	0
BCR	1.22	0.99	1.11	1.48	1.31	1.57
BCRP2	0.02	0	0.02	0.1	0.03	0.13
BCRP3	0	0	0	0	0	0
BCS1L	3.96	4.3	4.31	7.87	6.27	9.19
BCYRN1	664.71	795.47	661.59	8102.03	8617.75	8772.22
BDH1	0.97	0.73	0.79	0.93	0.81	1.08
BDH2	1.43	1.67	1.04	1.98	1.89	2.26
BDKRB1	5.74	4.49	5.23	2.2	1.38	1.86
BDKRB2	7.47	6.95	6.78	1.04	0.67	1.06
BDNF	10.77	9.83	8.41	13.6	9.61	12.19
BDNF-AS	1.38	1.24	0.78	1.79	1.62	1.92
BDP1	13.22	10.96	8.74	20.25	12.61	15.01
BEAN1	0.03	0.03	0.01	0.04	0.05	0.04
BEAN1-AS1	0	0	0	0	0	0
BECN1	11.33	10.21	9.4	23.3	19.04	21.73
BECN2	0	0	0	0	0	0
BEGAIN	0.01	0.01	0	0.17	0.1	0.1
BEND2	0.01	0.03	0.01	0.04	0.01	0.06
BEND3	0.55	0.46	0.64	1.69	1.23	1.61
BEND3P3	0.66	0.54	0.48	0.4	0.27	0.42
BEND4	0.01	0.02	0.01	0.05	0.02	0.03
BEND5	0.08	0.04	0	0.02	0.02	0.1
BEND6	2.69	2.55	2.17	4.08	2.92	3.8
BEND7	0.26	0.21	0.2	1.86	1.44	2.02
BEST1	3.14	3.14	2.46	0.79	0.67	0.92
BEST2	0	0	0	0	0	0
BEST3	0.05	0.1	0.07	0.91	0.57	0.87
BEST4	0.02	0	0	0.05	0.01	0.06
BET1	13.84	15.15	12.52	25.31	20.29	21.46
BET1L	3.42	2.94	3.37	2.17	1.82	2.91
BEX1	1.44	1.46	0.84	47.4	34.95	47.71
BEX2	0	0	0.05	27.4	22.11	26.26
BEX3	0.24	0.17	0.31	75.07	50.84	63.69
BEX4	0.03	0	0	11.42	8.71	10.93
BEX5	0.1	0.23	0.27	0.69	0.69	0.83
BFAR	13.52	14.37	11.93	14.96	12.74	14.83
BFSP1	1.33	1.14	1.05	2.19	1.74	2.53
BFSP2	0.05	0.05	0	0.03	0.01	0.03
BFSP2-AS1	8.23	6.83	4.93	12.73	7.48	10.47
BGLAP	0	0	0	0	0	0
BGLT3	0	0	0	0	0	0
BGN	0.04	0.03	0.02	0.01	0	0.05
BHLHA15	0	0.04	0	0	0	0.04
BHLHA9	0	0	0	0	0	0
BHLHB9	1.12	1.18	0.94	2.58	2.17	2.14
BHLHE22	0.05	0.02	0.05	0.03	0.03	0.06
BHLHE23	0	0	0	0	0	0
BHLHE40	5.08	4.27	4.35	2.19	2.13	2.44
BHLHE40-AS1	0.22	0.15	0.22	0.08	0.07	0.14
BHLHE41	0.45	0.29	0.24	1.13	0.8	0.97
BHMG1	0.01	0.01	0	0.01	0.03	0.02
BHMT	0.03	0.02	0.07	0.05	0.09	0.11
BHMT2	0.65	0.79	0.5	0.57	0.44	0.63
BICC1	29.59	26.09	21.55	10.54	7.78	8.58
BICD1	1.3	1.15	0.81	2.7	1.73	2.34
BICD2	5.39	4.99	4.56	7.49	5.31	6.39
BICDL1	0.03	0.01	0.02	0.27	0.16	0.21
BICDL2	0.02	0.03	0	0.05	0.03	0
BICRA	0.05	0.09	0.07	0.05	0.04	0.07
BICRAL	1.19	0.87	0.69	2.18	1.68	2.19
BID	10.78	10.89	8.56	17.63	13.35	13.75
BIK	0.05	0	0	0.46	0.49	0.43
BIN1	3.14	2.61	3.31	3.14	2.89	3.87
BIN2	0.03	0.04	0.07	0.01	0.01	0.03
BIN3	7.85	6.28	6.18	5.99	3.75	5.04
BIN3-IT1	0.14	0.16	0.24	0.24	0.13	0.17
BIRC2	22.32	21.94	16.42	40.52	30.87	32.82
BIRC3	4.19	3.93	2.95	46.84	31.96	34.16
BIRC5	15.1	14.85	13.01	36.47	31.28	33.93
BIRC6	8.98	8.44	6.64	16.4	12.14	13.9
BIRC6-AS2	0.2	0.3	0.08	0.58	0.33	0.17
BIRC7	0	0	0	0	0	0
BIRC8	0.02	0	0.02	0	0	0
BISPR	1.88	1.76	1.48	1.27	0.67	0.84
BIVM	3.67	4.13	3.04	4.98	3.47	3.7
BIVM-ERCC5	4.93	3.4	2.97	5.43	3.84	5.03
BLACAT1	2.75	2.98	2.32	0.35	0.32	0.43
BLACE	0.01	0.01	0	0	0	0.01
BLCAP	7.67	8.06	6.91	11.64	10.37	13.45
BLID	0.6	0.88	0.37	3.02	1.8	2.51
BLK	0.01	0	0	0	0	0
BLM	3.12	3.04	2.29	14.69	11.71	12.07
BLMH	6.17	5.66	4.66	14.83	11.18	13.08
BLNK	0.43	0.41	0.3	0.76	0.64	0.55
BLOC1S1	35.19	36.23	42.61	38.96	35.05	47.15
BLOC1S1-RDH5	0.16	0.22	0.07	0.69	0.33	0.76
BLOC1S2	9.37	9.18	8.86	16.89	13.63	13.52
BLOC1S3	1.2	1.19	0.98	1.49	1.24	1.88
BLOC1S4	2.41	3.25	2.68	4.35	3.96	4.49
BLOC1S5	2.75	2.46	2.52	6.79	5.46	5.67
BLOC1S5-TXNDC5	1.22	0.82	0.58	0.99	0.62	2.27
BLOC1S6	12.13	11.55	9.14	18.27	15.12	15.94
BLVRA	23.71	18.99	20.72	17.4	14.11	17.72
BLVRB	5.16	5.02	6.41	14.59	9.82	16.7
BLZF1	21.49	21.42	16.95	22.43	18.22	18.92
BMERB1	2.38	1.91	2.37	8.77	6.78	9.08
BMF	0.63	0.62	0.66	0.27	0.3	0.47
BMI1	14.57	11.16	10.72	16.35	11.02	14.59
BMNCR	0.03	0.03	0.01	0.01	0.01	0.02
BMP1	4.25	3.65	4.45	2.33	2.16	2.94
BMP10	0.02	0.02	0.01	0.01	0.01	0.02
BMP15	0.04	0	0.03	0	0	0
BMP2	0.48	0.49	0.39	0.44	0.22	0.34
BMP2K	23.07	19.42	16.39	10.29	6.86	7.85
BMP3	0.14	0.12	0.17	0.2	0.27	0.24
BMP4	10.92	9.7	8.36	3.91	3.42	4.47
BMP5	0.24	0.15	0.19	0.11	0.04	0.15
BMP6	0.33	0.27	0.21	0.47	0.31	0.39
BMP7	0.82	0.6	0.58	0.68	0.49	0.75
BMP7-AS1	0	0	0	0	0	0
BMP8A	0.05	0.05	0.05	0.46	0.25	0.32
BMP8B	0.05	0.12	0.11	0.53	0.48	0.65
BMP8B-AS1	0.02	0.04	0	0.02	0	0
BMPER	1.84	1.79	1.56	3.62	2.45	3.14
BMPR1A	10.6	10.19	7.97	13.64	9.55	11.58
BMPR1B	1.17	1.28	1.09	1.96	1.6	1.49
BMPR1B-DT	0	0	0.07	0.06	0	0
BMPR2	3.19	2.9	2.24	5.26	3.66	4.44
BMS1	19.12	15.48	13.06	29.94	22.35	28.02
BMS1P1	1.6	1.5	1.15	4.56	2.99	3.47
BMS1P14	1.02	0.93	0.75	2.09	1.28	1.73
BMS1P17	0.02	0.15	0.12	1.91	1.03	1.02
BMS1P18	0.02	0.15	0.12	1.91	1.03	1.02
BMS1P2	1.45	1.29	1.03	4.36	2.93	3.66
BMS1P20	4.19	4.23	3.91	6.65	4.91	5.97
BMS1P21	0	0	0	0.08	0	0
BMS1P22	0	0.04	0	0	0	0
BMS1P2-AGAP9	1	0.78	1.04	2	1.14	1.62
BMS1P4	1.12	1.39	0.78	1.66	1.29	1.62
BMS1P4-AGAP5	0.79	0.63	0.57	1.96	1.01	1.41
BMT2	4.06	4.2	3.16	3.8	3.1	3.01
BMX	0	0	0	0	0	0.02
BNC1	0.01	0.02	0	3.16	2.15	2.49
BNC2	4.5	3.88	3.17	2.5	1.71	2.07
BNC2-AS1	1.87	3.33	1.65	0.66	0.9	0.49
BNIP1	6.43	5.74	5.44	11.07	8.99	9.98
BNIP2	15.42	13.9	11.52	25.16	19.86	20.08
BNIP3	55.7	62.41	50.28	39.1	34.13	37.3
BNIP3L	73.46	65.61	54.09	27.64	21.07	23.83
BNIP5	0.02	0.02	0.01	0.01	0	0.01
BNIPL	0.18	0.21	0.18	0.43	0.25	0.54
BOC	0.56	0.59	0.4	0.3	0.24	0.45
BOD1	36.28	35.42	31.93	40.31	31.61	37.8
BOD1L1	5.76	4.57	3.65	15.29	10.27	12.36
BOD1L2	0.01	0	0.01	0	0.01	0.01
BOK	1.57	1.67	2.11	1.11	1.4	1.79
BOK-AS1	0	0.03	0	0	0	0
BOLA1	4.16	5.23	3.15	3.1	4.17	4.37
BOLA2	30.78	32.1	23.49	76.06	65.38	73.08
BOLA2B	26.02	16.03	38.7	43.72	32.61	48.55
BOLA2-SMG1P6	12.85	13.75	10.06	44.08	33.76	34.2
BOLA3	20.43	18.59	15.22	53.79	48.97	52.74
BOLA3-AS1	0.27	0.32	0.2	0.96	0.69	0.83
BOLL	0.03	0.04	0.04	0.14	0.11	0.18
BOP1	3.73	3.05	5.03	3.19	2.6	3.86
BORA	5.81	6.5	4.26	10.55	7.58	8.74
BORCS5	0.74	0.62	0.56	2.05	1.78	2.1
BORCS6	1.03	0.98	1.04	0.66	0.55	0.68
BORCS7	1.96	1.85	1.77	4.85	3.63	4.38
BORCS7-ASMT	0.25	0.14	0	0.27	0.39	0.16
BORCS8	3.24	2.57	3.57	2.56	1.77	2.85
BORCS8-MEF2B	0.14	0.21	0.33	0.46	0.19	0.62
BPESC1	0.02	0.02	0.06	0.01	0.02	0.02
BPGM	19.19	19.4	15.84	12.59	10.66	11.67
BPHL	6.16	7.19	6.28	7.26	6.88	8.23
BPI	0.08	0.08	0.04	0	0.06	0
BPIFA1	0	0	0	0	0	0
BPIFA2	0	0.02	0	0	0	0
BPIFA3	0	0	0	0	0.03	0
BPIFA4P	0.02	0	0	0	0	0
BPIFB1	0	0	0	0	0	0
BPIFB2	0.01	0.01	0	0.02	0	0.05
BPIFB3	0.01	0	0	0	0	0
BPIFB4	0.01	0	0	0	0	0
BPIFB6	0	0	0	0	0	0
BPIFC	0	0.01	0	0	0	0
BPNT1	9.43	9.94	8.12	14.26	12.79	14.77
BPTF	3.29	2.65	2.43	9.5	6.72	7.86
BPY2	0	0	0	0	0	0
BPY2B	0	0	0	0	0	0
BPY2C	0	0	0	0	0	0
BRAF	3.49	3.06	2.41	5.03	3.79	4.24
BRAP	4.16	3.91	3.56	8.78	6.31	6.98
BRAT1	0.74	0.62	1.27	1.61	1.24	1.61
BRCA1	5.8	5.1	3.7	12.08	8.25	9.9
BRCA2	3.34	3.18	2.36	9	6.76	7.1
BRCC3	8.86	7.31	6.28	12.12	9.54	11.05
BRD1	2.54	2.1	1.86	2.79	1.72	2.22
BRD2	30.57	21.85	23.34	39.08	27.48	39.02
BRD3	2.11	1.56	1.52	3.17	2.32	2.87
BRD3OS	3.13	2.52	2.57	3.2	2.72	3.2
BRD4	1.47	1.19	1.14	1.33	0.92	1.26
BRD7	23.75	18.65	16.4	33.6	22.92	28.19
BRD7P3	0.13	0.21	0.14	0.4	0.22	0.33
BRD8	13.89	12.88	10.58	35.22	25.32	31.92
BRD9	10.43	8.71	8.66	15.06	11.15	14.38
BRDT	0	0.02	0.05	0.02	0.02	0.01
BRDTP1	0	0	0	0	0	0
BREA2	0.09	0.07	0.32	0.18	0.16	0.19
BRF1	1.27	0.95	1.14	2.91	2.07	3.02
BRF2	5.28	5.28	4.23	5.43	3.89	4.84
BRI3	20.4	21.54	24.92	20.57	19.18	22.54
BRI3BP	1.87	1.74	1.68	4.96	3.76	4.26
BRICD5	0.05	0.02	0.19	0.03	0.06	0.05
BRINP1	0.23	0.17	0.16	0.01	0.02	0.02
BRINP2	0.03	0.03	0.02	0.01	0.01	0.03
BRINP3	0.08	0.03	0.02	0.02	0	0.02
BRIP1	2.61	2.73	1.95	10.13	6.88	7.96
BRIX1	43.68	38.98	32.33	89.96	67.12	71.21
BRK1	139.11	139	113.59	95.28	88.2	95.92
BRMS1	8.57	8.1	10.2	15.76	12.53	18.35
BRMS1L	3.38	3.19	2.61	4.37	3.54	3.58
BROX	12.13	13.19	10.27	20.38	15.52	16.75
BRPF1	3.11	3.03	2.96	3.29	2.49	3.52
BRPF3	1.13	0.97	0.95	2.75	2.01	2.36
BRS3	0.08	0.05	0.01	0.05	0.03	0.02
BRSK1	0.66	0.58	0.65	0.33	0.11	0.19
BRSK2	0.04	0.07	0.03	0.08	0.08	0.11
BRWD1	15.02	13.83	10.64	19.44	13.91	15.74
BRWD1-AS1	0	0	0	0.1	0	0.04
BRWD1-AS2	0.24	0.26	0.15	0.3	0.31	0.32
BRWD3	3.93	3.41	2.8	12.09	7.1	9.43
BSCL2	11.9	13.97	15.29	2.54	3.97	4.99
BSDC1	10.95	9.84	9.99	9.49	8.04	10.77
BSG	53.3	39.13	61.05	32.05	25.82	36.31
BSN	0.03	0.02	0.04	0.04	0.05	0.06
BSND	0.02	0.02	0.02	0.01	0.01	0.02
BSN-DT	0.08	0.1	0.06	0.16	0.06	0.13
BSPH1	0	0	0	0	0	0
BSPRY	0	0.02	0	0.22	0.11	0.12
BST1	15.3	15.5	14.07	4.64	3.5	5.03
BST2	57.78	47.91	62.09	10.55	9.69	11.58
BSX	0	0	0	0	0	0
BTAF1	14.97	13.7	10.81	18.26	12.12	14.69
BTBD1	18.16	19.6	14.57	45.97	36.85	38.51
BTBD10	9.19	8.61	7.04	18.63	14.01	15.65
BTBD11	0.01	0	0.01	0.05	0.07	0.08
BTBD16	0.07	0.09	0.1	0.03	0.02	0.07
BTBD17	0	0	0	0	0	0
BTBD18	0.17	0.23	0.13	0.26	0.18	0.27
BTBD19	0.06	0.07	0.12	0.03	0.02	0.09
BTBD2	1.09	0.59	1.11	0.91	0.69	0.79
BTBD3	8.25	7.96	6.45	7.81	6.28	6.94
BTBD6	4.51	4.81	4.43	9.66	8.21	10.31
BTBD7	3.47	3.38	2.57	10.85	7.27	9.32
BTBD8	0.55	0.56	0.54	0.83	0.71	1.02
BTBD9	3.2	2.9	2.49	3.44	2.35	2.67
BTBD9-AS1	0.09	0.13	0.28	0.44	0.33	0.34
BTC	0.24	0.24	0.2	0.73	0.37	0.44
BTD	10.95	10.52	7.6	3.19	2.99	3.18
BTF3	432.1	390.76	318.7	546.66	445.78	501.52
BTF3L4	22.15	21.76	16.54	25.36	20.13	21.47
BTF3P11	0.04	0	0	0	0	0
BTG1	11.76	11.86	9.08	7.73	6.4	6.92
BTG2	0.19	0.13	0.05	0.21	0.21	0.27
BTG3	26.51	26.39	21.83	30.92	26.71	28.39
BTG3-AS1	0.02	0.05	0.02	0.05	0.05	0.07
BTG4	0.01	0.02	0.06	0.22	0.2	0.23
BTK	0.04	0.01	0	0.01	0.03	0.04
BTLA	0.04	0.03	0.05	0.01	0.03	0.05
BTN1A1	0.05	0.04	0.07	0.04	0	0.05
BTN2A1	8.51	6.93	7.04	13.28	10.35	13.96
BTN2A2	4.29	3.82	3.52	7.46	5.33	7.61
BTN2A3P	0.88	0.98	0.67	1.78	1.44	1.76
BTN3A1	6.08	5.35	4.27	5.88	4.66	5.42
BTN3A2	4.95	3.86	3.83	6.36	4.79	6.44
BTN3A3	2.41	1.89	1.82	1.98	1.88	2.09
BTNL10	0.01	0.01	0.01	0.02	0.01	0
BTNL2	0.01	0	0	0.02	0.02	0.02
BTNL3	0	0	0.01	0.02	0.01	0.01
BTNL8	0.02	0	0.01	0.01	0.01	0.04
BTNL9	0.35	0.34	0.31	2.41	1.57	1.92
BTRC	3.31	3.15	2.43	4.36	3.09	3.8
BUB1	17.28	16.56	14.28	67.49	49.89	58.86
BUB1B	15.9	14.18	11.35	41.16	29.04	34.04
BUB1B-PAK6	0.06	0	0.02	0.05	0.09	0.05
BUB3	33.91	34.43	27.31	57.4	49.18	56.56
BUD13	8.61	7.2	6.54	16.47	11.72	15.13
BUD23	54.06	44.84	44.72	81.7	63.11	86.13
BUD31	83.78	68.12	56.6	177.49	135.39	154.54
BVES	3.49	2.51	1.32	5.01	4.34	4.35
BVES-AS1	0.15	0.11	0.14	0.59	0.35	0.38
BYSL	6.4	6.09	6.1	9.99	8.8	11.59
BZW1	50.65	54.3	40.32	154.16	126.17	131.08
BZW2	61.84	72.78	54.52	47.67	42.61	45.82
C10orf105	0.01	0	0.01	0	0	0
C10orf120	0	0	0	0	0	0.05
C10orf126	0.04	0.02	0.05	0	0	0
C10orf142	0	0	0	0	0	0
C10orf143	0.18	0.52	0.25	0.26	0.29	0.32
C10orf25	0.21	0.2	0.07	0.16	0.22	0.27
[truncated: 36,980 more rows]
